# Supplementary material for: A De Novo Floral Transcriptome Reveals Clues into Phalaenopsis Orchid Flower Development
Source: PLoS One. 2015 May 13;10(5):e0123474. doi: 10.1371/journal.pone.0123474 (PMC4430480; doi:10.1371/journal.pone.0123474)
Supplement: S1 Table — (XLSX) [file pone.0123474.s002.xlsx]

## Sheet: 工作表1
S1 Table. Real-time PCR primers used in this work
Primer name	Sequence (5’ to 3’)
CUFF.4619-F	5’-AAGAGGAGGGCTGGGATCAT-3’
CUFF.4619-R	5’-CATAACAAGGGAGAGCTGAGCAT-3’
CUFF.20652.1-F	5’-GTCTGCAAAACCACACCAACA-3’
CUFF.20652.1-R	5’-ACAGCACCCAGTCGTCCAA-3’
CUFF.38427.2-F	5’-CCCAAGGGCGTCAAGACTAAC-3’
CUFF.38427.2-R	5’-CCCTGCTTTTACTAATTCTGTTCTGA-3’
CUFF.9798-F	5’-TGTCTCCTCCCCAGCATCAT-3’
CUFF.9798-R	5’-TACGTTGCTAAGGCCGAAAAG-3’
CUFF.24870.1-F	5’-GCATCACACTGAGTCGCACAA-3’
CUFF.24870.1-R	5’-AGGGAGCAGAACGCACCAT-3’
CUFF.38747.1-F	5’-GCATATCTGGGTTGGACAACAG-3’
CUFF.38747.1-R	5’-TGGGTACGAAGGTATCGTCGTT-3’
CUFF.14607.1-F	5’-CGGTCATGCCTTCAGTGGAT-3’
CUFF.14607.1-R	5’-GCCAAAGAACTTAGCGACAAAGAC-3’
CUFF.36625.1-F	5’-GTGAGGCACTTAGCACCATGAG-3’
CUFF.36625.1-R	5’-TTTTATTGATGCCTTTCTCCAGTCT-3’
CUFF.6649.1-F	5’-GGCTCTGGATAGGAGAAATTGGT-3’
CUFF.6649.1-R	5’-CCGCTAGGGCTTATGATTCG-3’
CUFF.18308.2-F	5’-CCTCCAATACGGTCGTTTCG-3’
CUFF.18308.2-R	5’-AGCCCCGTTTTTTAACTCATTTG-3’
CUFF.23242.1-F	5’-CTACAACTATGGCGTCCGATCTC-3’
CUFF.23242.1-R	5’-TTCCCATACTGTCGAAGCTTAGC-3’
CUFF.29848.1-F	5’-AAGGCAGTTTGGTCTTTGAGGAT-3’
CUFF.29848.1-R	5’-TACCAAAGGGAATGTGTGACTCAT-3’
CUFF.15632.2-F	5’-TGCGCACAGCATTGAAGAAC-3’
CUFF.15632.2-R	5’-CGGTCTTTCTGTGGAAACGAA-3’
CUFF.19890.3-F	5’-GGCATCATCGGCAAAGGT-3’
CUFF.19890.3-R	5’-GGAAGCTCTTCACGCTGAACA-3’
CUFF.25909-F	5’-TTCCAGGAGGATTCGAGCAA-3’
CUFF.25909-R	5’-CCGGAAGGCATACATGTGAGA-3’
CUFF.39479.1-F	5’-TGATCGCCACACAAACTGACA-3’
CUFF.39479.1-R	5’-CATGTATTAGAGCGCGGTAAGTTTC-3’
CUFF.17763.1-F	5’-TGCACTTTTACTCCTCAGACTATCCAT-3’
CUFF.17763.1-R	5’-GCTTTCAGCTTGGATAATTCTTGAT-3’
CUFF.20610.2-F	5’-CTACGCTCTCGGACTCGATTG-3’
CUFF.20610.2-R	5’-CCGTCAGGAAAGGCGAAGTAC-3’
CUFF.17763-F	5’-GGCATCATGAAAAAAGCTTACGA-3’
CUFF.17763-R	5’-CCGCGGCTGGAGAAGATTA-3’
CUFF.42811.5-F	5’-AAGTCGGATACGGCGTCTGTT-3’
CUFF.42811.5-R	5’-GAGCTCAGCACCTTTACTTGATCA-3’
CUFF.9798.1-F	5’-TGTCTCCTCCCCAGCATCAT-3’
CUFF.9798.1-R	5’-TACGTTGCTAAGGCCGAAAAG-3’
CUFF.2040.1-F	5’-CATCCACGTGACAGGCAAGA-3’
CUFF.2040.1-R	5’-ATTTCTCATCCTGACGCATTGG-3’
CUFF.40149.1-F	5’-CCTCCTCTGATGTAGTCACCAAATAC-3’
CUFF.40149.1-R	5’-CACTTCGAGACCACCAACTGAA-3’
CUFF.1482.1-F	5’-TCAGCTTCTAATACAGTCAACCAACA-3’
CUFF.1482.1-R	5’-GCCTTCCACATTCTCATCCTCTT-3’
CUFF.29789.2-F	5’-TAAGCCTGCGTCCTTGGAAA-3’
CUFF.29789.2-R	5’-TGCTCTACGATGGTCACAATCC-3’
CUFF.17082.1-F	5’-GACAGCATCATTGATCGAAAACTC-3’
CUFF.17082.1-R	5’-AGACTCTACTGCGGTCACTTGAAA-3’
CUFF.40194.1-F	5’-GCAAAGAACTGGGCTAAATGTGAT-3’
CUFF.40194.1-R	5’-TTCATGGCTTCATTGTTTTCAGA-3’
ACTr-F	5'-GCTGTCTTCCCCAGCATTGT-3'
ACTr-R	5'-CAACCATTACTCCGGTATGACG-3'
