# Supplementary material for: A De Novo Floral Transcriptome Reveals Clues into Phalaenopsis Orchid Flower Development
Source: PLoS One. 2015 May 13;10(5):e0123474. doi: 10.1371/journal.pone.0123474 (PMC4430480; doi:10.1371/journal.pone.0123474)
Supplement: S2 Table — (XLSX) [file pone.0123474.s003.xlsx]

## Sheet: AnnotationTable
Sequence Name	best hit to nr	E-value	Bit score	GO Biological Process	GO Cellular Component	GO Molecular Function	Enzyme	Domain	annotation type
CUFF.8.1	-	-	-	-	-	-	-	-
CUFF.6.1	gi|359497262|ref|XP_002264014.2| PREDICTED: uncharacterized protein At3g49720-like	2.87e-77	279.285	-	GO:0005794 Golgi apparatus | GO:0005886 plasma membrane | GO:0005774 vacuolar membrane | GO:0009535 chloroplast thylakoid membrane	-	-	pfam08241 Methyltransf_11	GO & Domain
CUFF.5.1	gi|225425561|ref|XP_002265114.1| PREDICTED: uncharacterized protein LOC100267199	8.06e-06	58.1719	-	-	-	-	-
CUFF.3.1	gi|357149038|ref|XP_003574979.1| PREDICTED: uncharacterized protein LOC100841452	2.52e-20	104.534	GO:0016042 lipid catabolic process | GO:0046486 glycerolipid metabolic process	-	GO:0004806 triglyceride lipase activity	-	-	GO only
CUFF.2.1	gi|346470093|gb|AEO34891.1| hypothetical protein	8e-36	153.572	GO:0045454 cell redox homeostasis | GO:0022900 electron transport chain | GO:0006662 glycerol ether metabolic process | GO:0006810 transport | GO:0006118 electron transport	GO:0005737 cytoplasm	GO:0009055 electron carrier activity | GO:0015035 protein disulfide oxidoreductase activity	-	pfam00085 Thioredoxin | pfam13098 Thioredoxin_2 | pfam13899 Thioredoxin_7	GO & Domain
CUFF.36.2	gi|293331977|ref|NP_001168115.1| uncharacterized protein LOC100381857	3.04e-12	79.1241	-	-	-	-	-
CUFF.11.1	gi|297839353|ref|XP_002887558.1| nodulin family protein	1.37e-50	199.934	GO:0055085 transmembrane transport	GO:0016020 membrane	-	-	pfam06813 Nodulin-like	GO & Domain
CUFF.4.1	gi|7387848|sp|O04973.1|LEU1A_SOLPN RecName: Full=2-isopropylmalate synthase A; AltName: Full=Alpha-IPM synthase A; AltName: Full=Alpha-isopropylmalate synthase A	8.28e-32	137.077	GO:0009098 leucine biosynthetic process | GO:0006090 pyruvate metabolic process | GO:0009097 isoleucine biosynthetic process | GO:0009099 valine biosynthetic process	-	GO:0003852 2-isopropylmalate synthase activity	-	-	GO only
CUFF.26.1	gi|108707642|gb|ABF95437.1| Gamma interferon inducible lysosomal thiol reductase family protein, expressed	1.38e-21	109.884	-	GO:0016023 cytoplasmic membrane-bounded vesicle	-	-	-	GO only
CUFF.28.1	-	-	-	-	-	-	-	-
CUFF.10.1	gi|225458477|ref|XP_002284082.1| PREDICTED: uncharacterized protein LOC100259174 isoform 1	4.09e-206	707.246	GO:0008152 metabolic process	GO:0005886 plasma membrane	GO:0030170 pyridoxal phosphate binding | GO:0003824 catalytic activity	-	-	GO only
CUFF.57.1	gi|357163623|ref|XP_003579793.1| PREDICTED: NAC domain-containing protein 29-like	2.84e-73	269.032	GO:0006355 regulation of transcription, DNA-dependent	-	GO:0003677 DNA binding	-	pfam02365 NAM	GO & Domain
CUFF.70.1	gi|334353291|emb|CBZ39287.1| NAC transcription factor	1.57e-44	182.548	GO:0006355 regulation of transcription, DNA-dependent	-	GO:0003677 DNA binding	-	pfam02365 NAM	GO & Domain
CUFF.1.1	-	-	-	-	-	-	-	-
CUFF.9.1	-	-	-	-	-	-	-	-
CUFF.7.1	gi|255584019|ref|XP_002532755.1| conserved hypothetical protein	3.79e-31	141.089	GO:0031087 deadenylation-independent decapping of nuclear-transcribed mRNA	GO:0000932 cytoplasmic mRNA processing body	GO:0050072 m7G(5')pppN diphosphatase activity | GO:0030145 manganese ion binding | GO:0003729 mRNA binding | GO:0042803 protein homodimerization activity	-	pfam05026 DCP2	GO & Domain
CUFF.12.1	-	-	-	-	-	-	-	-
CUFF.40.1	gi|357142769|ref|XP_003572687.1| PREDICTED: uncharacterized membrane protein At3g27390-like	8.09e-151	523.58	-	GO:0016023 cytoplasmic membrane-bounded vesicle | GO:0016020 membrane	-	-	-	GO only
CUFF.43.2	gi|224099669|ref|XP_002311572.1| predicted protein	1.12e-88	317.177	GO:0055114 oxidation-reduction process | GO:0006000 fructose metabolic process | GO:0006012 galactose metabolic process | GO:0006013 mannose metabolic process | GO:0006090 pyruvate metabolic process | GO:0046486 glycerolipid metabolic process	-	GO:0004032 alditol:NADP+ 1-oxidoreductase activity	-	pfam00248 Aldo_ket_red	GO & Domain
CUFF.13.1	-	-	-	-	-	-	-	-
CUFF.14.1	gi|326520854|dbj|BAJ92790.1| predicted protein	1.78e-24	117.908	-	GO:0009507 chloroplast	-	-	pfam04520 Senescence_reg	GO & Domain
CUFF.16.1	gi|255554795|ref|XP_002518435.1| conserved hypothetical protein	5.26e-17	95.6184	-	GO:0016020 membrane | GO:0005739 mitochondrion	GO:0008375 acetylglucosaminyltransferase activity	-	-	GO only
CUFF.15.1	gi|51535528|dbj|BAD37447.1| putative isoleucine-tRNA ligase	2.56e-14	78.6783	-	-	-	-	-
CUFF.17.1	gi|115438604|ref|NP_001043582.1| Os01g0617500	1.04e-66	245.405	GO:0007165 signal transduction	-	GO:0004872 receptor activity | GO:0005488 binding | GO:0016740 transferase activity	-	pfam13414 TPR_11 | pfam00515 TPR_1 | pfam07719 TPR_2 | pfam13181 TPR_8 | pfam13428 TPR_14 | pfam13432 TPR_16 | pfam13424 TPR_12	GO & Domain
CUFF.20.1	-	-	-	-	-	-	-	-
CUFF.19.1	gi|147866155|emb|CAN84128.1| hypothetical protein VITISV_041871	0.000214	53.2681	-	-	-	-	-
CUFF.18.1	gi|356501546|ref|XP_003519585.1| PREDICTED: dihydrolipoyllysine-residue succinyltransferase component of 2-oxoglutarate dehydrogenase complex 2, mitochondrial-like	2.02e-32	142.427	GO:0006099 tricarboxylic acid cycle | GO:0006554 lysine catabolic process | GO:0042967 acyl-carrier-protein biosynthetic process	GO:0045252 oxoglutarate dehydrogenase complex	GO:0004149 dihydrolipoyllysine-residue succinyltransferase activity	-	-	GO only
CUFF.21.1	gi|224067292|ref|XP_002302451.1| predicted protein	6.17e-28	123.258	-	-	-	-	-
CUFF.66.2	gi|255569303|ref|XP_002525619.1| conserved hypothetical protein	2.26e-113	399.203	-	GO:0009536 plastid	GO:0005488 binding	-	pfam13432 TPR_16 | pfam13414 TPR_11	GO & Domain
CUFF.71.1	gi|255569303|ref|XP_002525619.1| conserved hypothetical protein	1.16e-70	262.345	-	GO:0009536 plastid	GO:0005488 binding	-	-	GO only
CUFF.67.1	-	-	-	-	-	-	-	-
CUFF.22.1	gi|122239909|sp|Q94FM7.2|C71DK_TOBAC RecName: Full=5-epiaristolochene 1,3-dihydroxylase; Short=NtEAH; AltName: Full=Cytochrome P450 71D20	2.92e-86	309.153	GO:0055114 oxidation-reduction process | GO:0006570 tyrosine metabolic process | GO:0006118 electron transport	GO:0016023 cytoplasmic membrane-bounded vesicle | GO:0016021 integral to membrane	GO:0050592 4-hydroxyphenylacetaldehyde oxime monooxygenase activity | GO:0009055 electron carrier activity | GO:0020037 heme binding | GO:0047085 hydroxyphenylacetonitrile 2-monooxygenase activity	-	pfam00067 p450	GO & Domain
CUFF.59.2	gi|194697898|gb|ACF83033.1| unknown	4.78e-216	740.235	GO:0009854 oxidative photosynthetic carbon pathway | GO:0055114 oxidation-reduction process | GO:0006544 glycine metabolic process | GO:0006563 L-serine metabolic process | GO:0006566 threonine metabolic process | GO:0046487 glyoxylate metabolic process	GO:0005777 peroxisome | GO:0009507 chloroplast | GO:0048046 apoplast	GO:0051287 NAD binding | GO:0008266 poly(U) RNA binding | GO:0008465 glycerate dehydrogenase activity	-	pfam02826 2-Hacid_dh_C | pfam00389 2-Hacid_dh	GO & Domain
CUFF.23.1	-	-	-	-	-	-	-	-
CUFF.24.1	-	-	-	-	-	-	-	-
CUFF.27.1	-	-	-	-	-	-	-	-
CUFF.25.1	-	-	-	-	-	-	-	-
CUFF.31.1	gi|224146640|ref|XP_002326080.1| predicted protein	2.73e-60	225.79	GO:0045037 protein import into chloroplast stroma | GO:0009658 chloroplast organization	GO:0031897 Tic complex | GO:0016021 integral to membrane	GO:0005515 protein binding	-	-	GO only
CUFF.29.1	gi|356576989|ref|XP_003556612.1| PREDICTED: xyloglucan galactosyltransferase KATAMARI1 homolog	3.1e-33	145.993	-	GO:0016020 membrane	GO:0003824 catalytic activity	-	-	GO only
CUFF.30.1	gi|356576989|ref|XP_003556612.1| PREDICTED: xyloglucan galactosyltransferase KATAMARI1 homolog	1.86e-45	182.994	-	GO:0016020 membrane	GO:0016757 transferase activity, transferring glycosyl groups	-	-	GO only
CUFF.33.1	gi|224061383|ref|XP_002300452.1| predicted protein	0.000394	51.9308	-	-	-	-	-
CUFF.32.1	gi|256258969|gb|ACU64894.1| UDP-T1	2.13e-137	479	GO:0008152 metabolic process	-	GO:0050505 hydroquinone glucosyltransferase activity	-	-	GO only
CUFF.58.1	gi|255561739|ref|XP_002521879.1| 1-phosphatidylinositol-4-phosphate 5-kinase, putative	2.42e-15	87.5942	GO:0016310 phosphorylation | GO:0051258 protein polymerization	GO:0043234 protein complex	GO:0016301 kinase activity	-	-	GO only
CUFF.34.1	gi|356563246|ref|XP_003549875.1| PREDICTED: subtilisin-like protease SDD1-like	1.56e-57	221.778	GO:0006508 proteolysis | GO:0043086 negative regulation of catalytic activity | GO:0055114 oxidation-reduction process	GO:0016023 cytoplasmic membrane-bounded vesicle | GO:0005618 cell wall	GO:0042802 identical protein binding | GO:0004252 serine-type endopeptidase activity | GO:0032440 2-alkenal reductase [NAD(P)] activity	-	pfam05922 Inhibitor_I9	GO & Domain
CUFF.68.1	gi|255537203|ref|XP_002509668.1| Xylem serine proteinase 1 precursor, putative	3.35e-28	130.836	GO:0046686 response to cadmium ion | GO:0006508 proteolysis | GO:0043086 negative regulation of catalytic activity | GO:0055114 oxidation-reduction process	GO:0005618 cell wall	GO:0042802 identical protein binding | GO:0004252 serine-type endopeptidase activity | GO:0032440 2-alkenal reductase [NAD(P)] activity	-	-	GO only
CUFF.35.1	gi|117166039|dbj|BAF36341.1| hypothetical protein	5.34e-48	187.898	GO:0006508 proteolysis	GO:0016023 cytoplasmic membrane-bounded vesicle	GO:0004185 serine-type carboxypeptidase activity	-	-	GO only
CUFF.72.1	gi|356540898|ref|XP_003538921.1| PREDICTED: kinesin-like calmodulin-binding protein homolog	4.4e-67	250.309	GO:0055114 oxidation-reduction process | GO:0007018 microtubule-based movement | GO:0010091 trichome branching | GO:0009846 pollen germination	GO:0005886 plasma membrane | GO:0005874 microtubule | GO:0045298 tubulin complex	GO:0003777 microtubule motor activity | GO:0008017 microtubule binding | GO:0005516 calmodulin binding | GO:0016491 oxidoreductase activity | GO:0005524 ATP binding | GO:0016887 ATPase activity	-	pfam00373 FERM_M	GO & Domain
CUFF.39.1	gi|225448156|ref|XP_002264507.1| PREDICTED: ATP phosphoribosyltransferase	2.4e-20	100.522	GO:0000105 histidine biosynthetic process	GO:0009536 plastid	GO:0003879 ATP phosphoribosyltransferase activity | GO:0000287 magnesium ion binding	-	-	GO only
CUFF.37.1	gi|297843778|ref|XP_002889770.1| ATP phosphoribosyl transferase	2.21e-25	114.788	GO:0000105 histidine biosynthetic process	GO:0009570 chloroplast stroma	GO:0003879 ATP phosphoribosyltransferase activity | GO:0000287 magnesium ion binding	-	pfam08029 HisG_C	GO & Domain
CUFF.38.1	-	-	-	-	-	-	-	-
CUFF.75.1	gi|115462083|ref|NP_001054641.1| Os05g0147400	1.05e-29	134.402	GO:0006457 protein folding	GO:0005737 cytoplasm	GO:0051082 unfolded protein binding | GO:0005524 ATP binding	-	-	GO only
CUFF.78.1	gi|115462083|ref|NP_001054641.1| Os05g0147400	8.1e-26	122.812	GO:0006457 protein folding	GO:0005737 cytoplasm	GO:0051082 unfolded protein binding | GO:0005524 ATP binding	-	-	GO only
CUFF.41.1	-	-	-	-	-	-	-	-
CUFF.55.1	gi|255544686|ref|XP_002513404.1| eukaryotic translation elongation factor, putative	1.18e-186	642.606	GO:0006184 GTP catabolic process | GO:0006448 regulation of translational elongation	GO:0005840 ribosome	GO:0003746 translation elongation factor activity | GO:0003924 GTPase activity | GO:0005525 GTP binding	-	pfam03764 EFG_IV | pfam00679 EFG_C	GO & Domain
CUFF.61.1	gi|255544686|ref|XP_002513404.1| eukaryotic translation elongation factor, putative	1.18e-186	642.606	GO:0006184 GTP catabolic process | GO:0006448 regulation of translational elongation	GO:0005840 ribosome	GO:0003746 translation elongation factor activity | GO:0003924 GTPase activity | GO:0005525 GTP binding	-	pfam03764 EFG_IV | pfam00679 EFG_C	GO & Domain
CUFF.42.1	-	-	-	-	-	-	-	-
CUFF.44.1	gi|46394268|tpg|DAA05072.1| TPA_inf: WRKY transcription factor 7	2.3e-45	185.223	GO:0042742 defense response to bacterium | GO:0010200 response to chitin | GO:0045893 positive regulation of transcription, DNA-dependent	GO:0005667 transcription factor complex	GO:0043565 sequence-specific DNA binding | GO:0003700 sequence-specific DNA binding transcription factor activity	-	pfam03106 WRKY	GO & Domain
CUFF.46.1	-	-	-	-	-	-	-	-
CUFF.45.1	gi|224126279|ref|XP_002319800.1| predicted protein	3.72e-41	171.849	GO:0009960 endosperm development | GO:0045010 actin nucleation | GO:0048317 seed morphogenesis	GO:0005618 cell wall | GO:0005730 nucleolus | GO:0005819 spindle | GO:0009524 phragmoplast | GO:0005886 plasma membrane	GO:0003779 actin binding	-	-	GO only
CUFF.47.1	-	-	-	-	-	-	-	-
CUFF.48.1	-	-	-	-	-	-	-	-
CUFF.49.1	gi|8671846|gb|AAF78409.1|AC009273_15 Contains similarity to RNA adenosine deaminase gene, exon 15 from Homo sapiens gb|U75503. It contains the adenosine-deaminase (editase) domain PF|02137	1.16e-21	105.872	GO:0006396 RNA processing | GO:0006144 purine base metabolic process	GO:0009536 plastid	GO:0003723 RNA binding | GO:0004000 adenosine deaminase activity	-	-	GO only
CUFF.50.1	gi|255555993|ref|XP_002519031.1| conserved hypothetical protein	1.02e-05	55.4971	-	-	-	-	-
CUFF.51.1	gi|255641563|gb|ACU21055.1| unknown	3.67e-10	72.4372	-	-	-	-	-
CUFF.52.1	gi|356572898|ref|XP_003554602.1| PREDICTED: glycogen synthase kinase-3 homolog MsK-1-like isoform 1	4.51e-27	126.378	GO:0046777 protein autophosphorylation | GO:0009933 meristem structural organization | GO:0009069 serine family amino acid metabolic process	GO:0005829 cytosol	GO:0005524 ATP binding | GO:0004674 protein serine/threonine kinase activity	-	-	GO only
CUFF.53.1	-	-	-	-	-	-	-	-
CUFF.54.1	gi|115449233|ref|NP_001048396.1| Os02g0797400	1.06e-12	76.4494	GO:0006270 DNA-dependent DNA replication initiation	GO:0005634 nucleus	GO:0003677 DNA binding | GO:0005524 ATP binding	-	-	GO only
CUFF.56.1	-	-	-	-	-	-	-	-
CUFF.90.1	gi|346470689|gb|AEO35189.1| hypothetical protein	4.91e-17	93.3895	-	-	-	-	pfam00166 Cpn10	Domain only
CUFF.60.1	gi|357135528|ref|XP_003569361.1| PREDICTED: CTP synthase 1-like isoform 1	1.45e-05	58.1719	-	-	-	-	-
CUFF.63.1	-	-	-	-	-	-	-	-
CUFF.62.1	gi|359480865|ref|XP_002275413.2| PREDICTED: uncharacterized protein LOC100254360	1.69e-09	70.2083	-	-	-	-	-
CUFF.64.1	gi|225440057|ref|XP_002282270.1| PREDICTED: uncharacterized protein LOC100249954 isoform 1	3.17e-58	223.561	-	-	-	-	-
CUFF.65.1	gi|357154263|ref|XP_003576725.1| PREDICTED: triacylglycerol lipase 1-like	3.32e-57	215.537	GO:0016042 lipid catabolic process | GO:0046486 glycerolipid metabolic process	-	GO:0004806 triglyceride lipase activity	-	pfam04083 Abhydro_lipase	GO & Domain
CUFF.69.1	-	-	-	-	-	-	-	-
CUFF.95.1	gi|326497805|dbj|BAJ94765.1| predicted protein	1.03e-185	639.486	-	-	-	-	pfam00201 UDPGT | pfam03251 Tymo_45kd_70kd	Domain only
CUFF.104.1	gi|225459257|ref|XP_002285770.1| PREDICTED: UDP-glycosyltransferase 85A2	1.82e-127	446.012	-	-	-	-	-
CUFF.145.8	gi|115448769|ref|NP_001048164.1| Os02g0755600	3.96e-42	175.861	GO:0009813 flavonoid biosynthetic process	-	GO:0047213 anthocyanidin 3-O-glucosyltransferase activity	-	-	GO only
CUFF.119.1	gi|356500366|ref|XP_003519003.1| PREDICTED: UDP-glycosyltransferase 85A3-like	1.6e-50	201.271	GO:0008152 metabolic process	-	GO:0015020 glucuronosyltransferase activity	-	-	GO only
CUFF.100.2	gi|225429930|ref|XP_002283798.1| PREDICTED: nuclear pore complex protein Nup85	2.65e-64	239.164	-	GO:0005635 nuclear envelope	GO:0005515 protein binding	-	-	GO only
CUFF.74.1	gi|225217014|gb|ACN85301.1| putative RNA polymerase A(I) large subunit	1.48e-40	162.042	GO:0006351 transcription, DNA-dependent | GO:0006144 purine base metabolic process | GO:0006206 pyrimidine base metabolic process	GO:0005730 nucleolus	GO:0003899 DNA-directed RNA polymerase activity | GO:0003677 DNA binding | GO:0008270 zinc ion binding	-	-	GO only
CUFF.73.1	gi|51090906|dbj|BAD35511.1| putative RNA polymerase A(I) large subunit	7.81e-133	463.843	GO:0006351 transcription, DNA-dependent | GO:0006144 purine base metabolic process | GO:0006206 pyrimidine base metabolic process	GO:0005730 nucleolus	GO:0003899 DNA-directed RNA polymerase activity | GO:0003677 DNA binding | GO:0008270 zinc ion binding	2.7.7.6	pfam04983 RNA_pol_Rpb1_3	GO & Enzyme & Domain
CUFF.76.1	gi|297809977|ref|XP_002872872.1| transducin family protein	1.26e-52	206.621	-	-	-	-	pfam14374 Ribos_L4_asso_C	Domain only
CUFF.77.1	gi|125553272|gb|EAY98981.1| hypothetical protein OsI_20939	1.92e-17	95.6184	-	-	-	-	-
CUFF.79.1	gi|357132606|ref|XP_003567920.1| PREDICTED: probable ubiquitin-conjugating enzyme E2 25-like	1.23e-12	74.6662	-	-	-	-	-
CUFF.80.1	-	-	-	-	-	-	-	-
CUFF.81.1	-	-	-	-	-	-	-	-
CUFF.83.1	gi|326516822|dbj|BAJ96403.1| predicted protein	9.37e-121	423.722	GO:0006865 amino acid transport	GO:0016021 integral to membrane	GO:0015171 amino acid transmembrane transporter activity	-	pfam01490 Aa_trans	GO & Domain
CUFF.82.1	gi|99033697|gb|ABF61870.1| chaperone	2.69e-71	263.237	GO:0006950 response to stress	GO:0005737 cytoplasm	-	-	pfam00011 HSP20	GO & Domain
CUFF.117.1	gi|296088489|emb|CBI37480.3| unnamed protein product	6.98e-15	87.5942	GO:0007018 microtubule-based movement | GO:0055114 oxidation-reduction process	GO:0005874 microtubule	GO:0016491 oxidoreductase activity | GO:0005524 ATP binding | GO:0003777 microtubule motor activity	-	-	GO only
CUFF.84.1	gi|356521305|ref|XP_003529297.1| PREDICTED: anaphase-promoting complex subunit 4	1.36e-05	57.2803	-	-	-	-	-
CUFF.87.1	-	-	-	-	-	-	-	-
CUFF.85.1	-	-	-	-	-	-	-	-
CUFF.86.1	gi|225459683|ref|XP_002285887.1| PREDICTED: probable methyltransferase PMT10	1.46e-15	83.582	GO:0032259 methylation	-	GO:0008168 methyltransferase activity	-	-	GO only
CUFF.88.1	gi|357460945|ref|XP_003600754.1| hypothetical protein MTR_3g068990, partial	6.06e-50	199.042	-	-	-	-	-
CUFF.106.1	-	-	-	-	-	-	-	-
CUFF.103.1	-	-	-	-	-	-	-	-
CUFF.89.1	-	-	-	-	-	-	-	-
CUFF.125.1	gi|242039801|ref|XP_002467295.1| hypothetical protein SORBIDRAFT_01g023190	0	1113.36	GO:0048359 mucilage metabolic process involved seed coat development | GO:0080001 mucilage extrusion from seed coat | GO:0006508 proteolysis | GO:0043086 negative regulation of catalytic activity	GO:0009505 plant-type cell wall | GO:0009506 plasmodesma | GO:0005829 cytosol | GO:0048046 apoplast	GO:0042802 identical protein binding | GO:0004252 serine-type endopeptidase activity	-	pfam00082 Peptidase_S8 | pfam02225 PA | pfam05922 Inhibitor_I9	GO & Domain
CUFF.91.1	gi|359489550|ref|XP_002278335.2| PREDICTED: histone-lysine N-methyltransferase ATX4-like	1.31e-41	172.741	GO:0034968 histone lysine methylation | GO:0006554 lysine catabolic process	GO:0005634 nucleus	GO:0018024 histone-lysine N-methyltransferase activity | GO:0008270 zinc ion binding	-	pfam00855 PWWP	GO & Domain
CUFF.93.1	gi|115448263|ref|NP_001047911.1| Os02g0713400	1.23e-05	57.2803	-	-	-	-	-
CUFF.92.1	gi|326509383|dbj|BAJ91608.1| predicted protein	3.32e-15	89.3773	-	-	-	-	-
CUFF.114.1	gi|224117210|ref|XP_002317509.1| predicted protein	6.54e-39	164.716	-	-	-	-	-
CUFF.128.1	gi|224117210|ref|XP_002317509.1| predicted protein	6.02e-39	164.716	-	-	-	-	-
CUFF.134.1	gi|224134639|ref|XP_002321872.1| predicted protein	5.88e-07	63.5214	-	-	-	-	-
CUFF.137.1	-	-	-	-	-	-	-	-
CUFF.135.1	gi|242080405|ref|XP_002444971.1| hypothetical protein SORBIDRAFT_07g002140	1.98e-152	528.929	-	GO:0016021 integral to membrane	GO:0008270 zinc ion binding	-	pfam01697 Glyco_transf_92 | pfam13704 Glyco_tranf_2_4	GO & Domain
CUFF.149.2	gi|115474573|ref|NP_001060883.1| Os08g0121900	1.4e-114	403.215	-	GO:0016021 integral to membrane	GO:0008270 zinc ion binding	-	pfam01697 Glyco_transf_92 | pfam13704 Glyco_tranf_2_4	GO & Domain
CUFF.94.1	gi|297596558|ref|NP_001042771.2| Os01g0284700	8.17e-23	111.221	GO:0006457 protein folding | GO:0000413 protein peptidyl-prolyl isomerization	GO:0005788 endoplasmic reticulum lumen | GO:0009570 chloroplast stroma	GO:0042277 peptide binding | GO:0003755 peptidyl-prolyl cis-trans isomerase activity	-	-	GO only
CUFF.96.1	-	-	-	-	-	-	-	-
CUFF.97.1	gi|255564194|ref|XP_002523094.1| gamma-tubulin complex component, putative	1.92e-28	129.499	GO:0000226 microtubule cytoskeleton organization	GO:0005815 microtubule organizing center | GO:0005874 microtubule | GO:0000922 spindle pole	-	-	-	GO only
CUFF.98.1	gi|224067918|ref|XP_002302598.1| predicted protein	6.97e-17	92.4979	GO:0009813 flavonoid biosynthetic process	-	GO:0047213 anthocyanidin 3-O-glucosyltransferase activity	-	-	GO only
CUFF.99.1	-	-	-	-	-	-	-	-
CUFF.111.1	-	-	-	-	-	-	-	-
CUFF.112.1	-	-	-	-	-	-	-	-
CUFF.101.1	-	-	-	-	-	-	-	-
CUFF.102.1	gi|255580568|ref|XP_002531108.1| Adenosine 3'-phospho 5'-phosphosulfate transporter, putative	4e-14	84.0278	GO:0055085 transmembrane transport | GO:0015757 galactose transport	GO:0016021 integral to membrane	GO:0005354 galactose transmembrane transporter activity	-	-	GO only
CUFF.122.1	gi|225435088|ref|XP_002281454.1| PREDICTED: adenosine 3'-phospho 5'-phosphosulfate transporter 1	8.5e-15	87.1484	GO:0055085 transmembrane transport | GO:0015757 galactose transport	GO:0016021 integral to membrane	GO:0005354 galactose transmembrane transporter activity	-	-	GO only
CUFF.124.1	-	-	-	-	-	-	-	-
CUFF.105.1	-	-	-	-	-	-	-	-
CUFF.107.1	gi|357111131|ref|XP_003557368.1| PREDICTED: NADH dehydrogenase	1.48e-90	323.419	GO:0040010 positive regulation of growth rate | GO:0030421 defecation | GO:0008340 determination of adult lifespan | GO:0048598 embryonic morphogenesis | GO:0043050 pharyngeal pumping | GO:0019915 lipid storage | GO:0006120 mitochondrial electron transport, NADH to ubiquinone | GO:0033108 mitochondrial respiratory chain complex assembly | GO:0040039 inductive cell migration | GO:0042493 response …	GO:0005739 mitochondrion	GO:0051287 NAD binding | GO:0008137 NADH dehydrogenase (ubiquinone) activity | GO:0046872 metal ion binding | GO:0051539 4 iron, 4 sulfur cluster binding | GO:0010181 FMN binding	-	pfam10589 NADH_4Fe-4S	GO & Domain
CUFF.108.1	-	-	-	-	-	-	-	-
CUFF.110.1	-	-	-	-	-	-	-	-
CUFF.109.1	gi|148910066|gb|ABR18116.1| unknown	9.82e-15	85.3652	GO:0006468 protein phosphorylation	GO:0005739 mitochondrion	GO:0004672 protein kinase activity | GO:0005524 ATP binding	-	-	GO only
CUFF.151.1	gi|162459383|ref|NP_001105860.1| putative symbiosis receptor-like kinase precursor	3.29e-18	93.3895	GO:0006468 protein phosphorylation | GO:0009069 serine family amino acid metabolic process | GO:0007165 signal transduction	-	GO:0005524 ATP binding | GO:0004674 protein serine/threonine kinase activity | GO:0004872 receptor activity	-	-	GO only
CUFF.113.1	gi|147818071|emb|CAN62796.1| hypothetical protein VITISV_026839	6.83e-71	258.333	GO:0006468 protein phosphorylation | GO:0007178 transmembrane receptor protein serine/threonine kinase signaling pathway | GO:0009069 serine family amino acid metabolic process	GO:0009536 plastid	GO:0004872 receptor activity | GO:0005524 ATP binding | GO:0004709 MAP kinase kinase kinase activity	2.7.11.1	-	GO & Enzyme
CUFF.115.1	gi|296080890|emb|CBI18818.3| unnamed protein product	8.48e-40	168.283	-	-	-	-	-
CUFF.116.1	-	-	-	-	-	-	-	-
CUFF.118.1	gi|356505029|ref|XP_003521295.1| PREDICTED: probable methyltransferase PMT13-like	3.96e-13	76.4494	GO:0032259 methylation	-	GO:0008168 methyltransferase activity	-	-	GO only
CUFF.120.1	gi|118489512|gb|ABK96558.1| unknown	3.31e-98	348.829	GO:0000184 nuclear-transcribed mRNA catabolic process, nonsense-mediated decay	GO:0005737 cytoplasm	GO:0004386 helicase activity | GO:0003677 DNA binding | GO:0005524 ATP binding | GO:0008270 zinc ion binding	-	pfam13087 AAA_12	GO & Domain
CUFF.123.1	-	-	-	-	-	-	-	-
CUFF.121.1	gi|115442333|ref|NP_001045446.1| Os01g0957200	1.58e-28	128.607	-	GO:0005739 mitochondrion | GO:0009706 chloroplast inner membrane	-	-	-	GO only
CUFF.126.1	gi|255547752|ref|XP_002514933.1| mannosyl-oligosaccharide glucosidase, putative	4.62e-23	111.667	GO:0010053 root epidermal cell differentiation | GO:0048235 pollen sperm cell differentiation | GO:0005982 starch metabolic process | GO:0005985 sucrose metabolic process | GO:0006012 galactose metabolic process	GO:0005886 plasma membrane | GO:0017177 glucosidase II complex	GO:0004573 mannosyl-oligosaccharide glucosidase activity | GO:0004558 alpha-glucosidase activity	-	-	GO only
CUFF.129.1	gi|255542682|ref|XP_002512404.1| conserved hypothetical protein	8.16e-06	58.1719	-	-	-	-	-
CUFF.127.1	-	-	-	-	-	-	-	-
CUFF.130.1	gi|218198609|gb|EEC81036.1| hypothetical protein OsI_23821	9.23e-12	79.5699	-	GO:0005886 plasma membrane	-	-	-	GO only
CUFF.132.1	gi|255554739|ref|XP_002518407.1| short-chain dehydrogenase, putative	6.4e-35	149.559	GO:0080024 indolebutyric acid metabolic process | GO:0048767 root hair elongation | GO:0080026 response to indolebutyric acid stimulus | GO:0055114 oxidation-reduction process | GO:0006691 leukotriene metabolic process | GO:0006693 prostaglandin metabolic process	GO:0005777 peroxisome	GO:0004090 carbonyl reductase (NADPH) activity | GO:0000166 nucleotide binding	-	-	GO only
CUFF.131.1	gi|242048234|ref|XP_002461863.1| hypothetical protein SORBIDRAFT_02g009510	2.65e-35	148.222	GO:0080024 indolebutyric acid metabolic process | GO:0048767 root hair elongation | GO:0080026 response to indolebutyric acid stimulus | GO:0055114 oxidation-reduction process | GO:0006691 leukotriene metabolic process | GO:0006693 prostaglandin metabolic process	GO:0005777 peroxisome	GO:0004090 carbonyl reductase (NADPH) activity | GO:0000166 nucleotide binding	-	-	GO only
CUFF.133.1	-	-	-	-	-	-	-	-
CUFF.136.1	gi|224089358|ref|XP_002308703.1| predicted protein	2.36e-09	68.8709	-	-	-	-	-
CUFF.138.1	gi|297736590|emb|CBI25461.3| unnamed protein product	9.67e-37	157.138	GO:0006511 ubiquitin-dependent protein catabolic process | GO:0016567 protein ubiquitination	GO:0000151 ubiquitin ligase complex	GO:0004842 ubiquitin-protein ligase activity	-	-	GO only
CUFF.141.1	-	-	-	-	-	-	-	-
CUFF.140.1	gi|218198539|gb|EEC80966.1| hypothetical protein OsI_23688	2.94e-05	55.9429	-	-	-	-	-
CUFF.139.1	gi|242060900|ref|XP_002451739.1| hypothetical protein SORBIDRAFT_04g006960	9.28e-08	63.0756	-	-	-	-	-
CUFF.142.1	gi|326502046|dbj|BAK06515.1| predicted protein	2.34e-29	132.173	GO:0006468 protein phosphorylation | GO:0009069 serine family amino acid metabolic process	GO:0005886 plasma membrane	GO:0004715 non-membrane spanning protein tyrosine kinase activity | GO:0005524 ATP binding | GO:0004674 protein serine/threonine kinase activity	-	-	GO only
CUFF.143.1	gi|326512930|dbj|BAK03372.1| predicted protein	7.31e-50	195.476	GO:0006468 protein phosphorylation | GO:0009069 serine family amino acid metabolic process	-	GO:0004715 non-membrane spanning protein tyrosine kinase activity | GO:0005524 ATP binding | GO:0004674 protein serine/threonine kinase activity	2.7.11.1	-	GO & Enzyme
CUFF.144.1	-	-	-	-	-	-	-	-
CUFF.175.2	gi|357153880|ref|XP_003576597.1| PREDICTED: dehydrodolichyl diphosphate synthase 6-like	3.39e-22	112.559	GO:0008360 regulation of cell shape | GO:0009252 peptidoglycan biosynthetic process | GO:0007049 cell cycle | GO:0007047 cellular cell wall organization | GO:0051301 cell division | GO:0016114 terpenoid biosynthetic process	-	GO:0008834 di-trans,poly-cis-decaprenylcistransferase activity	-	pfam01255 Prenyltransf	GO & Domain
CUFF.147.1	gi|62701965|gb|AAX93038.1| hypothetical protein LOC_Os11g07230	2.92e-86	309.153	GO:0006468 protein phosphorylation | GO:0007169 transmembrane receptor protein tyrosine kinase signaling pathway | GO:0055114 oxidation-reduction process | GO:0009069 serine family amino acid metabolic process	GO:0016021 integral to membrane	GO:0005524 ATP binding | GO:0032440 2-alkenal reductase [NAD(P)] activity | GO:0004674 protein serine/threonine kinase activity	2.7.11.1	pfam13855 LRR_8 | pfam12799 LRR_4	GO & Enzyme & Domain
CUFF.146.1	-	-	-	-	-	-	-	pfam08263 LRRNT_2	Domain only
CUFF.148.1	gi|224091014|ref|XP_002309146.1| predicted protein	7.55e-186	639.931	GO:0055114 oxidation-reduction process | GO:0006629 lipid metabolic process	-	GO:0016720 delta12-fatty acid dehydrogenase activity | GO:0016717 oxidoreductase activity, acting on paired donors, with oxidation of a pair of donors resulting in the reduction of molecular oxygen to two molecules of water	-	pfam00487 FA_desaturase	GO & Domain
CUFF.150.1	gi|242047062|ref|XP_002461277.1| hypothetical protein SORBIDRAFT_02g043970	2.73e-10	68.4251	GO:0016192 vesicle-mediated transport	GO:0016021 integral to membrane	-	-	-	GO only
CUFF.181.2	gi|373882136|gb|AEY78488.1| neutral invertase 1	8.37e-18	96.51	GO:0005982 starch metabolic process | GO:0005985 sucrose metabolic process	GO:0017177 glucosidase II complex	GO:0033926 glycopeptide alpha-N-acetylgalactosaminidase activity | GO:0004575 sucrose alpha-glucosidase activity	-	-	GO only
CUFF.194.1	gi|225432302|ref|XP_002273600.1| PREDICTED: alanyl-tRNA editing protein AlaX-L-like	9.12e-22	110.33	-	-	-	-	-
CUFF.199.1	gi|224107335|ref|XP_002314450.1| predicted protein	4.42e-09	68.4251	-	-	-	-	-
CUFF.152.1	gi|194690850|gb|ACF79509.1| unknown	5.84e-64	240.947	GO:0006419 alanyl-tRNA aminoacylation | GO:0006522 alanine metabolic process | GO:0006531 aspartate metabolic process	GO:0005737 cytoplasm	GO:0004813 alanine-tRNA ligase activity | GO:0003676 nucleic acid binding | GO:0005524 ATP binding	-	pfam07973 tRNA_SAD	GO & Domain
CUFF.153.1	gi|89276325|gb|ABD66519.1| unknown	2.95e-11	75.5578	-	-	-	-	-
CUFF.156.1	-	-	-	-	-	-	-	-
CUFF.155.1	gi|255567333|ref|XP_002524646.1| Phospholipid-transporting ATPase, putative	4.88e-42	174.524	GO:0006812 cation transport | GO:0015914 phospholipid transport | GO:0015917 aminophospholipid transport	GO:0016021 integral to membrane	GO:0005524 ATP binding | GO:0004012 phospholipid-translocating ATPase activity | GO:0000287 magnesium ion binding | GO:0015662 ATPase activity, coupled to transmembrane movement of ions, phosphorylative mechanism	-	pfam06271 RDD	GO & Domain
CUFF.154.1	gi|13377507|gb|AAK20744.1| TAK14	1.98e-13	84.4736	-	-	-	-	-
CUFF.191.2	gi|224056635|ref|XP_002298947.1| predicted protein	1.06e-71	264.574	GO:0008152 metabolic process	-	GO:0016597 amino acid binding	-	pfam01842 ACT	GO & Domain
CUFF.158.1	gi|356544754|ref|XP_003540812.1| PREDICTED: momilactone A synthase-like	0.000215	49.7018	-	-	-	-	-
CUFF.160.1	gi|19387264|gb|AAL87175.1|AF480497_3 unknown	4.74e-32	144.656	-	-	-	-	-
CUFF.157.1	gi|224072753|ref|XP_002303864.1| predicted protein	4.22e-42	174.524	GO:0016310 phosphorylation	-	GO:0016301 kinase activity	-	-	GO only
CUFF.159.1	-	-	-	-	-	-	-	-
CUFF.161.1	gi|154269262|gb|ABS72191.1| transport protein	2.21e-52	205.729	GO:0006886 intracellular protein transport | GO:0006888 ER to Golgi vesicle-mediated transport	GO:0030127 COPII vesicle coat | GO:0005829 cytosol	GO:0008270 zinc ion binding | GO:0005215 transporter activity	-	pfam00626 Gelsolin	GO & Domain
CUFF.162.1	gi|242073340|ref|XP_002446606.1| hypothetical protein SORBIDRAFT_06g018800	1.7e-42	174.97	GO:0006012 galactose metabolic process | GO:0006094 gluconeogenesis | GO:0006096 glycolysis	GO:0016023 cytoplasmic membrane-bounded vesicle	GO:0030246 carbohydrate binding | GO:0004034 aldose 1-epimerase activity	-	-	GO only
CUFF.163.1	gi|225444605|ref|XP_002277382.1| PREDICTED: GDSL esterase/lipase 5	4.65e-52	203.5	GO:0016042 lipid catabolic process	-	GO:0016298 lipase activity | GO:0004091 carboxylesterase activity	-	-	GO only
CUFF.164.1	gi|255550227|ref|XP_002516164.1| DNA cross-link repair protein pso2/snm1, putative	2.42e-21	107.655	-	-	GO:0016787 hydrolase activity	-	-	GO only
CUFF.165.1	-	-	-	-	-	-	-	-
CUFF.195.1	gi|117957141|gb|ABK59039.1| MYB60-like protein	3.2e-30	138.86	GO:0009753 response to jasmonic acid stimulus | GO:0009739 response to gibberellin stimulus | GO:0009414 response to water deprivation | GO:0009651 response to salt stress | GO:0006355 regulation of transcription, DNA-dependent | GO:0009751 response to salicylic acid stimulus | GO:0009733 response to auxin stimulus | GO:0010200 response to chitin | GO:0009737 response to abscisic acid stimulus | …	GO:0005667 transcription factor complex	GO:0003677 DNA binding | GO:0003700 sequence-specific DNA binding transcription factor activity	-	pfam00249 Myb_DNA-binding	GO & Domain
CUFF.207.1	gi|117957141|gb|ABK59039.1| MYB60-like protein	7.13e-41	171.849	GO:0009753 response to jasmonic acid stimulus | GO:0009739 response to gibberellin stimulus | GO:0009414 response to water deprivation | GO:0009651 response to salt stress | GO:0006355 regulation of transcription, DNA-dependent | GO:0009751 response to salicylic acid stimulus | GO:0009733 response to auxin stimulus | GO:0010200 response to chitin | GO:0009737 response to abscisic acid stimulus | …	GO:0005667 transcription factor complex	GO:0003677 DNA binding | GO:0003700 sequence-specific DNA binding transcription factor activity	-	pfam00249 Myb_DNA-binding	GO & Domain
CUFF.167.1	-	-	-	-	-	-	-	-
CUFF.166.1	-	-	-	-	-	-	-	-
CUFF.168.1	-	-	-	-	-	-	-	-
CUFF.170.1	-	-	-	-	-	-	-	-
CUFF.171.1	gi|356523478|ref|XP_003530365.1| PREDICTED: protein STRUBBELIG-RECEPTOR FAMILY 5-like	2.16e-17	93.8353	-	-	-	-	-
CUFF.169.1	-	-	-	-	-	-	-	-
CUFF.173.1	-	-	-	-	-	-	-	-
CUFF.172.1	-	-	-	-	-	-	-	-
CUFF.174.1	gi|255573431|ref|XP_002527641.1| Flavonol synthase/flavanone 3-hydroxylase, putative	8.59e-38	158.921	GO:0051555 flavonol biosynthetic process | GO:0055114 oxidation-reduction process	-	GO:0045431 flavonol synthase activity	-	pfam14226 DIOX_N	GO & Domain
CUFF.206.2	gi|255541752|ref|XP_002511940.1| transferase, transferring glycosyl groups, putative	1.81e-87	313.165	GO:0009058 biosynthetic process	-	GO:0016740 transferase activity	-	-	GO only
CUFF.178.1	-	-	-	-	-	-	-	-
CUFF.177.1	gi|224066783|ref|XP_002302213.1| predicted protein	1.01e-36	156.692	GO:0032259 methylation	-	GO:0008168 methyltransferase activity	-	-	GO only
CUFF.176.1	gi|238011298|gb|ACR36684.1| unknown	8.45e-12	78.6783	-	-	-	-	-
CUFF.179.1	-	-	-	-	-	-	-	-
CUFF.210.1	gi|77551216|gb|ABA94013.1| expressed protein	8.51e-68	252.092	GO:0010190 cytochrome b6f complex assembly	GO:0009507 chloroplast	-	-	pfam12046 DUF3529	GO & Domain
CUFF.214.1	-	-	-	-	-	-	-	-
CUFF.220.1	gi|50725372|dbj|BAD34444.1| 3-beta-hydroxysteroid dehydrogenase-like	2.71e-08	66.1961	-	-	-	-	-
CUFF.180.1	gi|224061821|ref|XP_002300615.1| predicted protein	3.13e-39	165.162	GO:0016310 phosphorylation | GO:0006096 glycolysis | GO:0015979 photosynthesis | GO:0006000 fructose metabolic process | GO:0006012 galactose metabolic process | GO:0006013 mannose metabolic process | GO:0006094 gluconeogenesis | GO:0006098 pentose-phosphate shunt	GO:0010317 pyrophosphate-dependent phosphofructokinase complex, alpha-subunit complex | GO:0005945 6-phosphofructokinase complex	GO:0003872 6-phosphofructokinase activity | GO:0047334 diphosphate-fructose-6-phosphate 1-phosphotransferase activity | GO:0005524 ATP binding	-	-	GO only
CUFF.183.1	gi|242054605|ref|XP_002456448.1| hypothetical protein SORBIDRAFT_03g036480	6.6e-52	199.934	GO:0055114 oxidation-reduction process | GO:0006118 electron transport	GO:0031314 extrinsic to mitochondrial inner membrane | GO:0009536 plastid	GO:0050660 flavin adenine dinucleotide binding | GO:0015036 disulfide oxidoreductase activity | GO:0005509 calcium ion binding | GO:0003954 NADH dehydrogenase activity	-	-	GO only
CUFF.182.1	-	-	-	-	-	-	-	-
CUFF.184.1	gi|225468923|ref|XP_002273212.1| PREDICTED: DEAD-box ATP-dependent RNA helicase 10-like	9.21e-112	393.854	-	-	GO:0003676 nucleic acid binding | GO:0005524 ATP binding | GO:0008026 ATP-dependent helicase activity	3.6.4.13	pfam00271 Helicase_C	GO & Enzyme & Domain
CUFF.185.1	gi|147808007|emb|CAN66431.1| hypothetical protein VITISV_041393	5.82e-64	238.718	-	-	GO:0003676 nucleic acid binding | GO:0005524 ATP binding | GO:0008026 ATP-dependent helicase activity	3.6.4.13	pfam00270 DEAD	GO & Enzyme & Domain
CUFF.187.1	-	-	-	-	-	-	-	-
CUFF.186.1	gi|115434842|ref|NP_001042179.1| Os01g0176200	1.14e-82	298.008	GO:0008152 metabolic process	-	GO:0016758 transferase activity, transferring hexosyl groups	-	-	GO only
CUFF.217.1	gi|242199342|gb|ACS87992.1| UDP-glucosyltransferase family 1 protein	1.17e-95	340.359	GO:0016131 brassinosteroid metabolic process | GO:0010224 response to UV-B | GO:0051555 flavonol biosynthetic process	-	GO:0047213 anthocyanidin 3-O-glucosyltransferase activity | GO:0080046 quercetin 4'-O-glucosyltransferase activity | GO:0050502 cis-zeatin O-beta-D-glucosyltransferase activity | GO:0080043 quercetin 3-O-glucosyltransferase activity | GO:0080044 quercetin 7-O-glucosyltransferase activity | GO:0050403 trans-zeatin O-beta-D-glucosyltransferase activity	-	-	GO only
CUFF.190.1	-	-	-	-	-	-	-	-
CUFF.252.1	gi|225441116|ref|XP_002265257.1| PREDICTED: UDP-glycosyltransferase 73D1	9.45e-90	320.744	GO:0009813 flavonoid biosynthetic process	-	GO:0047213 anthocyanidin 3-O-glucosyltransferase activity	-	-	GO only
CUFF.241.2	gi|32816174|gb|AAP88404.1| flavonoid glucosyl-transferase	2.92e-86	309.153	GO:0051707 response to other organism | GO:0009813 flavonoid biosynthetic process	GO:0016023 cytoplasmic membrane-bounded vesicle	GO:0047213 anthocyanidin 3-O-glucosyltransferase activity	-	-	GO only
CUFF.192.1	-	-	-	-	-	-	-	-
CUFF.188.1	-	-	-	-	-	-	-	-
CUFF.189.1	gi|356574240|ref|XP_003555258.1| PREDICTED: uncharacterized amino-acid permease C15C4.04c-like	3.43e-38	161.596	GO:0003333 amino acid transmembrane transport | GO:0015812 gamma-aminobutyric acid transport | GO:0015819 lysine transport | GO:0015809 arginine transport | GO:0015808 L-alanine transport | GO:0015813 L-glutamate transport	GO:0016021 integral to membrane | GO:0005739 mitochondrion	GO:0015189 L-lysine transmembrane transporter activity | GO:0015181 arginine transmembrane transporter activity | GO:0015180 L-alanine transmembrane transporter activity | GO:0005313 L-glutamate transmembrane transporter activity | GO:0015185 L-gamma-aminobutyric acid transmembrane transporter activity	-	-	GO only
CUFF.193.1	gi|212724054|ref|NP_001131663.1| uncharacterized protein LOC100193023	6.17e-118	414.36	GO:0055114 oxidation-reduction process | GO:0006554 lysine catabolic process | GO:0019538 protein metabolic process	-	GO:0008475 procollagen-lysine 5-dioxygenase activity | GO:0031418 L-ascorbic acid binding | GO:0005506 iron ion binding	-	-	GO only
CUFF.197.1	gi|154257295|gb|ABS72011.1| putative glycolate oxidase-like FMN-binding domain protein	2.57e-15	86.7026	-	-	-	-	-
CUFF.198.1	gi|222646154|gb|ACM66950.1| flavonoid glucosyltransferase	2.01e-90	322.973	-	-	-	-	-
CUFF.196.1	gi|46390092|dbj|BAD15509.1| putative anthocyanin 5-O-glucosyltransferase	6.16e-10	71.0998	-	-	-	-	-
CUFF.200.1	-	-	-	-	-	-	-	-
CUFF.203.1	-	-	-	-	-	-	-	-
CUFF.202.1	gi|148909481|gb|ABR17838.1| unknown	4.05e-18	97.8474	-	-	GO:0005488 binding	-	pfam13041 PPR_2 | pfam12854 PPR_1 | pfam01535 PPR	GO & Domain
CUFF.201.1	gi|147801502|emb|CAN61504.1| hypothetical protein VITISV_011736	1.82e-44	173.632	-	GO:0005829 cytosol	-	-	-	GO only
CUFF.205.1	-	-	-	-	-	-	-	-
CUFF.204.1	gi|225454344|ref|XP_002275920.1| PREDICTED: uncharacterized protein LOC100261915	5.86e-35	145.547	GO:0055085 transmembrane transport	GO:0016020 membrane | GO:0005739 mitochondrion	-	-	-	GO only
CUFF.208.1	-	-	-	-	-	-	-	-
CUFF.225.1	gi|14719329|gb|AAK73147.1|AC079022_20 putative RING-H2 finger protein	4.79e-38	162.487	GO:0010200 response to chitin	GO:0005737 cytoplasm | GO:0005634 nucleus	GO:0008270 zinc ion binding	-	pfam14369 zf-RING_3	GO & Domain
CUFF.228.1	gi|14719329|gb|AAK73147.1|AC079022_20 putative RING-H2 finger protein	2.52e-37	160.258	GO:0010200 response to chitin	GO:0005737 cytoplasm | GO:0005634 nucleus	GO:0008270 zinc ion binding	-	pfam14369 zf-RING_3	GO & Domain
CUFF.209.1	gi|225434879|ref|XP_002283212.1| PREDICTED: E3 ubiquitin-protein ligase RING1-like	5.19e-29	133.957	-	GO:0005622 intracellular	GO:0008270 zinc ion binding	-	pfam06547 DUF1117	GO & Domain
CUFF.235.1	gi|226507968|ref|NP_001148783.1| LOC100282400	5.96e-100	354.624	-	GO:0019005 SCF ubiquitin ligase complex	GO:0005515 protein binding	-	-	GO only
CUFF.211.1	-	-	-	-	-	-	-	-
CUFF.212.1	-	-	-	-	-	-	-	-
CUFF.213.1	gi|224092621|ref|XP_002309684.1| predicted protein	2.74e-90	322.527	GO:0006810 transport	GO:0016020 membrane	GO:0005215 transporter activity	-	-	GO only
CUFF.240.1	gi|357145385|ref|XP_003573625.1| PREDICTED: uncharacterized protein LOC100833714	1.37e-30	138.415	-	-	-	-	-
CUFF.215.1	gi|357138885|ref|XP_003571017.1| PREDICTED: tubby-like protein 4-like	5.09e-76	275.719	GO:0006355 regulation of transcription, DNA-dependent	GO:0005667 transcription factor complex	GO:0003700 sequence-specific DNA binding transcription factor activity	-	pfam01167 Tub	GO & Domain
CUFF.216.1	gi|147798963|emb|CAN65875.1| hypothetical protein VITISV_002904	4.49e-35	152.234	-	GO:0009507 chloroplast | GO:0005739 mitochondrion	GO:0016887 ATPase activity | GO:0005524 ATP binding | GO:0005516 calmodulin binding	-	-	GO only
CUFF.219.1	gi|346465357|gb|AEO32523.1| hypothetical protein	1.12e-32	142.872	GO:0006886 intracellular protein transport | GO:0007264 small GTPase mediated signal transduction	GO:0005886 plasma membrane | GO:0005774 vacuolar membrane | GO:0005802 trans-Golgi network	GO:0005525 GTP binding	-	-	GO only
CUFF.250.1	gi|225425232|ref|XP_002268172.1| PREDICTED: serine carboxypeptidase-like 45	7.57e-135	470.53	GO:0006508 proteolysis	GO:0009505 plant-type cell wall | GO:0009506 plasmodesma | GO:0016023 cytoplasmic membrane-bounded vesicle	GO:0004185 serine-type carboxypeptidase activity	-	pfam00450 Peptidase_S10	GO & Domain
CUFF.218.1	-	-	-	-	-	-	-	-
CUFF.222.1	-	-	-	-	-	-	-	-
CUFF.221.1	gi|116789010|gb|ABK25081.1| unknown	1.92e-27	123.703	GO:0046686 response to cadmium ion | GO:0009610 response to symbiotic fungus | GO:0055114 oxidation-reduction process | GO:0006807 nitrogen compound metabolic process	GO:0005829 cytosol	GO:0018580 nitronate monooxygenase activity | GO:0016702 oxidoreductase activity, acting on single donors with incorporation of molecular oxygen, incorporation of two atoms of oxygen	-	-	GO only
CUFF.249.1	gi|115448783|ref|NP_001048171.1| Os02g0757100	7.57e-135	470.53	GO:0040007 growth	GO:0016023 cytoplasmic membrane-bounded vesicle | GO:0009505 plant-type cell wall	-	-	pfam04674 Phi_1	GO & Domain
CUFF.224.1	-	-	-	-	-	-	-	-
CUFF.223.1	gi|225426708|ref|XP_002275452.1| PREDICTED: subtilisin-like protease SDD1-like	6.71e-143	497.278	-	-	-	-	pfam02225 PA	Domain only
CUFF.238.1	gi|357123771|ref|XP_003563581.1| PREDICTED: uncharacterized protein LOC100842014	7.73e-93	330.997	-	GO:0016023 cytoplasmic membrane-bounded vesicle | GO:0016020 membrane	-	-	pfam12056 DUF3537	GO & Domain
CUFF.242.1	gi|357123771|ref|XP_003563581.1| PREDICTED: uncharacterized protein LOC100842014	1.48e-90	323.419	-	GO:0016023 cytoplasmic membrane-bounded vesicle | GO:0016020 membrane	-	-	pfam12056 DUF3537	GO & Domain
CUFF.284.4	gi|15229694|ref|NP_187728.1| leucoanthocyanidin dioxygenase-like protein	2.5e-147	511.989	GO:0080167 response to karrikin | GO:0055114 oxidation-reduction process | GO:0009813 flavonoid biosynthetic process	-	GO:0050589 leucocyanidin oxygenase activity | GO:0005506 iron ion binding | GO:0016702 oxidoreductase activity, acting on single donors with incorporation of molecular oxygen, incorporation of two atoms of oxygen	-	pfam14226 DIOX_N | pfam03171 2OG-FeII_Oxy	GO & Domain
CUFF.286.1	gi|356568250|ref|XP_003552326.1| PREDICTED: flavonol synthase/flavanone 3-hydroxylase-like	4.81e-49	196.813	GO:0051555 flavonol biosynthetic process | GO:0055114 oxidation-reduction process	-	GO:0045431 flavonol synthase activity | GO:0005506 iron ion binding | GO:0016702 oxidoreductase activity, acting on single donors with incorporation of molecular oxygen, incorporation of two atoms of oxygen	-	pfam14226 DIOX_N | pfam03171 2OG-FeII_Oxy	GO & Domain
CUFF.226.1	-	-	-	-	-	-	-	-
CUFF.227.1	-	-	-	-	-	-	-	-
CUFF.290.2	gi|224068295|ref|XP_002302697.1| predicted protein	5.68e-93	331.443	GO:0006355 regulation of transcription, DNA-dependent | GO:0010074 maintenance of meristem identity | GO:0009934 regulation of meristem structural organization | GO:0006470 protein dephosphorylation	GO:0005634 nucleus | GO:0005886 plasma membrane | GO:0008287 protein serine/threonine phosphatase complex	GO:0005543 phospholipid binding | GO:0004722 protein serine/threonine phosphatase activity	-	-	GO only
CUFF.302.3	gi|224068295|ref|XP_002302697.1| predicted protein	3.15e-77	280.622	GO:0006355 regulation of transcription, DNA-dependent | GO:0010074 maintenance of meristem identity | GO:0009934 regulation of meristem structural organization | GO:0006470 protein dephosphorylation	GO:0005634 nucleus | GO:0005886 plasma membrane | GO:0008287 protein serine/threonine phosphatase complex	GO:0005543 phospholipid binding | GO:0004722 protein serine/threonine phosphatase activity	-	-	GO only
CUFF.229.1	gi|356528364|ref|XP_003532774.1| PREDICTED: exonuclease 1-like	4.87e-32	144.21	GO:0006281 DNA repair	-	GO:0003677 DNA binding | GO:0004527 exonuclease activity	-	-	GO only
CUFF.230.1	-	-	-	-	-	-	-	-
CUFF.263.1	gi|147817752|emb|CAN66660.1| hypothetical protein VITISV_031720	4.93e-22	111.667	GO:0090305 nucleic acid phosphodiester bond hydrolysis	GO:0005622 intracellular	GO:0003676 nucleic acid binding | GO:0004527 exonuclease activity	-	-	GO only
CUFF.231.1	gi|326496427|dbj|BAJ94675.1| predicted protein	1.14e-07	62.184	-	-	-	-	-
CUFF.233.1	-	-	-	-	-	-	-	-
CUFF.236.1	-	-	-	-	-	-	-	-
CUFF.234.1	gi|359484644|ref|XP_002281763.2| PREDICTED: uncharacterized protein LOC100254401	3.58e-103	365.323	-	GO:0016020 membrane	GO:0008270 zinc ion binding	-	-	GO only
CUFF.232.1	gi|332594832|emb|CCA41210.1| GCN2-type protein kinase	1.61e-23	108.546	GO:0007049 cell cycle | GO:0006468 protein phosphorylation | GO:0006418 tRNA aminoacylation for protein translation | GO:0009069 serine family amino acid metabolic process	-	GO:0004812 aminoacyl-tRNA ligase activity | GO:0004713 protein tyrosine kinase activity | GO:0005524 ATP binding | GO:0004693 cyclin-dependent protein kinase activity | GO:0000049 tRNA binding	-	-	GO only
CUFF.237.1	gi|242082616|ref|XP_002441733.1| hypothetical protein SORBIDRAFT_08g001460	9.17e-13	81.3531	-	-	-	-	-
CUFF.239.1	gi|224116716|ref|XP_002331860.1| predicted protein	1.64e-26	124.149	-	-	-	-	-
CUFF.243.1	gi|255560836|ref|XP_002521431.1| conserved hypothetical protein	3.51e-16	92.4979	-	-	-	-	pfam05553 DUF761	Domain only
CUFF.274.1	gi|351725601|ref|NP_001237354.1| uncharacterized protein LOC100527017	4.53e-43	174.078	-	-	-	-	pfam04241 DUF423	Domain only
CUFF.244.1	gi|357110950|ref|XP_003557278.1| PREDICTED: dihydrolipoyllysine-residue acetyltransferase component 3 of pyruvate dehydrogenase complex, mitochondrial-like	9.7e-37	154.909	GO:0006090 pyruvate metabolic process | GO:0006094 gluconeogenesis | GO:0006096 glycolysis | GO:0042967 acyl-carrier-protein biosynthetic process	GO:0009941 chloroplast envelope | GO:0005739 mitochondrion	GO:0005507 copper ion binding | GO:0004742 dihydrolipoyllysine-residue acetyltransferase activity	-	pfam02817 E3_binding	GO & Domain
CUFF.247.1	gi|270272090|gb|ACZ67478.1| auxin resistant 1 protein	6.33e-96	341.25	GO:0009958 positive gravitropism | GO:0009926 auxin polar transport | GO:0010311 lateral root formation | GO:0009733 response to auxin stimulus | GO:0048829 root cap development | GO:0048765 root hair cell differentiation | GO:0009723 response to ethylene stimulus | GO:0001736 establishment of planar polarity | GO:0009624 response to nematode | GO:0006865 amino acid transport	GO:0016021 integral to membrane | GO:0009986 cell surface | GO:0005768 endosome | GO:0005794 Golgi apparatus | GO:0005886 plasma membrane	GO:0010328 auxin influx transmembrane transporter activity | GO:0015171 amino acid transmembrane transporter activity | GO:0010011 auxin binding	-	-	GO only
CUFF.246.1	-	-	-	-	-	-	-	-
CUFF.245.1	-	-	-	-	-	-	-	-
CUFF.248.1	gi|255557481|ref|XP_002519771.1| eukaryotic translation initiation factor 4e, putative	1.1e-10	74.2204	GO:0006446 regulation of translational initiation	GO:0005840 ribosome	GO:0003743 translation initiation factor activity	-	-	GO only
CUFF.251.1	gi|255571079|ref|XP_002526490.1| ATP binding protein, putative	2.83e-51	202.163	GO:0006468 protein phosphorylation | GO:0007169 transmembrane receptor protein tyrosine kinase signaling pathway | GO:0009069 serine family amino acid metabolic process	GO:0009536 plastid	GO:0004714 transmembrane receptor protein tyrosine kinase activity | GO:0005524 ATP binding | GO:0004674 protein serine/threonine kinase activity	2.7.11.1	-	GO & Enzyme
CUFF.267.1	gi|356511143|ref|XP_003524289.1| PREDICTED: uncharacterized protein LOC100814347	0.00073	52.3766	-	-	-	-	-
CUFF.270.1	gi|356511143|ref|XP_003524289.1| PREDICTED: uncharacterized protein LOC100814347	2.21e-17	96.51	-	-	-	-	-
CUFF.254.1	-	-	-	-	-	-	-	-
CUFF.253.1	gi|2493046|sp|Q40089.1|ATP4_IPOBA RecName: Full=ATP synthase subunit delta', mitochondrial; AltName: Full=F-ATPase delta' subunit; Flags: Precursor	1.82e-61	233.814	GO:0015986 ATP synthesis coupled proton transport | GO:0006119 oxidative phosphorylation	GO:0005754 mitochondrial proton-transporting ATP synthase, catalytic core	GO:0046933 hydrogen ion transporting ATP synthase activity, rotational mechanism | GO:0046961 proton-transporting ATPase activity, rotational mechanism	-	pfam02823 ATP-synt_DE_N	GO & Domain
CUFF.255.1	gi|212276135|ref|NP_001130589.1| uncharacterized protein LOC100191688	5.74e-23	113.45	GO:0001666 response to hypoxia	GO:0009536 plastid	GO:0008270 zinc ion binding	-	pfam13639 zf-RING_2 | pfam12678 zf-rbx1 | pfam13923 zf-C3HC4_2 | pfam00097 zf-C3HC4 | pfam12861 zf-Apc11 | pfam13920 zf-C3HC4_3 | pfam11793 FANCL_C	GO & Domain
CUFF.257.1	-	-	-	-	-	-	-	-
CUFF.256.1	gi|15237977|ref|NP_199503.1| Intron maturase, type II family protein	4.22e-82	295.334	GO:0008380 RNA splicing | GO:0006278 RNA-dependent DNA replication | GO:0006397 mRNA processing	GO:0005739 mitochondrion	GO:0003964 RNA-directed DNA polymerase activity | GO:0003723 RNA binding	-	-	GO only
CUFF.258.1	gi|225465300|ref|XP_002269047.1| PREDICTED: uncharacterized mitochondrial protein ymf11-like	4e-177	610.955	GO:0008380 RNA splicing | GO:0006278 RNA-dependent DNA replication | GO:0006397 mRNA processing	GO:0005739 mitochondrion	GO:0003964 RNA-directed DNA polymerase activity | GO:0003723 RNA binding	-	pfam01348 Intron_maturas2	GO & Domain
CUFF.285.1	-	-	-	-	-	-	-	-
CUFF.297.1	-	-	-	-	-	-	-	-
CUFF.259.1	gi|357156617|ref|XP_003577518.1| PREDICTED: lysosomal alpha-mannosidase-like	5.43e-47	189.235	GO:0006013 mannose metabolic process	GO:0016023 cytoplasmic membrane-bounded vesicle	GO:0004559 alpha-mannosidase activity | GO:0030246 carbohydrate binding | GO:0008270 zinc ion binding	-	-	GO only
CUFF.261.1	-	-	-	-	-	-	-	-
CUFF.260.1	-	-	-	-	-	-	-	-
CUFF.262.1	-	-	-	-	-	-	-	-
CUFF.266.1	gi|224144289|ref|XP_002325248.1| predicted protein	8.62e-96	340.804	GO:0006355 regulation of transcription, DNA-dependent	GO:0005667 transcription factor complex	GO:0003700 sequence-specific DNA binding transcription factor activity | GO:0043565 sequence-specific DNA binding	-	pfam03106 WRKY | pfam10533 Plant_zn_clust	GO & Domain
CUFF.264.1	gi|297597813|ref|NP_001044572.2| Os01g0807800	0.00023	53.2681	-	-	-	-	-
CUFF.265.1	gi|116787887|gb|ABK24681.1| unknown	4.11e-11	75.5578	-	-	-	-	-
CUFF.296.2	gi|357131421|ref|XP_003567336.1| PREDICTED: uncharacterized protein LOC100823566	2.24e-07	63.9672	-	-	-	-	pfam12214 TPX2_importin	Domain only
CUFF.303.3	gi|353259719|gb|AEQ75498.1| SAND family protein	6.93e-27	125.932	GO:0006465 signal peptide processing | GO:0006508 proteolysis	GO:0016021 integral to membrane	GO:0008233 peptidase activity	-	-	GO only
CUFF.269.1	-	-	-	-	-	-	-	-
CUFF.268.1	-	-	-	-	-	-	-	pfam08879 WRC	Domain only
CUFF.272.1	gi|147835806|emb|CAN64108.1| hypothetical protein VITISV_013148	2.34e-10	73.3288	-	-	-	-	-
CUFF.271.1	gi|78103238|ref|YP_358561.1| ATP synthase CF1 alpha subunit	1.63e-38	155.8	GO:0042777 plasma membrane ATP synthesis coupled proton transport | GO:0015991 ATP hydrolysis coupled proton transport | GO:0006119 oxidative phosphorylation	GO:0045261 proton-transporting ATP synthase complex, catalytic core F(1) | GO:0009535 chloroplast thylakoid membrane | GO:0005886 plasma membrane	GO:0046933 hydrogen ion transporting ATP synthase activity, rotational mechanism | GO:0005524 ATP binding | GO:0046961 proton-transporting ATPase activity, rotational mechanism	-	-	GO only
CUFF.287.1	gi|47027077|gb|AAT08753.1| LRR	3.67e-26	124.149	-	GO:0009536 plastid	-	-	-	GO only
CUFF.293.1	gi|47027077|gb|AAT08753.1| LRR	3.67e-26	124.149	-	GO:0009536 plastid	-	-	-	GO only
CUFF.273.1	gi|225456946|ref|XP_002281557.1| PREDICTED: short-chain dehydrogenase TIC 32, chloroplastic	5.54e-44	174.97	GO:0055114 oxidation-reduction process | GO:0015995 chlorophyll biosynthetic process | GO:0019685 photosynthesis, dark reaction	-	GO:0016630 protochlorophyllide reductase activity | GO:0000166 nucleotide binding	-	-	GO only
CUFF.275.1	-	-	-	-	-	-	-	-
CUFF.315.1	gi|225454702|ref|XP_002271171.1| PREDICTED: putative gamma-glutamylcyclotransferase At3g02910-like	7.03e-64	241.393	GO:0080167 response to karrikin	-	-	-	pfam06094 AIG2	GO & Domain
CUFF.316.1	gi|225454702|ref|XP_002271171.1| PREDICTED: putative gamma-glutamylcyclotransferase At3g02910-like	7.41e-64	240.055	GO:0080167 response to karrikin	-	-	-	pfam06094 AIG2	GO & Domain
CUFF.333.2	gi|195641314|gb|ACG40125.1| hypothetical protein	6.07e-42	175.415	-	-	GO:0005488 binding	-	pfam04640 PLATZ	GO & Domain
CUFF.323.1	gi|295913545|gb|ADG58020.1| transcription factor	4.17e-93	331.889	-	-	-	-	pfam04640 PLATZ	Domain only
CUFF.279.1	-	-	-	-	-	-	-	-
CUFF.278.1	gi|47027073|gb|AAT08751.1| 2-cys peroxiredoxin-like protein	4.32e-19	96.9558	GO:0055114 oxidation-reduction process	-	GO:0016209 antioxidant activity | GO:0051920 peroxiredoxin activity	-	pfam10417 1-cysPrx_C	GO & Domain
CUFF.280.1	-	-	-	-	-	-	-	-
CUFF.277.1	gi|242059333|ref|XP_002458812.1| hypothetical protein SORBIDRAFT_03g040790	3.26e-52	206.175	-	GO:0005739 mitochondrion	-	-	-	GO only
CUFF.276.1	-	-	-	-	-	-	-	-
CUFF.281.1	gi|12597461|gb|AAG60059.1| p300/CBP acetyltransferase-related protein 2	1.97e-61	226.682	GO:0006355 regulation of transcription, DNA-dependent | GO:0009908 flower development | GO:0016573 histone acetylation | GO:0042967 acyl-carrier-protein biosynthetic process	GO:0005667 transcription factor complex | GO:0000123 histone acetyltransferase complex	GO:0003712 transcription cofactor activity | GO:0008270 zinc ion binding | GO:0004402 histone acetyltransferase activity	-	-	GO only
CUFF.282.1	gi|116787358|gb|ABK24476.1| unknown	6.77e-11	74.6662	-	-	-	-	-
CUFF.283.1	-	-	-	-	-	-	-	-
CUFF.291.1	-	-	-	-	-	-	-	-
CUFF.324.2	-	-	-	-	-	-	-	pfam12329 TMF_DNA_bd | pfam07926 TPR_MLP1_2 | pfam12718 Tropomyosin_1 | pfam03938 OmpH | pfam00038 Filament | pfam09755 DUF2046 | pfam02403 Seryl_tRNA_N | pfam01442 Apolipoprotein | pfam05164 ZapA | pfam05597 Phasin | pfam12325 TMF_TATA_bd | pfam13325 MCRS_N | pfam05546 She9_MDM33 | pfam10779 XhlA	Domain only
CUFF.288.1	gi|225459316|ref|XP_002285794.1| PREDICTED: uncharacterized protein LOC100243776	3.4e-76	275.719	-	GO:0005739 mitochondrion	GO:0003676 nucleic acid binding | GO:0000166 nucleotide binding	-	pfam00076 RRM_1 | pfam14259 RRM_6 | pfam13893 RRM_5	GO & Domain
CUFF.292.1	gi|356548461|ref|XP_003542620.1| PREDICTED: uncharacterized protein LOC100801191 isoform 1	3.44e-13	76.0036	GO:0007165 signal transduction	GO:0005829 cytosol | GO:0005886 plasma membrane	GO:0035091 phosphatidylinositol binding	-	-	GO only
CUFF.289.1	gi|255565087|ref|XP_002523536.1| lipid binding protein, putative	5.85e-26	118.8	-	-	-	-	-
CUFF.295.1	gi|326522893|dbj|BAJ88492.1| predicted protein	4.21e-44	174.524	GO:0001522 pseudouridine synthesis | GO:0005975 carbohydrate metabolic process	GO:0005739 mitochondrion	GO:0009982 pseudouridine synthase activity | GO:0003723 RNA binding | GO:0003796 lysozyme activity	-	-	GO only
CUFF.294.1	-	-	-	-	-	-	-	-
CUFF.327.1	gi|293630868|gb|ACB29725.3| FtsH4 protein	1.21e-16	93.8353	GO:0030163 protein catabolic process | GO:0006508 proteolysis	GO:0016020 membrane | GO:0005739 mitochondrion	GO:0004222 metalloendopeptidase activity | GO:0005524 ATP binding | GO:0008568 microtubule-severing ATPase activity	-	-	GO only
CUFF.340.2	gi|253721988|gb|ACT34058.1| FtsH4	3.74e-12	79.5699	GO:0030163 protein catabolic process | GO:0006508 proteolysis	GO:0016020 membrane | GO:0005739 mitochondrion	GO:0004222 metalloendopeptidase activity | GO:0005524 ATP binding | GO:0008568 microtubule-severing ATPase activity	-	-	GO only
CUFF.298.1	gi|357495593|ref|XP_003618085.1| Coproporphyrinogen-III oxidase	5.88e-27	119.245	GO:0006783 heme biosynthetic process | GO:0055114 oxidation-reduction process | GO:0015994 chlorophyll metabolic process	GO:0009507 chloroplast | GO:0016020 membrane	GO:0004109 coproporphyrinogen oxidase activity | GO:0042803 protein homodimerization activity	-	-	GO only
CUFF.300.1	gi|255573874|ref|XP_002527856.1| conserved hypothetical protein	2.41e-25	122.366	-	-	-	-	-
CUFF.299.1	gi|300078680|gb|ADJ67237.1| MADS box transcription factor 1	2.18e-28	131.282	GO:0006355 regulation of transcription, DNA-dependent	GO:0005667 transcription factor complex	GO:0003700 sequence-specific DNA binding transcription factor activity | GO:0003677 DNA binding | GO:0046983 protein dimerization activity	-	pfam00319 SRF-TF	GO & Domain
CUFF.301.1	-	-	-	-	-	-	-	-
CUFF.331.1	gi|359487259|ref|XP_003633549.1| PREDICTED: DNA-damage-repair/toleration protein DRT100-like	1.75e-140	489.253	GO:0006952 defense response | GO:0042493 response to drug | GO:0016310 phosphorylation | GO:0007165 signal transduction | GO:0009650 UV protection | GO:0055114 oxidation-reduction process	GO:0009506 plasmodesma | GO:0016023 cytoplasmic membrane-bounded vesicle | GO:0005618 cell wall | GO:0009507 chloroplast | GO:0016020 membrane | GO:0048046 apoplast	GO:0016301 kinase activity | GO:0032440 2-alkenal reductase [NAD(P)] activity | GO:0000166 nucleotide binding	2.7.11.1	pfam13855 LRR_8 | pfam08263 LRRNT_2 | pfam12799 LRR_4	GO & Enzyme & Domain
CUFF.341.2	gi|359487259|ref|XP_003633549.1| PREDICTED: DNA-damage-repair/toleration protein DRT100-like	1.75e-140	489.253	GO:0006952 defense response | GO:0042493 response to drug | GO:0016310 phosphorylation | GO:0007165 signal transduction | GO:0009650 UV protection | GO:0055114 oxidation-reduction process	GO:0009506 plasmodesma | GO:0016023 cytoplasmic membrane-bounded vesicle | GO:0005618 cell wall | GO:0009507 chloroplast | GO:0016020 membrane | GO:0048046 apoplast	GO:0016301 kinase activity | GO:0032440 2-alkenal reductase [NAD(P)] activity | GO:0000166 nucleotide binding	2.7.11.1	pfam13855 LRR_8 | pfam08263 LRRNT_2 | pfam12799 LRR_4	GO & Enzyme & Domain
CUFF.304.1	gi|225458227|ref|XP_002281919.1| PREDICTED: ornithine carbamoyltransferase, chloroplastic	3.49e-125	438.433	GO:0006591 ornithine metabolic process | GO:0006526 arginine biosynthetic process | GO:0006560 proline metabolic process	GO:0009570 chloroplast stroma | GO:0005829 cytosol | GO:0009348 ornithine carbamoyltransferase complex	GO:0004585 ornithine carbamoyltransferase activity | GO:0016597 amino acid binding	-	pfam00185 OTCace	GO & Domain
CUFF.305.1	-	-	-	-	-	-	-	-
CUFF.332.1	gi|147802844|emb|CAN75154.1| hypothetical protein VITISV_035995	1.17e-57	222.224	GO:0010067 procambium histogenesis | GO:0006468 protein phosphorylation | GO:0010223 secondary shoot formation | GO:0010089 xylem development | GO:0009069 serine family amino acid metabolic process	GO:0005886 plasma membrane	GO:0005515 protein binding | GO:0005524 ATP binding | GO:0004674 protein serine/threonine kinase activity	2.7.11.1	-	GO & Enzyme
CUFF.307.1	-	-	-	-	-	-	-	-
CUFF.306.1	gi|255578003|ref|XP_002529873.1| conserved hypothetical protein	7.48e-20	103.643	-	GO:0005739 mitochondrion | GO:0016020 membrane	-	-	-	GO only
CUFF.308.1	-	-	-	-	-	-	-	-
CUFF.310.1	gi|115470157|ref|NP_001058677.1| Os07g0101400	1.07e-58	225.79	-	-	-	-	-
CUFF.311.1	-	-	-	-	-	-	-	-
CUFF.357.1	gi|147806280|emb|CAN72193.1| hypothetical protein VITISV_022309	6.81e-30	136.186	-	GO:0005622 intracellular	GO:0008270 zinc ion binding	-	-	GO only
CUFF.351.2	gi|297740342|emb|CBI30524.3| unnamed protein product	1.53e-108	383.155	-	GO:0005622 intracellular	GO:0008270 zinc ion binding	-	pfam13639 zf-RING_2 | pfam14369 zf-RING_3 | pfam13923 zf-C3HC4_2 | pfam12678 zf-rbx1 | pfam00097 zf-C3HC4 | pfam12861 zf-Apc11 | pfam12906 RINGv | pfam13920 zf-C3HC4_3	GO & Domain
CUFF.309.1	gi|242032457|ref|XP_002463623.1| hypothetical protein SORBIDRAFT_01g003120	1.74e-15	84.0278	GO:0009831 plant-type cell wall modification involved in multidimensional cell growth | GO:0009828 plant-type cell wall loosening | GO:0009826 unidimensional cell growth | GO:0006949 syncytium formation	GO:0005576 extracellular region | GO:0016020 membrane	-	-	-	GO only
CUFF.312.1	-	-	-	-	-	-	-	-
CUFF.313.1	gi|332656162|gb|AEE81751.1| MYB transcription factor	4.39e-11	75.112	GO:0006355 regulation of transcription, DNA-dependent	GO:0005634 nucleus	GO:0003677 DNA binding	-	-	GO only
CUFF.314.1	gi|148524147|gb|ABQ81932.1| transcription factor MYB4	7.15e-88	314.503	GO:0006355 regulation of transcription, DNA-dependent	GO:0005634 nucleus	GO:0003677 DNA binding	-	pfam00249 Myb_DNA-binding | pfam13921 Myb_DNA-bind_6	GO & Domain
CUFF.342.1	gi|27552553|gb|AAO19376.1| hypothetical protein	1.19e-06	62.184	-	-	-	-	-
CUFF.361.4	gi|218192343|gb|EEC74770.1| hypothetical protein OsI_10539	7.94e-19	103.197	-	-	-	-	-
CUFF.317.1	gi|356562501|ref|XP_003549509.1| PREDICTED: CASP-like protein GSVIVT00013502001-like	8.95e-49	192.801	-	GO:0005886 plasma membrane | GO:0016021 integral to membrane	-	-	pfam04535 DUF588	GO & Domain
CUFF.318.1	-	-	-	-	-	-	-	-
CUFF.319.1	gi|357518875|ref|XP_003629726.1| Pheophorbide a oxygenase	1.94e-42	174.97	GO:0015996 chlorophyll catabolic process | GO:0055114 oxidation-reduction process | GO:0015995 chlorophyll biosynthetic process | GO:0019685 photosynthesis, dark reaction	GO:0009536 plastid	GO:0046872 metal ion binding | GO:0016630 protochlorophyllide reductase activity | GO:0010277 chlorophyllide a oxygenase [overall] activity | GO:0051537 2 iron, 2 sulfur cluster binding	-	pfam00355 Rieske	GO & Domain
CUFF.320.1	gi|147804840|emb|CAN69195.1| hypothetical protein VITISV_006520	1.44e-76	278.393	GO:0009790 embryo development | GO:0009553 embryo sac development | GO:0009303 rRNA transcription | GO:0006364 rRNA processing	GO:0005730 nucleolus | GO:0030529 ribonucleoprotein complex | GO:0009536 plastid	-	-	-	GO only
CUFF.321.1	-	-	-	-	-	-	-	-
CUFF.322.1	-	-	-	-	-	-	-	-
CUFF.354.1	gi|346467527|gb|AEO33608.1| hypothetical protein	1.11e-27	128.161	GO:0042254 ribosome biogenesis | GO:0006412 translation	GO:0005840 ribosome | GO:0009570 chloroplast stroma | GO:0009534 chloroplast thylakoid	GO:0003735 structural constituent of ribosome	-	pfam01165 Ribosomal_S21	GO & Domain
CUFF.362.3	gi|346467527|gb|AEO33608.1| hypothetical protein	2.12e-27	127.27	GO:0042254 ribosome biogenesis | GO:0006412 translation	GO:0005840 ribosome | GO:0009570 chloroplast stroma | GO:0009534 chloroplast thylakoid	GO:0003735 structural constituent of ribosome	-	pfam01165 Ribosomal_S21	GO & Domain
CUFF.325.1	gi|357149165|ref|XP_003575022.1| PREDICTED: uncharacterized protein LOC100829420	0.00163	50.5934	-	-	-	-	-
CUFF.326.1	gi|357461049|ref|XP_003600806.1| hypothetical protein MTR_3g069570	5.02e-13	81.7989	-	-	-	-	-
CUFF.365.3	gi|356539907|ref|XP_003538434.1| PREDICTED: uncharacterized protein C22orf13 homolog	2.07e-15	90.7147	-	-	-	-	pfam09778 Guanylate_cyc_2	Domain only
CUFF.330.1	-	-	-	-	-	-	-	pfam03446 NAD_binding_2	Domain only
CUFF.328.1	-	-	-	-	-	-	-	-
CUFF.329.1	gi|255552279|ref|XP_002517184.1| ubiquitin-activating enzyme E1c, putative	7.47e-56	216.874	GO:0045116 protein neddylation | GO:0006979 response to oxidative stress | GO:0055114 oxidation-reduction process | GO:0006804 peroxidase reaction	-	GO:0016881 acid-amino acid ligase activity | GO:0020037 heme binding | GO:0019781 NEDD8 activating enzyme activity | GO:0005524 ATP binding | GO:0004601 peroxidase activity | GO:0046982 protein heterodimerization activity	-	pfam08825 E2_bind	GO & Domain
CUFF.374.1	gi|226529252|ref|NP_001144741.1| uncharacterized protein LOC100277789 precursor	5.57e-36	155.8	-	-	-	-	pfam01657 Stress-antifung	Domain only
CUFF.384.3	gi|115457642|ref|NP_001052421.1| Os04g0307200	1.39e-94	336.792	GO:0006457 protein folding | GO:0006950 response to stress	-	GO:0051082 unfolded protein binding | GO:0031072 heat shock protein binding	-	pfam01657 Stress-antifung	GO & Domain
CUFF.334.1	gi|115444431|ref|NP_001045995.1| Os02g0165100	9.66e-119	417.035	GO:0006468 protein phosphorylation | GO:0009069 serine family amino acid metabolic process	GO:0005739 mitochondrion	GO:0004715 non-membrane spanning protein tyrosine kinase activity | GO:0005524 ATP binding | GO:0004674 protein serine/threonine kinase activity	2.7.11.1	pfam07714 Pkinase_Tyr | pfam00069 Pkinase	GO & Enzyme & Domain
CUFF.336.1	-	-	-	-	-	-	-	-
CUFF.335.1	gi|302756211|ref|XP_002961529.1| hypothetical protein SELMODRAFT_62212	7.53e-79	284.635	GO:0006355 regulation of transcription, DNA-dependent	GO:0005737 cytoplasm | GO:0005667 transcription factor complex	GO:0003700 sequence-specific DNA binding transcription factor activity | GO:0003676 nucleic acid binding | GO:0008270 zinc ion binding	-	-	GO only
CUFF.338.1	gi|312281551|dbj|BAJ33641.1| unnamed protein product	6.79e-11	74.6662	-	-	GO:0008270 zinc ion binding | GO:0003676 nucleic acid binding	-	-	GO only
CUFF.339.1	gi|242079365|ref|XP_002444451.1| hypothetical protein SORBIDRAFT_07g022130	4.21e-22	104.98	GO:0006886 intracellular protein transport	GO:0016020 membrane | GO:0005801 cis-Golgi network	-	-	-	GO only
CUFF.337.1	gi|326506414|dbj|BAJ86525.1| predicted protein	2.5e-25	115.233	-	-	-	-	-
CUFF.343.1	gi|296090667|emb|CBI41067.3| unnamed protein product	1.36e-21	108.101	-	-	-	-	-
CUFF.344.1	-	-	-	-	-	-	-	-
CUFF.345.1	gi|147812521|emb|CAN77335.1| hypothetical protein VITISV_032094	1.96e-15	89.3773	-	-	-	-	-
CUFF.347.1	gi|41393251|gb|AAS01974.1| putative chloroplastic RNA-binding protein, with alternative splicing isoforms	1.58e-16	88.9316	GO:0006810 transport	-	-	-	-	GO only
CUFF.346.1	gi|225443541|ref|XP_002272921.1| PREDICTED: uncharacterized protein LOC100245146	2.99e-17	94.2811	-	-	-	-	-
CUFF.377.1	gi|225438335|ref|XP_002272466.1| PREDICTED: uncharacterized protein At4g08330, chloroplastic	2.46e-34	150.897	-	-	-	-	-
CUFF.348.1	gi|357112137|ref|XP_003557866.1| PREDICTED: glucan endo-1,3-beta-glucosidase-like	3.9e-30	136.631	GO:0005975 carbohydrate metabolic process	GO:0046658 anchored to plasma membrane	GO:0004553 hydrolase activity, hydrolyzing O-glycosyl compounds | GO:0043169 cation binding	-	pfam07983 X8	GO & Domain
CUFF.349.1	gi|83316103|gb|ABC02343.1| class III peroxidase	5.72e-62	228.465	GO:0055114 oxidation-reduction process | GO:0006979 response to oxidative stress | GO:0006804 peroxidase reaction	-	GO:0020037 heme binding | GO:0004601 peroxidase activity	-	-	GO only
CUFF.350.1	gi|359359186|gb|AEV41090.1| putative kinesin motor domain-containing protein	1.07e-67	249.863	GO:0007018 microtubule-based movement	GO:0005874 microtubule	GO:0005524 ATP binding | GO:0003777 microtubule motor activity	-	-	GO only
CUFF.352.1	gi|297824523|ref|XP_002880144.1| pentatricopeptide repeat-containing protein	3.71e-60	230.248	-	-	GO:0005488 binding	-	pfam13041 PPR_2 | pfam12854 PPR_1 | pfam01535 PPR | pfam13812 PPR_3	GO & Domain
CUFF.379.1	gi|186524582|ref|NP_197569.2| leucine-rich repeat protein kinase-like protein	2.33e-69	256.55	GO:0006468 protein phosphorylation | GO:0007169 transmembrane receptor protein tyrosine kinase signaling pathway | GO:0009069 serine family amino acid metabolic process	GO:0016023 cytoplasmic membrane-bounded vesicle | GO:0016021 integral to membrane	GO:0004872 receptor activity | GO:0005524 ATP binding | GO:0004674 protein serine/threonine kinase activity	2.7.11.1	pfam07714 Pkinase_Tyr	GO & Enzyme & Domain
CUFF.386.2	gi|357455813|ref|XP_003598187.1| U-box domain-containing protein	0.00117	51.485	-	-	-	-	-
CUFF.353.1	gi|225450733|ref|XP_002283474.1| PREDICTED: uncharacterized protein LOC100244276	2.63e-22	113.004	-	GO:0009536 plastid	-	-	-	GO only
CUFF.355.1	gi|218197811|gb|EEC80238.1| hypothetical protein OsI_22179	3.9e-09	66.6419	-	-	-	-	-
CUFF.356.1	-	-	-	-	-	-	-	-
CUFF.366.1	gi|356572082|ref|XP_003554199.1| PREDICTED: TBCC domain-containing protein 1-like	1.18e-28	132.173	-	-	GO:0005488 binding	-	-	GO only
CUFF.368.1	gi|356572082|ref|XP_003554199.1| PREDICTED: TBCC domain-containing protein 1-like	4.58e-29	130.836	-	-	GO:0005488 binding	-	-	GO only
CUFF.414.1	-	-	-	-	-	-	-	-
CUFF.427.1	-	-	-	-	-	-	-	-
CUFF.446.1	-	-	-	-	-	-	-	-
CUFF.456.1	-	-	-	-	-	-	-	-
CUFF.435.1	-	-	-	-	-	-	-	-
CUFF.358.1	gi|357112924|ref|XP_003558255.1| PREDICTED: uncharacterized protein LOC100836685	2.05e-84	303.358	-	-	GO:0016757 transferase activity, transferring glycosyl groups	-	-	GO only
CUFF.372.1	gi|326529493|dbj|BAK04693.1| predicted protein	3.35e-25	122.366	-	-	-	-	-
CUFF.376.1	gi|326529493|dbj|BAK04693.1| predicted protein	4.42e-25	122.366	-	-	-	-	-
CUFF.360.1	gi|356535974|ref|XP_003536516.1| PREDICTED: uncharacterized protein LOC100815538	8.69e-16	84.9194	GO:0007165 signal transduction	-	GO:0035091 phosphatidylinositol binding	-	-	GO only
CUFF.359.1	-	-	-	-	-	-	-	-
CUFF.363.1	gi|357166540|ref|XP_003580744.1| PREDICTED: molybdopterin biosynthesis protein CNX1-like	7.85e-30	133.065	GO:0006777 Mo-molybdopterin cofactor biosynthetic process | GO:0009734 auxin mediated signaling pathway	GO:0005829 cytosol	GO:0030151 molybdenum ion binding	-	pfam03454 MoeA_C	GO & Domain
CUFF.364.1	-	-	-	-	-	-	-	-
CUFF.367.1	-	-	-	-	-	-	-	-
CUFF.398.2	gi|225458323|ref|XP_002281580.1| PREDICTED: uncharacterized membrane protein At1g75140-like	1.82e-178	615.413	-	GO:0005783 endoplasmic reticulum	-	-	-	GO only
CUFF.399.1	gi|255538592|ref|XP_002510361.1| conserved hypothetical protein	3.06e-93	332.334	-	GO:0005783 endoplasmic reticulum	-	-	-	GO only
CUFF.371.1	gi|359497042|ref|XP_003635406.1| PREDICTED: putative nuclear matrix constituent protein 1-like protein-like	3.02e-104	368.889	-	-	-	-	pfam13868 Trichoplein | pfam10174 Cast | pfam05557 MAD | pfam00992 Troponin | pfam05701 DUF827 | pfam07888 CALCOCO1 | pfam12072 DUF3552 | pfam13166 AAA_13 | pfam04156 IncA | pfam13863 DUF4200 | pfam09728 Taxilin | pfam13094 CENP-Q | pfam07798 DUF1640 | pfam00261 Tropomyosin | pfam05672 MAP7 | pfam05010 TACC | pfam07926 TPR_MLP1_2 | pfam08598 Sds3 | pfam08614 ATG16 | pfam06991 Prp19_bind | pfam004…	Domain only
CUFF.370.1	-	-	-	-	-	-	-	-
CUFF.369.1	gi|224113009|ref|XP_002316360.1| predicted protein	1.06e-15	91.6063	GO:0006810 transport	-	GO:0005215 transporter activity	-	-	GO only
CUFF.406.2	-	-	-	-	-	-	-	-
CUFF.418.1	-	-	-	-	-	-	-	-
CUFF.424.1	-	-	-	-	-	-	-	-
CUFF.431.1	-	-	-	-	-	-	-	-
CUFF.407.1	-	-	-	-	-	-	-	-
CUFF.373.1	-	-	-	-	-	-	-	-
CUFF.375.1	gi|255559450|ref|XP_002520745.1| conserved hypothetical protein	0.000136	53.2681	-	-	-	-	-
CUFF.400.1	gi|225453076|ref|XP_002270157.1| PREDICTED: NADH dehydrogenase	1.81e-158	548.99	GO:0006979 response to oxidative stress | GO:0009853 photorespiration | GO:0009793 embryo development ending in seed dormancy | GO:0006120 mitochondrial electron transport, NADH to ubiquinone | GO:0006744 ubiquinone biosynthetic process | GO:0006814 sodium ion transport | GO:0015992 proton transport | GO:0006118 electron transport	GO:0005747 mitochondrial respiratory chain complex I | GO:0009507 chloroplast	GO:0051537 2 iron, 2 sulfur cluster binding | GO:0008137 NADH dehydrogenase (ubiquinone) activity | GO:0046872 metal ion binding | GO:0009055 electron carrier activity | GO:0051539 4 iron, 4 sulfur cluster binding	-	pfam00384 Molybdopterin | pfam09326 DUF1982	GO & Domain
CUFF.378.1	gi|351629998|gb|AEQ54916.1| trehalose-6-phosphate synthase	3.17e-111	392.071	GO:0005992 trehalose biosynthetic process | GO:0005982 starch metabolic process | GO:0005985 sucrose metabolic process	-	GO:0004805 trehalose-phosphatase activity | GO:0003825 alpha,alpha-trehalose-phosphate synthase (UDP-forming) activity	-	-	GO only
CUFF.380.1	gi|147818682|emb|CAN76185.1| hypothetical protein VITISV_023086	1.25e-111	393.408	GO:0005992 trehalose biosynthetic process | GO:0005982 starch metabolic process | GO:0005985 sucrose metabolic process	-	GO:0003825 alpha,alpha-trehalose-phosphate synthase (UDP-forming) activity | GO:0033828 glucosylglycerol-phosphate synthase activity | GO:0004805 trehalose-phosphatase activity	-	-	GO only
CUFF.413.1	gi|417060|sp|P32289.1|GLNA_VIGAC RecName: Full=Glutamine synthetase nodule isozyme; Short=GS; AltName: Full=Glutamate--ammonia ligase	9.66e-119	417.035	GO:0009399 nitrogen fixation | GO:0006542 glutamine biosynthetic process | GO:0009252 peptidoglycan biosynthetic process	GO:0005737 cytoplasm	GO:0004356 glutamate-ammonia ligase activity | GO:0005524 ATP binding	-	pfam00120 Gln-synt_C | pfam03951 Gln-synt_N	GO & Domain
CUFF.381.1	gi|255541248|ref|XP_002511688.1| O-sialoglycoprotein endopeptidase, putative	4.64e-14	83.582	GO:0009790 embryo development | GO:0006508 proteolysis	GO:0005743 mitochondrial inner membrane	GO:0004222 metalloendopeptidase activity	-	-	GO only
CUFF.382.1	-	-	-	-	-	-	-	-
CUFF.430.2	gi|225445593|ref|XP_002285404.1| PREDICTED: calmodulin-like protein 5-like	9.26e-36	154.909	GO:0055114 oxidation-reduction process	-	GO:0032440 2-alkenal reductase [NAD(P)] activity | GO:0005509 calcium ion binding	-	pfam13833 EF_hand_6 | pfam13499 EF_hand_5 | pfam13405 EF_hand_4 | pfam12763 efhand_3 | pfam00036 efhand | pfam13202 EF_hand_3	GO & Domain
CUFF.419.1	gi|225445593|ref|XP_002285404.1| PREDICTED: calmodulin-like protein 5-like	1.61e-35	154.909	GO:0055114 oxidation-reduction process	-	GO:0032440 2-alkenal reductase [NAD(P)] activity | GO:0005509 calcium ion binding	-	pfam13833 EF_hand_6 | pfam13499 EF_hand_5 | pfam13405 EF_hand_4 | pfam12763 efhand_3 | pfam00036 efhand | pfam13202 EF_hand_3	GO & Domain
CUFF.383.1	-	-	-	-	-	-	-	pfam00832 Ribosomal_L39	Domain only
CUFF.428.1	gi|356544050|ref|XP_003540468.1| PREDICTED: uncharacterized protein LOC100527689	3.12e-53	209.741	-	GO:0009536 plastid	-	-	pfam05678 VQ	GO & Domain
CUFF.421.1	gi|356544050|ref|XP_003540468.1| PREDICTED: uncharacterized protein LOC100527689	3.44e-53	209.741	-	GO:0009536 plastid	-	-	pfam05678 VQ	GO & Domain
CUFF.385.1	gi|330318710|gb|AEC11015.1| ribosomal protein L23	2.76e-20	104.089	GO:0009793 embryo development ending in seed dormancy | GO:0006412 translation | GO:0042254 ribosome biogenesis	GO:0022625 cytosolic large ribosomal subunit	GO:0003735 structural constituent of ribosome	-	-	GO only
CUFF.387.1	-	-	-	-	-	-	-	-
CUFF.388.1	gi|147781765|emb|CAN61297.1| hypothetical protein VITISV_027056	2.49e-16	84.4736	-	-	-	-	pfam13854 Kelch_5	Domain only
CUFF.420.2	gi|225448570|ref|XP_002273943.1| PREDICTED: sorting nexin-2	8.23e-83	298.008	GO:0007154 cell communication	-	GO:0035091 phosphatidylinositol binding	-	pfam00787 PX	GO & Domain
CUFF.409.1	gi|225448570|ref|XP_002273943.1| PREDICTED: sorting nexin-2	9.31e-84	301.129	GO:0007154 cell communication	-	GO:0035091 phosphatidylinositol binding	-	pfam00787 PX	GO & Domain
CUFF.389.1	gi|225448570|ref|XP_002273943.1| PREDICTED: sorting nexin-2	3.79e-26	123.703	-	-	-	-	-
CUFF.390.1	gi|357127443|ref|XP_003565390.1| PREDICTED: uncharacterized protein LOC100837770	3.44e-45	183.885	-	-	GO:0005488 binding	-	-	GO only
CUFF.391.1	-	-	-	-	-	-	-	-
CUFF.393.1	-	-	-	-	-	-	-	-
CUFF.392.1	gi|212275766|ref|NP_001130501.1| uncharacterized protein LOC100191600	1.14e-21	104.534	-	GO:0005739 mitochondrion	-	-	pfam12799 LRR_4 | pfam13855 LRR_8	GO & Domain
CUFF.394.1	-	-	-	-	-	-	-	-
CUFF.395.1	-	-	-	-	-	-	-	-
CUFF.411.1	gi|255575837|ref|XP_002528816.1| o-linked n-acetylglucosamine transferase, ogt, putative	7.38e-72	265.02	-	GO:0005739 mitochondrion	GO:0016740 transferase activity | GO:0005488 binding	-	-	GO only
CUFF.415.1	gi|225438057|ref|XP_002275620.1| PREDICTED: tetratricopeptide repeat protein 7B	1.31e-98	350.166	-	GO:0005739 mitochondrion	GO:0016740 transferase activity | GO:0005488 binding	-	-	GO only
CUFF.396.1	-	-	-	-	-	-	-	-
CUFF.397.1	gi|358248140|ref|NP_001240079.1| uncharacterized protein LOC100805970	2.05e-31	140.198	-	-	-	-	-
CUFF.429.1	gi|326513412|dbj|BAK06946.1| predicted protein	1.29e-42	176.307	-	GO:0080008 CUL4 RING ubiquitin ligase complex	GO:0000166 nucleotide binding	-	pfam00400 WD40	GO & Domain
CUFF.401.1	gi|357458609|ref|XP_003599585.1| ATP synthase subunit beta	1.16e-11	72.4372	-	-	-	-	-
CUFF.448.3	gi|297813009|ref|XP_002874388.1| hypothetical protein ARALYDRAFT_489599	3.52e-66	248.08	-	-	GO:0008270 zinc ion binding	-	pfam05180 zf-DNL	GO & Domain
CUFF.403.1	-	-	-	-	-	-	-	-
CUFF.402.1	gi|224098844|ref|XP_002311288.1| predicted protein	2.13e-08	67.5335	-	-	-	-	-
CUFF.405.1	gi|326503446|dbj|BAJ86229.1| predicted protein	2.97e-07	62.6298	-	-	-	-	-
CUFF.404.1	-	-	-	-	-	-	-	-
CUFF.410.1	gi|242062662|ref|XP_002452620.1| hypothetical protein SORBIDRAFT_04g029240	1.41e-09	66.6419	-	-	-	-	-
CUFF.408.1	gi|242277436|gb|ACS91931.1| vacuolar sorting receptor protein	9.42e-29	133.065	GO:0006623 protein targeting to vacuole | GO:0006896 Golgi to vacuole transport | GO:0007165 signal transduction	GO:0005887 integral to plasma membrane | GO:0016023 cytoplasmic membrane-bounded vesicle | GO:0017119 Golgi transport complex | GO:0005802 trans-Golgi network	GO:0009940 amino-terminal vacuolar sorting propeptide binding | GO:0004872 receptor activity | GO:0005515 protein binding | GO:0005509 calcium ion binding	-	-	GO only
CUFF.412.1	gi|115443777|ref|NP_001045668.1| Os02g0114400	2.2e-135	472.313	GO:0010143 cutin biosynthetic process | GO:0008654 phospholipid biosynthetic process | GO:0042967 acyl-carrier-protein biosynthetic process | GO:0046486 glycerolipid metabolic process	GO:0016020 membrane	GO:0003841 1-acylglycerol-3-phosphate O-acyltransferase activity	-	pfam01553 Acyltransferase	GO & Domain
CUFF.416.1	-	-	-	-	-	-	-	-
CUFF.439.1	gi|147767048|emb|CAN67679.1| hypothetical protein VITISV_035275	2.43e-77	281.514	GO:0046777 protein autophosphorylation | GO:0006783 heme biosynthetic process | GO:0006397 mRNA processing | GO:0015994 chlorophyll metabolic process | GO:0009069 serine family amino acid metabolic process	GO:0009507 chloroplast	GO:0004325 ferrochelatase activity | GO:0004674 protein serine/threonine kinase activity | GO:0004712 protein serine/threonine/tyrosine kinase activity | GO:0005524 ATP binding | GO:0005515 protein binding	2.7.12.1	pfam00069 Pkinase | pfam07714 Pkinase_Tyr	GO & Enzyme & Domain
CUFF.417.1	-	-	-	-	-	-	-	pfam07242 DUF1430	Domain only
CUFF.445.1	-	-	-	-	-	-	-	-
CUFF.449.1	-	-	-	-	-	-	-	-
CUFF.480.2	gi|359485815|ref|XP_003633341.1| PREDICTED: pentatricopeptide repeat-containing protein At5g65560-like	1.48e-33	148.668	-	-	GO:0005488 binding	-	pfam13041 PPR_2 | pfam12854 PPR_1	GO & Domain
CUFF.494.1	gi|359485815|ref|XP_003633341.1| PREDICTED: pentatricopeptide repeat-containing protein At5g65560-like	8.11e-27	127.716	-	-	GO:0005488 binding	-	pfam13041 PPR_2 | pfam12854 PPR_1	GO & Domain
CUFF.423.1	gi|297797437|ref|XP_002866603.1| 2-nitropropane dioxygenase family	2.78e-59	223.561	GO:0046686 response to cadmium ion | GO:0009610 response to symbiotic fungus | GO:0055114 oxidation-reduction process | GO:0006807 nitrogen compound metabolic process	GO:0005829 cytosol	GO:0018580 nitronate monooxygenase activity | GO:0016702 oxidoreductase activity, acting on single donors with incorporation of molecular oxygen, incorporation of two atoms of oxygen	-	-	GO only
CUFF.422.1	-	-	-	-	-	-	-	-
CUFF.425.1	gi|224078044|ref|XP_002305479.1| predicted protein	2.33e-16	91.6063	-	-	GO:0005509 calcium ion binding	-	-	GO only
CUFF.440.1	gi|357115954|ref|XP_003559750.1| PREDICTED: uncharacterized protein LOC100839149	4.07e-186	640.823	GO:0031047 gene silencing by RNA	GO:0005730 nucleolus | GO:0005739 mitochondrion	GO:0004386 helicase activity | GO:0003677 DNA binding | GO:0005524 ATP binding	-	pfam00176 SNF2_N	GO & Domain
CUFF.444.1	gi|357115954|ref|XP_003559750.1| PREDICTED: uncharacterized protein LOC100839149	3.7e-172	594.461	GO:0031047 gene silencing by RNA	GO:0005730 nucleolus | GO:0005739 mitochondrion	GO:0004386 helicase activity | GO:0003677 DNA binding | GO:0005524 ATP binding	-	pfam00176 SNF2_N	GO & Domain
CUFF.426.1	gi|33146888|dbj|BAC79886.1| putative DNA repair protein rhp54	1.18e-28	130.836	GO:0031047 gene silencing by RNA	GO:0005730 nucleolus | GO:0005739 mitochondrion	GO:0004386 helicase activity | GO:0003677 DNA binding | GO:0005524 ATP binding	-	-	GO only
CUFF.461.1	-	-	-	-	-	-	-	-
CUFF.471.1	-	-	-	-	-	-	-	-
CUFF.433.1	gi|183211898|gb|ACC59199.1| 1-acyl-sn-glycerol-3-phosphate acyltransferase	1.98e-50	200.38	GO:0008654 phospholipid biosynthetic process | GO:0042967 acyl-carrier-protein biosynthetic process | GO:0046486 glycerolipid metabolic process	GO:0016020 membrane | GO:0016023 cytoplasmic membrane-bounded vesicle | GO:0009536 plastid	GO:0003841 1-acylglycerol-3-phosphate O-acyltransferase activity	-	-	GO only
CUFF.432.1	-	-	-	-	-	-	-	-
CUFF.434.1	gi|224141469|ref|XP_002324094.1| glycosyltransferase	5.33e-54	210.633	-	-	GO:0016757 transferase activity, transferring glycosyl groups	-	-	GO only
CUFF.436.1	gi|224121478|ref|XP_002318592.1| chromatin remodeling complex subunit	2.19e-18	94.2811	-	-	GO:0004519 endonuclease activity | GO:0003676 nucleic acid binding | GO:0005524 ATP binding | GO:0004386 helicase activity	-	-	GO only
CUFF.438.1	gi|115483176|ref|NP_001065181.1| Os10g0539700	1.14e-148	516.447	-	-	-	-	pfam10358 NT-C2	Domain only
CUFF.441.1	gi|326521982|dbj|BAK04119.1| predicted protein	4.22e-22	105.872	-	GO:0016020 membrane	-	-	-	GO only
CUFF.437.1	gi|27728145|gb|AAN15317.1| isoamylase isoform 1	2.66e-37	159.813	GO:0010021 amylopectin biosynthetic process | GO:0019566 arabinose metabolic process | GO:0009117 nucleotide metabolic process | GO:0006012 galactose metabolic process | GO:0005985 sucrose metabolic process	GO:0010368 chloroplast isoamylase complex | GO:0005829 cytosol | GO:0009506 plasmodesma	GO:0019156 isoamylase activity | GO:0005524 ATP binding | GO:0009702 L-arabinokinase activity | GO:0004335 galactokinase activity | GO:0004556 alpha-amylase activity	-	pfam02922 CBM_48	GO & Domain
CUFF.442.1	gi|242078359|ref|XP_002443948.1| hypothetical protein SORBIDRAFT_07g004940	2.41e-28	130.836	GO:0016192 vesicle-mediated transport | GO:0006886 intracellular protein transport	GO:0005622 intracellular	GO:0008270 zinc ion binding	-	-	GO only
CUFF.443.1	gi|357163780|ref|XP_003579844.1| PREDICTED: protein phosphatase methylesterase 1-like	2.69e-23	107.655	GO:0008152 metabolic process	GO:0005773 vacuole	GO:0004091 carboxylesterase activity	-	-	GO only
CUFF.447.1	gi|359479378|ref|XP_002269920.2| PREDICTED: DNA polymerase epsilon catalytic subunit A	9.79e-58	218.657	GO:0006260 DNA replication	GO:0005634 nucleus | GO:0042575 DNA polymerase complex	GO:0003887 DNA-directed DNA polymerase activity | GO:0003677 DNA binding | GO:0008270 zinc ion binding | GO:0000166 nucleotide binding	-	-	GO only
CUFF.482.2	gi|297741635|emb|CBI32767.3| unnamed protein product	3.32e-21	109.438	GO:0006355 regulation of transcription, DNA-dependent	GO:0005739 mitochondrion | GO:0005667 transcription factor complex	GO:0003700 sequence-specific DNA binding transcription factor activity | GO:0003677 DNA binding | GO:0005515 protein binding	-	-	GO only
CUFF.484.1	gi|224140201|ref|XP_002323473.1| predicted protein	1.49e-08	65.7503	-	GO:0005667 transcription factor complex	GO:0005515 protein binding | GO:0003677 DNA binding | GO:0003700 sequence-specific DNA binding transcription factor activity	-	-	GO only
CUFF.450.1	gi|326517465|dbj|BAK03651.1| predicted protein	1.3e-10	72.4372	-	-	-	-	-
CUFF.452.1	gi|145408582|ref|YP_001152206.1| ORF137	2.61e-25	121.474	-	-	-	-	-
CUFF.451.1	-	-	-	-	-	-	-	-
CUFF.454.1	gi|255547213|ref|XP_002514664.1| activating signal cointegrator 1 complex subunit 3, helc1, putative	1.44e-36	149.114	GO:0006355 regulation of transcription, DNA-dependent	GO:0005667 transcription factor complex	GO:0008026 ATP-dependent helicase activity | GO:0043565 sequence-specific DNA binding | GO:0005524 ATP binding | GO:0046983 protein dimerization activity | GO:0003700 sequence-specific DNA binding transcription factor activity	-	-	GO only
CUFF.453.1	-	-	-	-	-	-	-	-
CUFF.455.1	gi|255538240|ref|XP_002510185.1| polyadenylate-binding protein, putative	2.49e-57	221.332	-	-	GO:0000166 nucleotide binding | GO:0003723 RNA binding	-	pfam00658 PABP	GO & Domain
CUFF.457.1	-	-	-	-	-	-	-	-
CUFF.458.1	gi|357111846|ref|XP_003557721.1| PREDICTED: ninja-family protein Os03g0419100-like	0.000485	51.9308	-	-	-	-	pfam07649 C1_3	Domain only
CUFF.528.1	gi|225430555|ref|XP_002285593.1| PREDICTED: aspartic proteinase nepenthesin-2	9.33e-83	298.9	GO:0006508 proteolysis	-	GO:0004190 aspartic-type endopeptidase activity	-	pfam00026 Asp	GO & Domain
CUFF.540.2	gi|326512608|dbj|BAJ99659.1| predicted protein	3.47e-105	372.01	GO:0006508 proteolysis	-	GO:0004190 aspartic-type endopeptidase activity	-	pfam00026 Asp	GO & Domain
CUFF.460.1	gi|115464751|ref|NP_001055975.1| Os05g0502500	4.63e-29	133.511	-	GO:0009536 plastid	-	-	pfam13240 zinc_ribbon_2 | pfam13248 zf-ribbon_3	GO & Domain
CUFF.459.1	gi|255561028|ref|XP_002521526.1| Sec14 cytosolic factor, putative	2.73e-70	256.104	GO:0006810 transport	GO:0009536 plastid	GO:0005215 transporter activity	-	pfam00650 CRAL_TRIO	GO & Domain
CUFF.463.1	gi|226530880|ref|NP_001141508.1| uncharacterized protein LOC100273620	8.3e-41	166.499	GO:0051555 flavonol biosynthetic process | GO:0055114 oxidation-reduction process | GO:0080167 response to karrikin	-	GO:0045431 flavonol synthase activity | GO:0005506 iron ion binding | GO:0016702 oxidoreductase activity, acting on single donors with incorporation of molecular oxygen, incorporation of two atoms of oxygen	-	-	GO only
CUFF.462.1	gi|359474857|ref|XP_002277463.2| PREDICTED: putative amidase C869.01-like	1.81e-64	239.61	GO:0006814 sodium ion transport | GO:0015721 bile acid and bile salt transport | GO:0006525 arginine metabolic process | GO:0006558 L-phenylalanine metabolic process | GO:0006560 proline metabolic process | GO:0006568 tryptophan metabolic process | GO:0018874 benzoate metabolic process | GO:0042207 styrene catabolic process	GO:0016020 membrane	GO:0016884 carbon-nitrogen ligase activity, with glutamine as amido-N-donor | GO:0008508 bile acid:sodium symporter activity | GO:0004040 amidase activity	-	-	GO only
CUFF.464.1	-	-	-	-	-	-	-	-
CUFF.466.1	-	-	-	-	-	-	-	-
CUFF.468.1	-	-	-	-	-	-	-	-
CUFF.465.1	gi|162461004|ref|NP_001105655.1| S-domain class receptor-like kinase3 precursor	6.4e-11	74.6662	GO:0048544 recognition of pollen | GO:0006468 protein phosphorylation | GO:0007165 signal transduction | GO:0009069 serine family amino acid metabolic process	-	GO:0004872 receptor activity | GO:0005529 sugar binding | GO:0005524 ATP binding | GO:0004674 protein serine/threonine kinase activity	-	pfam00954 S_locus_glycop	GO & Domain
CUFF.467.1	gi|225437366|ref|XP_002268658.1| PREDICTED: uncharacterized protein LOC100241933	0.00215	49.7018	-	-	-	-	-
CUFF.469.1	gi|255583295|ref|XP_002532411.1| catalytic, putative	3.21e-23	115.233	-	-	-	-	-
CUFF.470.1	gi|255576641|ref|XP_002529210.1| signalosome subunit, putative	1.51e-39	163.379	GO:0006511 ubiquitin-dependent protein catabolic process | GO:0009640 photomorphogenesis | GO:0010387 signalosome assembly	GO:0008180 signalosome	GO:0005515 protein binding	-	pfam13012 MitMem_reg	GO & Domain
CUFF.511.1	gi|115452785|ref|NP_001049993.1| Os03g0326600	1.8e-12	80.0157	-	GO:0009536 plastid	GO:0003676 nucleic acid binding | GO:0000166 nucleotide binding	-	-	GO only
CUFF.504.2	gi|115452785|ref|NP_001049993.1| Os03g0326600	1.72e-12	80.0157	-	GO:0009536 plastid	GO:0003676 nucleic acid binding | GO:0000166 nucleotide binding	-	-	GO only
CUFF.488.1	gi|77553705|gb|ABA96501.1| Amino acid permease family protein, expressed	1.29e-89	320.298	GO:0003333 amino acid transmembrane transport | GO:0006812 cation transport | GO:0015846 polyamine transport	GO:0016021 integral to membrane	GO:0015326 cationic amino acid transmembrane transporter activity	-	-	GO only
CUFF.491.1	gi|77553705|gb|ABA96501.1| Amino acid permease family protein, expressed	1.89e-55	215.091	GO:0003333 amino acid transmembrane transport | GO:0006812 cation transport | GO:0015846 polyamine transport	GO:0016021 integral to membrane	GO:0015326 cationic amino acid transmembrane transporter activity	-	-	GO only
CUFF.472.1	-	-	-	-	-	-	-	-
CUFF.473.1	gi|326533122|dbj|BAJ93533.1| predicted protein	2.32e-15	86.2568	GO:0019761 glucosinolate biosynthetic process | GO:0009098 leucine biosynthetic process | GO:0006090 pyruvate metabolic process | GO:0009097 isoleucine biosynthetic process | GO:0009099 valine biosynthetic process	GO:0009507 chloroplast	GO:0010177 2-(2'-methylthio)ethylmalate synthase activity | GO:0003852 2-isopropylmalate synthase activity	-	-	GO only
CUFF.475.1	-	-	-	-	-	-	-	-
CUFF.474.1	gi|357501437|ref|XP_003621007.1| Callose synthase	4.43e-89	318.515	GO:0006075 (1->3)-beta-D-glucan biosynthetic process | GO:0005982 starch metabolic process | GO:0005985 sucrose metabolic process	GO:0000148 1,3-beta-D-glucan synthase complex	GO:0003843 1,3-beta-D-glucan synthase activity	2.4.1.34	-	GO & Enzyme
CUFF.481.1	-	-	-	-	-	-	-	-
CUFF.521.1	gi|225458950|ref|XP_002285545.1| PREDICTED: uncharacterized protein LOC100245533 isoform 3	1.26e-32	145.547	-	-	-	-	-
CUFF.526.1	gi|147800904|emb|CAN62368.1| hypothetical protein VITISV_001847	2.43e-32	144.656	-	-	-	-	-
CUFF.476.1	-	-	-	-	-	-	-	-
CUFF.478.1	-	-	-	-	-	-	-	-
CUFF.477.1	-	-	-	-	-	-	-	-
CUFF.479.1	gi|225445466|ref|XP_002285124.1| PREDICTED: chaperone protein dnaJ 49 isoform 1	6.12e-149	517.338	GO:0006457 protein folding	GO:0005886 plasma membrane	GO:0051082 unfolded protein binding | GO:0031072 heat shock protein binding	-	pfam00226 DnaJ | pfam09320 DUF1977	GO & Domain
CUFF.515.1	-	-	-	-	-	-	-	-
CUFF.483.1	gi|357455815|ref|XP_003598188.1| U-box domain-containing protein	7.09e-21	105.872	-	-	-	-	-
CUFF.485.1	gi|359475536|ref|XP_002275591.2| PREDICTED: serine/threonine-protein kinase TOR-like isoform 1	0.0053	48.8102	-	-	-	-	-
CUFF.503.1	gi|359472595|ref|XP_002281257.2| PREDICTED: nuclear pore complex protein Nup155-like	1.44e-16	89.8231	-	-	-	-	-
CUFF.507.1	gi|359472595|ref|XP_002281257.2| PREDICTED: nuclear pore complex protein Nup155-like	1.03e-17	93.3895	-	-	-	-	-
CUFF.486.1	gi|297737632|emb|CBI26833.3| unnamed protein product	4.39e-34	144.656	GO:0006913 nucleocytoplasmic transport	GO:0005643 nuclear pore	GO:0017056 structural constituent of nuclear pore	-	-	GO only
CUFF.487.1	-	-	-	-	-	-	-	-
CUFF.489.1	gi|194693950|gb|ACF81059.1| unknown	2.43e-05	56.8345	-	-	-	-	-
CUFF.490.1	-	-	-	-	-	-	-	-
CUFF.496.1	gi|255584743|ref|XP_002533091.1| Afadin- and alpha-actinin-binding protein, putative	8.15e-37	156.692	GO:0046686 response to cadmium ion	-	-	-	-	GO only
CUFF.492.1	gi|224109816|ref|XP_002315321.1| predicted protein	5.39e-42	174.078	GO:0006127 glycerophosphate shuttle | GO:0019563 glycerol catabolic process | GO:0006072 glycerol-3-phosphate metabolic process | GO:0006118 electron transport | GO:0046486 glycerolipid metabolic process	GO:0009331 glycerol-3-phosphate dehydrogenase complex | GO:0005743 mitochondrial inner membrane	GO:0004368 glycerol-3-phosphate dehydrogenase activity | GO:0004369 glycerol-3-phosphate oxidase activity	-	-	GO only
CUFF.493.1	-	-	-	-	-	-	-	-
CUFF.495.1	-	-	-	-	-	-	-	-
CUFF.497.1	-	-	-	-	-	-	-	-
CUFF.499.1	gi|242036567|ref|XP_002465678.1| hypothetical protein SORBIDRAFT_01g043590	2.6e-15	87.5942	-	-	-	-	-
CUFF.498.1	gi|297738319|emb|CBI27520.3| unnamed protein product	2.02e-29	129.499	GO:0007034 vacuolar transport | GO:0009651 response to salt stress	GO:0032588 trans-Golgi network membrane	-	-	-	GO only
CUFF.500.1	-	-	-	-	-	-	-	-
CUFF.501.1	gi|357444343|ref|XP_003592449.1| Chromatin remodeling complex subunit	5.93e-14	85.3652	-	-	GO:0005524 ATP binding | GO:0004386 helicase activity | GO:0003677 DNA binding | GO:0016740 transferase activity	-	-	GO only
CUFF.505.1	-	-	-	-	-	-	-	-
CUFF.502.1	-	-	-	-	-	-	-	-
CUFF.508.1	gi|224125054|ref|XP_002319491.1| predicted protein	8.23e-22	109.438	GO:0016192 vesicle-mediated transport | GO:0006886 intracellular protein transport	GO:0016020 membrane | GO:0005622 intracellular	GO:0005484 SNAP receptor activity	-	-	GO only
CUFF.509.1	-	-	-	-	-	-	-	-
CUFF.506.1	-	-	-	-	-	-	-	-
CUFF.512.1	gi|326494748|dbj|BAJ94493.1| predicted protein	1.12e-38	162.933	-	GO:0016023 cytoplasmic membrane-bounded vesicle | GO:0016021 integral to membrane	-	-	pfam03188 Cytochrom_B561 | pfam10348 DUF2427	GO & Domain
CUFF.514.1	-	-	-	-	-	-	-	-
CUFF.510.1	gi|96980851|ref|YP_610965.1| hypothetical protein DMV_gp3	1.25e-07	63.0756	-	-	-	-	-
CUFF.513.1	-	-	-	-	-	-	-	-
CUFF.592.1	gi|115444595|ref|NP_001046077.1| Os02g0178500	1.72e-202	695.21	-	-	-	-	-
CUFF.580.4	gi|115444595|ref|NP_001046077.1| Os02g0178500	5.04e-243	829.839	-	-	-	-	-
CUFF.516.1	gi|359477184|ref|XP_002262991.2| PREDICTED: protein pleiotropic regulatory locus 1-like	1.55e-17	92.9437	GO:0048364 root development | GO:0009749 response to glucose stimulus | GO:0009755 hormone-mediated signaling pathway | GO:0048825 cotyledon development | GO:0050832 defense response to fungus | GO:0042742 defense response to bacterium | GO:0045892 negative regulation of transcription, DNA-dependent | GO:0009870 defense response signaling pathway, resistance gene-dependent | GO:0010182 sugar medi…	GO:0080008 CUL4 RING ubiquitin ligase complex | GO:0005634 nucleus | GO:0016459 myosin complex	GO:0005515 protein binding | GO:0000166 nucleotide binding | GO:0016905 myosin heavy chain kinase activity	-	-	GO only
CUFF.517.1	gi|225430416|ref|XP_002285410.1| PREDICTED: uncharacterized protein LOC100249264	7.05e-11	73.7746	-	-	-	-	-
CUFF.560.1	gi|297829362|ref|XP_002882563.1| phosphatidylinositol-4-phosphate 5-kinase family protein	4.78e-145	504.41	GO:0010118 stomatal movement | GO:0007164 establishment of tissue polarity | GO:0046488 phosphatidylinositol metabolic process | GO:0072583 clathrin-mediated endocytosis | GO:0009860 pollen tube growth | GO:0009846 pollen germination | GO:0009827 plant-type cell wall modification	GO:0016324 apical plasma membrane | GO:0044445 cytosolic part | GO:0090406 pollen tube	GO:0016308 1-phosphatidylinositol-4-phosphate 5-kinase activity	2.7.1.68	pfam01504 PIP5K	GO & Enzyme & Domain
CUFF.522.1	gi|356550825|ref|XP_003543784.1| PREDICTED: phosphatidylinositol-4-phosphate 5-kinase 1-like	9.61e-99	350.612	GO:0048768 root hair cell tip growth | GO:0009860 pollen tube growth | GO:0046854 phosphatidylinositol phosphorylation | GO:0009846 pollen germination | GO:0009827 plant-type cell wall modification	GO:0016324 apical plasma membrane | GO:0044445 cytosolic part | GO:0090406 pollen tube	GO:0016308 1-phosphatidylinositol-4-phosphate 5-kinase activity | GO:0005524 ATP binding	-	pfam02493 MORN | pfam01456 Mucin | pfam12526 DUF3729	GO & Domain
CUFF.538.1	-	-	-	-	-	-	-	-
CUFF.541.1	gi|300521434|gb|ADK25936.1| calcium ATPase	2.91e-137	478.554	GO:0009651 response to salt stress | GO:0009624 response to nematode | GO:0042742 defense response to bacterium | GO:0043069 negative regulation of programmed cell death | GO:0006730 one-carbon metabolic process | GO:0006754 ATP biosynthetic process | GO:0055081 anion homeostasis | GO:0070588 calcium ion transmembrane transport	GO:0009705 plant-type vacuole membrane | GO:0016021 integral to membrane | GO:0009535 chloroplast thylakoid membrane | GO:0005886 plasma membrane | GO:0016529 sarcoplasmic reticulum	GO:0008270 zinc ion binding | GO:0004089 carbonate dehydratase activity | GO:0005388 calcium-transporting ATPase activity | GO:0005516 calmodulin binding | GO:0005524 ATP binding	-	pfam00689 Cation_ATPase_C	GO & Domain
CUFF.518.1	-	-	-	-	-	-	-	-
CUFF.524.1	-	-	-	-	-	-	-	-
CUFF.519.1	-	-	-	-	-	-	-	-
CUFF.520.1	-	-	-	-	-	-	-	-
CUFF.523.1	gi|326512852|dbj|BAK03333.1| predicted protein	1.21e-63	238.272	GO:0009414 response to water deprivation | GO:0006334 nucleosome assembly	GO:0005829 cytosol | GO:0000786 nucleosome | GO:0005730 nucleolus	GO:0003677 DNA binding	-	pfam00125 Histone	GO & Domain
CUFF.525.1	gi|356531995|ref|XP_003534560.1| PREDICTED: signal peptide peptidase-like 2B-like	7.37e-13	74.6662	-	-	-	-	-
CUFF.527.1	gi|374256101|gb|AEZ00912.1| putative expp1 protein	2.87e-33	145.993	-	-	-	-	-
CUFF.565.1	gi|356530157|ref|XP_003533650.1| PREDICTED: pentatricopeptide repeat-containing protein At1g56690, mitochondrial-like	6.32e-35	153.126	-	-	GO:0005488 binding	-	pfam13041 PPR_2 | pfam01535 PPR | pfam13812 PPR_3 | pfam12854 PPR_1	GO & Domain
CUFF.568.1	gi|356511265|ref|XP_003524347.1| PREDICTED: pentatricopeptide repeat-containing protein At4g02750-like	8.8e-09	67.5335	-	-	-	-	pfam13041 PPR_2 | pfam01535 PPR	Domain only
CUFF.529.1	-	-	-	-	-	-	-	-
CUFF.530.1	-	-	-	-	-	-	-	-
CUFF.531.1	gi|357134713|ref|XP_003568960.1| PREDICTED: signal peptide peptidase-like 2B-like	9.4e-53	205.283	-	GO:0016021 integral to membrane	GO:0004190 aspartic-type endopeptidase activity	-	pfam02225 PA	GO & Domain
CUFF.545.1	gi|62701920|gb|AAX92993.1| signal peptide peptidase, putative	3.53e-68	253.875	-	GO:0016023 cytoplasmic membrane-bounded vesicle | GO:0016021 integral to membrane	GO:0004190 aspartic-type endopeptidase activity	-	pfam04258 Peptidase_A22B	GO & Domain
CUFF.548.1	gi|148906515|gb|ABR16410.1| unknown	3.91e-12	79.5699	-	-	-	-	-
CUFF.562.1	gi|255577608|ref|XP_002529681.1| Protein C3orf26, putative	3.74e-30	135.294	-	GO:0009536 plastid	-	-	-	GO only
CUFF.534.1	gi|357497233|ref|XP_003618905.1| L-2-hydroxyglutarate dehydrogenase	3.11e-33	140.198	GO:0055114 oxidation-reduction process	GO:0005739 mitochondrion	GO:0047545 2-hydroxyglutarate dehydrogenase activity	-	-	GO only
CUFF.532.1	gi|293333995|ref|NP_001168889.1| uncharacterized protein LOC100382694	2.8e-24	117.462	GO:0006120 mitochondrial electron transport, NADH to ubiquinone | GO:0006744 ubiquinone biosynthetic process | GO:0006814 sodium ion transport | GO:0015992 proton transport	GO:0031304 intrinsic to mitochondrial inner membrane	GO:0050660 flavin adenine dinucleotide binding | GO:0008137 NADH dehydrogenase (ubiquinone) activity	-	-	GO only
CUFF.533.1	gi|38640797|gb|AAR26002.1| V-ATPase subunit c'' proteolipid	1.54e-27	126.824	GO:0015986 ATP synthesis coupled proton transport | GO:0015991 ATP hydrolysis coupled proton transport	GO:0016021 integral to membrane | GO:0033179 proton-transporting V-type ATPase, V0 domain | GO:0005773 vacuole	GO:0015078 hydrogen ion transmembrane transporter activity | GO:0016887 ATPase activity	-	-	GO only
CUFF.535.1	gi|356552779|ref|XP_003544740.1| PREDICTED: serine carboxypeptidase-like 42-like isoform 1	5.31e-22	109.884	GO:0006508 proteolysis	GO:0016023 cytoplasmic membrane-bounded vesicle	GO:0004185 serine-type carboxypeptidase activity	-	-	GO only
CUFF.537.1	-	-	-	-	-	-	-	-
CUFF.536.1	-	-	-	-	-	-	-	-
CUFF.539.1	gi|125541604|gb|EAY87999.1| hypothetical protein OsI_09421	1.32e-17	96.0642	-	-	-	-	-
CUFF.554.1	gi|357150723|ref|XP_003575554.1| PREDICTED: E3 ubiquitin-protein ligase UPL1-like	0.000131	53.7139	-	-	-	-	-
CUFF.556.1	gi|357150723|ref|XP_003575554.1| PREDICTED: E3 ubiquitin-protein ligase UPL1-like	2.37e-05	53.7139	-	-	-	-	-
CUFF.542.1	gi|2605932|gb|AAC12674.1| aspartate aminotransferase	3.68e-19	98.739	GO:0006103 2-oxoglutarate metabolic process | GO:0009409 response to cold | GO:0006536 glutamate metabolic process | GO:0046686 response to cadmium ion | GO:0006531 aspartate metabolic process | GO:0000162 tryptophan biosynthetic process | GO:0006107 oxaloacetate metabolic process | GO:0006522 alanine metabolic process | GO:0006525 arginine metabolic process | GO:0006534 cysteine metabolic proces…	GO:0005829 cytosol | GO:0009941 chloroplast envelope | GO:0009570 chloroplast stroma | GO:0005759 mitochondrial matrix | GO:0010319 stromule | GO:0048046 apoplast	GO:0004069 L-aspartate:2-oxoglutarate aminotransferase activity | GO:0080130 L-phenylalanine:2-oxoglutarate aminotransferase activity | GO:0033853 aspartate-prephenate aminotransferase activity | GO:0033854 glutamate-prephenate aminotransferase activity | GO:0030170 pyridoxal phosphate binding	-	-	GO only
CUFF.576.1	gi|255558952|ref|XP_002520499.1| d-lactate dehydrogenase, putative	2.37e-242	827.61	GO:0055114 oxidation-reduction process | GO:0006040 amino sugar metabolic process | GO:0019852 L-ascorbic acid metabolic process	GO:0016023 cytoplasmic membrane-bounded vesicle | GO:0005618 cell wall | GO:0016020 membrane	GO:0050660 flavin adenine dinucleotide binding | GO:0008762 UDP-N-acetylmuramate dehydrogenase activity | GO:0003885 D-arabinono-1,4-lactone oxidase activity | GO:0050105 L-gulonolactone oxidase activity	-	pfam01565 FAD_binding_4	GO & Domain
CUFF.543.1	gi|125581740|gb|EAZ22671.1| hypothetical protein OsJ_06341	2.2e-135	472.313	-	-	GO:0000166 nucleotide binding	-	pfam00400 WD40	GO & Domain
CUFF.577.2	gi|41469370|gb|AAS07212.1| expressed protein	2.03e-07	63.9672	-	GO:0009536 plastid	-	-	-	GO only
CUFF.544.1	-	-	-	-	-	-	-	-
CUFF.546.1	gi|242096390|ref|XP_002438685.1| hypothetical protein SORBIDRAFT_10g024340	3.73e-35	148.222	GO:0006528 asparagine metabolic process	-	GO:0008418 protein N-terminal asparagine amidohydrolase activity	-	-	GO only
CUFF.547.1	gi|224139814|ref|XP_002323289.1| predicted protein	8.89e-19	100.076	-	-	-	-	-
CUFF.549.1	gi|38346072|emb|CAE04840.2| OSJNBa0084K01.12	3.11e-24	109.438	-	-	-	-	-
CUFF.550.1	-	-	-	-	-	-	-	-
CUFF.551.1	-	-	-	-	-	-	-	-
CUFF.553.1	gi|298569784|gb|ADI87420.1| fructokinase-like protein 1	4e-39	159.813	-	GO:0005634 nucleus | GO:0042644 chloroplast nucleoid	GO:0016301 kinase activity	-	-	GO only
CUFF.552.1	gi|224110430|ref|XP_002315517.1| predicted protein	8.82e-38	155.8	GO:0006457 protein folding | GO:0000413 protein peptidyl-prolyl isomerization	GO:0016023 cytoplasmic membrane-bounded vesicle	GO:0003755 peptidyl-prolyl cis-trans isomerase activity	-	-	GO only
CUFF.555.1	gi|224097770|ref|XP_002311072.1| predicted protein	8.44e-28	126.824	-	-	-	-	pfam12646 DUF3783	Domain only
CUFF.557.1	gi|34484304|gb|AAQ72785.1| Na+/H+ antiporter	7.58e-11	68.8709	-	-	-	-	-
CUFF.559.1	-	-	-	-	-	-	-	-
CUFF.558.1	gi|356542353|ref|XP_003539631.1| PREDICTED: uncharacterized protein LOC100789177	2.54e-85	306.033	GO:0006810 transport	GO:0005643 nuclear pore	GO:0005515 protein binding | GO:0005215 transporter activity	-	pfam13634 Nucleoporin_FG | pfam12815 CTD | pfam10599 Nup_retrotrp_bd	GO & Domain
CUFF.594.2	gi|115451045|ref|NP_001049123.1| Os03g0173900	2.6e-59	225.344	GO:0051865 protein autoubiquitination | GO:0048437 floral organ development | GO:0046621 negative regulation of organ growth	-	GO:0031624 ubiquitin conjugating enzyme binding | GO:0004842 ubiquitin-protein ligase activity | GO:0008270 zinc ion binding	-	pfam13639 zf-RING_2 | pfam13923 zf-C3HC4_2 | pfam12678 zf-rbx1 | pfam00097 zf-C3HC4 | pfam13920 zf-C3HC4_3 | pfam12906 RINGv | pfam12861 zf-Apc11	GO & Domain
CUFF.561.1	gi|357139769|ref|XP_003571450.1| PREDICTED: pentatricopeptide repeat-containing protein At1g07590, mitochondrial-like	1.95e-92	329.66	GO:0046686 response to cadmium ion	-	GO:0005488 binding	-	pfam13041 PPR_2	GO & Domain
CUFF.564.1	gi|297744835|emb|CBI38103.3| unnamed protein product	2.16e-27	126.378	GO:0006446 regulation of translational initiation | GO:0016070 RNA metabolic process	GO:0005829 cytosol | GO:0005840 ribosome	GO:0016779 nucleotidyltransferase activity | GO:0003743 translation initiation factor activity	-	-	GO only
CUFF.563.1	-	-	-	-	-	-	-	-
CUFF.567.1	gi|326494026|dbj|BAJ85475.1| predicted protein	2.59e-28	126.824	GO:0006633 fatty acid biosynthetic process | GO:0055114 oxidation-reduction process | GO:0042967 acyl-carrier-protein biosynthetic process	GO:0005835 fatty acid synthase complex	GO:0004318 enoyl-[acyl-carrier-protein] reductase (NADH) activity | GO:0000166 nucleotide binding	-	-	GO only
CUFF.566.1	-	-	-	-	-	-	-	-
CUFF.588.1	-	-	-	-	-	-	-	-
CUFF.591.1	-	-	-	-	-	-	-	-
CUFF.570.1	gi|255547872|ref|XP_002514993.1| conserved hypothetical protein	1.61e-29	136.186	-	GO:0005886 plasma membrane	-	-	-	GO only
CUFF.571.1	gi|326508096|dbj|BAJ86791.1| predicted protein	7.19e-68	252.092	GO:0009793 embryo development ending in seed dormancy	GO:0009941 chloroplast envelope | GO:0019867 outer membrane | GO:0005739 mitochondrion	-	-	-	GO only
CUFF.569.1	gi|147773122|emb|CAN62711.1| hypothetical protein VITISV_035617	2.82e-25	115.233	-	-	GO:0000166 nucleotide binding	-	-	GO only
CUFF.572.1	-	-	-	-	-	-	-	-
CUFF.574.1	gi|297737584|emb|CBI26785.3| unnamed protein product	7.2e-23	110.33	-	GO:0005829 cytosol	-	-	-	GO only
CUFF.573.1	gi|329740502|gb|AEB97956.1| vacuolar H+-ATPase 16 kDa proteolipid subunit c	9.93e-18	95.6184	-	-	-	-	pfam00137 ATP-synt_C	Domain only
CUFF.575.1	-	-	-	-	-	-	-	-
CUFF.578.1	gi|32488960|emb|CAE04341.1| OSJNBb0038F03.5	9.27e-10	69.7625	-	-	-	-	-
CUFF.581.1	gi|225426485|ref|XP_002277144.1| PREDICTED: nuclear pore complex protein Nup98-Nup96-like isoform 1	3.88e-29	132.173	GO:0006810 transport	GO:0005643 nuclear pore	GO:0005515 protein binding | GO:0005215 transporter activity	-	-	GO only
CUFF.582.1	-	-	-	-	-	-	-	-
CUFF.579.1	gi|217071410|gb|ACJ84065.1| unknown	3.78e-20	102.305	GO:0071215 cellular response to abscisic acid stimulus | GO:0042256 mature ribosome assembly | GO:0009793 embryo development ending in seed dormancy | GO:0006446 regulation of translational initiation	GO:0005829 cytosol | GO:0005730 nucleolus | GO:0005840 ribosome	GO:0003743 translation initiation factor activity | GO:0043022 ribosome binding	-	-	GO only
CUFF.583.1	gi|47497689|dbj|BAD19756.1| putative plastidic general dicarboxylate transporter	1.2e-12	81.7989	-	GO:0009536 plastid | GO:0016020 membrane	-	-	-	GO only
CUFF.584.1	gi|357148436|ref|XP_003574763.1| PREDICTED: cyclin-dependent kinase B2-1-like	1.51e-170	589.111	GO:0046777 protein autophosphorylation | GO:0010389 regulation of G2/M transition of mitotic cell cycle | GO:0051301 cell division | GO:0009755 hormone-mediated signaling pathway | GO:0009934 regulation of meristem structural organization | GO:0007067 mitosis | GO:0009069 serine family amino acid metabolic process	-	GO:0008353 RNA polymerase II carboxy-terminal domain kinase activity | GO:0005524 ATP binding | GO:0005515 protein binding | GO:0004693 cyclin-dependent protein kinase activity	2.7.11.22	pfam00069 Pkinase | pfam07714 Pkinase_Tyr | pfam06293 Kdo	GO & Enzyme & Domain
CUFF.585.1	-	-	-	-	-	-	-	-
CUFF.587.1	gi|125552722|gb|EAY98431.1| hypothetical protein OsI_20346	2.16e-18	99.6306	-	-	-	-	-
CUFF.586.1	gi|359474857|ref|XP_002277463.2| PREDICTED: putative amidase C869.01-like	6.38e-24	116.125	-	-	-	-	-
CUFF.632.2	gi|224078125|ref|XP_002305491.1| predicted protein	2.5e-44	181.656	-	GO:0005739 mitochondrion	-	-	-	GO only
CUFF.637.1	gi|357467493|ref|XP_003604031.1| hypothetical protein MTR_3g117760	1.62e-69	258.779	-	GO:0005739 mitochondrion	-	-	-	GO only
CUFF.633.1	gi|357467493|ref|XP_003604031.1| hypothetical protein MTR_3g117760	4.32e-23	113.896	-	-	-	-	pfam01190 Pollen_Ole_e_I	Domain only
CUFF.590.1	-	-	-	-	-	-	-	-
CUFF.618.1	-	-	-	-	-	-	-	-
CUFF.589.1	-	-	-	-	-	-	-	-
CUFF.610.1	-	-	-	-	-	-	-	-
CUFF.613.1	gi|359474081|ref|XP_002270919.2| PREDICTED: dihydroflavonol-4-reductase-like	4.17e-93	331.889	-	-	-	-	pfam01370 Epimerase	Domain only
CUFF.623.1	gi|115473203|ref|NP_001060200.1| Os07g0601100	4.85e-33	145.547	GO:0006694 steroid biosynthetic process | GO:0009813 flavonoid biosynthetic process | GO:0055114 oxidation-reduction process | GO:0008207 C21-steroid hormone metabolic process | GO:0008209 androgen metabolic process | GO:0008210 estrogen metabolic process	-	GO:0003854 3-beta-hydroxy-delta5-steroid dehydrogenase activity | GO:0050662 coenzyme binding | GO:0000166 nucleotide binding | GO:0045552 dihydrokaempferol 4-reductase activity	-	-	GO only
CUFF.624.2	gi|11127921|gb|AAG31141.1|AF305911_1 EDR1	2.64e-50	191.464	GO:0006468 protein phosphorylation | GO:0007178 transmembrane receptor protein serine/threonine kinase signaling pathway | GO:0009069 serine family amino acid metabolic process	GO:0009536 plastid	GO:0005524 ATP binding | GO:0004709 MAP kinase kinase kinase activity	-	-	GO only
CUFF.593.1	gi|38603558|dbj|BAD02482.1| enhanced disease resistance 1	2.07e-25	121.92	GO:0006468 protein phosphorylation | GO:0009069 serine family amino acid metabolic process	GO:0009536 plastid	GO:0005524 ATP binding | GO:0004674 protein serine/threonine kinase activity	-	-	GO only
CUFF.595.1	gi|431099|gb|AAC37423.1| mannose-binding protein	1.45e-16	85.3652	-	-	-	-	-
CUFF.597.1	gi|15228456|ref|NP_186958.1| 2-alkenal reductase	1.18e-13	80.0157	GO:0055114 oxidation-reduction process | GO:0006979 response to oxidative stress	GO:0009506 plasmodesma	GO:0016491 oxidoreductase activity | GO:0008270 zinc ion binding	-	-	GO only
CUFF.596.1	-	-	-	-	-	-	-	-
CUFF.598.1	gi|356534177|ref|XP_003535634.1| PREDICTED: PTI1-like tyrosine-protein kinase At3g15890-like	9.83e-128	446.903	GO:0006468 protein phosphorylation | GO:0009069 serine family amino acid metabolic process	GO:0009536 plastid | GO:0005739 mitochondrion | GO:0008385 IkappaB kinase complex	GO:0004715 non-membrane spanning protein tyrosine kinase activity | GO:0005524 ATP binding | GO:0008384 IkappaB kinase activity	2.7.11.1	pfam00069 Pkinase | pfam07714 Pkinase_Tyr	GO & Enzyme & Domain
CUFF.599.1	gi|125528002|gb|EAY76116.1| hypothetical protein OsI_04043	3.49e-125	438.433	GO:0006355 regulation of transcription, DNA-dependent	GO:0016020 membrane | GO:0005739 mitochondrion | GO:0005667 transcription factor complex	GO:0003700 sequence-specific DNA binding transcription factor activity | GO:0005488 binding	-	pfam13041 PPR_2 | pfam12854 PPR_1 | pfam01535 PPR | pfam13812 PPR_3	GO & Domain
CUFF.635.2	gi|147788726|emb|CAN63199.1| hypothetical protein VITISV_034312	2.61e-34	146.439	-	GO:0005634 nucleus	-	-	-	GO only
CUFF.600.1	gi|357448171|ref|XP_003594361.1| Galacturonosyltransferase	2.67e-05	54.6055	-	-	-	-	-
CUFF.601.1	gi|356555791|ref|XP_003546213.1| PREDICTED: probable galacturonosyltransferase 4-like	5.97e-16	90.7147	GO:0016051 carbohydrate biosynthetic process | GO:0005982 starch metabolic process | GO:0005985 sucrose metabolic process | GO:0009117 nucleotide metabolic process	-	GO:0047262 polygalacturonate 4-alpha-galacturonosyltransferase activity	-	-	GO only
CUFF.603.1	gi|226530836|ref|NP_001148975.1| 2-cys peroxiredoxin BAS1	5.96e-27	125.932	GO:0042742 defense response to bacterium | GO:0009409 response to cold | GO:0055114 oxidation-reduction process | GO:0006804 peroxidase reaction | GO:0006979 response to oxidative stress	GO:0009941 chloroplast envelope | GO:0010319 stromule | GO:0009570 chloroplast stroma | GO:0009579 thylakoid | GO:0005829 cytosol | GO:0048046 apoplast	GO:0005515 protein binding | GO:0004601 peroxidase activity | GO:0051920 peroxiredoxin activity	-	-	GO only
CUFF.607.1	-	-	-	-	-	-	-	-
CUFF.605.1	-	-	-	-	-	-	-	-
CUFF.602.1	gi|242061072|ref|XP_002451825.1| hypothetical protein SORBIDRAFT_04g008300	2.16e-63	239.61	GO:0006355 regulation of transcription, DNA-dependent	GO:0005667 transcription factor complex	GO:0003700 sequence-specific DNA binding transcription factor activity | GO:0043565 sequence-specific DNA binding	-	pfam00447 HSF_DNA-bind	GO & Domain
CUFF.608.1	gi|86129712|gb|ABC86565.1| transcription regulator of the cell cycle TaE2Fe	1.96e-44	181.656	GO:0006355 regulation of transcription, DNA-dependent	GO:0005667 transcription factor complex	GO:0003700 sequence-specific DNA binding transcription factor activity | GO:0003677 DNA binding	-	pfam02319 E2F_TDP	GO & Domain
CUFF.604.1	-	-	-	-	-	-	-	-
CUFF.606.1	gi|302798230|ref|XP_002980875.1| SUMO-conjugating enzyme 1a	5.19e-17	93.8353	-	-	GO:0005524 ATP binding | GO:0016881 acid-amino acid ligase activity	-	-	GO only
CUFF.609.1	-	-	-	-	-	-	-	-
CUFF.674.1	gi|168048373|ref|XP_001776641.1| double-stranded RNA binding protein	8.26e-51	202.609	GO:0016075 rRNA catabolic process | GO:0006396 RNA processing | GO:0051252 regulation of RNA metabolic process	GO:0005622 intracellular	GO:0003725 double-stranded RNA binding | GO:0004525 ribonuclease III activity	-	pfam00035 dsrm	GO & Domain
CUFF.664.4	gi|255543655|ref|XP_002512890.1| double-stranded RNA binding protein, putative	7.15e-88	314.503	GO:0016075 rRNA catabolic process | GO:0006396 RNA processing | GO:0051252 regulation of RNA metabolic process	GO:0005622 intracellular	GO:0003725 double-stranded RNA binding | GO:0004525 ribonuclease III activity	-	pfam00035 dsrm	GO & Domain
CUFF.614.1	-	-	-	-	-	-	-	-
CUFF.611.1	gi|89276319|gb|ABD66516.1| ribosomal protein	1.06e-30	138.415	GO:0006412 translation | GO:0042254 ribosome biogenesis	GO:0005840 ribosome	GO:0003735 structural constituent of ribosome	-	-	GO only
CUFF.616.1	-	-	-	-	-	-	-	-
CUFF.615.1	gi|115479137|ref|NP_001063162.1| Os09g0413200	9.76e-35	145.101	GO:0006508 proteolysis	GO:0016020 membrane | GO:0016023 cytoplasmic membrane-bounded vesicle	GO:0008233 peptidase activity	-	pfam02517 Abi	GO & Domain
CUFF.612.1	gi|357120047|ref|XP_003561742.1| PREDICTED: uncharacterized protein LOC100843530	1.11e-19	102.305	-	-	-	-	-
CUFF.619.1	gi|357478751|ref|XP_003609661.1| CCAAT/enhancer-binding protein zeta	5.41e-46	182.102	-	-	GO:0005488 binding	-	-	GO only
CUFF.617.1	gi|224141713|ref|XP_002324209.1| predicted protein	1.71e-39	163.379	GO:0006508 proteolysis | GO:0006510 ATP-dependent proteolysis	-	GO:0004176 ATP-dependent peptidase activity	-	-	GO only
CUFF.620.1	gi|357123719|ref|XP_003563555.1| PREDICTED: probable salt tolerance-like protein At1g75540-like	6.16e-55	214.199	-	GO:0005622 intracellular	GO:0008270 zinc ion binding | GO:0003677 DNA binding	-	pfam00643 zf-B_box	GO & Domain
CUFF.622.1	gi|225461311|ref|XP_002281726.1| PREDICTED: double-strand break repair protein MRE11	1.68e-19	98.739	GO:0090305 nucleic acid phosphodiester bond hydrolysis | GO:0007126 meiosis | GO:0006302 double-strand break repair | GO:0006470 protein dephosphorylation	GO:0000791 euchromatin | GO:0000795 synaptonemal complex | GO:0008287 protein serine/threonine phosphatase complex	GO:0004519 endonuclease activity | GO:0030145 manganese ion binding | GO:0004722 protein serine/threonine phosphatase activity | GO:0004527 exonuclease activity	-	-	GO only
CUFF.621.1	gi|357150127|ref|XP_003575351.1| PREDICTED: uncharacterized protein LOC100825740	0.000467	52.3766	-	-	-	-	-
CUFF.625.1	gi|224096492|ref|XP_002310631.1| predicted protein	1.31e-16	90.2689	-	-	-	-	-
CUFF.630.1	gi|297808261|ref|XP_002872014.1| EMB1211	3.77e-70	260.562	GO:0009793 embryo development ending in seed dormancy | GO:0009658 chloroplast organization	GO:0009941 chloroplast envelope | GO:0009535 chloroplast thylakoid membrane	-	-	-	GO only
CUFF.629.1	gi|269969912|gb|ACZ54945.1| type 2 histone deacetylase a	2.5e-30	135.294	-	GO:0005622 intracellular	GO:0008270 zinc ion binding	-	-	GO only
CUFF.626.1	-	-	-	-	-	-	-	-
CUFF.628.1	gi|195629706|gb|ACG36494.1| histone mRNA exonuclease 1	4.53e-50	198.151	-	GO:0005622 intracellular	GO:0003676 nucleic acid binding | GO:0004527 exonuclease activity	-	pfam00929 RNase_T	GO & Domain
CUFF.652.1	gi|297831880|ref|XP_002883822.1| hypothetical protein ARALYDRAFT_480332	2.21e-09	69.7625	-	-	-	-	-
CUFF.655.1	gi|255563310|ref|XP_002522658.1| Magnesium-dependent phosphatase, putative	4.82e-44	180.319	GO:0035335 peptidyl-tyrosine dephosphorylation | GO:0006570 tyrosine metabolic process	-	GO:0004725 protein tyrosine phosphatase activity	-	pfam12689 Acid_PPase	GO & Domain
CUFF.650.1	gi|255571340|ref|XP_002526619.1| protein kinase, putative	3.84e-47	188.789	GO:0006468 protein phosphorylation | GO:0009069 serine family amino acid metabolic process	-	GO:0004715 non-membrane spanning protein tyrosine kinase activity | GO:0004712 protein serine/threonine/tyrosine kinase activity | GO:0005524 ATP binding | GO:0004674 protein serine/threonine kinase activity	-	-	GO only
CUFF.653.1	gi|255571340|ref|XP_002526619.1| protein kinase, putative	9.16e-47	188.789	GO:0006468 protein phosphorylation | GO:0009069 serine family amino acid metabolic process	-	GO:0004715 non-membrane spanning protein tyrosine kinase activity | GO:0004712 protein serine/threonine/tyrosine kinase activity | GO:0005524 ATP binding | GO:0004674 protein serine/threonine kinase activity	-	-	GO only
CUFF.636.1	-	-	-	-	-	-	-	-
CUFF.627.1	gi|242074002|ref|XP_002446937.1| hypothetical protein SORBIDRAFT_06g025340	1.88e-19	103.197	-	-	-	-	pfam04783 DUF630	Domain only
CUFF.631.1	-	-	-	-	-	-	-	-
CUFF.634.1	-	-	-	-	-	-	-	-
CUFF.638.1	gi|351725911|ref|NP_001236085.1| phospholipid N-methyltransferase	4.61e-41	171.403	GO:0032259 methylation | GO:0008654 phospholipid biosynthetic process | GO:0006544 glycine metabolic process | GO:0006563 L-serine metabolic process | GO:0006566 threonine metabolic process	GO:0005792 microsome	GO:0080101 phosphatidyl-N-dimethylethanolamine N-methyltransferase activity | GO:0000773 phosphatidyl-N-methylethanolamine N-methyltransferase activity	-	pfam04191 PEMT	GO & Domain
CUFF.639.1	gi|357519889|ref|XP_003630233.1| hypothetical protein MTR_8g093250	2.87e-11	74.2204	-	-	-	-	-
CUFF.640.1	-	-	-	-	-	-	-	-
CUFF.679.2	gi|357126222|ref|XP_003564787.1| PREDICTED: DNA replication complex GINS protein SLD5-like	3.1e-82	295.779	GO:0006270 DNA-dependent DNA replication initiation	GO:0000811 GINS complex	-	-	pfam05916 Sld5	GO & Domain
CUFF.641.1	-	-	-	-	-	-	-	-
CUFF.642.1	-	-	-	-	-	-	-	-
CUFF.643.1	gi|326504418|dbj|BAJ91041.1| predicted protein	1.37e-85	306.924	-	-	-	-	pfam01476 LysM	Domain only
CUFF.644.1	gi|255581367|ref|XP_002531492.1| ATP synthase f1, gamma subunit, putative	7.72e-34	147.776	GO:0042777 plasma membrane ATP synthesis coupled proton transport | GO:0006119 oxidative phosphorylation	GO:0045261 proton-transporting ATP synthase complex, catalytic core F(1) | GO:0005743 mitochondrial inner membrane | GO:0005886 plasma membrane	GO:0046933 hydrogen ion transporting ATP synthase activity, rotational mechanism | GO:0005524 ATP binding | GO:0046961 proton-transporting ATPase activity, rotational mechanism	-	-	GO only
CUFF.645.1	-	-	-	-	-	-	-	-
CUFF.646.1	gi|356519122|ref|XP_003528223.1| PREDICTED: uncharacterized protein LOC100801395	3.72e-18	97.4016	-	-	-	-	-
CUFF.647.1	-	-	-	-	-	-	-	-
CUFF.648.1	gi|324507525|gb|ADY43190.1| Pre-mRNA polyadenylation factor fip1, partial	3.06e-08	65.3045	-	-	-	-	-
CUFF.649.1	gi|353238006|emb|CCA69965.1| related to splicing factor HCC1	9.14e-05	51.9308	-	-	-	-	-
CUFF.717.2	gi|357167068|ref|XP_003580988.1| PREDICTED: uncharacterized protein LOC100834463	4.2e-29	135.74	-	-	-	-	pfam14309 DUF4378	Domain only
CUFF.673.1	gi|356536480|ref|XP_003536765.1| PREDICTED: methionyl-tRNA synthetase-like	1.4e-13	81.7989	GO:0048481 ovule development | GO:0006431 methionyl-tRNA aminoacylation | GO:0006555 methionine metabolic process	GO:0005739 mitochondrion | GO:0009570 chloroplast stroma	GO:0004825 methionine-tRNA ligase activity | GO:0005524 ATP binding	-	-	GO only
CUFF.651.1	gi|293335353|ref|NP_001170333.1| uncharacterized protein LOC100384304	4.8e-27	121.474	-	-	-	-	pfam03725 RNase_PH_C	Domain only
CUFF.686.3	-	-	-	-	-	-	-	-
CUFF.692.1	gi|326507522|dbj|BAK03154.1| predicted protein	5.44e-36	156.246	-	GO:0005737 cytoplasm	-	-	pfam04969 CS	GO & Domain
CUFF.687.1	gi|224132806|ref|XP_002321414.1| predicted protein	4.31e-40	166.945	-	GO:0005737 cytoplasm	-	-	pfam04969 CS	GO & Domain
CUFF.656.1	gi|357436499|ref|XP_003588525.1| Nuclear migration protein nudC	1.64e-14	86.7026	GO:0006457 protein folding | GO:0009880 embryonic pattern specification | GO:0009408 response to heat	GO:0005829 cytosol	-	-	-	GO only
CUFF.654.1	gi|225462930|ref|XP_002267401.1| PREDICTED: transmembrane emp24 domain-containing protein bai-like	8.55e-20	103.197	GO:0006810 transport	GO:0016021 integral to membrane | GO:0005739 mitochondrion	-	-	-	GO only
CUFF.657.1	gi|41052709|dbj|BAD07566.1| putative ZR1 protein	1.12e-15	88.9316	-	-	-	-	-
CUFF.658.1	gi|324022700|gb|ADY15306.1| R2R3-MYB transcription factor	2.99e-28	129.499	GO:0051555 flavonol biosynthetic process | GO:0006355 regulation of transcription, DNA-dependent	GO:0005667 transcription factor complex	GO:0003700 sequence-specific DNA binding transcription factor activity | GO:0003677 DNA binding	-	pfam00249 Myb_DNA-binding	GO & Domain
CUFF.669.1	gi|125541122|gb|EAY87517.1| hypothetical protein OsI_08923	9.73e-36	155.8	-	GO:0009536 plastid	-	-	pfam10539 Dev_Cell_Death	GO & Domain
CUFF.671.1	gi|125541122|gb|EAY87517.1| hypothetical protein OsI_08923	6.26e-36	156.246	-	GO:0009536 plastid	-	-	pfam10539 Dev_Cell_Death	GO & Domain
CUFF.660.1	gi|224125582|ref|XP_002329840.1| predicted protein	1.26e-58	217.766	GO:0006810 transport	GO:0031969 chloroplast membrane | GO:0016021 integral to membrane	GO:0005215 transporter activity	-	-	GO only
CUFF.659.1	gi|540536|dbj|BAA03959.1| homeobox protein	5.94e-32	141.535	GO:0006355 regulation of transcription, DNA-dependent	GO:0005667 transcription factor complex	GO:0003700 sequence-specific DNA binding transcription factor activity | GO:0043565 sequence-specific DNA binding	-	pfam03791 KNOX2 | pfam03790 KNOX1	GO & Domain
CUFF.684.1	gi|255550810|ref|XP_002516453.1| histone deacetylase, putative	1.74e-44	181.211	GO:0006807 nitrogen compound metabolic process	GO:0000118 histone deacetylase complex	GO:0004407 histone deacetylase activity	-	-	GO only
CUFF.683.1	gi|225454022|ref|XP_002281030.1| PREDICTED: uncharacterized protein LOC100259142	3.71e-121	425.059	GO:0006388 tRNA splicing, via endonucleolytic cleavage and ligation	-	GO:0016772 transferase activity, transferring phosphorus-containing groups	-	pfam01501 Glyco_transf_8	GO & Domain
CUFF.661.1	-	-	-	-	-	-	-	-
CUFF.693.1	gi|225462005|ref|XP_002272794.1| PREDICTED: uncharacterized protein LOC100244627 isoform 1	4.45e-40	168.728	GO:0009793 embryo development ending in seed dormancy	-	-	-	-	GO only
CUFF.704.1	gi|225462005|ref|XP_002272794.1| PREDICTED: uncharacterized protein LOC100244627 isoform 1	8.49e-31	140.198	GO:0009793 embryo development ending in seed dormancy	-	-	-	-	GO only
CUFF.662.1	gi|356555455|ref|XP_003546047.1| PREDICTED: uncharacterized protein LOC100785341	3.13e-19	102.305	GO:0007165 signal transduction	-	GO:0035091 phosphatidylinositol binding | GO:0008270 zinc ion binding	-	-	GO only
CUFF.663.1	-	-	-	-	-	-	-	-
CUFF.665.1	gi|357131404|ref|XP_003567328.1| PREDICTED: uncharacterized protein LOC100846910	7.32e-05	54.6055	-	-	-	-	-
CUFF.666.1	-	-	-	-	-	-	-	-
CUFF.667.1	gi|297734824|emb|CBI17058.3| unnamed protein product	3.34e-37	157.584	GO:0006457 protein folding | GO:0000413 protein peptidyl-prolyl isomerization	-	GO:0003755 peptidyl-prolyl cis-trans isomerase activity	-	-	GO only
CUFF.668.1	gi|225429224|ref|XP_002263530.1| PREDICTED: oligopeptide transporter 4 isoform 1	7.14e-210	719.728	GO:0080167 response to karrikin | GO:0006857 oligopeptide transport | GO:0055085 transmembrane transport	GO:0016020 membrane	GO:0015198 oligopeptide transporter activity	-	pfam03169 OPT | pfam03706 UPF0104 | pfam12730 ABC2_membrane_4	GO & Domain
CUFF.689.2	gi|46390520|dbj|BAD16008.1| putative agenet domain-containing protein	4.21e-27	127.716	-	-	-	-	pfam05641 Agenet	Domain only
CUFF.670.1	-	-	-	-	-	-	-	-
CUFF.672.1	-	-	-	-	-	-	-	-
CUFF.675.1	gi|78103293|ref|YP_358626.1| Ycf2	8.55e-21	99.6306	-	GO:0009507 chloroplast	GO:0017111 nucleoside-triphosphatase activity | GO:0005524 ATP binding	-	-	GO only
CUFF.700.2	gi|42408985|dbj|BAD10240.1| hypothetical protein	6.57e-66	247.634	GO:0006457 protein folding	GO:0009536 plastid	-	-	-	GO only
CUFF.703.1	gi|42408985|dbj|BAD10240.1| hypothetical protein	3.43e-58	224.453	GO:0006457 protein folding	GO:0009536 plastid	-	-	-	GO only
CUFF.677.1	gi|224096802|ref|XP_002310742.1| predicted protein	3.53e-20	105.426	-	-	-	-	-
CUFF.676.1	-	-	-	-	-	-	-	-
CUFF.701.1	gi|357163537|ref|XP_003579765.1| PREDICTED: uncharacterized protein LOC100831603	1.81e-50	200.38	-	-	-	-	pfam05698 Trigger_C | pfam04012 PspA_IM30 | pfam02403 Seryl_tRNA_N | pfam00769 ERM | pfam12998 ING | pfam03938 OmpH | pfam14182 YgaB	Domain only
CUFF.678.1	gi|359473511|ref|XP_002272014.2| PREDICTED: transcription elongation regulator 1-like	2.83e-33	142.872	-	-	-	-	pfam01846 FF	Domain only
CUFF.702.1	-	-	-	-	-	-	-	-
CUFF.710.1	gi|308080264|ref|NP_001183681.1| uncharacterized protein LOC100502275	1.85e-62	237.826	-	-	GO:0005488 binding	-	pfam14432 DYW_deaminase	GO & Domain
CUFF.680.1	-	-	-	-	-	-	-	-
CUFF.681.1	gi|224035997|gb|ACN37074.1| unknown	2.75e-48	193.247	-	-	-	-	-
CUFF.682.1	-	-	-	-	-	-	-	-
CUFF.746.1	gi|297721785|ref|NP_001173256.1| Os03g0138600	1.46e-101	359.974	-	-	-	-	-
CUFF.738.1	gi|297721785|ref|NP_001173256.1| Os03g0138600	1.46e-101	359.974	-	-	-	-	pfam05664 DUF810	Domain only
CUFF.695.1	gi|212722040|ref|NP_001131904.1| uncharacterized protein LOC100193290 precursor	8.05e-131	457.156	GO:0009831 plant-type cell wall modification involved in multidimensional cell growth | GO:0009828 plant-type cell wall loosening | GO:0009826 unidimensional cell growth	GO:0016023 cytoplasmic membrane-bounded vesicle | GO:0005576 extracellular region | GO:0016020 membrane	-	-	pfam01357 Pollen_allerg_1 | pfam03330 DPBB_1	GO & Domain
CUFF.697.1	gi|6714416|gb|AAF26104.1|AC012328_7 putative expansin precursor	7.63e-104	367.552	GO:0009831 plant-type cell wall modification involved in multidimensional cell growth | GO:0009828 plant-type cell wall loosening | GO:0009826 unidimensional cell growth	GO:0005576 extracellular region | GO:0016020 membrane	-	-	pfam01357 Pollen_allerg_1 | pfam03330 DPBB_1	GO & Domain
CUFF.708.1	gi|223950473|gb|ACN29320.1| unknown	5.83e-30	137.077	-	-	-	-	-
CUFF.685.1	gi|297745032|emb|CBI38624.3| unnamed protein product	8.13e-12	78.6783	-	-	-	-	-
CUFF.688.1	gi|224074561|ref|XP_002304390.1| predicted protein	2.95e-25	120.583	-	-	-	-	pfam13637 Ank_4 | pfam13606 Ank_3	Domain only
CUFF.690.1	-	-	-	-	-	-	-	-
CUFF.691.1	-	-	-	-	-	-	-	-
CUFF.726.1	gi|115466038|ref|NP_001056618.1| Os06g0116200	4.67e-35	150.897	-	GO:0009536 plastid	-	-	pfam08879 WRC	GO & Domain
CUFF.694.1	gi|224069951|ref|XP_002303091.1| predicted protein	4.04e-55	210.633	GO:0006954 inflammatory response | GO:0042026 protein refolding	GO:0009941 chloroplast envelope | GO:0005886 plasma membrane | GO:0005774 vacuolar membrane | GO:0009570 chloroplast stroma | GO:0005739 mitochondrion	GO:0005507 copper ion binding | GO:0005524 ATP binding	-	-	GO only
CUFF.696.1	-	-	-	-	-	-	-	-
CUFF.714.1	-	-	-	-	-	-	-	-
CUFF.716.1	-	-	-	-	-	-	-	-
CUFF.727.2	gi|357136657|ref|XP_003569920.1| PREDICTED: uncharacterized protein LOC100842857	6.64e-13	80.4615	-	-	-	-	-
CUFF.698.1	-	-	-	-	-	-	-	-
CUFF.699.1	gi|242079365|ref|XP_002444451.1| hypothetical protein SORBIDRAFT_07g022130	1.78e-25	121.474	GO:0006886 intracellular protein transport	GO:0016020 membrane | GO:0005801 cis-Golgi network	-	-	-	GO only
CUFF.705.1	-	-	-	-	-	-	-	-
CUFF.734.1	gi|356551092|ref|XP_003543912.1| PREDICTED: phosphoglycerate kinase-like	2.23e-34	148.222	GO:0006400 tRNA modification | GO:0016310 phosphorylation | GO:0006096 glycolysis | GO:0006094 gluconeogenesis | GO:0015976 carbon utilization	-	GO:0004618 phosphoglycerate kinase activity | GO:0008176 tRNA (guanine-N7-)-methyltransferase activity	-	-	GO only
CUFF.706.1	gi|6642649|gb|AAF20230.1|AC012395_17 putative glucan synthase	9.17e-18	95.1727	GO:0006075 (1->3)-beta-D-glucan biosynthetic process | GO:0005982 starch metabolic process | GO:0005985 sucrose metabolic process	GO:0000148 1,3-beta-D-glucan synthase complex	GO:0003843 1,3-beta-D-glucan synthase activity	-	-	GO only
CUFF.707.1	gi|225449100|ref|XP_002274723.1| PREDICTED: serine carboxypeptidase-like 27	3.92e-219	750.488	GO:0006508 proteolysis	GO:0016023 cytoplasmic membrane-bounded vesicle	GO:0004185 serine-type carboxypeptidase activity	3.4.16.6	pfam00450 Peptidase_S10	GO & Enzyme & Domain
CUFF.709.1	-	-	-	-	-	-	-	-
CUFF.711.1	gi|255645299|gb|ACU23146.1| unknown	3.72e-34	147.33	GO:0055114 oxidation-reduction process	GO:0005829 cytosol	GO:0003676 nucleic acid binding | GO:0016491 oxidoreductase activity | GO:0000166 nucleotide binding	-	-	GO only
CUFF.713.1	-	-	-	-	-	-	-	-
CUFF.712.1	gi|115477238|ref|NP_001062215.1| Os08g0511800	1.65e-27	125.487	-	-	-	-	-
CUFF.715.1	-	-	-	-	-	-	-	-
CUFF.743.1	-	-	-	-	-	-	-	-
CUFF.718.1	-	-	-	-	-	-	-	-
CUFF.741.1	gi|224129316|ref|XP_002320554.1| predicted protein	2.78e-05	56.3887	-	-	-	-	-
CUFF.736.1	gi|224129316|ref|XP_002320554.1| predicted protein	2.71e-05	56.3887	-	-	-	-	-
CUFF.751.1	-	-	-	-	-	-	-	-
CUFF.755.1	-	-	-	-	-	-	-	-
CUFF.719.1	gi|255553921|ref|XP_002518001.1| Anthocyanin 5-aromatic acyltransferase, putative	4.11e-25	121.474	GO:0009718 anthocyanin biosynthetic process | GO:0042967 acyl-carrier-protein biosynthetic process	GO:0005737 cytoplasm	GO:0047183 anthocyanin 5-aromatic acyltransferase activity | GO:0050736 O-malonyltransferase activity	-	-	GO only
CUFF.721.1	-	-	-	-	-	-	-	-
CUFF.720.1	-	-	-	-	-	-	-	-
CUFF.723.1	gi|118481688|gb|ABK92784.1| unknown	1.62e-84	303.358	GO:0009651 response to salt stress	GO:0009506 plasmodesma | GO:0022626 cytosolic ribosome	-	-	pfam01849 NAC | pfam00627 UBA	GO & Domain
CUFF.722.1	gi|224106686|ref|XP_002314248.1| predicted protein	3.84e-35	148.222	GO:0006448 regulation of translational elongation	GO:0005853 eukaryotic translation elongation factor 1 complex | GO:0005840 ribosome	GO:0003746 translation elongation factor activity	-	pfam00736 EF1_GNE	GO & Domain
CUFF.724.1	gi|242065622|ref|XP_002454100.1| hypothetical protein SORBIDRAFT_04g024550	8.07e-05	51.485	-	-	-	-	-
CUFF.725.1	-	-	-	-	-	-	-	-
CUFF.728.1	gi|356509112|ref|XP_003523296.1| PREDICTED: quinone oxidoreductase-like protein 2 homolog	1.63e-71	261.899	GO:0055114 oxidation-reduction process | GO:0006118 electron transport	GO:0005829 cytosol | GO:0005777 peroxisome	GO:0000166 nucleotide binding | GO:0008270 zinc ion binding | GO:0003960 NADPH:quinone reductase activity	-	pfam08240 ADH_N	GO & Domain
CUFF.729.1	gi|326490023|dbj|BAJ94085.1| predicted protein	2.8e-07	61.7382	-	-	-	-	-
CUFF.730.1	gi|116784558|gb|ABK23391.1| unknown	5.78e-13	76.8952	-	-	-	-	-
CUFF.731.1	gi|115454097|ref|NP_001050649.1| Os03g0609800	0.000128	54.6055	-	-	-	-	-
CUFF.762.1	gi|50508932|dbj|BAD31837.1| unknown protein	2.6e-57	216.874	-	GO:0016023 cytoplasmic membrane-bounded vesicle | GO:0046658 anchored to plasma membrane | GO:0009506 plasmodesma	-	-	-	GO only
CUFF.733.1	-	-	-	-	-	-	-	-
CUFF.732.1	gi|115448917|ref|NP_001048238.1| Os02g0768300	1.49e-18	96.9558	-	GO:0016020 membrane	-	-	-	GO only
CUFF.735.1	gi|226503992|ref|NP_001149827.1| serine/threonine-protein kinase Haspin	8.32e-05	54.6055	-	-	-	-	-
CUFF.737.1	-	-	-	-	-	-	-	-
CUFF.778.1	gi|359492994|ref|XP_002283604.2| PREDICTED: receptor-like protein kinase HAIKU2-like	1.37e-207	712.15	GO:0006979 response to oxidative stress | GO:0046777 protein autophosphorylation | GO:0055114 oxidation-reduction process | GO:0009845 seed germination | GO:0007169 transmembrane receptor protein tyrosine kinase signaling pathway | GO:0009069 serine family amino acid metabolic process	GO:0016021 integral to membrane | GO:0070825 micropyle | GO:0005886 plasma membrane	GO:0004674 protein serine/threonine kinase activity | GO:0005524 ATP binding | GO:0032440 2-alkenal reductase [NAD(P)] activity | GO:0004714 transmembrane receptor protein tyrosine kinase activity	2.7.11.1	pfam00069 Pkinase | pfam07714 Pkinase_Tyr | pfam08263 LRRNT_2 | pfam13855 LRR_8 | pfam12799 LRR_4	GO & Enzyme & Domain
CUFF.786.1	gi|359492994|ref|XP_002283604.2| PREDICTED: receptor-like protein kinase HAIKU2-like	2.12e-239	817.803	GO:0006979 response to oxidative stress | GO:0046777 protein autophosphorylation | GO:0055114 oxidation-reduction process | GO:0009845 seed germination | GO:0009960 endosperm development | GO:0007169 transmembrane receptor protein tyrosine kinase signaling pathway | GO:0009069 serine family amino acid metabolic process	GO:0016021 integral to membrane | GO:0070825 micropyle | GO:0005886 plasma membrane	GO:0004674 protein serine/threonine kinase activity | GO:0005524 ATP binding | GO:0032440 2-alkenal reductase [NAD(P)] activity | GO:0004714 transmembrane receptor protein tyrosine kinase activity	2.7.11.1	pfam00069 Pkinase | pfam07714 Pkinase_Tyr | pfam08263 LRRNT_2 | pfam13855 LRR_8 | pfam12799 LRR_4	GO & Enzyme & Domain
CUFF.740.1	-	-	-	-	-	-	-	-
CUFF.769.1	gi|357467133|ref|XP_003603851.1| Glyceraldehyde-3-phosphate dehydrogenase	3.64e-42	174.524	GO:0019253 reductive pentose-phosphate cycle | GO:0055114 oxidation-reduction process | GO:0006096 glycolysis | GO:0015976 carbon utilization	GO:0009507 chloroplast	GO:0051287 NAD binding | GO:0050661 NADP binding | GO:0047100 glyceraldehyde-3-phosphate dehydrogenase (NADP+) (phosphorylating) activity	-	-	GO only
CUFF.739.1	gi|255550487|ref|XP_002516294.1| cytochrome P450, putative	3.34e-06	55.9429	-	-	-	-	-
CUFF.766.2	gi|115483955|ref|NP_001065639.1| Os11g0128800	3.48e-28	127.27	GO:0009088 threonine biosynthetic process | GO:0016310 phosphorylation | GO:0009086 methionine biosynthetic process | GO:0009097 isoleucine biosynthetic process | GO:0055114 oxidation-reduction process | GO:0006544 glycine metabolic process | GO:0006563 L-serine metabolic process | GO:0009085 lysine biosynthetic process	GO:0005829 cytosol	GO:0050661 NADP binding | GO:0016301 kinase activity | GO:0004412 homoserine dehydrogenase activity	-	-	GO only
CUFF.772.1	gi|125524825|gb|EAY72939.1| hypothetical protein OsI_00812	5.19e-74	272.152	-	GO:0005774 vacuolar membrane	-	-	pfam04859 DUF641 | pfam02321 OEP	GO & Domain
CUFF.773.1	gi|125524825|gb|EAY72939.1| hypothetical protein OsI_00812	6.6e-75	274.827	-	GO:0005774 vacuolar membrane	-	-	pfam04859 DUF641	GO & Domain
CUFF.742.1	-	-	-	-	-	-	-	-
CUFF.745.1	gi|356562065|ref|XP_003549295.1| PREDICTED: uncharacterized protein LOC100805518	2.57e-53	209.296	-	-	-	-	pfam10253 PRCC_Cterm	Domain only
CUFF.744.1	gi|356562065|ref|XP_003549295.1| PREDICTED: uncharacterized protein LOC100805518	1.36e-05	57.7261	-	-	-	-	-
CUFF.768.1	gi|224051401|ref|XP_002199717.1| PREDICTED: similar to nucleotide binding protein-like	0.00364	49.256	-	-	-	-	-
CUFF.776.2	gi|302143305|emb|CBI21866.3| unnamed protein product	1.39e-27	128.607	GO:0019856 pyrimidine base biosynthetic process	-	GO:0004151 dihydroorotase activity	-	-	GO only
CUFF.748.1	-	-	-	-	-	-	-	-
CUFF.749.1	gi|326510035|dbj|BAJ87234.1| predicted protein	9.13e-10	70.2083	-	GO:0016023 cytoplasmic membrane-bounded vesicle	-	-	-	GO only
CUFF.747.1	-	-	-	-	-	-	-	-
CUFF.750.1	-	-	-	-	-	-	-	-
CUFF.782.1	gi|357491093|ref|XP_003615834.1| Pectinesterase	4.72e-28	129.053	-	GO:0009536 plastid	-	-	-	GO only
CUFF.752.1	-	-	-	-	-	-	-	-
CUFF.753.1	gi|224129102|ref|XP_002320501.1| formate dehydrogenase	1.39e-94	336.792	GO:0055114 oxidation-reduction process | GO:0015942 formate metabolic process | GO:0015947 methane metabolic process | GO:0046487 glyoxylate metabolic process	GO:0005739 mitochondrion | GO:0009326 formate dehydrogenase complex	GO:0051287 NAD binding | GO:0016616 oxidoreductase activity, acting on the CH-OH group of donors, NAD or NADP as acceptor | GO:0008863 formate dehydrogenase (NAD+) activity	-	pfam02826 2-Hacid_dh_C	GO & Domain
CUFF.757.1	-	-	-	-	-	-	-	-
CUFF.759.1	gi|356545906|ref|XP_003541374.1| PREDICTED: uncharacterized protein LOC100781552	0.005	50.1476	-	-	-	-	-
CUFF.754.1	-	-	-	-	-	-	-	-
CUFF.756.1	gi|125533043|gb|EAY79608.1| hypothetical protein OsI_34748	8.89e-21	106.317	GO:0042742 defense response to bacterium | GO:0009626 plant-type hypersensitive response	-	-	-	-	GO only
CUFF.758.1	gi|219363081|ref|NP_001136711.1| uncharacterized protein LOC100216847	4.12e-24	115.679	-	-	-	-	pfam07876 Dabb	Domain only
CUFF.760.1	gi|225458751|ref|XP_002285061.1| PREDICTED: isoflavone 2'-hydroxylase-like	2.93e-25	121.029	GO:0055114 oxidation-reduction process | GO:0006118 electron transport	-	GO:0020037 heme binding | GO:0033773 isoflavone 2'-hydroxylase activity | GO:0009055 electron carrier activity	-	-	GO only
CUFF.761.1	gi|255554999|ref|XP_002518537.1| Cysteine string protein, putative	8.08e-32	141.089	GO:0006457 protein folding | GO:0045454 cell redox homeostasis | GO:0009408 response to heat	GO:0016020 membrane	GO:0046872 metal ion binding | GO:0031072 heat shock protein binding | GO:0005524 ATP binding | GO:0051082 unfolded protein binding	-	pfam00226 DnaJ	GO & Domain
CUFF.795.1	gi|255563246|ref|XP_002522626.1| transcription initiation factor tfiid, putative	1.59e-16	92.9437	GO:0009294 DNA mediated transformation | GO:0042967 acyl-carrier-protein biosynthetic process | GO:0006446 regulation of translational initiation	GO:0000123 histone acetyltransferase complex | GO:0005840 ribosome	GO:0003677 DNA binding | GO:0004402 histone acetyltransferase activity | GO:0003743 translation initiation factor activity | GO:0008270 zinc ion binding	-	-	GO only
CUFF.763.1	gi|357124377|ref|XP_003563877.1| PREDICTED: G patch domain-containing protein 1-like	1.23e-31	142.872	GO:0009926 auxin polar transport | GO:0010087 phloem or xylem histogenesis | GO:0009734 auxin mediated signaling pathway | GO:0006396 RNA processing	GO:0005634 nucleus	GO:0003723 RNA binding | GO:0005515 protein binding	-	-	GO only
CUFF.764.1	gi|224103333|ref|XP_002313015.1| predicted protein	7.06e-99	351.058	-	GO:0005829 cytosol	GO:0030276 clathrin binding	-	pfam00018 SH3_1 | pfam07653 SH3_2	GO & Domain
CUFF.765.1	gi|359492182|ref|XP_003634375.1| PREDICTED: uncharacterized protein LOC100264255 isoform 2	3.68e-11	70.6541	-	GO:0005829 cytosol	GO:0030276 clathrin binding	-	-	GO only
CUFF.767.1	-	-	-	-	-	-	-	-
CUFF.787.1	gi|225453598|ref|XP_002264648.1| PREDICTED: ribosome biogenesis regulatory protein homolog	4.53e-67	247.634	GO:0042254 ribosome biogenesis	GO:0005730 nucleolus | GO:0005739 mitochondrion	-	-	-	GO only
CUFF.770.1	gi|225453076|ref|XP_002270157.1| PREDICTED: NADH dehydrogenase	1.74e-69	253.429	GO:0006979 response to oxidative stress | GO:0009853 photorespiration | GO:0009793 embryo development ending in seed dormancy | GO:0006120 mitochondrial electron transport, NADH to ubiquinone | GO:0006744 ubiquinone biosynthetic process | GO:0006814 sodium ion transport | GO:0015992 proton transport | GO:0006118 electron transport	GO:0005747 mitochondrial respiratory chain complex I | GO:0009507 chloroplast	GO:0051537 2 iron, 2 sulfur cluster binding | GO:0008137 NADH dehydrogenase (ubiquinone) activity | GO:0046872 metal ion binding | GO:0009055 electron carrier activity | GO:0051539 4 iron, 4 sulfur cluster binding	-	-	GO only
CUFF.804.2	-	-	-	-	-	-	-	-
CUFF.796.2	-	-	-	-	-	-	-	-
CUFF.771.1	-	-	-	-	-	-	-	-
CUFF.774.1	gi|225465718|ref|XP_002263056.1| PREDICTED: UDP-glycosyltransferase 85A2 isoform 1	9.54e-130	453.59	GO:0009813 flavonoid biosynthetic process	-	GO:0047213 anthocyanidin 3-O-glucosyltransferase activity	-	-	GO only
CUFF.797.1	gi|255555559|ref|XP_002518816.1| gibberellin 20-oxidase, putative	1.89e-39	166.499	GO:0051555 flavonol biosynthetic process | GO:0055114 oxidation-reduction process | GO:0016102 diterpenoid biosynthetic process	-	GO:0016702 oxidoreductase activity, acting on single donors with incorporation of molecular oxygen, incorporation of two atoms of oxygen | GO:0045431 flavonol synthase activity | GO:0016707 gibberellin 3-beta-dioxygenase activity	-	pfam14226 DIOX_N	GO & Domain
CUFF.775.1	-	-	-	-	-	-	-	-
CUFF.805.1	-	-	-	-	-	-	-	-
CUFF.777.1	gi|297745781|emb|CBI15837.3| unnamed protein product	1.44e-40	170.512	GO:0006281 DNA repair	GO:0005622 intracellular	GO:0004518 nuclease activity	-	-	GO only
CUFF.780.1	gi|255572209|ref|XP_002527044.1| Minor histocompatibility antigen H13, putative	4.04e-19	94.2811	GO:0006508 proteolysis | GO:0009555 pollen development | GO:0009846 pollen germination | GO:0009793 embryo development ending in seed dormancy	GO:0005739 mitochondrion | GO:0016021 integral to membrane | GO:0016023 cytoplasmic membrane-bounded vesicle | GO:0009570 chloroplast stroma | GO:0005789 endoplasmic reticulum membrane	GO:0008270 zinc ion binding | GO:0004222 metalloendopeptidase activity | GO:0004190 aspartic-type endopeptidase activity	-	-	GO only
CUFF.779.1	gi|225458631|ref|XP_002284804.1| PREDICTED: THO complex subunit 5 homolog	5.07e-58	223.115	-	-	-	-	-
CUFF.781.1	gi|225441779|ref|XP_002283552.1| PREDICTED: GTP-binding protein TypA/BipA homolog isoform 1	4.92e-143	497.724	GO:0000302 response to reactive oxygen species | GO:0031425 chloroplast RNA processing | GO:0006184 GTP catabolic process | GO:0006448 regulation of translational elongation	GO:0009570 chloroplast stroma | GO:0005840 ribosome	GO:0003746 translation elongation factor activity | GO:0003924 GTPase activity | GO:0005525 GTP binding	-	pfam00679 EFG_C	GO & Domain
CUFF.806.1	gi|242033475|ref|XP_002464132.1| hypothetical protein SORBIDRAFT_01g012930	1.46e-20	104.98	-	-	-	-	pfam00011 HSP20	Domain only
CUFF.783.1	gi|255549591|ref|XP_002515847.1| small heat-shock protein, putative	2.55e-18	99.6306	GO:0009408 response to heat	-	-	-	pfam00011 HSP20	GO & Domain
CUFF.815.1	-	-	-	-	-	-	-	-
CUFF.818.1	-	-	-	-	-	-	-	-
CUFF.784.1	-	-	-	-	-	-	-	-
CUFF.785.1	-	-	-	-	-	-	-	-
CUFF.790.1	gi|224109140|ref|XP_002315097.1| peroxisomal membrane ABC transporter family, PMP family	2.78e-27	124.149	GO:0006200 ATP catabolic process | GO:0006855 drug transmembrane transport	GO:0016021 integral to membrane | GO:0009536 plastid	GO:0008559 xenobiotic-transporting ATPase activity | GO:0005524 ATP binding	-	pfam07673 DUF1602	GO & Domain
CUFF.788.1	-	-	-	-	-	-	-	-
CUFF.789.1	-	-	-	-	-	-	-	-
CUFF.792.1	gi|15228926|ref|NP_191205.1| GroES-like zinc-binding alcohol dehydrogenase-like protein	3.06e-56	211.97	GO:0055114 oxidation-reduction process | GO:0006118 electron transport	GO:0005829 cytosol | GO:0005777 peroxisome	GO:0000166 nucleotide binding | GO:0008270 zinc ion binding | GO:0003960 NADPH:quinone reductase activity	-	pfam00107 ADH_zinc_N	GO & Domain
CUFF.794.1	gi|356540978|ref|XP_003538961.1| PREDICTED: uncharacterized protein LOC100810034	7.5e-11	70.6541	GO:0006979 response to oxidative stress | GO:0048510 regulation of timing of transition from vegetative to reproductive phase | GO:0009910 negative regulation of flower development | GO:0048497 maintenance of floral organ identity | GO:0055114 oxidation-reduction process | GO:0006749 glutathione metabolic process | GO:0006804 peroxidase reaction	GO:0009506 plasmodesma | GO:0005667 transcription factor complex	GO:0003700 sequence-specific DNA binding transcription factor activity | GO:0004602 glutathione peroxidase activity	-	-	GO only
CUFF.793.1	gi|326367385|gb|ADZ55303.1| hypothetical protein MA17P03.10	1.48e-05	55.0513	-	-	-	-	-
CUFF.791.1	gi|163856210|ref|YP_001630508.1| etfB1 gene product	0.00191	48.3644	-	-	-	-	-
CUFF.823.1	gi|326521488|dbj|BAK00320.1| predicted protein	6.33e-96	341.25	GO:0055114 oxidation-reduction process | GO:0006118 electron transport | GO:0019852 L-ascorbic acid metabolic process	GO:0016023 cytoplasmic membrane-bounded vesicle	GO:0005507 copper ion binding | GO:0008447 L-ascorbate oxidase activity	-	pfam07732 Cu-oxidase_3	GO & Domain
CUFF.798.1	-	-	-	-	-	-	-	-
CUFF.825.1	gi|224482643|gb|ACN50178.1| disproportionating enzyme 2	7.95e-63	237.826	GO:0005982 starch metabolic process | GO:0005985 sucrose metabolic process	-	GO:0004134 4-alpha-glucanotransferase activity | GO:0043169 cation binding | GO:2001070 starch binding	-	pfam00686 CBM_20	GO & Domain
CUFF.834.1	gi|2244818|emb|CAB10241.1| hypothetical protein	6.31e-56	218.657	-	-	-	-	pfam04720 DUF506	Domain only
CUFF.851.1	gi|357115058|ref|XP_003559309.1| PREDICTED: uncharacterized protein LOC100837119	3.73e-59	228.465	-	-	-	-	pfam04720 DUF506	Domain only
CUFF.833.1	gi|357152929|ref|XP_003576282.1| PREDICTED: uncharacterized protein LOC100831883	1.2e-104	370.227	-	-	-	-	pfam00646 F-box | pfam12937 F-box-like	Domain only
CUFF.836.1	gi|226507510|ref|NP_001145113.1| uncharacterized protein LOC100278330	7.15e-88	314.503	-	-	-	-	pfam00646 F-box | pfam12937 F-box-like	Domain only
CUFF.799.1	gi|147806031|emb|CAN66429.1| hypothetical protein VITISV_005744	1.66e-11	76.4494	GO:0006402 mRNA catabolic process | GO:0006396 RNA processing | GO:0051252 regulation of RNA metabolic process | GO:0006144 purine base metabolic process | GO:0006206 pyrimidine base metabolic process	-	GO:0000175 3'-5'-exoribonuclease activity | GO:0003723 RNA binding | GO:0004654 polyribonucleotide nucleotidyltransferase activity	-	-	GO only
CUFF.800.1	-	-	-	-	-	-	-	-
CUFF.801.1	-	-	-	-	-	-	-	-
CUFF.802.1	gi|326499678|dbj|BAJ86150.1| predicted protein	9.21e-112	393.854	GO:0030154 cell differentiation | GO:0000079 regulation of cyclin-dependent protein kinase activity | GO:0009069 serine family amino acid metabolic process	GO:0005737 cytoplasm | GO:0005634 nucleus	GO:0008353 RNA polymerase II carboxy-terminal domain kinase activity | GO:0005524 ATP binding | GO:0005515 protein binding	2.7.11.22	pfam00069 Pkinase | pfam07714 Pkinase_Tyr	GO & Enzyme & Domain
CUFF.803.1	-	-	-	-	-	-	-	-
CUFF.843.1	-	-	-	-	-	-	-	-
CUFF.810.1	gi|326508426|dbj|BAJ99480.1| predicted protein	2.82e-11	71.0998	GO:0006468 protein phosphorylation | GO:0006810 transport	-	GO:0005524 ATP binding | GO:0004672 protein kinase activity | GO:0005215 transporter activity	-	-	GO only
CUFF.807.1	gi|192910684|gb|ACF06450.1| ribosomal protein L10	3.31e-98	348.829	GO:0009651 response to salt stress | GO:0009409 response to cold | GO:0006414 translational elongation | GO:0042254 ribosome biogenesis | GO:0010043 response to zinc ion | GO:0046686 response to cadmium ion | GO:0006284 base-excision repair	GO:0005730 nucleolus | GO:0009506 plasmodesma | GO:0009507 chloroplast | GO:0022626 cytosolic ribosome | GO:0005886 plasma membrane	GO:0005507 copper ion binding | GO:0003735 structural constituent of ribosome | GO:0003906 DNA-(apurinic or apyrimidinic site) lyase activity	-	-	GO only
CUFF.811.1	gi|192910684|gb|ACF06450.1| ribosomal protein L10	0.000398	51.9308	-	-	-	-	-
CUFF.809.1	-	-	-	-	-	-	-	-
CUFF.808.1	gi|255579578|ref|XP_002530630.1| serine-threonine protein kinase, plant-type, putative	4.13e-45	182.994	GO:0006468 protein phosphorylation | GO:0007178 transmembrane receptor protein serine/threonine kinase signaling pathway | GO:0009069 serine family amino acid metabolic process	-	GO:0005524 ATP binding | GO:0004709 MAP kinase kinase kinase activity	2.7.11.1	-	GO & Enzyme
CUFF.812.1	gi|224133608|ref|XP_002327637.1| predicted protein	4e-17	92.9437	GO:0006468 protein phosphorylation | GO:0009069 serine family amino acid metabolic process	-	GO:0005524 ATP binding | GO:0004674 protein serine/threonine kinase activity	-	-	GO only
CUFF.814.1	gi|297186087|gb|ADI24331.1| glucose-6-phosphate isomerase	5.89e-60	229.802	GO:0006094 gluconeogenesis | GO:0006096 glycolysis | GO:0005982 starch metabolic process | GO:0005985 sucrose metabolic process | GO:0006098 pentose-phosphate shunt	GO:0005737 cytoplasm	GO:0004347 glucose-6-phosphate isomerase activity	-	-	GO only
CUFF.813.1	-	-	-	-	-	-	-	-
CUFF.816.1	-	-	-	-	-	-	-	-
CUFF.819.1	gi|356538694|ref|XP_003537836.1| PREDICTED: probable fructose-bisphosphate aldolase 2, chloroplastic-like	5.34e-97	344.817	-	-	-	-	-
CUFF.817.1	-	-	-	-	-	-	-	-
CUFF.820.1	-	-	-	-	-	-	-	pfam14309 DUF4378	Domain only
CUFF.821.1	gi|224134312|ref|XP_002327807.1| predicted protein	3.64e-13	83.1363	-	-	-	-	-
CUFF.854.1	gi|32813435|dbj|BAC77269.2| SCARECROW-like protein	2.06e-119	419.264	GO:0006355 regulation of transcription, DNA-dependent	-	-	-	pfam03514 GRAS	GO & Domain
CUFF.822.1	gi|357166057|ref|XP_003580583.1| PREDICTED: soluble starch synthase 3, chloroplastic/amyloplastic-like	2.21e-29	128.607	GO:0019252 starch biosynthetic process | GO:0005985 sucrose metabolic process | GO:0016114 terpenoid biosynthetic process | GO:0042432 indole biosynthetic process	GO:0009505 plant-type cell wall | GO:0009501 amyloplast | GO:0009507 chloroplast	GO:0009011 starch synthase activity | GO:2001070 starch binding | GO:0016844 strictosidine synthase activity	-	pfam03423 CBM_25	GO & Domain
CUFF.849.1	gi|225447419|ref|XP_002281700.1| PREDICTED: uncharacterized protein LOC100243023 isoform 1	1.79e-61	234.26	GO:0032259 methylation	-	GO:0008168 methyltransferase activity	-	-	GO only
CUFF.863.1	gi|225447419|ref|XP_002281700.1| PREDICTED: uncharacterized protein LOC100243023 isoform 1	6.4e-62	235.597	GO:0032259 methylation	-	GO:0008168 methyltransferase activity	-	-	GO only
CUFF.824.1	-	-	-	-	-	-	-	-
CUFF.867.1	gi|115445433|ref|NP_001046496.1| Os02g0264800	6.8e-23	113.896	-	GO:0016023 cytoplasmic membrane-bounded vesicle	-	-	pfam06376 DUF1070	GO & Domain
CUFF.826.1	-	-	-	-	-	-	-	-
CUFF.888.1	gi|255567774|ref|XP_002524865.1| WD-repeat protein, putative	1.08e-121	426.842	GO:0016573 histone acetylation | GO:0042967 acyl-carrier-protein biosynthetic process	GO:0005834 heterotrimeric G-protein complex | GO:0080008 CUL4 RING ubiquitin ligase complex | GO:0000123 histone acetyltransferase complex	GO:0004402 histone acetyltransferase activity | GO:0000166 nucleotide binding	-	pfam00400 WD40	GO & Domain
CUFF.907.5	gi|225434135|ref|XP_002277631.1| PREDICTED: U5 small nuclear ribonucleoprotein 40 kDa protein-like	1.81e-158	548.99	GO:0016573 histone acetylation | GO:0042967 acyl-carrier-protein biosynthetic process	GO:0005834 heterotrimeric G-protein complex | GO:0080008 CUL4 RING ubiquitin ligase complex | GO:0000123 histone acetyltransferase complex	GO:0004402 histone acetyltransferase activity | GO:0000166 nucleotide binding	-	pfam00400 WD40	GO & Domain
CUFF.827.1	gi|350539878|ref|NP_001234560.1| putative peptide:N-glycanase	3.68e-30	134.848	GO:0010193 response to ozone | GO:0010188 response to microbial phytotoxin | GO:0009751 response to salicylic acid stimulus | GO:0006807 nitrogen compound metabolic process	GO:0005829 cytosol	GO:0000224 peptide-N4-(N-acetyl-beta-glucosaminyl)asparagine amidase activity	-	-	GO only
CUFF.828.1	-	-	-	-	-	-	-	-
CUFF.830.1	gi|218199685|gb|EEC82112.1| hypothetical protein OsI_26132	7.36e-22	110.775	-	-	-	-	pfam00400 WD40	Domain only
CUFF.832.1	gi|223972783|gb|ACN30579.1| unknown	4.1e-51	195.922	GO:0055114 oxidation-reduction process	-	GO:0032440 2-alkenal reductase [NAD(P)] activity | GO:0016779 nucleotidyltransferase activity	-	-	GO only
CUFF.829.1	gi|326508022|dbj|BAJ86754.1| predicted protein	6.33e-10	71.5456	-	-	-	-	-
CUFF.831.1	gi|118488207|gb|ABK95923.1| unknown	3.61e-72	262.345	GO:0019509 L-methionine salvage from methylthioadenosine | GO:0071281 cellular response to iron ion | GO:0071369 cellular response to ethylene stimulus | GO:0016310 phosphorylation | GO:0071732 cellular response to nitric oxide	GO:0005829 cytosol	GO:0042802 identical protein binding | GO:0046522 S-methyl-5-thioribose kinase activity	-	-	GO only
CUFF.835.1	-	-	-	-	-	-	-	-
CUFF.838.1	gi|224107293|ref|XP_002314435.1| predicted protein	1.85e-05	56.3887	-	-	-	-	-
CUFF.837.1	gi|2285879|dbj|BAA21654.1| pyruvate orthophosphate dikinase	0	1112.92	GO:0016310 phosphorylation | GO:0008610 lipid biosynthetic process | GO:0019252 starch biosynthetic process | GO:0015979 photosynthesis | GO:0009416 response to light stimulus | GO:0006090 pyruvate metabolic process | GO:0015976 carbon utilization	GO:0009507 chloroplast | GO:0005829 cytosol	GO:0016874 ligase activity | GO:0046872 metal ion binding | GO:0050242 pyruvate, phosphate dikinase activity | GO:0016301 kinase activity | GO:0005524 ATP binding	-	pfam02896 PEP-utilizers_C | pfam00391 PEP-utilizers	GO & Domain
CUFF.839.1	-	-	-	-	-	-	-	-
CUFF.840.1	-	-	-	-	-	-	-	-
CUFF.841.1	-	-	-	-	-	-	-	-
CUFF.842.1	gi|47848311|dbj|BAD22174.1| putative WD repeat protein	2.93e-106	375.576	-	-	GO:0000166 nucleotide binding	-	-	GO only
CUFF.844.1	-	-	-	-	-	-	-	-
CUFF.878.2	gi|115482402|ref|NP_001064794.1| Os10g0464400	5.11e-41	170.512	GO:0009231 riboflavin biosynthetic process | GO:0016310 phosphorylation | GO:0046487 glyoxylate metabolic process	-	GO:0008531 riboflavin kinase activity | GO:0008967 phosphoglycolate phosphatase activity | GO:0016779 nucleotidyltransferase activity	-	pfam13419 HAD_2 | pfam00702 Hydrolase	GO & Domain
CUFF.846.1	-	-	-	-	-	-	-	-
CUFF.845.1	gi|255548291|ref|XP_002515202.1| conserved hypothetical protein	3.79e-14	84.9194	-	GO:0005634 nucleus	GO:0003677 DNA binding	-	-	GO only
CUFF.847.1	gi|225426550|ref|XP_002272230.1| PREDICTED: uncharacterized protein LOC100244469	1.02e-79	289.093	-	-	GO:0008270 zinc ion binding	-	-	GO only
CUFF.848.1	gi|356539122|ref|XP_003538049.1| PREDICTED: isovaleryl-CoA dehydrogenase 1, mitochondrial-like	8.6e-48	185.669	GO:0006552 leucine catabolic process | GO:0055114 oxidation-reduction process | GO:0006118 electron transport | GO:0006550 isoleucine catabolic process | GO:0006574 valine catabolic process	GO:0005759 mitochondrial matrix	GO:0050660 flavin adenine dinucleotide binding | GO:0008470 isovaleryl-CoA dehydrogenase activity | GO:0005524 ATP binding	-	pfam00441 Acyl-CoA_dh_1	GO & Domain
CUFF.850.1	gi|53793262|dbj|BAD54485.1| putative fertility restorer homologue	1.31e-14	82.6905	-	GO:0005739 mitochondrion	-	-	pfam13041 PPR_2 | pfam12854 PPR_1 | pfam01535 PPR	GO & Domain
CUFF.853.1	gi|225431924|ref|XP_002277060.1| PREDICTED: uncharacterized protein LOC100248159	1.99e-33	147.33	-	GO:0080008 CUL4 RING ubiquitin ligase complex	GO:0000166 nucleotide binding	-	pfam00439 Bromodomain	GO & Domain
CUFF.852.1	-	-	-	-	-	-	-	-
CUFF.855.1	gi|297847048|ref|XP_002891405.1| hypothetical protein ARALYDRAFT_891612	1.36e-18	100.522	GO:0006303 double-strand break repair via nonhomologous end joining | GO:0009408 response to heat | GO:0015074 DNA integration | GO:0000723 telomere maintenance	GO:0005634 nucleus	GO:0005515 protein binding | GO:0003690 double-stranded DNA binding	-	-	GO only
CUFF.856.1	gi|356521668|ref|XP_003529475.1| PREDICTED: uncharacterized membrane protein At1g16860-like	9.91e-29	132.173	-	-	-	-	-
CUFF.858.1	gi|255538520|ref|XP_002510325.1| exocyst complex component sec3, putative	1.93e-103	366.215	-	-	-	-	-
CUFF.857.1	-	-	-	-	-	-	-	-
CUFF.859.1	gi|115456049|ref|NP_001051625.1| Os03g0805100	2.2e-08	66.6419	-	-	-	-	-
CUFF.861.1	-	-	-	-	-	-	-	-
CUFF.860.1	gi|346464885|gb|AEO32287.1| hypothetical protein	3.38e-13	82.2447	-	-	-	-	-
CUFF.864.1	gi|302771073|ref|XP_002968955.1| hypothetical protein SELMODRAFT_90391	7.26e-11	71.5456	-	-	-	-	-
CUFF.865.1	gi|357125380|ref|XP_003564372.1| PREDICTED: uncharacterized protein LOC100827139 isoform 1	5.99e-120	421.047	-	GO:0005773 vacuole	-	-	-	GO only
CUFF.866.1	gi|296081643|emb|CBI20648.3| unnamed protein product	7.42e-14	80.9073	GO:0010223 secondary shoot formation | GO:0009926 auxin polar transport | GO:0016117 carotenoid biosynthetic process | GO:0009963 positive regulation of flavonoid biosynthetic process | GO:0009934 regulation of meristem structural organization | GO:0006118 electron transport	-	GO:0009055 electron carrier activity | GO:0004497 monooxygenase activity | GO:0019825 oxygen binding | GO:0020037 heme binding	-	-	GO only
CUFF.862.1	-	-	-	-	-	-	-	-
CUFF.915.1	gi|255544736|ref|XP_002513429.1| conserved hypothetical protein	7.26e-11	73.3288	-	-	-	-	-
CUFF.941.1	gi|225462211|ref|XP_002270778.1| PREDICTED: uncharacterized protein LOC100259352	2.79e-99	352.395	-	GO:0009536 plastid	-	-	-	GO only
CUFF.930.4	gi|224096662|ref|XP_002310690.1| predicted protein	8.5e-54	211.97	-	-	-	-	-
CUFF.868.1	gi|145952330|gb|ABP98986.1| putative ubiquitin associated/TS-N domain-containing protein	1.9e-13	80.0157	-	-	GO:0008270 zinc ion binding	-	-	GO only
CUFF.922.1	gi|218198017|gb|EEC80444.1| hypothetical protein OsI_22640	3.74e-25	121.029	GO:0017038 protein import | GO:0006605 protein targeting	GO:0005886 plasma membrane | GO:0005739 mitochondrion	GO:0046872 metal ion binding | GO:0005524 ATP binding	-	pfam02810 SEC-C	GO & Domain
CUFF.932.1	gi|115467688|ref|NP_001057443.1| Os06g0298500	5.86e-12	76.8952	-	GO:0005739 mitochondrion	-	-	-	GO only
CUFF.895.1	gi|326513042|dbj|BAK03428.1| predicted protein	2.3e-35	154.909	-	-	-	-	pfam13639 zf-RING_2 | pfam12678 zf-rbx1 | pfam13923 zf-C3HC4_2 | pfam00097 zf-C3HC4 | pfam13920 zf-C3HC4_3 | pfam12861 zf-Apc11 | pfam12906 RINGv	Domain only
CUFF.899.1	gi|326513042|dbj|BAK03428.1| predicted protein	1.58e-35	154.909	-	-	-	-	pfam13639 zf-RING_2 | pfam12678 zf-rbx1 | pfam13923 zf-C3HC4_2 | pfam00097 zf-C3HC4 | pfam13920 zf-C3HC4_3 | pfam12861 zf-Apc11 | pfam12906 RINGv	Domain only
CUFF.869.1	gi|224061821|ref|XP_002300615.1| predicted protein	1.71e-38	162.933	GO:0009744 response to sucrose stimulus | GO:0016310 phosphorylation | GO:0006096 glycolysis | GO:0009749 response to glucose stimulus | GO:0009750 response to fructose stimulus | GO:0015979 photosynthesis | GO:0006000 fructose metabolic process | GO:0006012 galactose metabolic process | GO:0006013 mannose metabolic process | GO:0006094 gluconeogenesis | GO:0006098 pentose-phosphate shunt	GO:0010317 pyrophosphate-dependent phosphofructokinase complex, alpha-subunit complex | GO:0005945 6-phosphofructokinase complex	GO:0003872 6-phosphofructokinase activity | GO:0047334 diphosphate-fructose-6-phosphate 1-phosphotransferase activity | GO:0005524 ATP binding	-	-	GO only
CUFF.889.1	gi|357124414|ref|XP_003563895.1| PREDICTED: uncharacterized protein At2g39795, mitochondrial-like isoform 1	1.9e-41	173.186	-	GO:0005759 mitochondrial matrix | GO:0009536 plastid	-	-	pfam02330 MAM33	GO & Domain
CUFF.892.1	gi|357124414|ref|XP_003563895.1| PREDICTED: uncharacterized protein At2g39795, mitochondrial-like isoform 1	4.59e-27	127.716	-	GO:0005759 mitochondrial matrix | GO:0009536 plastid	-	-	-	GO only
CUFF.903.2	gi|224061829|ref|XP_002300619.1| predicted protein	1.78e-32	144.21	GO:0046686 response to cadmium ion | GO:0009809 lignin biosynthetic process | GO:0009805 coumarin biosynthetic process | GO:0009811 stilbene biosynthetic process	-	GO:0016621 cinnamoyl-CoA reductase activity | GO:0050662 coenzyme binding	-	-	GO only
CUFF.870.1	gi|356523402|ref|XP_003530329.1| PREDICTED: dihydroflavonol-4-reductase-like	3.23e-10	69.7625	GO:0055114 oxidation-reduction process | GO:0009813 flavonoid biosynthetic process	-	GO:0045552 dihydrokaempferol 4-reductase activity | GO:0000166 nucleotide binding | GO:0050662 coenzyme binding	-	-	GO only
CUFF.872.1	gi|357458847|ref|XP_003599704.1| Dihydroflavonol-4-reductase	1.33e-28	131.728	-	-	-	-	-
CUFF.871.1	-	-	-	-	-	-	-	-
CUFF.891.1	-	-	-	-	-	-	-	-
CUFF.873.1	gi|115448773|ref|NP_001048166.1| Os02g0756100	2.76e-20	105.872	-	GO:0016023 cytoplasmic membrane-bounded vesicle	-	-	-	GO only
CUFF.898.2	gi|18087872|gb|AAL59026.1|AC087182_9 hypothetical protein	1.35e-07	64.8587	-	-	-	-	-
CUFF.900.1	gi|224096578|ref|XP_002310662.1| predicted protein	5.51e-06	59.5092	-	-	-	-	-
CUFF.897.1	gi|296087823|emb|CBI35079.3| unnamed protein product	3.85e-05	54.6055	-	-	-	-	-
CUFF.874.1	gi|357115001|ref|XP_003559282.1| PREDICTED: uncharacterized protein LOC100827209	1.4e-39	165.608	-	-	GO:0005524 ATP binding	-	pfam06455 NADH5_C	GO & Domain
CUFF.882.1	gi|452593|dbj|BAA04838.1| ORF	1.29e-109	386.721	GO:0006865 amino acid transport	GO:0016021 integral to membrane | GO:0005886 plasma membrane	GO:0015171 amino acid transmembrane transporter activity	-	-	GO only
CUFF.887.1	gi|452593|dbj|BAA04838.1| ORF	3.82e-51	203.055	-	GO:0016021 integral to membrane	-	-	pfam07694 5TM-5TMR_LYT	GO & Domain
CUFF.875.1	gi|255571115|ref|XP_002526508.1| dynamin, putative	4.22e-82	295.334	GO:0006184 GTP catabolic process	-	GO:0005525 GTP binding | GO:0003924 GTPase activity	-	pfam02212 GED	GO & Domain
CUFF.876.1	gi|147781155|emb|CAN67378.1| hypothetical protein VITISV_017916	2.4e-46	183.44	-	-	-	-	-
CUFF.877.1	gi|299746032|ref|XP_002910994.1| Setd1a protein	0.00225	51.0392	-	-	-	-	-
CUFF.880.1	gi|357470501|ref|XP_003605535.1| hypothetical protein MTR_4g032740	3.5e-09	68.4251	-	-	-	-	-
CUFF.881.1	gi|1705434|sp|P53416.1|BBS_PHASS RecName: Full=Bibenzyl synthase	3.01e-155	538.291	GO:0009813 flavonoid biosynthetic process	-	GO:0016210 naringenin-chalcone synthase activity	-	pfam02797 Chal_sti_synt_C | pfam08541 ACP_syn_III_C | pfam08545 ACP_syn_III	GO & Domain
CUFF.879.1	-	-	-	-	-	-	-	-
CUFF.910.1	-	-	-	-	-	-	-	-
CUFF.885.1	gi|332629593|dbj|BAK22528.1| tau glutathione S-transferase	5.51e-95	338.13	GO:0006979 response to oxidative stress | GO:0042631 cellular response to water deprivation | GO:0046686 response to cadmium ion | GO:0009407 toxin catabolic process | GO:0009734 auxin mediated signaling pathway | GO:0006749 glutathione metabolic process | GO:0006803 glutathione conjugation reaction | GO:0006804 peroxidase reaction	GO:0005829 cytosol | GO:0005774 vacuolar membrane | GO:0009570 chloroplast stroma | GO:0005886 plasma membrane	GO:0004364 glutathione transferase activity | GO:0004601 peroxidase activity | GO:0043295 glutathione binding	2.5.1.18	pfam00043 GST_C | pfam13417 GST_N_3 | pfam13410 GST_C_2	GO & Enzyme & Domain
CUFF.883.1	-	-	-	-	-	-	-	-
CUFF.884.1	-	-	-	-	-	-	-	-
CUFF.936.3	gi|242069957|ref|XP_002450255.1| hypothetical protein SORBIDRAFT_05g002620	1.12e-44	184.331	-	GO:0005739 mitochondrion	GO:0005488 binding	-	pfam13041 PPR_2 | pfam12854 PPR_1 | pfam01535 PPR | pfam13812 PPR_3	GO & Domain
CUFF.948.1	gi|242069957|ref|XP_002450255.1| hypothetical protein SORBIDRAFT_05g002620	1.04e-66	250.754	-	-	GO:0005488 binding	-	pfam13041 PPR_2 | pfam12854 PPR_1 | pfam01535 PPR | pfam13812 PPR_3	GO & Domain
CUFF.886.1	gi|356575387|ref|XP_003555823.1| PREDICTED: protease 2-like	1.56e-66	243.622	GO:0006508 proteolysis	GO:0005829 cytosol | GO:0005739 mitochondrion	GO:0070008 serine-type exopeptidase activity | GO:0004252 serine-type endopeptidase activity	-	-	GO only
CUFF.923.3	gi|357149316|ref|XP_003575070.1| PREDICTED: germin-like protein 2-4-like	5.4e-52	205.283	GO:0055114 oxidation-reduction process | GO:0046487 glyoxylate metabolic process | GO:0007165 signal transduction | GO:0006801 superoxide metabolic process	GO:0048046 apoplast	GO:0050162 oxalate oxidase activity | GO:0004872 receptor activity | GO:0004784 superoxide dismutase activity | GO:0045735 nutrient reservoir activity | GO:0030145 manganese ion binding	-	pfam00190 Cupin_1	GO & Domain
CUFF.890.1	gi|147794492|emb|CAN62759.1| hypothetical protein VITISV_021808	2.31e-10	71.0998	GO:0006122 mitochondrial electron transport, ubiquinol to cytochrome c | GO:0006118 electron transport | GO:0015992 proton transport	GO:0005750 mitochondrial respiratory chain complex III	GO:0008121 ubiquinol-cytochrome-c reductase activity	-	-	GO only
CUFF.893.1	-	-	-	-	-	-	-	-
CUFF.894.1	-	-	-	-	-	-	-	-
CUFF.917.1	gi|357133792|ref|XP_003568507.1| PREDICTED: uncharacterized protein LOC100825816	5.94e-53	208.404	-	-	-	-	pfam04783 DUF630	Domain only
CUFF.927.1	gi|357133792|ref|XP_003568507.1| PREDICTED: uncharacterized protein LOC100825816	3.06e-54	212.416	-	-	-	-	pfam04783 DUF630	Domain only
CUFF.896.1	-	-	-	-	-	-	-	-
CUFF.902.1	gi|225451096|ref|XP_002265878.1| PREDICTED: histone H2AX	1.63e-79	286.864	GO:0006334 nucleosome assembly	GO:0000786 nucleosome | GO:0005634 nucleus	GO:0003677 DNA binding	-	pfam00125 Histone	GO & Domain
CUFF.901.1	gi|194706720|gb|ACF87444.1| unknown	1.36e-55	215.091	-	GO:0005739 mitochondrion | GO:0009536 plastid	-	-	pfam02330 MAM33	GO & Domain
CUFF.928.2	gi|357133703|ref|XP_003568463.1| PREDICTED: 65-kDa microtubule-associated protein 2-like	2.48e-71	262.345	GO:0051322 anaphase | GO:0001578 microtubule bundle formation | GO:0000910 cytokinesis | GO:0043622 cortical microtubule organization | GO:0007020 microtubule nucleation | GO:0031116 positive regulation of microtubule polymerization	GO:0005829 cytosol | GO:0010005 cortical microtubule, transverse to long axis | GO:0009574 preprophase band | GO:0005819 spindle | GO:0009524 phragmoplast | GO:0005634 nucleus | GO:0045298 tubulin complex	GO:0008017 microtubule binding | GO:0046983 protein dimerization activity	-	-	GO only
CUFF.904.1	gi|224119448|ref|XP_002331232.1| predicted protein	3.02e-53	204.838	GO:0046777 protein autophosphorylation | GO:0002213 defense response to insect | GO:0050832 defense response to fungus | GO:0052033 pathogen-associated molecular pattern dependent induction by symbiont of host innate immune response | GO:0009069 serine family amino acid metabolic process	GO:0005730 nucleolus | GO:0005737 cytoplasm | GO:0005886 plasma membrane	GO:0004674 protein serine/threonine kinase activity | GO:0005524 ATP binding | GO:0004715 non-membrane spanning protein tyrosine kinase activity	-	-	GO only
CUFF.905.1	gi|40850565|gb|AAR95997.1| hypothetical protein kinase	7.37e-74	270.815	GO:0006468 protein phosphorylation	GO:0016023 cytoplasmic membrane-bounded vesicle | GO:0016020 membrane	GO:0004672 protein kinase activity | GO:0005524 ATP binding	2.7.11.1	-	GO & Enzyme
CUFF.906.1	gi|224110028|ref|XP_002315391.1| predicted protein	1.13e-20	104.534	GO:0000162 tryptophan biosynthetic process | GO:0006437 tyrosyl-tRNA aminoacylation | GO:0006571 tyrosine biosynthetic process | GO:0009094 L-phenylalanine biosynthetic process	GO:0005737 cytoplasm	GO:0004831 tyrosine-tRNA ligase activity | GO:0005524 ATP binding	-	-	GO only
CUFF.921.1	gi|116789433|gb|ABK25245.1| unknown	5.69e-15	89.3773	GO:0045454 cell redox homeostasis | GO:0006118 electron transport	GO:0009506 plasmodesma	GO:0009055 electron carrier activity | GO:0015035 protein disulfide oxidoreductase activity	-	pfam12526 DUF3729	GO & Domain
CUFF.924.1	gi|166065053|gb|ABY79171.1| At5g03870-like protein	5.83e-10	72.883	GO:0045454 cell redox homeostasis | GO:0006118 electron transport	GO:0009506 plasmodesma	GO:0009055 electron carrier activity | GO:0015035 protein disulfide oxidoreductase activity	-	pfam02389 Cornifin	GO & Domain
CUFF.908.1	gi|224094855|ref|XP_002310266.1| predicted protein	5.6e-05	55.4971	-	-	-	-	-
CUFF.909.1	-	-	-	-	-	-	-	-
CUFF.911.1	-	-	-	-	-	-	-	-
CUFF.914.1	-	-	-	-	-	-	-	-
CUFF.912.1	-	-	-	-	-	-	-	-
CUFF.939.2	-	-	-	-	-	-	-	-
CUFF.913.1	gi|147840936|emb|CAN77732.1| hypothetical protein VITISV_036461	6.17e-26	122.366	GO:0055114 oxidation-reduction process	-	GO:0046029 mannitol dehydrogenase activity | GO:0000166 nucleotide binding | GO:0008270 zinc ion binding	-	-	GO only
CUFF.969.2	gi|255568452|ref|XP_002525200.1| conserved hypothetical protein	2.92e-10	73.7746	GO:0006355 regulation of transcription, DNA-dependent	GO:0005667 transcription factor complex	GO:0003700 sequence-specific DNA binding transcription factor activity | GO:0043565 sequence-specific DNA binding	-	pfam03106 WRKY	GO & Domain
CUFF.986.1	gi|315613820|gb|ADU52515.1| WRKY protein	7.34e-31	139.752	GO:0006355 regulation of transcription, DNA-dependent	GO:0005667 transcription factor complex	GO:0003700 sequence-specific DNA binding transcription factor activity | GO:0043565 sequence-specific DNA binding	-	pfam03106 WRKY	GO & Domain
CUFF.987.1	-	-	-	-	-	-	-	-
CUFF.946.1	gi|225465012|ref|XP_002264748.1| PREDICTED: 3-mercaptopyruvate sulfurtransferase	3.39e-63	238.272	GO:0007568 aging | GO:0008272 sulfate transport | GO:0006534 cysteine metabolic process	GO:0005829 cytosol | GO:0005739 mitochondrion | GO:0009507 chloroplast	GO:0004792 thiosulfate sulfurtransferase activity | GO:0016784 3-mercaptopyruvate sulfurtransferase activity	-	pfam00581 Rhodanese	GO & Domain
CUFF.916.1	-	-	-	-	-	-	-	-
CUFF.918.1	gi|356535645|ref|XP_003536355.1| PREDICTED: uncharacterized abhydrolase domain-containing protein DDB_G0269086-like	2.3e-75	274.827	-	-	GO:0003824 catalytic activity	-	pfam12146 Hydrolase_4 | pfam12695 Abhydrolase_5	GO & Domain
CUFF.920.1	gi|356535645|ref|XP_003536355.1| PREDICTED: uncharacterized abhydrolase domain-containing protein DDB_G0269086-like	4.26e-47	185.223	-	-	GO:0016787 hydrolase activity	-	-	GO only
CUFF.919.1	-	-	-	-	-	-	-	-
CUFF.925.1	gi|115447461|ref|NP_001047510.1| Os02g0633400	3.14e-51	199.042	-	GO:0009536 plastid	-	-	pfam01336 tRNA_anti	GO & Domain
CUFF.950.1	gi|225462990|ref|XP_002264232.1| PREDICTED: WD repeat-containing protein 76-like	1.79e-23	116.571	GO:0009737 response to abscisic acid stimulus | GO:0009414 response to water deprivation	GO:0080008 CUL4 RING ubiquitin ligase complex	GO:0000166 nucleotide binding	-	-	GO only
CUFF.960.1	gi|356548457|ref|XP_003542618.1| PREDICTED: WD repeat-containing protein 76-like	4.59e-13	82.2447	GO:0009737 response to abscisic acid stimulus | GO:0009414 response to water deprivation	GO:0080008 CUL4 RING ubiquitin ligase complex	GO:0000166 nucleotide binding	-	-	GO only
CUFF.926.1	gi|224097490|ref|XP_002310957.1| predicted protein	1.96e-62	237.381	GO:0009624 response to nematode | GO:0008643 carbohydrate transport	GO:0016020 membrane	GO:0005351 sugar:hydrogen symporter activity	-	-	GO only
CUFF.929.1	gi|359487108|ref|XP_002274219.2| PREDICTED: protein ZINC INDUCED FACILITATOR-LIKE 1-like	6.84e-43	176.753	-	GO:0016020 membrane	-	-	-	GO only
CUFF.949.1	gi|226498126|ref|NP_001150577.1| LOC100284210 precursor	1.91e-35	152.68	-	GO:0005576 extracellular region	-	-	pfam02704 GASA	GO & Domain
CUFF.952.1	gi|226498126|ref|NP_001150577.1| LOC100284210 precursor	1.91e-35	152.68	-	GO:0005576 extracellular region	-	-	pfam02704 GASA	GO & Domain
CUFF.931.1	-	-	-	-	-	-	-	-
CUFF.934.1	gi|357143682|ref|XP_003573012.1| PREDICTED: uncharacterized protein LOC100841446	9.81e-35	147.776	-	-	-	-	-
CUFF.933.1	gi|356536473|ref|XP_003536762.1| PREDICTED: coiled-coil domain-containing protein 75-like	1.14e-07	62.6298	-	-	-	-	pfam01585 G-patch	Domain only
CUFF.935.1	gi|147766633|emb|CAN71842.1| hypothetical protein VITISV_036262	2.3e-122	429.071	GO:0070509 calcium ion import | GO:0048528 post-embryonic root development	GO:0005886 plasma membrane | GO:0016021 integral to membrane	-	-	-	GO only
CUFF.937.1	-	-	-	-	-	-	-	-
CUFF.938.1	gi|225463994|ref|XP_002263874.1| PREDICTED: THO complex subunit 1-like	8.34e-35	145.547	GO:0010267 production of ta-siRNAs involved in RNA interference | GO:0006406 mRNA export from nucleus | GO:0050832 defense response to fungus	GO:0009536 plastid | GO:0005634 nucleus	-	-	-	GO only
CUFF.990.1	gi|4586801|dbj|BAA76478.1| NtcycD3-1	6.14e-45	185.223	GO:0000079 regulation of cyclin-dependent protein kinase activity | GO:0051301 cell division	GO:0005634 nucleus	GO:0019901 protein kinase binding	-	pfam00134 Cyclin_N	GO & Domain
CUFF.1001.2	gi|4586801|dbj|BAA76478.1| NtcycD3-1	2.99e-54	213.308	GO:0000079 regulation of cyclin-dependent protein kinase activity | GO:0051301 cell division	GO:0005634 nucleus	GO:0019901 protein kinase binding	-	pfam00134 Cyclin_N	GO & Domain
CUFF.940.1	-	-	-	-	-	-	-	-
CUFF.942.1	gi|224090499|ref|XP_002309002.1| autoinhibited calcium ATPase	4.49e-40	161.596	GO:0048281 inflorescence morphogenesis | GO:0070588 calcium ion transmembrane transport | GO:0006730 one-carbon metabolic process | GO:0006754 ATP biosynthetic process | GO:0048367 shoot development | GO:0009624 response to nematode	GO:0016021 integral to membrane | GO:0009506 plasmodesma | GO:0005886 plasma membrane | GO:0016529 sarcoplasmic reticulum	GO:0005388 calcium-transporting ATPase activity | GO:0004089 carbonate dehydratase activity | GO:0005516 calmodulin binding | GO:0008270 zinc ion binding | GO:0043621 protein self-association | GO:0005524 ATP binding	-	-	GO only
CUFF.943.1	-	-	-	-	-	-	-	-
CUFF.945.1	-	-	-	-	-	-	-	-
CUFF.944.1	gi|302353424|gb|ADL27918.1| phosphate transporter 1	1.59e-146	509.314	GO:0006817 phosphate ion transport | GO:0055085 transmembrane transport	GO:0016021 integral to membrane	GO:0005315 inorganic phosphate transmembrane transporter activity	-	pfam00083 Sugar_tr | pfam13347 MFS_2	GO & Domain
CUFF.947.1	gi|162461328|ref|NP_001105817.1| inorganic phosphate transporter 3	8.6e-147	510.206	-	GO:0016020 membrane	-	-	pfam03631 Virul_fac_BrkB	GO & Domain
CUFF.980.2	gi|356550630|ref|XP_003543688.1| PREDICTED: topless-related protein 1-like	3.09e-57	219.103	GO:0009867 jasmonic acid mediated signaling pathway | GO:0010072 primary shoot apical meristem specification | GO:0010051 xylem and phloem pattern formation | GO:0009733 response to auxin stimulus | GO:0045892 negative regulation of transcription, DNA-dependent	GO:0005829 cytosol | GO:0005634 nucleus	GO:0042803 protein homodimerization activity	-	-	GO only
CUFF.954.1	gi|115451973|ref|NP_001049587.1| Os03g0254700	3.68e-27	120.137	-	-	-	-	-
CUFF.979.2	-	-	-	-	-	-	-	-
CUFF.955.1	-	-	-	-	-	-	-	-
CUFF.951.1	gi|356510560|ref|XP_003524005.1| PREDICTED: calcium-transporting ATPase 1, chloroplastic-like	2.59e-53	208.404	GO:0070588 calcium ion transmembrane transport | GO:0006730 one-carbon metabolic process | GO:0006754 ATP biosynthetic process	GO:0016021 integral to membrane | GO:0009706 chloroplast inner membrane | GO:0009570 chloroplast stroma | GO:0005886 plasma membrane | GO:0016529 sarcoplasmic reticulum	GO:0004089 carbonate dehydratase activity | GO:0005388 calcium-transporting ATPase activity | GO:0005516 calmodulin binding | GO:0008270 zinc ion binding | GO:0005262 calcium channel activity | GO:0005524 ATP binding	-	pfam00689 Cation_ATPase_C	GO & Domain
CUFF.953.1	gi|118487709|gb|ABK95679.1| unknown	4.48e-21	107.655	GO:0006465 signal peptide processing | GO:0006508 proteolysis | GO:0006771 riboflavin metabolic process | GO:0019497 hexachlorocyclohexane metabolic process	GO:0016021 integral to membrane	GO:0003993 acid phosphatase activity | GO:0008233 peptidase activity	-	-	GO only
CUFF.956.1	-	-	-	-	-	-	-	-
CUFF.957.1	gi|147812026|emb|CAN65788.1| hypothetical protein VITISV_037591	0.000932	51.9308	-	-	-	-	-
CUFF.958.1	gi|255581494|ref|XP_002531553.1| OHP, putative	2.98e-33	145.993	-	GO:0009536 plastid	-	-	-	GO only
CUFF.959.1	-	-	-	-	-	-	-	-
CUFF.994.1	gi|218196026|gb|EEC78453.1| hypothetical protein OsI_18315	1.68e-244	834.743	GO:0046777 protein autophosphorylation | GO:0010193 response to ozone | GO:0009069 serine family amino acid metabolic process	GO:0009506 plasmodesma | GO:0005886 plasma membrane	GO:0004715 non-membrane spanning protein tyrosine kinase activity | GO:0005524 ATP binding | GO:0004674 protein serine/threonine kinase activity	2.7.11.1	pfam00069 Pkinase | pfam07714 Pkinase_Tyr | pfam01657 Stress-antifung	GO & Enzyme & Domain
CUFF.992.1	gi|357135665|ref|XP_003569429.1| PREDICTED: ribosomal RNA large subunit methyltransferase N-like	9.95e-33	145.101	GO:0001510 RNA methylation | GO:0006364 rRNA processing	GO:0005739 mitochondrion	GO:0046872 metal ion binding | GO:0008081 phosphoric diester hydrolase activity | GO:0051536 iron-sulfur cluster binding | GO:0008173 RNA methyltransferase activity	-	-	GO only
CUFF.963.1	-	-	-	-	-	-	-	-
CUFF.965.1	-	-	-	-	-	-	-	-
CUFF.961.1	gi|300079018|gb|ADJ67440.1| ethylene response factor 11	3.8e-57	219.995	GO:0006355 regulation of transcription, DNA-dependent	GO:0005667 transcription factor complex	GO:0003700 sequence-specific DNA binding transcription factor activity | GO:0003677 DNA binding	-	pfam00847 AP2	GO & Domain
CUFF.964.1	gi|357168115|ref|XP_003581490.1| PREDICTED: ethylene-responsive transcription factor 5-like	2.76e-35	153.572	GO:0006355 regulation of transcription, DNA-dependent	GO:0005667 transcription factor complex	GO:0003700 sequence-specific DNA binding transcription factor activity	-	pfam00847 AP2	GO & Domain
CUFF.962.1	gi|183239026|gb|ACC60971.1| phytochrome C	2.13e-69	258.779	GO:0009585 red, far-red light phototransduction | GO:0000160 two-component signal transduction system (phosphorelay) | GO:0017006 protein-tetrapyrrole linkage | GO:0018106 peptidyl-histidine phosphorylation | GO:0006355 regulation of transcription, DNA-dependent | GO:0018298 protein-chromophore linkage | GO:0009584 detection of visible light | GO:0007187 G-protein signaling, coupled to cyclic nuc…	GO:0016020 membrane | GO:0009365 protein histidine kinase complex	GO:0005524 ATP binding | GO:0008020 G-protein coupled photoreceptor activity | GO:0042803 protein homodimerization activity | GO:0000155 two-component sensor activity	2.7.13.3	pfam02518 HATPase_c	GO & Enzyme & Domain
CUFF.966.1	gi|139538879|gb|ABO77959.1| caffeoyl-CoA 3-O methyltransferase	4.57e-54	210.633	GO:0009809 lignin biosynthetic process | GO:0032259 methylation | GO:0009805 coumarin biosynthetic process | GO:0009811 stilbene biosynthetic process	-	GO:0042409 caffeoyl-CoA O-methyltransferase activity | GO:0046872 metal ion binding	-	-	GO only
CUFF.967.1	-	-	-	-	-	-	-	-
CUFF.968.1	-	-	-	-	-	-	-	-
CUFF.970.1	-	-	-	-	-	-	-	-
CUFF.1006.3	-	-	-	-	-	-	-	-
CUFF.972.1	gi|255571174|ref|XP_002526537.1| Cucumisin precursor, putative	2.16e-126	442.445	GO:0055114 oxidation-reduction process | GO:0010103 stomatal complex morphogenesis | GO:0006508 proteolysis | GO:0043086 negative regulation of catalytic activity | GO:0042127 regulation of cell proliferation	GO:0005618 cell wall | GO:0009897 external side of plasma membrane | GO:0016023 cytoplasmic membrane-bounded vesicle | GO:0005576 extracellular region	GO:0042802 identical protein binding | GO:0032440 2-alkenal reductase [NAD(P)] activity | GO:0004252 serine-type endopeptidase activity	-	pfam02225 PA	GO & Domain
CUFF.1007.2	gi|255566462|ref|XP_002524216.1| zinc finger protein, putative	3.06e-14	85.811	-	-	-	-	-
CUFF.974.1	-	-	-	-	-	-	-	-
CUFF.971.1	-	-	-	-	-	-	-	pfam00244 14-3-3	Domain only
CUFF.973.1	-	-	-	-	-	-	-	-
CUFF.975.1	gi|356576137|ref|XP_003556190.1| PREDICTED: CCA tRNA nucleotidyltransferase, mitochondrial-like	1.99e-27	125.487	GO:0008033 tRNA processing	GO:0005739 mitochondrion	GO:0004810 tRNA adenylyltransferase activity | GO:0003723 RNA binding	-	-	GO only
CUFF.976.1	gi|15241047|ref|NP_200393.1| uncharacterized protein	2.02e-09	68.8709	GO:0009553 embryo sac development | GO:0048316 seed development	-	-	-	-	GO only
CUFF.977.1	-	-	-	-	-	-	-	-
CUFF.978.1	-	-	-	-	-	-	-	-
CUFF.982.1	gi|359472536|ref|XP_003631162.1| PREDICTED: glucan endo-1,3-beta-glucosidase-like protein 3-like isoform 2	3.54e-48	193.693	-	GO:0016023 cytoplasmic membrane-bounded vesicle	-	-	pfam07983 X8	GO & Domain
CUFF.984.1	gi|225423481|ref|XP_002274292.1| PREDICTED: uncharacterized hydrolase yugF	6.68e-25	118.8	GO:0008152 metabolic process	-	GO:0016787 hydrolase activity	-	-	GO only
CUFF.981.1	-	-	-	-	-	-	-	-
CUFF.985.1	gi|357137016|ref|XP_003570098.1| PREDICTED: zinc finger CCCH domain-containing protein 17-like	7.01e-13	81.7989	-	-	-	-	-
CUFF.983.1	gi|359488726|ref|XP_003633807.1| PREDICTED: uncharacterized protein LOC100250716 isoform 2	1.15e-23	117.908	GO:0009651 response to salt stress	GO:0005634 nucleus	-	-	-	GO only
CUFF.1013.1	gi|356503240|ref|XP_003520419.1| PREDICTED: pentatricopeptide repeat-containing protein At1g11290-like	1.62e-68	254.766	GO:0090305 nucleic acid phosphodiester bond hydrolysis | GO:0016556 mRNA modification	GO:0009507 chloroplast | GO:0005739 mitochondrion	GO:0004519 endonuclease activity | GO:0005488 binding	-	pfam13041 PPR_2 | pfam01535 PPR | pfam12854 PPR_1	GO & Domain
CUFF.988.1	gi|359488035|ref|XP_003633690.1| PREDICTED: pentatricopeptide repeat-containing protein At4g14820-like	5.81e-12	77.7867	-	-	-	-	-
CUFF.1016.3	gi|356549081|ref|XP_003542926.1| PREDICTED: anaphase-promoting complex subunit 7-like	2.82e-14	83.582	-	-	GO:0005515 protein binding	-	-	GO only
CUFF.989.1	-	-	-	-	-	-	-	-
CUFF.1030.1	gi|218202656|gb|EEC85083.1| hypothetical protein OsI_32441	3.3e-271	923.456	GO:0016568 chromatin modification | GO:0006355 regulation of transcription, DNA-dependent	GO:0005634 nucleus | GO:0000785 chromatin	GO:0003682 chromatin binding	-	pfam00400 WD40	GO & Domain
CUFF.993.1	gi|255572931|ref|XP_002527396.1| nucleic acid binding protein, putative	4.73e-105	371.564	-	GO:0005622 intracellular	GO:0008270 zinc ion binding | GO:0003676 nucleic acid binding	-	-	GO only
CUFF.991.1	gi|359481490|ref|XP_003632628.1| PREDICTED: LOW QUALITY PROTEIN: DNA replication licensing factor MCM8-like	3.73e-45	179.873	GO:0006270 DNA-dependent DNA replication initiation	-	GO:0008094 DNA-dependent ATPase activity | GO:0003677 DNA binding | GO:0005524 ATP binding	-	-	GO only
CUFF.996.1	gi|82941453|dbj|BAE48792.1| NADP-isocitrate dehydrogenase	9.61e-63	236.489	GO:0006097 glyoxylate cycle | GO:0006739 NADP metabolic process | GO:0009651 response to salt stress | GO:0042742 defense response to bacterium | GO:0006102 isocitrate metabolic process | GO:0010043 response to zinc ion | GO:0046686 response to cadmium ion | GO:0006749 glutathione metabolic process | GO:0019643 reductive tricarboxylic acid cycle	GO:0005829 cytosol | GO:0009506 plasmodesma | GO:0009570 chloroplast stroma | GO:0005886 plasma membrane | GO:0048046 apoplast	GO:0051287 NAD binding | GO:0005507 copper ion binding | GO:0004450 isocitrate dehydrogenase (NADP+) activity | GO:0000287 magnesium ion binding	-	-	GO only
CUFF.995.1	gi|242059159|ref|XP_002458725.1| hypothetical protein SORBIDRAFT_03g039070	1.23e-76	279.731	-	GO:0005739 mitochondrion	-	-	-	GO only
CUFF.997.1	gi|225437370|ref|XP_002269158.1| PREDICTED: peter Pan-like protein	1.69e-20	104.98	-	-	-	-	-
CUFF.999.1	gi|226505704|ref|NP_001151060.1| GATA zinc finger family protein	7.37e-45	182.994	-	-	-	-	pfam00320 GATA	Domain only
CUFF.998.1	-	-	-	-	-	-	-	-
CUFF.1000.1	gi|302813006|ref|XP_002988189.1| hypothetical protein SELMODRAFT_127648	3.76e-07	62.184	-	-	-	-	-
CUFF.1002.1	gi|225427213|ref|XP_002280380.1| PREDICTED: mitochondrial carnitine/acylcarnitine carrier-like protein-like isoform 1	4.82e-28	129.053	GO:0009792 embryo development ending in birth or egg hatching | GO:0055085 transmembrane transport | GO:0006839 mitochondrial transport	GO:0005743 mitochondrial inner membrane | GO:0016021 integral to membrane	GO:0005488 binding | GO:0005215 transporter activity	-	pfam00153 Mito_carr	GO & Domain
CUFF.1021.1	gi|356494830|ref|XP_003516286.1| PREDICTED: uncharacterized protein LOC100789255	4.15e-20	104.534	GO:0006468 protein phosphorylation | GO:0009069 serine family amino acid metabolic process	-	GO:0005524 ATP binding | GO:0004674 protein serine/threonine kinase activity	-	-	GO only
CUFF.1032.2	gi|356494830|ref|XP_003516286.1| PREDICTED: uncharacterized protein LOC100789255	6.08e-21	107.209	GO:0006468 protein phosphorylation | GO:0009069 serine family amino acid metabolic process	-	GO:0005524 ATP binding | GO:0004674 protein serine/threonine kinase activity	-	-	GO only
CUFF.1027.1	gi|357511855|ref|XP_003626216.1| hypothetical protein MTR_7g112740	5.04e-38	161.15	GO:0016567 protein ubiquitination	-	GO:0008270 zinc ion binding | GO:0004842 ubiquitin-protein ligase activity | GO:0003677 DNA binding	-	pfam13639 zf-RING_2 | pfam13923 zf-C3HC4_2 | pfam12678 zf-rbx1 | pfam00097 zf-C3HC4 | pfam08746 zf-RING-like | pfam13920 zf-C3HC4_3	GO & Domain
CUFF.1025.1	gi|116779854|gb|ABK21451.1| unknown	3.38e-59	226.682	GO:0045454 cell redox homeostasis | GO:0006812 cation transport | GO:0006118 electron transport	GO:0009941 chloroplast envelope | GO:0009570 chloroplast stroma	GO:0009055 electron carrier activity | GO:0015038 glutathione disulfide oxidoreductase activity | GO:0015035 protein disulfide oxidoreductase activity | GO:0015297 antiporter activity	-	pfam00462 Glutaredoxin | pfam04908 SH3BGR	GO & Domain
CUFF.1061.1	gi|225424683|ref|XP_002263287.1| PREDICTED: equilibrative nucleoside transporter 4-like	7.81e-133	463.843	GO:0015858 nucleoside transport	GO:0016020 membrane	GO:0005337 nucleoside transmembrane transporter activity	-	pfam01733 Nucleoside_tran | pfam07690 MFS_1	GO & Domain
CUFF.1090.1	gi|297608139|ref|NP_001061232.2| Os08g0205200	1.05e-43	178.982	GO:0015858 nucleoside transport	GO:0016020 membrane	GO:0005337 nucleoside transmembrane transporter activity	-	pfam11457 DUF3021 | pfam11667 DUF3267	GO & Domain
CUFF.1091.1	gi|297608139|ref|NP_001061232.2| Os08g0205200	6.2e-47	188.789	GO:0015858 nucleoside transport	GO:0016020 membrane	GO:0005337 nucleoside transmembrane transporter activity	-	-	GO only
CUFF.1097.1	gi|297608139|ref|NP_001061232.2| Os08g0205200	2.84e-47	189.681	GO:0015858 nucleoside transport	GO:0016020 membrane	GO:0005337 nucleoside transmembrane transporter activity	-	-	GO only
CUFF.1073.2	gi|225424683|ref|XP_002263287.1| PREDICTED: equilibrative nucleoside transporter 4-like	7.31e-117	410.794	GO:0015858 nucleoside transport	GO:0016020 membrane	GO:0005337 nucleoside transmembrane transporter activity	-	pfam01733 Nucleoside_tran | pfam07690 MFS_1	GO & Domain
CUFF.1026.1	gi|359473854|ref|XP_002269010.2| PREDICTED: hsp70 nucleotide exchange factor FES1	1.34e-71	264.574	-	GO:0005739 mitochondrion	GO:0005488 binding	-	pfam08609 Fes1	GO & Domain
CUFF.1003.1	gi|296085572|emb|CBI29304.3| unnamed protein product	2.51e-56	218.211	-	-	GO:0005488 binding	-	-	GO only
CUFF.1004.1	-	-	-	-	-	-	-	-
CUFF.1005.1	gi|302143215|emb|CBI20510.3| unnamed protein product	1.21e-93	333.672	-	-	-	-	-
CUFF.1008.1	gi|357166120|ref|XP_003580605.1| PREDICTED: uncharacterized protein LOC100832295	4.66e-46	184.777	-	-	-	-	-
CUFF.1010.1	gi|297799408|ref|XP_002867588.1| hypothetical protein ARALYDRAFT_492228	7.61e-25	117.908	GO:0006414 translational elongation | GO:0042254 ribosome biogenesis	GO:0022626 cytosolic ribosome | GO:0005886 plasma membrane | GO:0005634 nucleus	GO:0003735 structural constituent of ribosome	-	-	GO only
CUFF.1009.1	gi|16660293|gb|AAL27556.1|AF420411_1 hypothetical protein	2.58e-12	72.883	-	-	-	-	-
CUFF.1039.1	gi|225454274|ref|XP_002275801.1| PREDICTED: uncharacterized protein LOC100260183	1.18e-53	207.512	-	GO:0009570 chloroplast stroma	-	-	-	GO only
CUFF.1011.1	gi|224126531|ref|XP_002329577.1| predicted protein	8.66e-16	91.1605	-	-	-	-	-
CUFF.1012.1	gi|357495837|ref|XP_003618207.1| ADP-ribosylation factor	2.2e-24	117.462	-	-	-	-	-
CUFF.1015.1	gi|359489584|ref|XP_002264072.2| PREDICTED: auxin response factor 18-like	2.2e-40	169.62	GO:0009734 auxin mediated signaling pathway | GO:0006355 regulation of transcription, DNA-dependent	GO:0005634 nucleus	GO:0003677 DNA binding | GO:0046983 protein dimerization activity	-	pfam02309 AUX_IAA	GO & Domain
CUFF.1014.1	gi|50725789|dbj|BAD33319.1| putative pantothenate kinase 4	2.96e-52	202.163	GO:0015937 coenzyme A biosynthetic process | GO:0016310 phosphorylation | GO:0015940 pantothenate biosynthetic process	-	GO:0005524 ATP binding | GO:0004594 pantothenate kinase activity	-	-	GO only
CUFF.1043.1	-	-	-	-	-	-	-	-
CUFF.1017.1	gi|115457822|ref|NP_001052511.1| Os04g0346000	1.26e-29	132.173	GO:0018401 peptidyl-proline hydroxylation to 4-hydroxy-L-proline | GO:0006525 arginine metabolic process | GO:0006560 proline metabolic process	-	GO:0004656 procollagen-proline 4-dioxygenase activity	-	-	GO only
CUFF.1018.1	gi|115456223|ref|NP_001051712.1| Os03g0819400	9.62e-33	146.439	GO:0010233 phloem transport | GO:0055078 sodium ion homeostasis | GO:0010015 root morphogenesis | GO:0009908 flower development | GO:0030001 metal ion transport	GO:0005737 cytoplasm | GO:0005634 nucleus	GO:0046872 metal ion binding	-	pfam00403 HMA	GO & Domain
CUFF.1019.1	gi|233142272|gb|ACQ91102.1| glycogen synthase kinase	1.19e-19	96.51	GO:0009825 multidimensional cell growth | GO:0046777 protein autophosphorylation | GO:0046827 positive regulation of protein export from nucleus | GO:0009651 response to salt stress | GO:0009965 leaf morphogenesis | GO:0009733 response to auxin stimulus | GO:0006972 hyperosmotic response | GO:0009729 detection of brassinosteroid stimulus | GO:0009742 brassinosteroid mediated signaling pathway | G…	GO:0005829 cytosol | GO:0005886 plasma membrane	GO:0004674 protein serine/threonine kinase activity | GO:0005524 ATP binding | GO:0005515 protein binding	-	-	GO only
CUFF.1020.1	gi|21952835|dbj|BAC06250.1| P0696G06.7	3.77e-23	113.45	GO:0006470 protein dephosphorylation	GO:0016020 membrane | GO:0016023 cytoplasmic membrane-bounded vesicle | GO:0008287 protein serine/threonine phosphatase complex	GO:0004722 protein serine/threonine phosphatase activity	-	-	GO only
CUFF.1022.1	-	-	-	-	-	-	-	-
CUFF.1065.1	-	-	-	-	-	-	-	-
CUFF.1067.1	-	-	-	-	-	-	-	-
CUFF.1023.1	gi|326521832|dbj|BAK00492.1| predicted protein	9.71e-44	178.536	GO:0055085 transmembrane transport	GO:0016021 integral to membrane	-	-	pfam03151 TPT | pfam00892 EamA	GO & Domain
CUFF.1024.1	-	-	-	-	-	-	-	-
CUFF.1056.2	gi|357165840|ref|XP_003580511.1| PREDICTED: 50S ribosomal protein L22, chloroplastic-like	1.01e-08	67.5335	-	GO:0005739 mitochondrion	-	-	-	GO only
CUFF.1029.1	gi|242064542|ref|XP_002453560.1| hypothetical protein SORBIDRAFT_04g008090	5.67e-22	110.775	-	GO:0005739 mitochondrion	-	-	pfam03386 ENOD93	GO & Domain
CUFF.1028.1	-	-	-	-	-	-	-	-
CUFF.1031.1	-	-	-	-	-	-	-	-
CUFF.1033.1	gi|115435078|ref|NP_001042297.1| Os01g0197100	3.77e-75	273.49	GO:0055114 oxidation-reduction process | GO:0016102 diterpenoid biosynthetic process | GO:0006118 electron transport	-	GO:0020037 heme binding | GO:0050597 taxane 10-beta-hydroxylase activity | GO:0009055 electron carrier activity | GO:0050598 taxane 13-alpha-hydroxylase activity	-	-	GO only
CUFF.1035.1	-	-	-	-	-	-	-	-
CUFF.1034.1	gi|225439687|ref|XP_002271567.1| PREDICTED: probable receptor-like protein kinase At5g15080	5.34e-97	344.817	GO:0006468 protein phosphorylation | GO:0071369 cellular response to ethylene stimulus | GO:0009623 response to parasitic fungus | GO:0009814 defense response, incompatible interaction | GO:0009069 serine family amino acid metabolic process	GO:0005829 cytosol | GO:0012505 endomembrane system | GO:0005634 nucleus	GO:0004674 protein serine/threonine kinase activity | GO:0005524 ATP binding | GO:0051020 GTPase binding	-	-	GO only
CUFF.1036.1	-	-	-	-	-	-	-	-
CUFF.1037.1	-	-	-	-	-	-	-	-
CUFF.1038.1	gi|18400547|ref|NP_565570.1| selenium binding protein	6.68e-24	118.354	GO:0045454 cell redox homeostasis	-	GO:0008430 selenium binding	-	-	GO only
CUFF.1040.1	gi|357137208|ref|XP_003570193.1| PREDICTED: U-box domain-containing protein 7-like	3.55e-29	133.065	-	-	-	-	-
CUFF.1041.1	gi|326519466|dbj|BAK00106.1| predicted protein	1.41e-18	92.0521	GO:0006888 ER to Golgi vesicle-mediated transport | GO:0006886 intracellular protein transport	GO:0005829 cytosol | GO:0000300 peripheral to membrane of membrane fraction | GO:0012507 ER to Golgi transport vesicle membrane | GO:0000139 Golgi membrane | GO:0005789 endoplasmic reticulum membrane | GO:0005886 plasma membrane	GO:0016787 hydrolase activity | GO:0005525 GTP binding	-	-	GO only
CUFF.1042.1	gi|308814841|emb|CBX33151.1| sterol 24-C-methyltransferase 1	4.9e-07	59.5092	-	-	-	-	-
CUFF.1044.1	-	-	-	-	-	-	-	-
CUFF.1081.1	gi|225454994|ref|XP_002281325.1| PREDICTED: peptide methionine sulfoxide reductase-like	2.88e-64	242.284	GO:0006464 protein modification process | GO:0034599 cellular response to oxidative stress | GO:0010218 response to far red light | GO:0010114 response to red light | GO:0055114 oxidation-reduction process	GO:0009941 chloroplast envelope | GO:0009570 chloroplast stroma	GO:0008113 peptide-methionine-(S)-S-oxide reductase activity	-	pfam01625 PMSR	GO & Domain
CUFF.1045.1	-	-	-	-	-	-	-	-
CUFF.1046.1	-	-	-	-	-	-	-	-
CUFF.1047.1	-	-	-	-	-	-	-	-
CUFF.1048.1	gi|242063928|ref|XP_002453253.1| hypothetical protein SORBIDRAFT_04g002560	2.5e-49	190.127	GO:0005975 carbohydrate metabolic process	-	GO:0008422 beta-glucosidase activity	-	-	GO only
CUFF.1066.1	gi|326518398|dbj|BAJ88228.1| predicted protein	4.53e-118	414.806	GO:0009828 plant-type cell wall loosening | GO:0009826 unidimensional cell growth | GO:0019953 sexual reproduction	GO:0009505 plant-type cell wall | GO:0009506 plasmodesma | GO:0005576 extracellular region | GO:0005829 cytosol	-	-	pfam01357 Pollen_allerg_1 | pfam03330 DPBB_1	GO & Domain
CUFF.1070.1	gi|326518398|dbj|BAJ88228.1| predicted protein	1.61e-66	248.525	GO:0009828 plant-type cell wall loosening | GO:0009826 unidimensional cell growth | GO:0019953 sexual reproduction	GO:0009505 plant-type cell wall | GO:0009506 plasmodesma | GO:0016023 cytoplasmic membrane-bounded vesicle | GO:0005576 extracellular region | GO:0005829 cytosol	-	-	pfam01357 Pollen_allerg_1	GO & Domain
CUFF.1049.1	gi|351637699|gb|AEQ58796.1| ethylene response factor	9.05e-35	151.788	GO:0009753 response to jasmonic acid stimulus | GO:0051707 response to other organism | GO:0008219 cell death | GO:0009735 response to cytokinin stimulus | GO:0045893 positive regulation of transcription, DNA-dependent | GO:0006950 response to stress | GO:0009873 ethylene mediated signaling pathway	GO:0005737 cytoplasm | GO:0005886 plasma membrane | GO:0005667 transcription factor complex	GO:0003677 DNA binding | GO:0005515 protein binding | GO:0003700 sequence-specific DNA binding transcription factor activity	-	pfam00847 AP2	GO & Domain
CUFF.1050.1	gi|357140136|ref|XP_003571626.1| PREDICTED: uncharacterized protein LOC100823992	1.15e-86	310.491	GO:0006807 nitrogen compound metabolic process	GO:0005829 cytosol | GO:0005634 nucleus	GO:0016597 amino acid binding	-	pfam01842 ACT	GO & Domain
CUFF.1052.1	gi|359489165|ref|XP_002264927.2| PREDICTED: E3 ubiquitin-protein ligase PUB23-like	7.91e-122	427.288	GO:0010200 response to chitin | GO:0016567 protein ubiquitination	GO:0009506 plasmodesma | GO:0000151 ubiquitin ligase complex	GO:0004842 ubiquitin-protein ligase activity | GO:0070696 transmembrane receptor protein serine/threonine kinase binding	-	pfam04564 U-box | pfam13445 zf-RING_LisH | pfam11789 zf-Nse	GO & Domain
CUFF.1051.1	gi|326492610|dbj|BAJ90161.1| predicted protein	1.73e-14	85.3652	GO:0005975 carbohydrate metabolic process	GO:0005829 cytosol	GO:0004553 hydrolase activity, hydrolyzing O-glycosyl compounds	-	-	GO only
CUFF.1053.1	gi|226711449|sp|A2ZM73.1|CTU2_ORYSI RecName: Full=Cytoplasmic tRNA 2-thiolation protein 2	4.51e-98	348.383	GO:0008033 tRNA processing	GO:0005737 cytoplasm	-	-	pfam10288 DUF2392	GO & Domain
CUFF.1055.1	-	-	-	-	-	-	-	-
CUFF.1054.1	-	-	-	-	-	-	-	-
CUFF.1057.1	gi|161784121|gb|ABX79549.1| polygalacturonase	1.51e-50	197.705	GO:0007047 cellular cell wall organization | GO:0005982 starch metabolic process | GO:0005985 sucrose metabolic process	GO:0005576 extracellular region	GO:0047911 galacturan 1,4-alpha-galacturonidase activity | GO:0004650 polygalacturonase activity	-	-	GO only
CUFF.1060.1	-	-	-	-	-	-	-	-
CUFF.1059.1	gi|224146016|ref|XP_002325849.1| predicted protein	7.49e-217	742.91	GO:0005975 carbohydrate metabolic process | GO:0006418 tRNA aminoacylation for protein translation	GO:0016023 cytoplasmic membrane-bounded vesicle	GO:0004812 aminoacyl-tRNA ligase activity | GO:0005524 ATP binding | GO:0008422 beta-glucosidase activity	-	pfam00933 Glyco_hydro_3 | pfam01915 Glyco_hydro_3_C	GO & Domain
CUFF.1058.1	-	-	-	-	-	-	-	-
CUFF.1094.1	gi|302142627|emb|CBI19830.3| unnamed protein product	2.7e-152	528.483	GO:0032259 methylation	GO:0005794 Golgi apparatus	GO:0008168 methyltransferase activity	-	pfam08241 Methyltransf_11	GO & Domain
CUFF.1098.1	gi|302142627|emb|CBI19830.3| unnamed protein product	9.49e-110	387.167	GO:0032259 methylation	GO:0005794 Golgi apparatus	GO:0008168 methyltransferase activity	-	pfam08241 Methyltransf_11	GO & Domain
CUFF.1062.1	gi|359474087|ref|XP_002270561.2| PREDICTED: ethylene-responsive transcription factor ERF061-like	5.47e-07	58.6176	-	-	-	-	-
CUFF.1064.1	-	-	-	-	-	-	-	-
CUFF.1063.1	-	-	-	-	-	-	-	-
CUFF.1068.1	-	-	-	-	-	-	-	-
CUFF.1078.1	gi|115450022|ref|NP_001048612.1| Os02g0830100	8.56e-21	105.872	GO:0046686 response to cadmium ion | GO:0006508 proteolysis	GO:0009570 chloroplast stroma | GO:0005829 cytosol | GO:0048046 apoplast	GO:0046872 metal ion binding | GO:0004222 metalloendopeptidase activity	-	-	GO only
CUFF.1080.1	gi|115450022|ref|NP_001048612.1| Os02g0830100	4.03e-07	60.4008	-	-	-	-	-
CUFF.1069.1	gi|147828130|emb|CAN64082.1| hypothetical protein VITISV_006933	7.87e-102	360.865	GO:0007623 circadian rhythm | GO:0016311 dephosphorylation	-	GO:0016791 phosphatase activity	-	pfam03031 NIF	GO & Domain
CUFF.1092.2	gi|225435038|ref|XP_002281336.1| PREDICTED: putative pentatricopeptide repeat-containing protein At5g59900	2.8e-56	219.103	-	-	-	-	pfam13041 PPR_2	Domain only
CUFF.1071.1	gi|115445589|ref|NP_001046574.1| Os02g0286200	1.46e-49	196.813	GO:0016042 lipid catabolic process | GO:0046486 glycerolipid metabolic process	-	GO:0004806 triglyceride lipase activity	-	-	GO only
CUFF.1099.1	gi|255556628|ref|XP_002519348.1| Transcription factor HY5, putative	4.24e-05	55.4971	-	-	-	-	-
CUFF.1083.1	-	-	-	-	-	-	-	-
CUFF.1087.1	-	-	-	-	-	-	-	-
CUFF.1104.3	gi|224118090|ref|XP_002331555.1| predicted protein	1.01e-33	148.668	GO:0006633 fatty acid biosynthetic process | GO:0019482 beta-alanine metabolic process	GO:0005777 peroxisome	GO:0050080 malonyl-CoA decarboxylase activity	-	-	GO only
CUFF.1072.1	-	-	-	-	-	-	-	-
CUFF.1075.1	-	-	-	-	-	-	-	-
CUFF.1074.1	gi|115478995|ref|NP_001063091.1| Os09g0394100	2.57e-74	269.478	GO:0006633 fatty acid biosynthetic process | GO:0019482 beta-alanine metabolic process	GO:0005777 peroxisome	GO:0050080 malonyl-CoA decarboxylase activity	-	-	GO only
CUFF.1103.2	gi|356532321|ref|XP_003534722.1| PREDICTED: malonyl-CoA decarboxylase, mitochondrial-like	1.36e-11	76.4494	-	-	-	-	-
CUFF.1095.1	gi|148906531|gb|ABR16418.1| unknown	4.01e-25	119.245	GO:0006511 ubiquitin-dependent protein catabolic process	GO:0008540 proteasome regulatory particle, base subcomplex | GO:0005886 plasma membrane | GO:0005634 nucleus | GO:0005829 cytosol	GO:0008233 peptidase activity | GO:0005524 ATP binding | GO:0008568 microtubule-severing ATPase activity	-	-	GO only
CUFF.1100.1	gi|3914449|sp|O64982.1|PRS7_PRUPE RecName: Full=26S protease regulatory subunit 7; AltName: Full=26S proteasome AAA-ATPase subunit RPT1; AltName: Full=26S proteasome subunit 7; AltName: Full=Regulatory particle triple-A ATPase subunit 1	3.24e-06	58.1719	-	-	-	-	-
CUFF.1077.1	gi|147797970|emb|CAN67266.1| hypothetical protein VITISV_028729	2.46e-87	312.72	GO:0006457 protein folding	-	GO:0031072 heat shock protein binding | GO:0051082 unfolded protein binding	-	pfam14308 DnaJ-X	GO & Domain
CUFF.1113.1	gi|147841179|emb|CAN66264.1| hypothetical protein VITISV_041371	2.85e-67	250.754	GO:0006355 regulation of transcription, DNA-dependent	GO:0005667 transcription factor complex	GO:0003700 sequence-specific DNA binding transcription factor activity | GO:0003677 DNA binding | GO:0008270 zinc ion binding	-	pfam00249 Myb_DNA-binding	GO & Domain
CUFF.1115.1	gi|356498079|ref|XP_003517881.1| PREDICTED: transcription factor MYB1R1	1.72e-30	136.631	GO:0006355 regulation of transcription, DNA-dependent	GO:0005739 mitochondrion	GO:0003677 DNA binding | GO:0008270 zinc ion binding	-	pfam00249 Myb_DNA-binding	GO & Domain
CUFF.1076.1	gi|359480989|ref|XP_002271966.2| PREDICTED: probable cysteine synthase, chloroplastic-like	7.06e-06	56.3887	-	-	-	-	-
CUFF.1079.1	-	-	-	-	-	-	-	-
CUFF.1082.1	gi|225433017|ref|XP_002284642.1| PREDICTED: 1-aminocyclopropane-1-carboxylate oxidase homolog 1	3.49e-24	113.45	GO:0055114 oxidation-reduction process | GO:0042432 indole biosynthetic process	-	GO:0009815 1-aminocyclopropane-1-carboxylate oxidase activity | GO:0005506 iron ion binding | GO:0050590 desacetoxyvindoline 4-hydroxylase activity	-	-	GO only
CUFF.1084.1	gi|225424323|ref|XP_002284784.1| PREDICTED: 21 kDa protein	8.69e-30	136.631	GO:0009567 double fertilization forming a zygote and endosperm | GO:0005982 starch metabolic process | GO:0005985 sucrose metabolic process	-	GO:0030599 pectinesterase activity | GO:0046910 pectinesterase inhibitor activity	-	pfam04043 PMEI	GO & Domain
CUFF.1085.1	gi|357163008|ref|XP_003579595.1| PREDICTED: uncharacterized protein LOC100830271	0.000604	51.0392	-	-	-	-	-
CUFF.1086.1	gi|225433467|ref|XP_002263384.1| PREDICTED: uncharacterized protein LOC100245254	7.03e-11	71.9914	-	-	-	-	-
CUFF.1088.1	-	-	-	-	-	-	-	-
CUFF.1117.2	gi|225450321|ref|XP_002273052.1| PREDICTED: zinc finger CCCH domain-containing protein 14	1.34e-44	181.656	GO:0006355 regulation of transcription, DNA-dependent	GO:0005667 transcription factor complex	GO:0003700 sequence-specific DNA binding transcription factor activity | GO:0003723 RNA binding | GO:0008270 zinc ion binding	-	pfam00642 zf-CCCH	GO & Domain
CUFF.1089.1	-	-	-	-	-	-	-	-
CUFF.1093.1	-	-	-	-	-	-	-	-
CUFF.1096.1	-	-	-	-	-	-	-	-
CUFF.1110.1	gi|357134553|ref|XP_003568881.1| PREDICTED: uncharacterized protein LOC100835715	2.22e-10	72.4372	GO:0006118 electron transport	-	GO:0009055 electron carrier activity | GO:0051536 iron-sulfur cluster binding	-	-	GO only
CUFF.1112.1	gi|356529153|ref|XP_003533161.1| PREDICTED: uncharacterized protein LOC100804088 isoform 1	0.00368	48.8102	-	-	-	-	-
CUFF.1123.1	gi|224083801|ref|XP_002307128.1| predicted protein	1.04e-38	163.379	-	GO:0009534 chloroplast thylakoid	-	-	-	GO only
CUFF.1101.1	-	-	-	-	-	-	-	-
CUFF.1125.2	-	-	-	-	-	-	-	-
CUFF.1131.2	-	-	-	-	-	-	-	-
CUFF.1102.1	gi|224090013|ref|XP_002308906.1| predicted protein	1.58e-34	146.439	GO:0032259 methylation | GO:0006412 translation | GO:0042254 ribosome biogenesis	GO:0005840 ribosome | GO:0005794 Golgi apparatus	GO:0003735 structural constituent of ribosome | GO:0008168 methyltransferase activity	-	-	GO only
CUFF.1118.1	gi|224090013|ref|XP_002308906.1| predicted protein	2.74e-90	322.527	GO:0032259 methylation	GO:0005794 Golgi apparatus	GO:0008270 zinc ion binding | GO:0008168 methyltransferase activity	-	-	GO only
CUFF.1120.1	-	-	-	-	-	-	-	-
CUFF.1130.1	gi|255555843|ref|XP_002518957.1| transporter, putative	1.26e-24	116.125	GO:0006810 transport	GO:0005643 nuclear pore	-	-	-	GO only
CUFF.1105.1	gi|297721785|ref|NP_001173256.1| Os03g0138600	2.21e-30	132.619	-	-	-	-	-
CUFF.1135.2	gi|356563194|ref|XP_003549849.1| PREDICTED: conserved oligomeric Golgi complex subunit 2-like	1.06e-41	172.741	GO:0015031 protein transport | GO:0007030 Golgi organization	GO:0016020 membrane | GO:0005829 cytosol | GO:0005773 vacuole	-	-	-	GO only
CUFF.1133.2	gi|255551549|ref|XP_002516820.1| 80 kD MCM3-associated protein, putative	2.81e-119	418.818	-	-	-	-	pfam03399 SAC3_GANP	Domain only
CUFF.1106.1	gi|334188692|ref|NP_201558.3| delayed greening 1 protein	9.75e-15	86.2568	-	GO:0009536 plastid	-	-	-	GO only
CUFF.1109.1	-	-	-	-	-	-	-	-
CUFF.1108.1	gi|297737623|emb|CBI26824.3| unnamed protein product	6.04e-10	71.9914	-	-	-	-	-
CUFF.1107.1	gi|224144682|ref|XP_002325374.1| predicted protein	1.82e-17	92.9437	GO:0006364 rRNA processing | GO:0009069 serine family amino acid metabolic process | GO:0016310 phosphorylation	GO:0032040 small-subunit processome | GO:0016459 myosin complex	GO:0016905 myosin heavy chain kinase activity	-	-	GO only
CUFF.1111.1	gi|224123172|ref|XP_002319012.1| predicted protein	1.93e-06	58.6176	-	-	-	-	-
CUFF.1114.1	-	-	-	-	-	-	-	-
CUFF.1116.1	gi|226505180|ref|NP_001146355.1| uncharacterized protein LOC100279933	8.78e-105	370.673	GO:0048767 root hair elongation | GO:0009651 response to salt stress | GO:0071805 potassium ion transmembrane transport	GO:0008076 voltage-gated potassium channel complex	GO:0030551 cyclic nucleotide binding | GO:0005242 inward rectifier potassium channel activity | GO:0005515 protein binding	-	-	GO only
CUFF.1150.2	gi|154623412|emb|CAO02390.1| tropinone reductase	3.94e-41	168.283	GO:0007568 aging | GO:0002213 defense response to insect | GO:0055114 oxidation-reduction process | GO:0009821 alkaloid biosynthetic process	GO:0005829 cytosol	GO:0000166 nucleotide binding | GO:0050356 tropine dehydrogenase activity | GO:0004022 alcohol dehydrogenase (NAD) activity	-	pfam00106 adh_short	GO & Domain
CUFF.1119.1	-	-	-	-	-	-	-	-
CUFF.1121.1	-	-	-	-	-	-	-	-
CUFF.1122.1	gi|192910812|gb|ACF06514.1| synaptobrevin 1	9.88e-21	106.317	GO:0016192 vesicle-mediated transport | GO:0072661 protein targeting to plasma membrane | GO:0009920 cell plate formation involved in plant-type cell wall biogenesis	GO:0009504 cell plate | GO:0016021 integral to membrane | GO:0009506 plasmodesma | GO:0005768 endosome | GO:0005886 plasma membrane	-	-	-	GO only
CUFF.1156.1	gi|226509090|ref|NP_001144033.1| uncharacterized protein LOC100276857	9.37e-13	80.9073	-	-	-	-	-
CUFF.1124.1	gi|147770745|emb|CAN60229.1| hypothetical protein VITISV_042496	1.39e-49	195.922	GO:0009553 embryo sac development | GO:0060321 acceptance of pollen | GO:0009793 embryo development ending in seed dormancy | GO:0000266 mitochondrial fission	GO:0005730 nucleolus | GO:0005732 small nucleolar ribonucleoprotein complex | GO:0080008 CUL4 RING ubiquitin ligase complex | GO:0005680 anaphase-promoting complex	GO:0003676 nucleic acid binding | GO:0000166 nucleotide binding	-	pfam00400 WD40	GO & Domain
CUFF.1126.1	gi|225435808|ref|XP_002285758.1| PREDICTED: uncharacterized protein LOC100260398	4.07e-81	293.105	GO:0006412 translation | GO:0042254 ribosome biogenesis	GO:0005840 ribosome | GO:0016023 cytoplasmic membrane-bounded vesicle	GO:0003735 structural constituent of ribosome	-	-	GO only
CUFF.1128.1	gi|224133304|ref|XP_002321534.1| predicted protein	2.44e-22	110.33	GO:0006457 protein folding | GO:0015031 protein transport	GO:0009536 plastid	-	-	-	GO only
CUFF.1127.1	gi|115467746|ref|NP_001057472.1| Os06g0308000	0.00113	47.9186	-	-	-	-	-
CUFF.1129.1	gi|224077096|ref|XP_002305129.1| predicted protein	8.67e-71	261.008	GO:0009409 response to cold | GO:0046686 response to cadmium ion | GO:0006412 translation | GO:0046677 response to antibiotic | GO:0042254 ribosome biogenesis	GO:0033009 nucleomorph | GO:0015935 small ribosomal subunit | GO:0009570 chloroplast stroma | GO:0005634 nucleus | GO:0009535 chloroplast thylakoid membrane	GO:0003735 structural constituent of ribosome | GO:0019843 rRNA binding	-	-	GO only
CUFF.1146.1	gi|356519725|ref|XP_003528520.1| PREDICTED: E3 ubiquitin-protein ligase MARCH6-like	9.59e-61	232.477	GO:0006464 protein modification process	GO:0005622 intracellular	GO:0016881 acid-amino acid ligase activity | GO:0008270 zinc ion binding	-	pfam12906 RINGv	GO & Domain
CUFF.1149.1	gi|356519725|ref|XP_003528520.1| PREDICTED: E3 ubiquitin-protein ligase MARCH6-like	8.56e-58	222.669	GO:0006464 protein modification process	GO:0005622 intracellular	GO:0016881 acid-amino acid ligase activity | GO:0008270 zinc ion binding	-	-	GO only
CUFF.1164.1	gi|4008159|dbj|BAA35121.1| DnaJ homolog	7.7e-48	191.464	GO:0006457 protein folding | GO:0009408 response to heat	GO:0005886 plasma membrane	GO:0046872 metal ion binding | GO:0031072 heat shock protein binding | GO:0005524 ATP binding | GO:0051082 unfolded protein binding	-	pfam01556 DnaJ_C	GO & Domain
CUFF.1165.1	gi|161137763|gb|ABX57881.1| DnaJ	1.27e-100	356.853	GO:0006457 protein folding | GO:0009408 response to heat	GO:0005886 plasma membrane	GO:0046872 metal ion binding | GO:0031072 heat shock protein binding | GO:0005524 ATP binding | GO:0051082 unfolded protein binding	-	pfam00226 DnaJ	GO & Domain
CUFF.1132.1	-	-	-	-	-	-	-	-
CUFF.1134.1	-	-	-	-	-	-	-	-
CUFF.1136.1	gi|224053549|ref|XP_002297867.1| predicted protein	1.54e-24	116.571	-	-	-	-	-
CUFF.1137.1	-	-	-	-	-	-	-	-
CUFF.1139.1	gi|297852652|ref|XP_002894207.1| ARP protein	7.35e-40	161.596	GO:0055114 oxidation-reduction process	GO:0016021 integral to membrane	GO:0016491 oxidoreductase activity | GO:0004252 serine-type endopeptidase activity | GO:0000166 nucleotide binding | GO:0008270 zinc ion binding	-	pfam00107 ADH_zinc_N	GO & Domain
CUFF.1138.1	gi|225439578|ref|XP_002265440.1| PREDICTED: solute carrier family 40 member 1	2.26e-49	196.368	GO:0034755 iron ion transmembrane transport	GO:0016021 integral to membrane	GO:0005381 iron ion transmembrane transporter activity	-	-	GO only
CUFF.1140.1	-	-	-	-	-	-	-	-
CUFF.1141.1	-	-	-	-	-	-	-	-
CUFF.1144.1	-	-	-	-	-	-	-	-
CUFF.1142.1	-	-	-	-	-	-	-	-
CUFF.1143.1	gi|357149176|ref|XP_003575026.1| PREDICTED: RNA pseudourine synthase 7-like	1.62e-30	135.74	GO:0001522 pseudouridine synthesis | GO:0005975 carbohydrate metabolic process	GO:0005829 cytosol | GO:0005739 mitochondrion	GO:0009982 pseudouridine synthase activity | GO:0003723 RNA binding | GO:0003796 lysozyme activity	-	-	GO only
CUFF.1145.1	gi|115451437|ref|NP_001049319.1| Os03g0206400	5.77e-19	100.522	-	GO:0005739 mitochondrion	-	-	-	GO only
CUFF.1147.1	gi|125533974|gb|EAY80522.1| hypothetical protein OsI_35701	6.59e-134	467.41	GO:0006468 protein phosphorylation	GO:0016023 cytoplasmic membrane-bounded vesicle	GO:0004672 protein kinase activity | GO:0005524 ATP binding	2.7.11.1	pfam07714 Pkinase_Tyr | pfam00069 Pkinase	GO & Enzyme & Domain
CUFF.1152.1	gi|357122004|ref|XP_003562706.1| PREDICTED: 2-hydroxy-6-oxo-2,4-heptadienoate hydrolase-like	2.86e-17	92.9437	-	-	-	-	-
CUFF.1148.1	gi|326506580|dbj|BAJ91331.1| predicted protein	1.38e-52	206.621	GO:0006725 cellular aromatic compound metabolic process	-	GO:0016787 hydrolase activity	-	pfam12697 Abhydrolase_6 | pfam12695 Abhydrolase_5	GO & Domain
CUFF.1151.1	-	-	-	-	-	-	-	-
CUFF.1153.1	gi|326497577|dbj|BAK05878.1| predicted protein	3.09e-44	181.656	-	GO:0031225 anchored to membrane	-	-	-	GO only
CUFF.1172.1	gi|194708442|gb|ACF88305.1| unknown	7.13e-24	117.908	-	-	-	-	-
CUFF.1174.1	gi|194708442|gb|ACF88305.1| unknown	4.63e-24	117.908	-	-	-	-	-
CUFF.1154.1	gi|294461803|gb|ADE76460.1| unknown	8.1e-11	73.3288	-	-	-	-	pfam11976 Rad60-SLD	Domain only
CUFF.1155.1	gi|255574171|ref|XP_002528001.1| serine/thronine protein kinase, putative	2.18e-58	224.453	GO:0006468 protein phosphorylation | GO:0007178 transmembrane receptor protein serine/threonine kinase signaling pathway | GO:0009069 serine family amino acid metabolic process	GO:0005886 plasma membrane	GO:0004713 protein tyrosine kinase activity | GO:0004712 protein serine/threonine/tyrosine kinase activity | GO:0005524 ATP binding | GO:0004709 MAP kinase kinase kinase activity	2.7.11.1	-	GO & Enzyme
CUFF.1159.1	-	-	-	-	-	-	-	-
CUFF.1158.1	-	-	-	-	-	-	-	-
CUFF.1157.1	gi|296084552|emb|CBI25573.3| unnamed protein product	9.97e-63	232.031	-	GO:0005739 mitochondrion | GO:0016020 membrane	-	-	-	GO only
CUFF.1160.1	gi|297741706|emb|CBI32838.3| unnamed protein product	1.96e-09	67.5335	-	GO:0009507 chloroplast	-	-	-	GO only
CUFF.1162.1	-	-	-	-	-	-	-	-
CUFF.1161.1	gi|357127026|ref|XP_003565187.1| PREDICTED: ABC transporter B family member 20-like	8.05e-131	457.156	GO:0010540 basipetal auxin transport | GO:0006200 ATP catabolic process | GO:0010541 acropetal auxin transport | GO:0010315 auxin efflux | GO:0006855 drug transmembrane transport	GO:0016021 integral to membrane | GO:0009506 plasmodesma | GO:0005634 nucleus | GO:0005886 plasma membrane	GO:0008559 xenobiotic-transporting ATPase activity | GO:0005524 ATP binding | GO:0010329 auxin efflux transmembrane transporter activity	-	pfam00005 ABC_tran	GO & Domain
CUFF.1163.1	-	-	-	-	-	-	-	-
CUFF.1195.2	gi|125524617|gb|EAY72731.1| hypothetical protein OsI_00596	4.38e-45	184.777	GO:0055085 transmembrane transport | GO:0055114 oxidation-reduction process | GO:0006200 ATP catabolic process	GO:0016021 integral to membrane | GO:0043190 ATP-binding cassette (ABC) transporter complex	GO:0042626 ATPase activity, coupled to transmembrane movement of substances | GO:0005524 ATP binding | GO:0032440 2-alkenal reductase [NAD(P)] activity	-	-	GO only
CUFF.1198.1	-	-	-	-	-	-	-	-
CUFF.1196.1	gi|224114247|ref|XP_002316707.1| predicted protein	8.05e-15	88.4858	GO:0006468 protein phosphorylation | GO:0009069 serine family amino acid metabolic process	-	GO:0004715 non-membrane spanning protein tyrosine kinase activity | GO:0005524 ATP binding | GO:0004674 protein serine/threonine kinase activity	-	pfam01657 Stress-antifung	GO & Domain
CUFF.1200.1	gi|224114247|ref|XP_002316707.1| predicted protein	8.05e-15	88.4858	GO:0006468 protein phosphorylation | GO:0009069 serine family amino acid metabolic process	-	GO:0004715 non-membrane spanning protein tyrosine kinase activity | GO:0005524 ATP binding | GO:0004674 protein serine/threonine kinase activity	-	pfam01657 Stress-antifung	GO & Domain
CUFF.1167.1	gi|357116714|ref|XP_003560123.1| PREDICTED: cysteine-rich receptor-like protein kinase 8-like	2.14e-41	170.957	GO:0048544 recognition of pollen | GO:0006468 protein phosphorylation | GO:0009069 serine family amino acid metabolic process	-	GO:0005529 sugar binding | GO:0005524 ATP binding | GO:0004674 protein serine/threonine kinase activity	-	-	GO only
CUFF.1166.1	gi|192910678|gb|ACF06447.1| aldose reductase	2.96e-146	508.423	GO:0009414 response to water deprivation | GO:0009409 response to cold | GO:0009651 response to salt stress | GO:0055114 oxidation-reduction process | GO:0006000 fructose metabolic process | GO:0006012 galactose metabolic process | GO:0006013 mannose metabolic process | GO:0006090 pyruvate metabolic process | GO:0046486 glycerolipid metabolic process	GO:0009507 chloroplast	GO:0070401 NADP+ binding | GO:0004032 alditol:NADP+ 1-oxidoreductase activity | GO:0016229 steroid dehydrogenase activity	-	pfam00248 Aldo_ket_red	GO & Domain
CUFF.1171.1	gi|255545552|ref|XP_002513836.1| Transmembrane protein 50A, putative	7.01e-18	94.7269	-	GO:0016021 integral to membrane	-	-	-	GO only
CUFF.1170.1	-	-	-	-	-	-	-	-
CUFF.1168.1	-	-	-	-	-	-	-	-
CUFF.1202.1	gi|255562092|ref|XP_002522054.1| conserved hypothetical protein	1.03e-63	240.501	-	-	-	-	pfam00571 CBS	Domain only
CUFF.1169.1	gi|6225525|sp|O48964.1|IDI1_CAMAC RecName: Full=Isopentenyl-diphosphate Delta-isomerase I; AltName: Full=Isopentenyl pyrophosphate isomerase I; Short=IPP isomerase I	1.27e-100	356.853	GO:0015995 chlorophyll biosynthetic process | GO:0015979 photosynthesis | GO:0006694 steroid biosynthetic process | GO:0016114 terpenoid biosynthetic process	-	GO:0046872 metal ion binding | GO:0016787 hydrolase activity | GO:0004452 isopentenyl-diphosphate delta-isomerase activity	5.3.3.2	pfam00293 NUDIX	GO & Enzyme & Domain
CUFF.1173.1	gi|147767870|emb|CAN71281.1| hypothetical protein VITISV_027091	3.32e-36	152.234	GO:0032259 methylation | GO:0008033 tRNA processing	-	GO:0008168 methyltransferase activity	-	-	GO only
CUFF.1199.2	gi|357509873|ref|XP_003625225.1| hypothetical protein MTR_7g092820	4.13e-35	152.68	-	GO:0009535 chloroplast thylakoid membrane	-	-	-	GO only
CUFF.1176.1	gi|147790110|emb|CAN61029.1| hypothetical protein VITISV_003968	4.5e-11	75.112	GO:0006427 histidyl-tRNA aminoacylation | GO:0006547 histidine metabolic process	GO:0005737 cytoplasm	GO:0005524 ATP binding | GO:0004821 histidine-tRNA ligase activity	-	-	GO only
CUFF.1175.1	-	-	-	-	-	-	-	-
CUFF.1203.1	gi|357110800|ref|XP_003557204.1| PREDICTED: probable protein arginine N-methyltransferase 4.2-like	1.15e-12	80.0157	-	GO:0005737 cytoplasm	GO:0008168 methyltransferase activity	-	-	GO only
CUFF.1177.1	gi|224095614|ref|XP_002310419.1| predicted protein	1.49e-59	220.44	GO:0032851 positive regulation of Rab GTPase activity	GO:0005622 intracellular	GO:0005097 Rab GTPase activator activity	-	-	GO only
CUFF.1178.1	gi|225427218|ref|XP_002280448.1| PREDICTED: uncharacterized protein LOC100247252	2.66e-57	220.44	-	GO:0016020 membrane	-	-	-	GO only
CUFF.1179.1	gi|326509679|dbj|BAJ87055.1| predicted protein	0.00534	49.256	-	-	-	-	-
CUFF.1204.1	gi|357112752|ref|XP_003558171.1| PREDICTED: protein disulfide isomerase-like 5-1-like	1.12e-25	121.474	GO:0045454 cell redox homeostasis	GO:0016023 cytoplasmic membrane-bounded vesicle	GO:0016853 isomerase activity	-	-	GO only
CUFF.1182.1	gi|255582813|ref|XP_002532180.1| conserved hypothetical protein	1.81e-10	73.3288	-	-	-	-	-
CUFF.1180.1	-	-	-	-	-	-	-	-
CUFF.1181.1	gi|357167734|ref|XP_003581307.1| PREDICTED: gamma-glutamyltranspeptidase 1-like, partial	5.94e-28	129.053	-	-	-	-	-
CUFF.1183.1	-	-	-	-	-	-	-	-
CUFF.1184.1	gi|326513376|dbj|BAK06928.1| predicted protein	6.61e-29	132.173	GO:0015031 protein transport	-	-	-	-	GO only
CUFF.1185.1	gi|224115208|ref|XP_002332188.1| predicted protein	1.41e-05	56.3887	-	-	-	-	-
CUFF.1238.1	gi|357146859|ref|XP_003574137.1| PREDICTED: uncharacterized N-acetyltransferase ST0258-like	1.97e-17	96.51	GO:0042967 acyl-carrier-protein biosynthetic process	-	GO:0008080 N-acetyltransferase activity	-	-	GO only
CUFF.1249.1	gi|357146859|ref|XP_003574137.1| PREDICTED: uncharacterized N-acetyltransferase ST0258-like	7.19e-18	96.51	GO:0042967 acyl-carrier-protein biosynthetic process	-	GO:0008080 N-acetyltransferase activity	-	-	GO only
CUFF.1188.1	-	-	-	-	-	-	-	-
CUFF.1192.1	-	-	-	-	-	-	-	-
CUFF.1186.1	-	-	-	-	-	-	-	-
CUFF.1219.1	gi|115464797|ref|NP_001055998.1| Os05g0508800	9e-83	297.563	-	-	-	-	-
CUFF.1187.1	gi|359494318|ref|XP_002266863.2| PREDICTED: putative ribosomal RNA methyltransferase NOP2-like	1.63e-37	160.258	GO:0006364 rRNA processing | GO:0009965 leaf morphogenesis | GO:0032259 methylation | GO:0010015 root morphogenesis | GO:0008283 cell proliferation	GO:0005829 cytosol | GO:0005730 nucleolus	GO:0003723 RNA binding | GO:0008757 S-adenosylmethionine-dependent methyltransferase activity	-	-	GO only
CUFF.1221.1	gi|357132606|ref|XP_003567920.1| PREDICTED: probable ubiquitin-conjugating enzyme E2 25-like	2.77e-63	234.26	-	GO:0009536 plastid	-	-	pfam00179 UQ_con	GO & Domain
CUFF.1213.1	gi|357132606|ref|XP_003567920.1| PREDICTED: probable ubiquitin-conjugating enzyme E2 25-like	2.73e-37	159.813	GO:0055062 phosphate ion homeostasis | GO:0016036 cellular response to phosphate starvation | GO:0006817 phosphate ion transport | GO:0009640 photomorphogenesis | GO:0016567 protein ubiquitination	-	GO:0004842 ubiquitin-protein ligase activity	-	-	GO only
CUFF.1226.1	-	-	-	-	-	-	-	-
CUFF.1234.1	-	-	-	-	-	-	-	-
CUFF.1240.1	-	-	-	-	-	-	-	-
CUFF.1217.1	gi|357132606|ref|XP_003567920.1| PREDICTED: probable ubiquitin-conjugating enzyme E2 25-like	1.2e-18	100.968	-	-	-	-	-
CUFF.1189.1	gi|194701482|gb|ACF84825.1| unknown	1.03e-53	211.079	GO:0006857 oligopeptide transport	GO:0016020 membrane	GO:0005215 transporter activity	-	-	GO only
CUFF.1190.1	gi|326506198|dbj|BAJ86417.1| predicted protein	2.19e-20	105.872	GO:0006857 oligopeptide transport	GO:0016021 integral to membrane	GO:0005215 transporter activity	-	-	GO only
CUFF.1191.1	-	-	-	-	-	-	-	-
CUFF.1193.1	gi|326509479|dbj|BAJ91656.1| predicted protein	1.59e-38	163.379	GO:0055085 transmembrane transport	GO:0005743 mitochondrial inner membrane | GO:0016021 integral to membrane	GO:0005488 binding | GO:0005215 transporter activity	-	pfam00153 Mito_carr	GO & Domain
CUFF.1194.1	gi|297811885|ref|XP_002873826.1| hypothetical protein ARALYDRAFT_488605	2.3e-36	157.138	GO:0022621 shoot system development | GO:0048364 root development | GO:0051503 adenine nucleotide transport | GO:0048316 seed development	GO:0005789 endoplasmic reticulum membrane | GO:0005743 mitochondrial inner membrane | GO:0016021 integral to membrane	GO:0005488 binding | GO:0005471 ATP:ADP antiporter activity	-	pfam00153 Mito_carr	GO & Domain
CUFF.1197.1	gi|356571941|ref|XP_003554129.1| PREDICTED: uncharacterized protein LOC100809835	4.57e-18	97.8474	-	-	-	-	-
CUFF.1201.1	gi|297722111|ref|NP_001173419.1| Os03g0356400	5.84e-38	162.487	GO:0045454 cell redox homeostasis | GO:0006118 electron transport	-	GO:0009055 electron carrier activity | GO:0015035 protein disulfide oxidoreductase activity	-	pfam00462 Glutaredoxin	GO & Domain
CUFF.1206.1	gi|242036871|ref|XP_002465830.1| hypothetical protein SORBIDRAFT_01g046500	3.9e-25	119.245	-	-	-	-	pfam04844 Ovate	Domain only
CUFF.1205.1	gi|225455370|ref|XP_002277586.1| PREDICTED: uncharacterized protein LOC100257134	1.39e-94	336.792	GO:0006306 DNA methylation | GO:0031047 gene silencing by RNA	-	-	-	-	GO only
CUFF.1207.1	-	-	-	-	-	-	-	-
CUFF.1208.1	-	-	-	-	-	-	-	-
CUFF.1209.1	gi|115445771|ref|NP_001046665.1| Os02g0316200	2.59e-59	226.236	-	-	-	-	-
CUFF.1210.1	gi|297742279|emb|CBI34428.3| unnamed protein product	1.47e-21	108.992	GO:0008152 metabolic process	-	GO:0003824 catalytic activity	-	-	GO only
CUFF.1214.1	-	-	-	-	-	-	-	-
CUFF.1211.1	-	-	-	-	-	-	-	-
CUFF.1212.1	gi|115474867|ref|NP_001061030.1| Os08g0157400	2.28e-11	76.0036	-	GO:0016023 cytoplasmic membrane-bounded vesicle	-	-	pfam13639 zf-RING_2 | pfam12678 zf-rbx1 | pfam13923 zf-C3HC4_2 | pfam00097 zf-C3HC4	GO & Domain
CUFF.1216.1	gi|374432929|gb|AEZ51867.1| SEP-like MADS-box protein	5.96e-56	212.416	-	-	-	-	-
CUFF.1271.2	gi|374432929|gb|AEZ51867.1| SEP-like MADS-box protein	1.63e-25	122.812	-	-	-	-	pfam01486 K-box	Domain only
CUFF.1218.1	-	-	-	-	-	-	-	-
CUFF.1215.1	-	-	-	-	-	-	-	-
CUFF.1266.1	gi|357167904|ref|XP_003581388.1| PREDICTED: uncharacterized protein LOC100827347	9.09e-75	273.49	GO:0009790 embryo development	GO:0009507 chloroplast	-	-	-	GO only
CUFF.1220.1	gi|225438954|ref|XP_002284222.1| PREDICTED: uncharacterized protein LOC100254381	3.01e-84	302.466	GO:0090305 nucleic acid phosphodiester bond hydrolysis | GO:0016075 rRNA catabolic process | GO:0006396 RNA processing | GO:0051252 regulation of RNA metabolic process	-	GO:0003723 RNA binding | GO:0004525 ribonuclease III activity	-	pfam00636 Ribonuclease_3	GO & Domain
CUFF.1222.1	-	-	-	-	-	-	-	-
CUFF.1225.1	gi|297738712|emb|CBI27957.3| unnamed protein product	3.53e-33	145.547	-	GO:0016020 membrane	-	-	-	GO only
CUFF.1223.1	gi|217071952|gb|ACJ84336.1| unknown	1.76e-18	97.8474	GO:0008152 metabolic process	-	GO:0016597 amino acid binding	-	-	GO only
CUFF.1224.1	-	-	-	-	-	-	-	-
CUFF.1227.1	gi|224126907|ref|XP_002319956.1| predicted protein	3.14e-15	88.9316	-	-	-	-	-
CUFF.1255.1	gi|224126907|ref|XP_002319956.1| predicted protein	6.21e-63	237.826	-	-	GO:0005488 binding	-	-	GO only
CUFF.1229.1	gi|357163167|ref|XP_003579645.1| PREDICTED: protein MEI2-like 4-like	2.17e-18	99.6306	-	-	GO:0003676 nucleic acid binding | GO:0000166 nucleotide binding	-	-	GO only
CUFF.1228.1	gi|115443751|ref|NP_001045655.1| Os02g0111700	1.76e-38	162.042	GO:0042254 ribosome biogenesis | GO:0006412 translation	GO:0022625 cytosolic large ribosomal subunit | GO:0009536 plastid	GO:0046872 metal ion binding | GO:0003735 structural constituent of ribosome | GO:0019843 rRNA binding	-	pfam01907 Ribosomal_L37e	GO & Domain
CUFF.1230.1	-	-	-	-	-	-	-	-
CUFF.1231.1	gi|190148353|gb|ACE63259.1| cytokinin receptor 1	7.1e-27	126.378	GO:0009414 response to water deprivation | GO:0018106 peptidyl-histidine phosphorylation | GO:0006355 regulation of transcription, DNA-dependent | GO:0009651 response to salt stress | GO:0048509 regulation of meristem development | GO:0080117 secondary growth | GO:0048831 regulation of shoot development | GO:0034757 negative regulation of iron ion transport | GO:0010271 regulation of chlorophyll …	GO:0016020 membrane | GO:0005622 intracellular | GO:0009365 protein histidine kinase complex	GO:0004721 phosphoprotein phosphatase activity | GO:0005034 osmosensor activity | GO:0043424 protein histidine kinase binding | GO:0009884 cytokinin receptor activity | GO:0042802 identical protein binding | GO:0000155 two-component sensor activity | GO:0000156 two-component response regulator activity | GO:0005524 ATP binding	-	-	GO only
CUFF.1232.1	gi|147844747|emb|CAN82127.1| hypothetical protein VITISV_044128	4.06e-115	404.999	GO:0055114 oxidation-reduction process | GO:0006118 electron transport | GO:0019852 L-ascorbic acid metabolic process	GO:0005576 extracellular region	GO:0005507 copper ion binding | GO:0008447 L-ascorbate oxidase activity	-	pfam07731 Cu-oxidase_2	GO & Domain
CUFF.1233.1	gi|60418876|gb|AAX19865.1| unknown	2.49e-41	165.608	-	GO:0080008 CUL4 RING ubiquitin ligase complex | GO:0005834 heterotrimeric G-protein complex	-	-	-	GO only
CUFF.1268.1	gi|255555245|ref|XP_002518659.1| conserved hypothetical protein	3.01e-48	192.801	-	-	-	-	-
CUFF.1235.1	gi|584795|sp|Q08436.1|PMA3_NICPL RecName: Full=Plasma membrane ATPase 3; AltName: Full=Proton pump 3	6.01e-46	178.536	GO:0006200 ATP catabolic process | GO:0006754 ATP biosynthetic process | GO:0015992 proton transport | GO:0006119 oxidative phosphorylation	GO:0016021 integral to membrane | GO:0005886 plasma membrane	GO:0008553 hydrogen-exporting ATPase activity, phosphorylative mechanism | GO:0046872 metal ion binding | GO:0005524 ATP binding	-	-	GO only
CUFF.1236.1	gi|344310322|gb|AEN03787.1| Na/H antiporter	0.0122	47.9186	-	-	-	-	-
CUFF.1270.2	gi|359474536|ref|XP_002278005.2| PREDICTED: probable transcription factor KAN2-like	5.78e-07	60.4008	-	-	-	-	-
CUFF.1237.1	-	-	-	-	-	-	-	-
CUFF.1239.1	-	-	-	-	-	-	-	-
CUFF.1241.1	gi|297612596|ref|NP_001066066.2| Os12g0129400	2.3e-28	128.161	-	-	-	-	-
CUFF.1242.1	gi|326493932|dbj|BAJ85428.1| predicted protein	7.91e-33	145.993	-	GO:0009536 plastid	-	-	pfam02672 CP12	GO & Domain
CUFF.1243.1	-	-	-	-	-	-	-	-
CUFF.1244.1	-	-	-	-	-	-	-	-
CUFF.1245.1	gi|255557633|ref|XP_002519846.1| conserved hypothetical protein	0.000162	54.1597	-	-	-	-	-
CUFF.1246.1	gi|357494763|ref|XP_003617670.1| Fimbrin-1	2.49e-36	156.246	GO:0009846 pollen germination | GO:0009860 pollen tube growth | GO:0030036 actin cytoskeleton organization	GO:0005829 cytosol	GO:0005509 calcium ion binding | GO:0051015 actin filament binding	-	-	GO only
CUFF.1247.1	-	-	-	-	-	-	-	-
CUFF.1248.1	-	-	-	-	-	-	-	-
CUFF.1250.1	-	-	-	-	-	-	-	-
CUFF.1251.1	gi|224141911|ref|XP_002324304.1| predicted protein	4.78e-25	115.233	GO:0006944 cellular membrane fusion | GO:0046909 intermembrane transport | GO:0010118 stomatal movement | GO:0016192 vesicle-mediated transport | GO:0009737 response to abscisic acid stimulus | GO:0009651 response to salt stress	GO:0005886 plasma membrane | GO:0005774 vacuolar membrane | GO:0016021 integral to membrane	-	-	pfam00957 Synaptobrevin	GO & Domain
CUFF.1254.1	gi|115487412|ref|NP_001066193.1| Os12g0155200	5.69e-41	164.716	GO:0007165 signal transduction	GO:0009536 plastid	GO:0030675 Rac GTPase activator activity	-	-	GO only
CUFF.1293.1	gi|108862218|gb|ABA96485.2| rac GTPase activating protein 1, putative, expressed	1.31e-07	65.7503	-	-	-	-	-
CUFF.1292.4	gi|108862218|gb|ABA96485.2| rac GTPase activating protein 1, putative, expressed	1.01e-07	65.7503	-	-	-	-	-
CUFF.1252.1	-	-	-	-	-	-	-	-
CUFF.1253.1	-	-	-	-	-	-	-	-
CUFF.1256.1	-	-	-	-	-	-	-	-
CUFF.1257.1	gi|357160187|ref|XP_003578685.1| PREDICTED: uncharacterized protein At2g27730, mitochondrial-like	0.00161	48.8102	-	-	-	-	-
CUFF.1258.1	-	-	-	-	-	-	-	-
CUFF.1259.1	gi|356554601|ref|XP_003545633.1| PREDICTED: uncharacterized protein LOC100776432	8.57e-11	72.883	-	-	-	-	-
CUFF.1261.1	gi|219888447|gb|ACL54598.1| unknown	7.71e-54	209.296	GO:0046686 response to cadmium ion | GO:0042325 regulation of phosphorylation	GO:0005886 plasma membrane | GO:0005829 cytosol	GO:0008601 protein phosphatase type 2A regulator activity | GO:0005488 binding	-	-	GO only
CUFF.1260.1	-	-	-	-	-	-	-	-
CUFF.1264.1	gi|29893586|gb|AAP06840.1| unknown protein	1.71e-18	99.6306	-	GO:0005829 cytosol | GO:0005634 nucleus | GO:0005886 plasma membrane	GO:0005488 binding	-	-	GO only
CUFF.1263.1	-	-	-	-	-	-	-	-
CUFF.1265.1	-	-	-	-	-	-	-	-
CUFF.1262.1	-	-	-	-	-	-	-	-
CUFF.1267.1	gi|224128918|ref|XP_002320453.1| predicted protein	5.3e-20	103.643	GO:0009664 plant-type cell wall organization | GO:0042546 cell wall biogenesis	GO:0005618 cell wall	GO:0005199 structural constituent of cell wall	-	-	GO only
CUFF.1269.1	-	-	-	-	-	-	-	-
CUFF.1288.1	gi|357121563|ref|XP_003562488.1| PREDICTED: uncharacterized protein LOC100841504	1.2e-11	77.3409	GO:0032259 methylation	-	GO:0008168 methyltransferase activity	-	-	GO only
CUFF.1272.1	-	-	-	-	-	-	-	-
CUFF.1273.1	gi|147840632|emb|CAN68319.1| hypothetical protein VITISV_032191	2.26e-36	155.355	-	-	GO:0003676 nucleic acid binding | GO:0000166 nucleotide binding	-	pfam00076 RRM_1 | pfam13893 RRM_5 | pfam14259 RRM_6	GO & Domain
CUFF.1302.1	gi|326502640|dbj|BAJ98948.1| predicted protein	2.76e-05	57.2803	-	-	-	-	-
CUFF.1294.1	gi|224134280|ref|XP_002321781.1| predicted protein	3.92e-44	172.741	GO:0046686 response to cadmium ion | GO:0009651 response to salt stress | GO:0055114 oxidation-reduction process | GO:0006118 electron transport | GO:0006525 arginine metabolic process | GO:0006541 glutamine metabolic process | GO:0006560 proline metabolic process	GO:0005774 vacuolar membrane | GO:0005739 mitochondrion	GO:0004353 glutamate dehydrogenase [NAD(P)+] activity | GO:0050897 cobalt ion binding | GO:0005507 copper ion binding | GO:0005524 ATP binding | GO:0004352 glutamate dehydrogenase (NAD+) activity | GO:0008270 zinc ion binding	-	-	GO only
CUFF.1296.1	-	-	-	-	-	-	-	-
CUFF.1300.1	-	-	-	-	-	-	-	-
CUFF.1274.1	gi|255537691|ref|XP_002509912.1| 50S ribosomal protein L18, chloroplast precursor, putative	1.49e-18	98.2932	GO:0042254 ribosome biogenesis | GO:0006412 translation	GO:0005840 ribosome | GO:0009941 chloroplast envelope | GO:0009570 chloroplast stroma	GO:0003735 structural constituent of ribosome | GO:0019843 rRNA binding	-	-	GO only
CUFF.1275.1	-	-	-	-	-	-	-	-
CUFF.1276.1	-	-	-	-	-	-	-	-
CUFF.1278.1	-	-	-	-	-	-	-	-
CUFF.1279.1	gi|356509273|ref|XP_003523375.1| PREDICTED: splicing factor 3A subunit 3-like	9.28e-19	95.1727	-	GO:0005634 nucleus	GO:0003676 nucleic acid binding | GO:0008270 zinc ion binding	-	-	GO only
CUFF.1306.1	gi|225433752|ref|XP_002267641.1| PREDICTED: 2,3-dimethylmalate lyase	1.37e-55	215.537	GO:0008152 metabolic process	GO:0009507 chloroplast	GO:0046421 methylisocitrate lyase activity	-	-	GO only
CUFF.1277.1	gi|242066430|ref|XP_002454504.1| hypothetical protein SORBIDRAFT_04g032320	1.24e-17	93.3895	GO:0055085 transmembrane transport	GO:0016021 integral to membrane	-	-	-	GO only
CUFF.1280.1	gi|356572417|ref|XP_003554365.1| PREDICTED: cell number regulator 8-like	3.58e-46	182.548	-	GO:0016021 integral to membrane	-	-	pfam04749 PLAC8	GO & Domain
CUFF.1281.1	-	-	-	-	-	-	-	-
CUFF.1282.1	gi|297600317|ref|NP_001048946.2| Os03g0145000	1.96e-234	801.308	GO:0006468 protein phosphorylation | GO:0055114 oxidation-reduction process | GO:0007169 transmembrane receptor protein tyrosine kinase signaling pathway | GO:0010067 procambium histogenesis | GO:0007178 transmembrane receptor protein serine/threonine kinase signaling pathway | GO:0009069 serine family amino acid metabolic process	GO:0016021 integral to membrane | GO:0016023 cytoplasmic membrane-bounded vesicle	GO:0004707 MAP kinase activity | GO:0004872 receptor activity | GO:0005524 ATP binding | GO:0032440 2-alkenal reductase [NAD(P)] activity	-	pfam13855 LRR_8 | pfam12799 LRR_4	GO & Domain
CUFF.1283.1	gi|242063736|ref|XP_002453157.1| hypothetical protein SORBIDRAFT_04g000920	1.31e-34	150.451	GO:0006468 protein phosphorylation | GO:0055114 oxidation-reduction process | GO:0007169 transmembrane receptor protein tyrosine kinase signaling pathway | GO:0010067 procambium histogenesis | GO:0007178 transmembrane receptor protein serine/threonine kinase signaling pathway | GO:0009069 serine family amino acid metabolic process	GO:0016021 integral to membrane | GO:0016023 cytoplasmic membrane-bounded vesicle	GO:0004707 MAP kinase activity | GO:0004872 receptor activity | GO:0005524 ATP binding | GO:0032440 2-alkenal reductase [NAD(P)] activity	2.7.11.1	-	GO & Enzyme
CUFF.1307.2	-	-	-	-	-	-	-	-
CUFF.1285.1	gi|255538224|ref|XP_002510177.1| Kinesin heavy chain, putative	5.78e-33	139.306	GO:0007018 microtubule-based movement	GO:0005874 microtubule	GO:0005524 ATP binding | GO:0003777 microtubule motor activity	-	pfam06133 DUF964 | pfam12474 PKK | pfam12203 HDAC4_Gln | pfam11068 DUF2869	GO & Domain
CUFF.1284.1	gi|357154702|ref|XP_003576872.1| PREDICTED: chromosome-associated kinesin KIF4-like	4.79e-61	229.356	GO:0007018 microtubule-based movement	GO:0005874 microtubule	GO:0005524 ATP binding | GO:0003777 microtubule motor activity	-	-	GO only
CUFF.1308.1	gi|255556127|ref|XP_002519098.1| conserved hypothetical protein	4.1e-09	70.2083	-	-	-	-	-
CUFF.1317.1	gi|242032857|ref|XP_002463823.1| hypothetical protein SORBIDRAFT_01g006880	3.75e-11	76.4494	-	GO:0009536 plastid	-	-	-	GO only
CUFF.1324.2	gi|2501496|sp|Q40289.1|UFOG7_MANES RecName: Full=Anthocyanidin 3-O-glucosyltransferase 7; AltName: Full=Flavonol 3-O-glucosyltransferase 7; AltName: Full=UDP-glucose flavonoid 3-O-glucosyltransferase 7	2.04e-50	200.826	GO:0009813 flavonoid biosynthetic process	-	GO:0047213 anthocyanidin 3-O-glucosyltransferase activity	-	pfam00201 UDPGT	GO & Domain
CUFF.1333.1	gi|2501496|sp|Q40289.1|UFOG7_MANES RecName: Full=Anthocyanidin 3-O-glucosyltransferase 7; AltName: Full=Flavonol 3-O-glucosyltransferase 7; AltName: Full=UDP-glucose flavonoid 3-O-glucosyltransferase 7	1.13e-48	195.922	GO:0009813 flavonoid biosynthetic process	-	GO:0047213 anthocyanidin 3-O-glucosyltransferase activity	-	-	GO only
CUFF.1286.1	gi|147844158|emb|CAN80561.1| hypothetical protein VITISV_040288	5.37e-32	140.644	GO:0009910 negative regulation of flower development | GO:0006606 protein import into nucleus | GO:0033234 negative regulation of protein sumoylation | GO:0048443 stamen development | GO:0016973 poly(A)+ mRNA export from nucleus	GO:0005829 cytosol | GO:0005730 nucleolus | GO:0009506 plasmodesma | GO:0005643 nuclear pore | GO:0009507 chloroplast	GO:0003676 nucleic acid binding | GO:0005515 protein binding	-	-	GO only
CUFF.1309.1	gi|297795679|ref|XP_002865724.1| hypothetical protein ARALYDRAFT_494989	4.64e-35	154.017	-	GO:0031225 anchored to membrane | GO:0016023 cytoplasmic membrane-bounded vesicle	-	-	-	GO only
CUFF.1316.2	gi|297795679|ref|XP_002865724.1| hypothetical protein ARALYDRAFT_494989	4.09e-35	154.017	-	GO:0031225 anchored to membrane | GO:0016023 cytoplasmic membrane-bounded vesicle	-	-	-	GO only
CUFF.1287.1	gi|317411670|sp|A5B4D2.1|GUFP_VITVI RecName: Full=Translation factor GUF1 homolog, chloroplastic; AltName: Full=Elongation factor 4 homolog; Short=EF-4; AltName: Full=GTPase GUF1 homolog; AltName: Full=Ribosomal back-translocase; Flags: Precursor	1.23e-153	532.941	GO:0006412 translation | GO:0006184 GTP catabolic process	GO:0009507 chloroplast | GO:0005886 plasma membrane	GO:0003924 GTPase activity | GO:0005525 GTP binding	-	pfam00679 EFG_C	GO & Domain
CUFF.1289.1	gi|326504762|dbj|BAK06672.1| predicted protein	2.97e-22	112.559	GO:0006468 protein phosphorylation | GO:0009069 serine family amino acid metabolic process	GO:0005886 plasma membrane | GO:0009536 plastid	GO:0005524 ATP binding | GO:0004674 protein serine/threonine kinase activity	-	-	GO only
CUFF.1290.1	-	-	-	-	-	-	-	-
CUFF.1291.1	-	-	-	-	-	-	-	-
CUFF.1315.1	gi|225438196|ref|XP_002264013.1| PREDICTED: cytochrome c oxidase subunit 6a, mitochondrial	1.56e-09	70.2083	GO:0006123 mitochondrial electron transport, cytochrome c to oxygen | GO:0015992 proton transport	GO:0005739 mitochondrion | GO:0045277 respiratory chain complex IV	GO:0004129 cytochrome-c oxidase activity	-	-	GO only
CUFF.1326.1	gi|115455623|ref|NP_001051412.1| Os03g0772800	1.41e-27	127.716	GO:0006123 mitochondrial electron transport, cytochrome c to oxygen | GO:0015992 proton transport	GO:0005739 mitochondrion | GO:0045277 respiratory chain complex IV	GO:0004129 cytochrome-c oxidase activity	-	pfam02046 COX6A	GO & Domain
CUFF.1295.1	gi|356561780|ref|XP_003549156.1| PREDICTED: chloride channel protein CLC-c-like	9.57e-08	63.5214	-	-	-	-	-
CUFF.1321.2	gi|46390910|dbj|BAD16425.1| chloride channel	1e-50	200.38	-	-	-	-	-
CUFF.1297.1	-	-	-	-	-	-	-	-
CUFF.1299.1	-	-	-	-	-	-	-	-
CUFF.1298.1	-	-	-	-	-	-	-	-
CUFF.1301.1	gi|326494622|dbj|BAJ94430.1| predicted protein	0.000187	52.8223	-	-	-	-	-
CUFF.1303.1	gi|218185509|gb|EEC67936.1| hypothetical protein OsI_35656	7.51e-166	573.508	GO:0006680 glucosylceramide catabolic process | GO:0005975 carbohydrate metabolic process | GO:0006807 nitrogen compound metabolic process	GO:0005886 plasma membrane | GO:0016021 integral to membrane	GO:0004348 glucosylceramidase activity	-	pfam12215 GBA2_N	GO & Domain
CUFF.1304.1	-	-	-	-	-	-	-	-
CUFF.1305.1	-	-	-	-	-	-	-	-
CUFF.1341.2	gi|359492994|ref|XP_002283604.2| PREDICTED: receptor-like protein kinase HAIKU2-like	6.22e-87	311.382	GO:0006979 response to oxidative stress | GO:0046777 protein autophosphorylation | GO:0055114 oxidation-reduction process | GO:0009845 seed germination | GO:0009960 endosperm development | GO:0007169 transmembrane receptor protein tyrosine kinase signaling pathway | GO:0009069 serine family amino acid metabolic process	GO:0016021 integral to membrane | GO:0070825 micropyle | GO:0005886 plasma membrane	GO:0004674 protein serine/threonine kinase activity | GO:0005524 ATP binding | GO:0032440 2-alkenal reductase [NAD(P)] activity | GO:0004714 transmembrane receptor protein tyrosine kinase activity	2.7.11.1	pfam13855 LRR_8 | pfam12799 LRR_4	GO & Enzyme & Domain
CUFF.1344.1	gi|255537884|ref|XP_002510007.1| Receptor protein kinase CLAVATA1 precursor, putative	5.88e-111	391.179	GO:0006979 response to oxidative stress | GO:0046777 protein autophosphorylation | GO:0055114 oxidation-reduction process | GO:0009845 seed germination | GO:0009960 endosperm development | GO:0007169 transmembrane receptor protein tyrosine kinase signaling pathway | GO:0009069 serine family amino acid metabolic process	GO:0016021 integral to membrane | GO:0070825 micropyle | GO:0005886 plasma membrane	GO:0004674 protein serine/threonine kinase activity | GO:0005524 ATP binding | GO:0032440 2-alkenal reductase [NAD(P)] activity | GO:0004714 transmembrane receptor protein tyrosine kinase activity	2.7.11.1	pfam13855 LRR_8 | pfam12799 LRR_4	GO & Enzyme & Domain
CUFF.1322.1	gi|255565001|ref|XP_002523493.1| conserved hypothetical protein	8.41e-83	298.008	-	GO:0005634 nucleus	-	-	pfam00010 HLH	GO & Domain
CUFF.1325.1	gi|357118504|ref|XP_003560994.1| PREDICTED: transcription factor bHLH66-like	2.59e-13	83.582	-	-	-	-	-
CUFF.1310.1	-	-	-	-	-	-	-	-
CUFF.1311.1	gi|224119594|ref|XP_002318112.1| predicted protein	1.33e-23	110.775	GO:0006468 protein phosphorylation	GO:0009507 chloroplast	GO:0004672 protein kinase activity | GO:0005524 ATP binding	-	-	GO only
CUFF.1343.1	gi|296088355|emb|CBI36800.3| unnamed protein product	6.36e-39	165.162	GO:0016998 cell wall macromolecule catabolic process	-	-	-	-	GO only
CUFF.1347.1	gi|296088355|emb|CBI36800.3| unnamed protein product	1.04e-38	163.825	GO:0016998 cell wall macromolecule catabolic process	-	-	-	-	GO only
CUFF.1339.1	gi|4115949|gb|AAD03459.1| contains similarity to adenosine deaminases	1.64e-20	102.305	-	-	-	-	-
CUFF.1359.2	gi|326499566|dbj|BAJ86094.1| predicted protein	6.42e-156	540.52	GO:0006468 protein phosphorylation | GO:0055114 oxidation-reduction process | GO:0010103 stomatal complex morphogenesis | GO:0009737 response to abscisic acid stimulus | GO:0008356 asymmetric cell division | GO:0007165 signal transduction	GO:0031225 anchored to membrane	GO:0004872 receptor activity | GO:0004713 protein tyrosine kinase activity | GO:0005524 ATP binding | GO:0005515 protein binding | GO:0032440 2-alkenal reductase [NAD(P)] activity	-	pfam13855 LRR_8 | pfam12799 LRR_4	GO & Domain
CUFF.1368.2	gi|326499566|dbj|BAJ86094.1| predicted protein	1.16e-157	546.315	GO:0006468 protein phosphorylation | GO:0055114 oxidation-reduction process | GO:0010103 stomatal complex morphogenesis | GO:0009737 response to abscisic acid stimulus | GO:0008356 asymmetric cell division | GO:0007165 signal transduction	GO:0031225 anchored to membrane	GO:0004872 receptor activity | GO:0004713 protein tyrosine kinase activity | GO:0005524 ATP binding | GO:0005515 protein binding | GO:0032440 2-alkenal reductase [NAD(P)] activity	-	pfam13855 LRR_8 | pfam12799 LRR_4	GO & Domain
CUFF.1312.1	-	-	-	-	-	-	-	-
CUFF.1313.1	gi|115448489|ref|NP_001048024.1| Os02g0732200	4.58e-11	73.7746	-	-	-	-	-
CUFF.1314.1	-	-	-	-	-	-	-	-
CUFF.1342.2	gi|255552596|ref|XP_002517341.1| catalytic, putative	3.55e-60	226.236	GO:0001510 RNA methylation | GO:0006364 rRNA processing	GO:0005737 cytoplasm	GO:0046872 metal ion binding | GO:0008081 phosphoric diester hydrolase activity | GO:0051536 iron-sulfur cluster binding | GO:0008173 RNA methyltransferase activity	-	pfam01966 HD	GO & Domain
CUFF.1318.1	-	-	-	-	-	-	-	-
CUFF.1319.1	gi|115459428|ref|NP_001053314.1| Os04g0516600	2.61e-72	267.249	GO:0006567 threonine catabolic process | GO:0006544 glycine metabolic process | GO:0006563 L-serine metabolic process	-	GO:0030170 pyridoxal phosphate binding | GO:0004793 threonine aldolase activity	-	pfam01212 Beta_elim_lyase	GO & Domain
CUFF.1361.4	gi|356520452|ref|XP_003528876.1| PREDICTED: cell division protein ftsY homolog	8.78e-105	370.673	GO:0045038 protein import into chloroplast thylakoid membrane | GO:0009772 photosynthetic electron transport in photosystem II | GO:0010027 thylakoid membrane organization | GO:0051301 cell division | GO:0006614 SRP-dependent cotranslational protein targeting to membrane | GO:0007165 signal transduction	GO:0005786 signal recognition particle, endoplasmic reticulum targeting | GO:0009534 chloroplast thylakoid	GO:0017111 nucleoside-triphosphatase activity | GO:0004872 receptor activity | GO:0005515 protein binding | GO:0005525 GTP binding	-	pfam02881 SRP54_N	GO & Domain
CUFF.1320.1	gi|359474491|ref|XP_002279304.2| PREDICTED: regulator of nonsense transcripts 1 homolog	2.35e-24	114.342	GO:0000184 nuclear-transcribed mRNA catabolic process, nonsense-mediated decay	GO:0005737 cytoplasm	GO:0004386 helicase activity | GO:0003677 DNA binding | GO:0005524 ATP binding | GO:0008270 zinc ion binding	-	-	GO only
CUFF.1323.1	gi|351721334|ref|NP_001236182.1| dynamin-related protein 5A	5.35e-43	169.62	GO:0009793 embryo development ending in seed dormancy | GO:0006184 GTP catabolic process | GO:0010051 xylem and phloem pattern formation | GO:0072583 clathrin-mediated endocytosis | GO:0009920 cell plate formation involved in plant-type cell wall biogenesis | GO:0010091 trichome branching	GO:0005774 vacuolar membrane | GO:0005829 cytosol | GO:0005874 microtubule | GO:0009506 plasmodesma | GO:0009504 cell plate | GO:0009535 chloroplast thylakoid membrane | GO:0005886 plasma membrane	GO:0043424 protein histidine kinase binding | GO:0005525 GTP binding | GO:0030276 clathrin binding | GO:0003924 GTPase activity	-	-	GO only
CUFF.1327.1	-	-	-	-	-	-	-	-
CUFF.1329.1	gi|351725255|ref|NP_001236574.1| uncharacterized protein LOC100527220	1.41e-44	181.211	GO:0009409 response to cold | GO:0006970 response to osmotic stress | GO:0009845 seed germination	GO:0005739 mitochondrion	GO:0005507 copper ion binding | GO:0003723 RNA binding | GO:0003697 single-stranded DNA binding | GO:0005524 ATP binding | GO:0003690 double-stranded DNA binding	-	pfam00076 RRM_1 | pfam14259 RRM_6 | pfam13893 RRM_5	GO & Domain
CUFF.1330.1	gi|357153799|ref|XP_003576570.1| PREDICTED: uncharacterized protein LOC100843196	2.66e-20	104.98	-	-	GO:0016787 hydrolase activity	-	pfam07521 RMMBL	GO & Domain
CUFF.1328.1	-	-	-	-	-	-	-	-
CUFF.1332.1	-	-	-	-	-	-	-	-
CUFF.1331.1	gi|297745322|emb|CBI40402.3| unnamed protein product	1.69e-23	110.775	GO:0055114 oxidation-reduction process | GO:0006544 glycine metabolic process | GO:0006563 L-serine metabolic process | GO:0006566 threonine metabolic process | GO:0046487 glyoxylate metabolic process	GO:0009536 plastid	GO:0000166 nucleotide binding | GO:0008465 glycerate dehydrogenase activity | GO:0048037 cofactor binding	-	-	GO only
CUFF.1369.1	gi|115450231|ref|NP_001048716.1| Os03g0110500	4.15e-47	191.018	-	-	-	-	pfam07765 KIP1	Domain only
CUFF.1375.1	gi|115450231|ref|NP_001048716.1| Os03g0110500	2.66e-50	199.042	-	-	-	-	pfam11180 DUF2968	Domain only
CUFF.1334.1	gi|192910698|gb|ACF06457.1| 60S ribosomal protein L35	2.52e-05	55.9429	-	-	-	-	-
CUFF.1335.1	-	-	-	-	-	-	-	-
CUFF.1338.1	gi|115447609|ref|NP_001047584.1| Os02g0649700	5.89e-18	91.1605	GO:0051301 cell division | GO:0006508 proteolysis | GO:0030163 protein catabolic process | GO:0006510 ATP-dependent proteolysis	GO:0016021 integral to membrane | GO:0009941 chloroplast envelope | GO:0009535 chloroplast thylakoid membrane	GO:0008270 zinc ion binding | GO:0004176 ATP-dependent peptidase activity | GO:0004222 metalloendopeptidase activity | GO:0005524 ATP binding | GO:0008568 microtubule-severing ATPase activity	-	-	GO only
CUFF.1378.2	gi|357131950|ref|XP_003567596.1| PREDICTED: putative methyltransferase DDB_G0268948-like	5.68e-93	331.443	GO:0046686 response to cadmium ion | GO:0032259 methylation	GO:0005829 cytosol | GO:0005739 mitochondrion	GO:0008168 methyltransferase activity	-	pfam08241 Methyltransf_11 | pfam08242 Methyltransf_12 | pfam12847 Methyltransf_18 | pfam13489 Methyltransf_23 | pfam13847 Methyltransf_31 | pfam13659 Methyltransf_26	GO & Domain
CUFF.1379.1	gi|357131950|ref|XP_003567596.1| PREDICTED: putative methyltransferase DDB_G0268948-like	1.57e-86	310.045	GO:0046686 response to cadmium ion | GO:0032259 methylation	GO:0005829 cytosol | GO:0005739 mitochondrion	GO:0008168 methyltransferase activity	-	pfam08241 Methyltransf_11 | pfam08242 Methyltransf_12 | pfam12847 Methyltransf_18 | pfam13489 Methyltransf_23 | pfam13847 Methyltransf_31 | pfam13659 Methyltransf_26	GO & Domain
CUFF.1336.1	gi|350535190|ref|NP_001234181.1| PI-phospholipase C PLC4	8.93e-75	272.152	GO:0035556 intracellular signal transduction | GO:0009395 phospholipid catabolic process | GO:0046339 diacylglycerol metabolic process	GO:0005622 intracellular	GO:0004871 signal transducer activity | GO:0004435 phosphatidylinositol phospholipase C activity | GO:0005509 calcium ion binding	-	pfam09279 efhand_like	GO & Domain
CUFF.1337.1	gi|108707594|gb|ABF95389.1| phosphoinositide-specific phospholipase C, putative, expressed	1.17e-75	273.936	GO:0035556 intracellular signal transduction | GO:0009395 phospholipid catabolic process | GO:0046339 diacylglycerol metabolic process	GO:0005622 intracellular	GO:0004871 signal transducer activity | GO:0004435 phosphatidylinositol phospholipase C activity | GO:0005509 calcium ion binding	-	pfam00387 PI-PLC-Y	GO & Domain
CUFF.1340.1	gi|240256061|ref|NP_194242.6| P-loop containing nucleoside triphosphate hydrolase-like protein	5.64e-40	166.499	-	GO:0009536 plastid | GO:0005657 replication fork	GO:0003677 DNA binding | GO:0004003 ATP-dependent DNA helicase activity | GO:0005524 ATP binding	-	-	GO only
CUFF.1362.1	-	-	-	-	-	-	-	-
CUFF.1366.1	-	-	-	-	-	-	-	-
CUFF.1345.1	-	-	-	-	-	-	-	-
CUFF.1346.1	-	-	-	-	-	-	-	-
CUFF.1349.1	gi|147801502|emb|CAN61504.1| hypothetical protein VITISV_011736	0.00011	51.485	-	-	-	-	-
CUFF.1348.1	gi|225437949|ref|XP_002270029.1| PREDICTED: ribosome biogenesis protein BRX1 homolog	1.94e-123	432.638	-	GO:0005829 cytosol	-	-	pfam04427 Brix	GO & Domain
CUFF.1352.1	gi|338819019|gb|AEJ09955.1| STP	3.26e-27	125.487	-	-	-	-	pfam03106 WRKY	Domain only
CUFF.1351.1	gi|242043344|ref|XP_002459543.1| hypothetical protein SORBIDRAFT_02g006360	3.08e-184	634.582	GO:2000762 regulation of phenylpropanoid metabolic process	-	-	-	-	GO only
CUFF.1350.1	gi|297739653|emb|CBI29835.3| unnamed protein product	3.85e-31	139.306	GO:0009793 embryo development ending in seed dormancy	-	GO:0005488 binding	-	-	GO only
CUFF.1353.1	-	-	-	-	-	-	-	-
CUFF.1402.1	gi|226528956|ref|NP_001149382.1| LOC100283007	2.46e-54	209.296	GO:0015995 chlorophyll biosynthetic process | GO:0015979 photosynthesis | GO:0055114 oxidation-reduction process	GO:0009536 plastid	GO:0004497 monooxygenase activity | GO:0016628 oxidoreductase activity, acting on the CH-CH group of donors, NAD or NADP as acceptor | GO:0045550 geranylgeranyl reductase activity | GO:0000166 nucleotide binding	-	-	GO only
CUFF.1409.1	gi|228478498|gb|ACQ41835.1| geranyl-geranyl reductase	8.76e-47	188.789	GO:0015995 chlorophyll biosynthetic process | GO:0015979 photosynthesis | GO:0055114 oxidation-reduction process	GO:0009536 plastid	GO:0016628 oxidoreductase activity, acting on the CH-CH group of donors, NAD or NADP as acceptor | GO:0045550 geranylgeranyl reductase activity | GO:0000166 nucleotide binding	-	-	GO only
CUFF.1417.2	gi|226528956|ref|NP_001149382.1| LOC100283007	2.31e-53	207.958	GO:0015995 chlorophyll biosynthetic process | GO:0015979 photosynthesis | GO:0055114 oxidation-reduction process	GO:0009536 plastid	GO:0016628 oxidoreductase activity, acting on the CH-CH group of donors, NAD or NADP as acceptor | GO:0045550 geranylgeranyl reductase activity | GO:0000166 nucleotide binding	-	-	GO only
CUFF.1354.1	gi|41469489|gb|AAS07274.1| expressed protein (with alternative splicing)	6.14e-98	347.937	GO:0010087 phloem or xylem histogenesis | GO:0010305 leaf vascular tissue pattern formation | GO:0009734 auxin mediated signaling pathway	-	GO:0035091 phosphatidylinositol binding	-	pfam08458 PH_2	GO & Domain
CUFF.1355.1	-	-	-	-	-	-	-	-
CUFF.1356.1	gi|224129150|ref|XP_002320513.1| predicted protein	3.64e-112	395.191	-	GO:0009505 plant-type cell wall	GO:0003723 RNA binding | GO:0000166 nucleotide binding | GO:0008270 zinc ion binding	-	pfam00076 RRM_1	GO & Domain
CUFF.1358.1	-	-	-	-	-	-	-	-
CUFF.1357.1	gi|351727757|ref|NP_001235892.1| uncharacterized protein LOC100305985	3.62e-22	107.655	-	-	-	-	-
CUFF.1363.1	-	-	-	-	-	-	-	-
CUFF.1360.1	gi|225470285|ref|XP_002266380.1| PREDICTED: ATP-dependent Clp protease proteolytic subunit-related protein 2, chloroplastic	1.14e-15	89.8231	GO:0006508 proteolysis	-	GO:0004252 serine-type endopeptidase activity	-	-	GO only
CUFF.1364.1	gi|296085748|emb|CBI29559.3| unnamed protein product	9.05e-09	61.2924	-	-	-	-	-
CUFF.1365.1	-	-	-	-	-	-	-	-
CUFF.1399.2	gi|296085663|emb|CBI29462.3| unnamed protein product	1.14e-27	128.607	GO:0006260 DNA replication	GO:0042575 DNA polymerase complex	GO:0003887 DNA-directed DNA polymerase activity | GO:0003677 DNA binding	-	-	GO only
CUFF.1403.1	gi|296085663|emb|CBI29462.3| unnamed protein product	1e-33	148.668	GO:0006260 DNA replication	GO:0042575 DNA polymerase complex	GO:0003887 DNA-directed DNA polymerase activity | GO:0003677 DNA binding	-	-	GO only
CUFF.1386.1	-	-	-	-	-	-	-	-
CUFF.1388.1	-	-	-	-	-	-	-	-
CUFF.1367.1	gi|357119919|ref|XP_003561680.1| PREDICTED: uncharacterized protein LOC100845153	8.11e-100	354.178	-	GO:0005739 mitochondrion	-	-	pfam07888 CALCOCO1 | pfam00769 ERM | pfam12795 MscS_porin | pfam00038 Filament | pfam13868 Trichoplein | pfam09789 DUF2353 | pfam04156 IncA | pfam09787 Golgin_A5 | pfam10226 DUF2216 | pfam06548 Kinesin-related | pfam08614 ATG16 | pfam12072 DUF3552 | pfam06818 Fez1 | pfam12718 Tropomyosin_1 | pfam05701 DUF827 | pfam04849 HAP1_N | pfam14073 Cep57_CLD | pfam13863 DUF4200 | pfam03904 DUF334 | pfam097…	GO & Domain
CUFF.1395.2	gi|357119919|ref|XP_003561680.1| PREDICTED: uncharacterized protein LOC100845153	9.94e-08	65.3045	-	-	-	-	-
CUFF.1371.1	gi|224070784|ref|XP_002303235.1| predicted protein	1.98e-39	165.608	GO:0016042 lipid catabolic process | GO:0046486 glycerolipid metabolic process	-	GO:0004091 carboxylesterase activity | GO:0004806 triglyceride lipase activity	-	pfam03893 Lipase3_N	GO & Domain
CUFF.1396.1	gi|147797909|emb|CAN69465.1| hypothetical protein VITISV_023046	6.36e-116	407.673	GO:0006950 response to stress | GO:0006468 protein phosphorylation | GO:0009069 serine family amino acid metabolic process	-	GO:0004715 non-membrane spanning protein tyrosine kinase activity | GO:0005524 ATP binding | GO:0004674 protein serine/threonine kinase activity	2.7.11.1	pfam00069 Pkinase | pfam07714 Pkinase_Tyr	GO & Enzyme & Domain
CUFF.1372.1	-	-	-	-	-	-	-	-
CUFF.1373.1	gi|15234070|ref|NP_195036.1| uncharacterized protein	2.14e-15	88.4858	-	-	-	-	pfam05254 UPF0203	Domain only
CUFF.1370.1	-	-	-	-	-	-	-	-
CUFF.1411.1	gi|242046888|ref|XP_002461190.1| hypothetical protein SORBIDRAFT_02g042590	5.3e-128	447.795	-	GO:0016023 cytoplasmic membrane-bounded vesicle	-	-	-	GO only
CUFF.1413.1	gi|242046888|ref|XP_002461190.1| hypothetical protein SORBIDRAFT_02g042590	1.38e-23	116.571	-	GO:0016023 cytoplasmic membrane-bounded vesicle	-	-	-	GO only
CUFF.1374.1	gi|147786913|emb|CAN68895.1| hypothetical protein VITISV_026039	1.04e-37	160.258	GO:0008152 metabolic process	-	GO:0016746 transferase activity, transferring acyl groups	-	-	GO only
CUFF.1376.1	gi|346465385|gb|AEO32537.1| hypothetical protein	2.55e-105	372.456	GO:0080144 amino acid homeostasis | GO:0080022 primary root development | GO:0006096 glycolysis | GO:0055114 oxidation-reduction process | GO:0006094 gluconeogenesis	GO:0009536 plastid	GO:0051287 NAD binding | GO:0050661 NADP binding | GO:0004365 glyceraldehyde-3-phosphate dehydrogenase (NAD+) (phosphorylating) activity	-	pfam00044 Gp_dh_N	GO & Domain
CUFF.1377.1	gi|357158344|ref|XP_003578098.1| PREDICTED: cysteine-rich receptor-like protein kinase 10-like isoform 1	1.92e-37	159.367	-	-	-	2.7.11.1	-	Enzyme only
CUFF.1381.1	-	-	-	-	-	-	-	-
CUFF.1383.1	-	-	-	-	-	-	-	-
CUFF.1382.1	-	-	-	-	-	-	-	-
CUFF.1407.1	-	-	-	-	-	-	-	-
CUFF.1380.1	gi|296089993|emb|CBI39812.3| unnamed protein product	3.95e-44	180.319	GO:0006865 amino acid transport	GO:0016021 integral to membrane	GO:0015171 amino acid transmembrane transporter activity	-	-	GO only
CUFF.1427.1	-	-	-	-	-	-	-	-
CUFF.1437.1	-	-	-	-	-	-	-	-
CUFF.1384.1	gi|192910776|gb|ACF06496.1| nuclear transport factor 2	8.67e-51	197.705	GO:0006606 protein import into nucleus	GO:0005737 cytoplasm | GO:0005635 nuclear envelope	GO:0008536 Ran GTPase binding | GO:0008565 protein transporter activity	-	pfam02136 NTF2	GO & Domain
CUFF.1385.1	gi|147834164|emb|CAN73162.1| hypothetical protein VITISV_002553	3.35e-87	312.274	-	-	GO:0005488 binding	-	-	GO only
CUFF.1387.1	gi|255560307|ref|XP_002521170.1| conserved hypothetical protein	9.6e-06	59.0634	-	-	-	-	-
CUFF.1426.3	-	-	-	-	-	-	-	-
CUFF.1432.1	-	-	-	-	-	-	-	-
CUFF.1404.1	-	-	-	-	-	-	-	-
CUFF.1410.1	-	-	-	-	-	-	-	-
CUFF.1389.1	gi|218196218|gb|EEC78645.1| hypothetical protein OsI_18736	7.98e-11	73.7746	-	-	-	-	-
CUFF.1392.1	-	-	-	-	-	-	-	-
CUFF.1391.1	gi|294461880|gb|ADE76497.1| unknown	2.19e-27	126.824	-	GO:0005634 nucleus	-	-	-	GO only
CUFF.1390.1	gi|297739742|emb|CBI29924.3| unnamed protein product	2.15e-58	218.657	GO:0045892 negative regulation of transcription, DNA-dependent	GO:0005634 nucleus	-	-	-	GO only
CUFF.1424.1	gi|226506052|ref|NP_001143648.1| uncharacterized protein LOC100276370	1.75e-08	66.6419	-	-	-	-	-
CUFF.1430.1	gi|357507383|ref|XP_003623980.1| hypothetical protein MTR_7g077870	1.14e-20	106.317	-	-	-	-	-
CUFF.1393.1	gi|356548512|ref|XP_003542645.1| PREDICTED: putative clathrin assembly protein At5g35200-like	0.000214	53.2681	-	-	-	-	-
CUFF.1394.1	gi|297736850|emb|CBI26051.3| unnamed protein product	2.43e-16	92.4979	GO:0009911 positive regulation of flower development | GO:0016926 protein desumoylation | GO:0006508 proteolysis	GO:0005634 nucleus	GO:0016929 SUMO-specific protease activity	-	-	GO only
CUFF.1398.1	gi|357447247|ref|XP_003593899.1| Protease Do-like protein	8.96e-27	125.041	GO:0006508 proteolysis | GO:0055114 oxidation-reduction process	GO:0009536 plastid	GO:0032440 2-alkenal reductase [NAD(P)] activity | GO:0004252 serine-type endopeptidase activity	-	-	GO only
CUFF.1443.1	gi|147856096|emb|CAN82450.1| hypothetical protein VITISV_006435	1.75e-33	147.33	GO:0006464 protein modification process | GO:0006570 tyrosine metabolic process	-	GO:0004835 tubulin-tyrosine ligase activity	-	-	GO only
CUFF.1448.1	gi|147856096|emb|CAN82450.1| hypothetical protein VITISV_006435	2.85e-33	146.439	GO:0006464 protein modification process | GO:0006570 tyrosine metabolic process	-	GO:0004835 tubulin-tyrosine ligase activity	-	-	GO only
CUFF.1397.1	gi|147856096|emb|CAN82450.1| hypothetical protein VITISV_006435	1.99e-22	108.546	GO:0006464 protein modification process | GO:0006570 tyrosine metabolic process	-	GO:0004835 tubulin-tyrosine ligase activity	-	-	GO only
CUFF.1401.1	gi|115435396|ref|NP_001042456.1| Os01g0225000	3.4e-67	250.754	GO:0055085 transmembrane transport	GO:0005743 mitochondrial inner membrane | GO:0016021 integral to membrane	GO:0005488 binding	-	pfam00153 Mito_carr	GO & Domain
CUFF.1405.1	gi|15228209|ref|NP_187624.1| heme-binding-like protein	7.75e-05	53.7139	-	-	-	-	-
CUFF.1400.1	-	-	-	-	-	-	-	-
CUFF.1406.1	gi|115456988|ref|NP_001052094.1| Os04g0131900	3.62e-56	210.187	GO:0030244 cellulose biosynthetic process | GO:0030259 lipid glycosylation | GO:0016125 sterol metabolic process | GO:0009631 cold acclimation | GO:0048316 seed development	GO:0005886 plasma membrane	GO:0051507 beta-sitosterol UDP-glucosyltransferase activity	-	pfam03033 Glyco_transf_28	GO & Domain
CUFF.1408.1	gi|24459977|dbj|BAC22616.1| UDP-glucose:sterol 3-O-glucosyltransferase	2.41e-58	216.428	GO:0030244 cellulose biosynthetic process | GO:0016125 sterol metabolic process | GO:0009631 cold acclimation | GO:0048316 seed development	GO:0005886 plasma membrane	GO:0051507 beta-sitosterol UDP-glucosyltransferase activity	-	-	GO only
CUFF.1412.1	gi|255558572|ref|XP_002520311.1| topbp1, putative	3.13e-62	230.248	GO:0007140 male meiosis | GO:0007131 reciprocal meiotic recombination | GO:0007143 female meiosis | GO:0006974 response to DNA damage stimulus	GO:0005667 transcription factor complex	GO:0003713 transcription coactivator activity	-	-	GO only
CUFF.1440.2	gi|15225928|ref|NP_182135.1| ketopantoate hydroxymethyltransferase 1	1.14e-97	347.046	GO:0015940 pantothenate biosynthetic process | GO:0032259 methylation	GO:0005739 mitochondrion	GO:0003864 3-methyl-2-oxobutanoate hydroxymethyltransferase activity | GO:0050897 cobalt ion binding | GO:0008270 zinc ion binding | GO:0008168 methyltransferase activity	-	pfam02548 Pantoate_transf	GO & Domain
CUFF.1418.1	gi|4588012|gb|AAD25952.1|AF085717_1 putative callose synthase catalytic subunit	2.22e-12	72.883	GO:0006075 (1->3)-beta-D-glucan biosynthetic process | GO:0005982 starch metabolic process | GO:0005985 sucrose metabolic process	GO:0000148 1,3-beta-D-glucan synthase complex	GO:0003843 1,3-beta-D-glucan synthase activity	-	-	GO only
CUFF.1450.2	-	-	-	-	-	-	-	-
CUFF.1442.1	-	-	-	-	-	-	-	-
CUFF.1416.1	-	-	-	-	-	-	-	-
CUFF.1414.1	gi|115463579|ref|NP_001055389.1| Os05g0378800	4.63e-13	82.6905	-	-	-	-	-
CUFF.1415.1	gi|225434688|ref|XP_002279865.1| PREDICTED: probable anion transporter 4, chloroplastic	1.08e-21	108.992	GO:0055085 transmembrane transport | GO:0006817 phosphate ion transport | GO:0008643 carbohydrate transport | GO:0015711 organic anion transport	GO:0016020 membrane | GO:0009536 plastid	GO:0005315 inorganic phosphate transmembrane transporter activity | GO:0005351 sugar:hydrogen symporter activity | GO:0008514 organic anion transmembrane transporter activity	-	-	GO only
CUFF.1419.1	gi|115473401|ref|NP_001060299.1| Os07g0620300	8.76e-13	79.1241	-	-	-	-	-
CUFF.1445.1	gi|47497364|dbj|BAD19403.1| unknown protein	2.86e-128	448.686	-	-	-	-	-
CUFF.1444.2	gi|326516630|dbj|BAJ92470.1| predicted protein	5.61e-175	603.822	GO:0006810 transport	GO:0030288 outer membrane-bounded periplasmic space	GO:0005215 transporter activity	-	pfam13343 SBP_bac_6 | pfam13416 SBP_bac_8	GO & Domain
CUFF.1420.1	-	-	-	-	-	-	-	-
CUFF.1421.1	gi|224089999|ref|XP_002308900.1| predicted protein	9.77e-06	56.8345	-	-	-	-	-
CUFF.1452.1	gi|75330224|sp|Q8LMR2.1|DCL1_ORYSJ RecName: Full=Endoribonuclease Dicer homolog 1; AltName: Full=Dicer-like protein 1; Short=OsDCL1	6.07e-61	232.031	GO:0009908 flower development | GO:0009880 embryonic pattern specification | GO:0031053 primary miRNA processing | GO:0010098 suspensor development | GO:2000034 regulation of seed maturation | GO:0010599 production of lsiRNA involved in RNA interference | GO:0035279 mRNA cleavage involved in gene silencing by miRNA | GO:0010228 vegetative to reproductive phase transition of meristem | GO:0010267 …	GO:0010445 nuclear dicing body	GO:0004525 ribonuclease III activity | GO:0005515 protein binding | GO:0008026 ATP-dependent helicase activity | GO:0003725 double-stranded RNA binding | GO:0005524 ATP binding	-	pfam00035 dsrm	GO & Domain
CUFF.1460.2	gi|75330224|sp|Q8LMR2.1|DCL1_ORYSJ RecName: Full=Endoribonuclease Dicer homolog 1; AltName: Full=Dicer-like protein 1; Short=OsDCL1	6.07e-61	232.031	GO:0009908 flower development | GO:0009880 embryonic pattern specification | GO:0031053 primary miRNA processing | GO:0010098 suspensor development | GO:2000034 regulation of seed maturation | GO:0010599 production of lsiRNA involved in RNA interference | GO:0035279 mRNA cleavage involved in gene silencing by miRNA | GO:0010228 vegetative to reproductive phase transition of meristem | GO:0010267 …	GO:0010445 nuclear dicing body	GO:0004525 ribonuclease III activity | GO:0005515 protein binding | GO:0008026 ATP-dependent helicase activity | GO:0003725 double-stranded RNA binding | GO:0005524 ATP binding	-	pfam00035 dsrm	GO & Domain
CUFF.1422.1	gi|218199634|gb|EEC82061.1| hypothetical protein OsI_26048	8.77e-48	189.681	GO:0055085 transmembrane transport	GO:0016020 membrane	GO:0005215 transporter activity	-	-	GO only
CUFF.1423.1	gi|224139342|ref|XP_002323065.1| predicted protein	2.71e-48	186.114	GO:0009555 pollen development | GO:0006979 response to oxidative stress	GO:0016023 cytoplasmic membrane-bounded vesicle | GO:0005886 plasma membrane	-	-	-	GO only
CUFF.1428.1	gi|302143541|emb|CBI22102.3| unnamed protein product	4.71e-85	305.141	GO:0006075 (1->3)-beta-D-glucan biosynthetic process | GO:0005982 starch metabolic process | GO:0005985 sucrose metabolic process	GO:0000148 1,3-beta-D-glucan synthase complex	GO:0003843 1,3-beta-D-glucan synthase activity	-	-	GO only
CUFF.1425.1	gi|147811220|emb|CAN76875.1| hypothetical protein VITISV_013132	4.22e-82	295.334	GO:0006418 tRNA aminoacylation for protein translation	GO:0005737 cytoplasm	GO:0004812 aminoacyl-tRNA ligase activity | GO:0005524 ATP binding | GO:0000049 tRNA binding	-	pfam10354 DUF2431	GO & Domain
CUFF.1429.1	gi|255581543|ref|XP_002531577.1| protein binding protein, putative	0.00111	49.256	-	-	-	-	-
CUFF.1455.1	gi|32488705|emb|CAE03448.1| OSJNBa0088H09.6	8.03e-60	221.332	GO:0006468 protein phosphorylation | GO:0007165 signal transduction	GO:0005886 plasma membrane	GO:0004872 receptor activity | GO:0004672 protein kinase activity | GO:0005524 ATP binding	-	-	GO only
CUFF.1431.1	-	-	-	-	-	-	-	-
CUFF.1433.1	gi|218194718|gb|EEC77145.1| hypothetical protein OsI_15587	1e-13	84.4736	-	-	-	-	-
CUFF.1435.1	gi|255583559|ref|XP_002532536.1| phospho-n-acetylmuramoyl-pentapeptide-transferase, putative	1.11e-32	141.535	GO:0007049 cell cycle | GO:0008360 regulation of cell shape | GO:0007047 cellular cell wall organization | GO:0051301 cell division | GO:0009252 peptidoglycan biosynthetic process | GO:0006629 lipid metabolic process	GO:0005739 mitochondrion | GO:0016021 integral to membrane | GO:0005886 plasma membrane	GO:0008963 phospho-N-acetylmuramoyl-pentapeptide-transferase activity | GO:0051992 UDP-N-acetylmuramoyl-L-alanyl-D-glutamyl-meso-2,6-diaminopimelyl-D-alanyl-D-alanine:undecaprenyl-phosphate transferase activity	-	-	GO only
CUFF.1434.1	gi|297610719|ref|NP_001064950.2| Os10g0495300	6.33e-96	341.25	-	-	-	-	pfam03097 BRO1	Domain only
CUFF.1438.1	gi|225456890|ref|XP_002277458.1| PREDICTED: pentatricopeptide repeat-containing protein At1g08070	6.74e-75	272.598	-	-	GO:0005488 binding	-	pfam13041 PPR_2 | pfam01535 PPR	GO & Domain
CUFF.1436.1	-	-	-	-	-	-	-	-
CUFF.1439.1	gi|218191177|gb|EEC73604.1| hypothetical protein OsI_08085	3.74e-17	95.1727	-	-	GO:0005488 binding	-	-	GO only
CUFF.1441.1	-	-	-	-	-	-	-	-
CUFF.1463.1	gi|357130500|ref|XP_003566886.1| PREDICTED: uncharacterized protein LOC100844455	2.16e-28	129.499	-	GO:0009506 plasmodesma	-	-	pfam03469 XH	GO & Domain
CUFF.1471.2	gi|255557633|ref|XP_002519846.1| conserved hypothetical protein	0.000121	54.1597	-	-	-	-	-
CUFF.1446.1	gi|343887314|dbj|BAK61860.1| hypothetical protein	3.44e-14	79.1241	GO:0015979 photosynthesis	GO:0009535 chloroplast thylakoid membrane	-	-	-	GO only
CUFF.1476.1	gi|218192561|gb|EEC74988.1| hypothetical protein OsI_11043	1.77e-27	129.944	-	-	-	-	-
CUFF.1481.1	gi|218192561|gb|EEC74988.1| hypothetical protein OsI_11043	1.5e-27	129.944	-	-	-	-	-
CUFF.1474.1	gi|225462191|ref|XP_002269074.1| PREDICTED: GTP-dependent nucleic acid-binding protein engD-like	8.28e-41	169.62	-	-	GO:0005525 GTP binding	-	pfam06071 YchF-GTPase_C	GO & Domain
CUFF.1497.1	gi|224130858|ref|XP_002320942.1| multidrug/pheromone exporter, MDR family, ABC transporter family	4.73e-105	371.564	GO:0009630 gravitropism | GO:0048767 root hair elongation | GO:0010540 basipetal auxin transport | GO:0010315 auxin efflux | GO:0006200 ATP catabolic process | GO:0009735 response to cytokinin stimulus | GO:0006817 phosphate ion transport | GO:0006865 amino acid transport | GO:0015734 taurine transport | GO:0006855 drug transmembrane transport	GO:0016021 integral to membrane | GO:0009506 plasmodesma | GO:0005886 plasma membrane	GO:0015415 phosphate ion transmembrane-transporting ATPase activity | GO:0015411 taurine-transporting ATPase activity | GO:0008559 xenobiotic-transporting ATPase activity | GO:0005524 ATP binding	-	pfam00664 ABC_membrane	GO & Domain
CUFF.1505.1	gi|313230908|emb|CBY18905.1| unnamed protein product	1.98e-25	121.92	GO:0006334 nucleosome assembly	GO:0000786 nucleosome | GO:0033009 nucleomorph | GO:0005634 nucleus	GO:0003677 DNA binding	-	pfam00125 Histone	GO & Domain
CUFF.1510.1	-	-	-	-	-	-	-	-
CUFF.1473.1	gi|51038243|gb|AAT94046.1| unknown protein	8.58e-76	274.381	-	-	-	-	-
CUFF.1447.1	gi|297734699|emb|CBI16750.3| unnamed protein product	1.64e-144	502.627	GO:0032508 DNA duplex unwinding | GO:0006260 DNA replication | GO:0031145 anaphase-promoting complex-dependent proteasomal ubiquitin-dependent protein catabolic process | GO:0030071 regulation of mitotic metaphase/anaphase transition | GO:0009793 embryo development ending in seed dormancy	GO:0005680 anaphase-promoting complex | GO:0005657 replication fork	GO:0004003 ATP-dependent DNA helicase activity | GO:0003677 DNA binding | GO:0005524 ATP binding	-	pfam13086 AAA_11 | pfam13245 AAA_19 | pfam13604 AAA_30	GO & Domain
CUFF.1451.1	-	-	-	-	-	-	-	-
CUFF.1449.1	gi|224127888|ref|XP_002329202.1| chromatin remodeling complex subunit	4e-12	76.4494	-	-	GO:0005524 ATP binding | GO:0004386 helicase activity | GO:0003677 DNA binding | GO:0008270 zinc ion binding	-	-	GO only
CUFF.1453.1	gi|168014091|ref|XP_001759589.1| predicted protein	0.000423	51.9308	-	-	-	-	-
CUFF.1454.1	-	-	-	-	-	-	-	-
CUFF.1495.1	gi|359481083|ref|XP_002265170.2| PREDICTED: uncharacterized protein LOC100246079	4.3e-09	70.6541	-	-	-	-	-
CUFF.1457.1	gi|356512181|ref|XP_003524799.1| PREDICTED: uncharacterized protein At2g34460, chloroplastic-like	6.47e-75	272.598	-	-	GO:0000166 nucleotide binding	-	pfam13460 NAD_binding_10	GO & Domain
CUFF.1458.1	gi|228478496|gb|ACQ41834.1| stearoyl-acyl-carrier protein desaturase	1.03e-83	300.683	GO:0006633 fatty acid biosynthetic process | GO:0055114 oxidation-reduction process	GO:0009507 chloroplast	GO:0046914 transition metal ion binding | GO:0045300 acyl-[acyl-carrier-protein] desaturase activity	-	-	GO only
CUFF.1456.1	-	-	-	-	-	-	-	-
CUFF.1459.1	-	-	-	-	-	-	-	-
CUFF.1461.1	-	-	-	-	-	-	-	-
CUFF.1462.1	gi|50509216|dbj|BAD30468.1| putative COP9 complex subunit, FUS5	4.84e-17	90.7147	-	-	-	-	-
CUFF.1514.4	gi|225450462|ref|XP_002276683.1| PREDICTED: serine/threonine-protein kinase haspin-like	4.06e-33	148.668	GO:0006468 protein phosphorylation	-	GO:0005524 ATP binding | GO:0004672 protein kinase activity	-	pfam12330 DUF3635	GO & Domain
CUFF.1464.1	-	-	-	-	-	-	-	-
CUFF.1468.1	gi|225427576|ref|XP_002268530.1| PREDICTED: pentatricopeptide repeat-containing protein At5g48910-like	8.27e-180	619.871	GO:0009451 RNA modification | GO:0031425 chloroplast RNA processing	GO:0009507 chloroplast	-	-	pfam14432 DYW_deaminase | pfam13041 PPR_2 | pfam01535 PPR | pfam12854 PPR_1	GO & Domain
CUFF.1466.1	-	-	-	-	-	-	-	-
CUFF.1465.1	gi|224095345|ref|XP_002310379.1| predicted protein	1e-07	63.9672	-	GO:0009536 plastid	-	-	-	GO only
CUFF.1469.1	-	-	-	-	-	-	-	-
CUFF.1470.1	gi|195605192|gb|ACG24426.1| 3-hydroxyisobutyrate dehydrogenase	2.68e-26	119.691	GO:0006098 pentose-phosphate shunt | GO:0046487 glyoxylate metabolic process | GO:0006550 isoleucine catabolic process | GO:0006552 leucine catabolic process | GO:0006574 valine catabolic process | GO:0019521 D-gluconate metabolic process	-	GO:0051287 NAD binding | GO:0008442 3-hydroxyisobutyrate dehydrogenase activity | GO:0008679 2-hydroxy-3-oxopropionate reductase activity | GO:0004616 phosphogluconate dehydrogenase (decarboxylating) activity	-	pfam03807 F420_oxidored | pfam01408 GFO_IDH_MocA	GO & Domain
CUFF.1467.1	-	-	-	-	-	-	-	-
CUFF.1472.1	gi|224125582|ref|XP_002329840.1| predicted protein	2.87e-33	140.198	GO:0006810 transport	GO:0031969 chloroplast membrane | GO:0016021 integral to membrane	GO:0005215 transporter activity	-	-	GO only
CUFF.1475.1	-	-	-	-	-	-	-	-
CUFF.1477.1	gi|361069789|gb|AEW09206.1| hypothetical protein CL4737Contig1_03	3.66e-15	87.1484	GO:0009094 L-phenylalanine biosynthetic process | GO:0000162 tryptophan biosynthetic process | GO:0006571 tyrosine biosynthetic process	-	GO:0016597 amino acid binding | GO:0004664 prephenate dehydratase activity	-	-	GO only
CUFF.1483.1	-	-	-	-	-	-	-	-
CUFF.1480.1	gi|340248744|dbj|BAK52670.1| cytokinin riboside 5'-monophosphate phosphoribohydrolase	3.79e-79	285.526	-	GO:0005829 cytosol | GO:0005634 nucleus	GO:0016829 lyase activity	-	pfam03641 Lysine_decarbox	GO & Domain
CUFF.1479.1	gi|363808240|ref|NP_001242491.1| uncharacterized protein LOC100786583	0.00158	49.7018	-	-	-	-	-
CUFF.1478.1	gi|115488862|ref|NP_001066918.1| Os12g0529400	3.13e-60	229.356	GO:0009734 auxin mediated signaling pathway | GO:0055114 oxidation-reduction process	GO:0005788 endoplasmic reticulum lumen | GO:0005739 mitochondrion	GO:0004872 receptor activity | GO:0003779 actin binding | GO:0032440 2-alkenal reductase [NAD(P)] activity | GO:0008270 zinc ion binding | GO:0010011 auxin binding	-	pfam02041 Auxin_BP | pfam07883 Cupin_2	GO & Domain
CUFF.1482.1	gi|18423130|ref|NP_568723.1| kelch repeat-containing protein	3.4e-34	148.668	-	-	-	-	pfam13854 Kelch_5 | pfam13418 Kelch_4	Domain only
CUFF.1484.1	gi|222616907|gb|EEE53039.1| hypothetical protein OsJ_35761	2.13e-37	154.463	GO:0031125 rRNA 3'-end processing	GO:0005634 nucleus | GO:0005739 mitochondrion	GO:0008026 ATP-dependent helicase activity | GO:0003676 nucleic acid binding | GO:0005524 ATP binding	-	-	GO only
CUFF.1486.1	-	-	-	-	-	-	-	-
CUFF.1485.1	-	-	-	-	-	-	-	-
CUFF.1487.1	-	-	-	-	-	-	-	-
CUFF.1488.1	-	-	-	-	-	-	-	-
CUFF.1489.1	gi|115442055|ref|NP_001045307.1| Os01g0934000	1.01e-05	57.7261	-	-	-	-	-
CUFF.1504.1	-	-	-	-	-	-	-	-
CUFF.1506.1	-	-	-	-	-	-	-	-
CUFF.1490.1	gi|1709449|sp|P52902.1|ODPA_PEA RecName: Full=Pyruvate dehydrogenase E1 component subunit alpha, mitochondrial; Short=PDHE1-A; Flags: Precursor	3.36e-18	97.8474	GO:0046686 response to cadmium ion | GO:0006096 glycolysis | GO:0055114 oxidation-reduction process | GO:0006094 gluconeogenesis | GO:0009097 isoleucine biosynthetic process | GO:0009098 leucine biosynthetic process | GO:0009099 valine biosynthetic process	GO:0005759 mitochondrial matrix | GO:0005634 nucleus | GO:0005829 cytosol | GO:0045254 pyruvate dehydrogenase complex	GO:0004739 pyruvate dehydrogenase (acetyl-transferring) activity	-	-	GO only
CUFF.1516.1	-	-	-	-	-	-	-	-
CUFF.1492.1	gi|225456876|ref|XP_002277262.1| PREDICTED: uncharacterized protein LOC100255272	1.07e-46	189.235	GO:0042254 ribosome biogenesis | GO:0006412 translation	GO:0005840 ribosome | GO:0005739 mitochondrion	GO:0003735 structural constituent of ribosome	-	pfam01245 Ribosomal_L19	GO & Domain
CUFF.1517.2	gi|326507468|dbj|BAK03127.1| predicted protein	2.25e-93	332.78	GO:0019458 methionine catabolic process via 2-oxobutanoate | GO:0006534 cysteine metabolic process	GO:0005829 cytosol	GO:0030170 pyridoxal phosphate binding | GO:0003962 cystathionine gamma-synthase activity | GO:0018826 methionine gamma-lyase activity	-	pfam01053 Cys_Met_Meta_PP | pfam01212 Beta_elim_lyase	GO & Domain
CUFF.1493.1	-	-	-	-	-	-	-	-
CUFF.1491.1	gi|187372594|gb|ACD03042.1| hypothetical protein Ycf1	6.87e-08	62.184	-	-	-	-	-
CUFF.1494.1	-	-	-	-	-	-	-	-
CUFF.1496.1	-	-	-	-	-	-	-	-
CUFF.1521.1	-	-	-	-	-	-	-	-
CUFF.1532.1	gi|293333182|ref|NP_001167750.1| uncharacterized protein LOC100381440	2.46e-17	96.0642	-	GO:0016020 membrane	-	-	-	GO only
CUFF.1498.1	-	-	-	-	-	-	-	-
CUFF.1527.2	-	-	-	-	-	-	-	-
CUFF.1500.1	-	-	-	-	-	-	-	-
CUFF.1507.1	-	-	-	-	-	-	-	pfam04117 Mpv17_PMP22	Domain only
CUFF.1525.1	gi|218184834|gb|EEC67261.1| hypothetical protein OsI_34223	3.01e-58	220.886	-	-	-	-	pfam12937 F-box-like | pfam00646 F-box	Domain only
CUFF.1539.1	gi|218184834|gb|EEC67261.1| hypothetical protein OsI_34223	1.41e-57	220.886	-	-	-	-	pfam12937 F-box-like | pfam00646 F-box	Domain only
CUFF.1499.1	-	-	-	-	-	-	-	-
CUFF.1538.1	gi|225440504|ref|XP_002272506.1| PREDICTED: uncharacterized protein LOC100264910	4.89e-70	258.779	-	GO:0005739 mitochondrion | GO:0009706 chloroplast inner membrane	-	-	-	GO only
CUFF.1501.1	-	-	-	-	-	-	-	-
CUFF.1502.1	-	-	-	-	-	-	-	-
CUFF.1503.1	gi|225436662|ref|XP_002276538.1| PREDICTED: UPF0176 protein Pput_3956	2.03e-08	62.184	-	-	-	-	-
CUFF.1508.1	gi|225436662|ref|XP_002276538.1| PREDICTED: UPF0176 protein Pput_3956	1.36e-23	111.667	GO:0000413 protein peptidyl-prolyl isomerization	GO:0005739 mitochondrion | GO:0009507 chloroplast	GO:0003755 peptidyl-prolyl cis-trans isomerase activity	-	-	GO only
CUFF.1509.1	gi|57281695|dbj|BAD86587.1| sphingosine kinase	1e-28	131.282	GO:0030148 sphingolipid biosynthetic process | GO:0007205 activation of protein kinase C activity by G-protein coupled receptor protein signaling pathway | GO:0009395 phospholipid catabolic process | GO:0046486 glycerolipid metabolic process | GO:0006687 glycosphingolipid metabolic process	GO:0005886 plasma membrane	GO:0004143 diacylglycerol kinase activity | GO:0017050 D-erythro-sphingosine kinase activity | GO:0001729 ceramide kinase activity	-	-	GO only
CUFF.1511.1	-	-	-	-	-	-	-	-
CUFF.1512.1	gi|83316103|gb|ABC02343.1| class III peroxidase	1.16e-106	376.914	GO:0055114 oxidation-reduction process | GO:0006979 response to oxidative stress | GO:0006804 peroxidase reaction	-	GO:0020037 heme binding | GO:0004601 peroxidase activity	-	pfam00141 peroxidase	GO & Domain
CUFF.1513.1	gi|38605818|emb|CAE05226.3| OSJNBa0011K22.8	3.85e-18	92.9437	GO:0006508 proteolysis	-	GO:0004190 aspartic-type endopeptidase activity	-	-	GO only
CUFF.1515.1	-	-	-	-	-	-	-	-
CUFF.1549.1	gi|115488172|ref|NP_001066573.1| Os12g0279600	3.65e-17	91.1605	GO:0006281 DNA repair | GO:0006308 DNA catabolic process	-	GO:0004519 endonuclease activity | GO:0008853 exodeoxyribonuclease III activity	-	-	GO only
CUFF.1518.1	gi|357483755|ref|XP_003612164.1| Transcription-associated protein	0.00128	50.1476	-	-	-	-	-
CUFF.1519.1	gi|255576511|ref|XP_002529147.1| Aspartic proteinase nepenthesin-1 precursor, putative	4.74e-176	607.389	GO:0006508 proteolysis	-	GO:0004190 aspartic-type endopeptidase activity	-	-	GO only
CUFF.1522.1	gi|125553212|gb|EAY98921.1| hypothetical protein OsI_20876	1.33e-107	380.034	GO:0006355 regulation of transcription, DNA-dependent	GO:0009536 plastid | GO:0005667 transcription factor complex	GO:0003700 sequence-specific DNA binding transcription factor activity | GO:0003677 DNA binding	-	pfam02362 B3	GO & Domain
CUFF.1520.1	gi|357517083|ref|XP_003628830.1| tRNA-dihydrouridine synthase 2-like protein	3.03e-23	109.884	GO:0008033 tRNA processing | GO:0055114 oxidation-reduction process	GO:0005622 intracellular	GO:0050660 flavin adenine dinucleotide binding | GO:0008270 zinc ion binding | GO:0017150 tRNA dihydrouridine synthase activity	-	-	GO only
CUFF.1524.1	-	-	-	-	-	-	-	-
CUFF.1523.1	-	-	-	-	-	-	-	-
CUFF.1558.1	-	-	-	-	-	-	-	-
CUFF.1526.1	-	-	-	-	-	-	-	-
CUFF.1528.1	gi|115450741|ref|NP_001048971.1| Os03g0149200	4.07e-59	226.682	-	GO:0016023 cytoplasmic membrane-bounded vesicle | GO:0005783 endoplasmic reticulum	-	-	pfam05514 HR_lesion	GO & Domain
CUFF.1529.1	-	-	-	-	-	-	-	-
CUFF.1530.1	gi|356555380|ref|XP_003546010.1| PREDICTED: auxin response factor 3-like	1.09e-26	123.258	GO:0006355 regulation of transcription, DNA-dependent | GO:0010050 vegetative phase change | GO:0010158 abaxial cell fate specification | GO:0009734 auxin mediated signaling pathway	GO:0005667 transcription factor complex	GO:0003677 DNA binding | GO:0046983 protein dimerization activity | GO:0003700 sequence-specific DNA binding transcription factor activity	-	-	GO only
CUFF.1531.1	-	-	-	-	-	-	-	-
CUFF.1533.1	-	-	-	-	-	-	-	-
CUFF.1534.1	gi|356519631|ref|XP_003528474.1| PREDICTED: developmentally regulated G-protein 2-like	9e-83	297.563	-	GO:0016023 cytoplasmic membrane-bounded vesicle	GO:0005525 GTP binding | GO:0070300 phosphatidic acid binding | GO:0019003 GDP binding | GO:0003924 GTPase activity	-	pfam01926 MMR_HSR1	GO & Domain
CUFF.1535.1	gi|224035849|gb|ACN37000.1| unknown	3.27e-109	385.384	GO:0009069 serine family amino acid metabolic process | GO:0016310 phosphorylation	GO:0016459 myosin complex	GO:0003697 single-stranded DNA binding | GO:0016905 myosin heavy chain kinase activity	-	pfam00400 WD40	GO & Domain
CUFF.1536.1	gi|357159523|ref|XP_003578473.1| PREDICTED: uncharacterized protein LOC100842492	2.2e-46	187.006	-	-	-	-	pfam00789 UBX	Domain only
CUFF.1537.1	-	-	-	-	-	-	-	-
CUFF.1554.1	gi|225426846|ref|XP_002276758.1| PREDICTED: uncharacterized protein LOC100251323	6.2e-16	90.2689	-	-	-	-	-
CUFF.1555.1	gi|147818808|emb|CAN71799.1| hypothetical protein VITISV_004395	1.32e-13	83.1363	-	-	-	-	-
CUFF.1540.1	gi|357167236|ref|XP_003581066.1| PREDICTED: ruBisCO large subunit-binding protein subunit alpha, chloroplastic-like	7.28e-54	209.741	GO:0042026 protein refolding	GO:0009507 chloroplast	GO:0005524 ATP binding | GO:0051082 unfolded protein binding	-	-	GO only
CUFF.1553.1	gi|147836191|emb|CAN73178.1| hypothetical protein VITISV_039910	9.73e-10	72.4372	-	-	-	-	-
CUFF.1556.1	gi|356510098|ref|XP_003523777.1| PREDICTED: transcription factor bHLH143-like	6.49e-10	72.883	-	-	-	-	-
CUFF.1541.1	gi|255545906|ref|XP_002514013.1| transcription factor, putative	5.75e-06	54.6055	-	-	-	-	-
CUFF.1542.1	-	-	-	-	-	-	-	-
CUFF.1570.1	gi|359488588|ref|XP_002276597.2| PREDICTED: transportin-3-like	2.79e-99	352.395	-	-	GO:0005488 binding	-	pfam08389 Xpo1	GO & Domain
CUFF.1543.1	-	-	-	-	-	-	-	-
CUFF.1544.1	gi|115442591|ref|NP_001045575.1| Os01g0977600	1.5e-20	105.872	-	GO:0005829 cytosol	GO:0008270 zinc ion binding	-	-	GO only
CUFF.1563.1	gi|225435808|ref|XP_002285758.1| PREDICTED: uncharacterized protein LOC100260398	1.05e-92	330.551	GO:0006412 translation | GO:0042254 ribosome biogenesis	GO:0005840 ribosome | GO:0016023 cytoplasmic membrane-bounded vesicle	GO:0003735 structural constituent of ribosome	-	-	GO only
CUFF.1564.1	gi|225435808|ref|XP_002285758.1| PREDICTED: uncharacterized protein LOC100260398	1.05e-92	330.551	GO:0006412 translation | GO:0042254 ribosome biogenesis	GO:0005840 ribosome | GO:0016023 cytoplasmic membrane-bounded vesicle	GO:0003735 structural constituent of ribosome	-	-	GO only
CUFF.1546.1	-	-	-	-	-	-	-	-
CUFF.1545.1	gi|374256061|gb|AEZ00892.1| putative sucrose transporter protein, partial	9.49e-110	387.167	GO:0055085 transmembrane transport	GO:0016021 integral to membrane	-	-	-	GO only
CUFF.1547.1	gi|54873545|gb|AAV41028.1| sucrose transporter	4.28e-31	136.186	GO:0009611 response to wounding | GO:0055085 transmembrane transport | GO:0015770 sucrose transport | GO:0006812 cation transport	GO:0005886 plasma membrane | GO:0090406 pollen tube | GO:0016021 integral to membrane	GO:0008506 sucrose:hydrogen symporter activity	-	-	GO only
CUFF.1550.1	-	-	-	-	-	-	-	-
CUFF.1583.1	-	-	-	-	-	-	-	-
CUFF.1548.1	gi|212275406|ref|NP_001130741.1| uncharacterized protein LOC100191845 precursor	3.01e-277	943.516	GO:0006468 protein phosphorylation | GO:0006623 protein targeting to vacuole | GO:0006508 proteolysis | GO:0009069 serine family amino acid metabolic process	GO:0000139 Golgi membrane | GO:0031902 late endosome membrane | GO:0017119 Golgi transport complex | GO:0005802 trans-Golgi network | GO:0030665 clathrin coated vesicle membrane | GO:0005773 vacuole | GO:0005887 integral to plasma membrane	GO:0008233 peptidase activity | GO:0004674 protein serine/threonine kinase activity | GO:0005509 calcium ion binding | GO:0005524 ATP binding	-	pfam02225 PA	GO & Domain
CUFF.1551.1	gi|34393605|dbj|BAC83258.1| pentatricopeptide (PPR) repeat-containing protein-like protein	4.49e-149	517.784	-	-	-	-	pfam14432 DYW_deaminase	Domain only
CUFF.1579.1	gi|225458826|ref|XP_002283315.1| PREDICTED: cyclin-D5-1	1.04e-58	226.236	-	-	-	-	pfam00134 Cyclin_N	Domain only
CUFF.1552.1	-	-	-	-	-	-	-	-
CUFF.1585.1	gi|115451411|ref|NP_001049306.1| Os03g0203200	1.95e-143	499.061	-	GO:0009536 plastid	GO:0080030 methyl indole-3-acetate esterase activity | GO:0080032 methyl jasmonate esterase activity | GO:0080031 methyl salicylate esterase activity | GO:0004091 carboxylesterase activity	-	pfam12697 Abhydrolase_6 | pfam12695 Abhydrolase_5	GO & Domain
CUFF.1596.1	gi|357438141|ref|XP_003589346.1| Auxin-induced protein 5NG4	3.64e-112	395.191	GO:0006810 transport | GO:0009834 secondary cell wall biogenesis | GO:0090358 positive regulation of tryptophan metabolic process | GO:0009826 unidimensional cell growth | GO:0009734 auxin mediated signaling pathway | GO:0090355 positive regulation of auxin metabolic process	GO:0009705 plant-type vacuole membrane | GO:0005938 cell cortex | GO:0005887 integral to plasma membrane	-	-	pfam00892 EamA	GO & Domain
CUFF.1599.1	gi|357438139|ref|XP_003589345.1| Auxin-induced protein 5NG4	2.49e-23	117.017	GO:0009834 secondary cell wall biogenesis | GO:0090358 positive regulation of tryptophan metabolic process | GO:0009826 unidimensional cell growth | GO:0090355 positive regulation of auxin metabolic process	GO:0009705 plant-type vacuole membrane | GO:0005886 plasma membrane	-	-	-	GO only
CUFF.1557.1	gi|224085439|ref|XP_002307576.1| predicted protein	3.93e-73	269.478	GO:0010044 response to aluminum ion	-	-	-	pfam13515 FUSC_2	GO & Domain
CUFF.1574.1	-	-	-	-	-	-	-	-
CUFF.1576.1	-	-	-	-	-	-	-	-
CUFF.1560.1	-	-	-	-	-	-	-	-
CUFF.1559.1	gi|16555360|gb|AAL23724.1| cold acclimation protein WCOR413-like protein beta form	0.00477	48.3644	-	-	-	-	-
CUFF.1561.1	gi|357158185|ref|XP_003578044.1| PREDICTED: uncharacterized protein LOC100840670	3.72e-14	83.582	GO:0009567 double fertilization forming a zygote and endosperm | GO:0055085 transmembrane transport | GO:0008643 carbohydrate transport	GO:0016021 integral to membrane	GO:0005351 sugar:hydrogen symporter activity	-	-	GO only
CUFF.1562.1	gi|358346667|ref|XP_003637387.1| hypothetical protein MTR_084s0010	3.93e-47	182.102	-	-	-	-	-
CUFF.1592.1	-	-	-	-	-	-	-	-
CUFF.1604.1	-	-	-	-	-	-	-	-
CUFF.1566.1	gi|225447139|ref|XP_002271237.1| PREDICTED: clathrin coat assembly protein AP180	2.14e-25	121.92	GO:0048268 clathrin coat assembly	-	GO:0005545 1-phosphatidylinositol binding | GO:0030276 clathrin binding	-	-	GO only
CUFF.1565.1	-	-	-	-	-	-	-	-
CUFF.1567.1	gi|115476752|ref|NP_001061972.1| Os08g0459100	1.83e-24	115.679	-	GO:0009536 plastid	-	-	-	GO only
CUFF.1568.1	-	-	-	-	-	-	-	-
CUFF.1573.1	gi|148905793|gb|ABR16060.1| unknown	2.25e-62	236.935	GO:0006810 transport	GO:0005622 intracellular	GO:0003676 nucleic acid binding | GO:0000166 nucleotide binding	-	pfam02136 NTF2	GO & Domain
CUFF.1569.1	gi|115472445|ref|NP_001059821.1| Os07g0524100	9.21e-08	63.0756	-	-	-	-	-
CUFF.1571.1	gi|33146727|dbj|BAC79616.1| putative Septum-promoting GTP-binding protein 1 (GTPase spg1)	9.33e-32	141.089	GO:0007264 small GTPase mediated signal transduction	GO:0005622 intracellular	GO:0005525 GTP binding	-	pfam08477 Miro	GO & Domain
CUFF.1572.1	gi|326502398|dbj|BAJ95262.1| predicted protein	2.97e-05	55.0513	-	-	-	-	-
CUFF.1575.1	gi|359493529|ref|XP_003634621.1| PREDICTED: uncharacterized protein LOC100854143	3.78e-49	196.813	-	-	-	-	pfam12937 F-box-like | pfam00646 F-box	Domain only
CUFF.1578.1	gi|259489936|ref|NP_001158980.1| uncharacterized protein LOC100303941	5.28e-06	59.0634	-	-	-	-	pfam04570 DUF581	Domain only
CUFF.1581.1	gi|225427754|ref|XP_002267001.1| PREDICTED: uncharacterized protein LOC100243531	5.34e-19	98.739	-	-	-	-	-
CUFF.1577.1	gi|255586708|ref|XP_002533978.1| lrr receptor protein kinase, putative	7.73e-93	330.997	GO:0006468 protein phosphorylation | GO:0055114 oxidation-reduction process | GO:0007165 signal transduction | GO:0009069 serine family amino acid metabolic process	GO:0016023 cytoplasmic membrane-bounded vesicle | GO:0016021 integral to membrane	GO:0004872 receptor activity | GO:0005524 ATP binding | GO:0032440 2-alkenal reductase [NAD(P)] activity | GO:0004674 protein serine/threonine kinase activity	2.7.11.1	pfam08263 LRRNT_2 | pfam13855 LRR_8	GO & Enzyme & Domain
CUFF.1615.2	gi|290767960|gb|ADD60669.1| putative somatic embryogenesis protein kinase 1	7.17e-14	83.1363	-	GO:0016023 cytoplasmic membrane-bounded vesicle	-	-	-	GO only
CUFF.1614.2	gi|356538743|ref|XP_003537860.1| PREDICTED: uncharacterized protein LOC100785793	6.48e-39	165.162	GO:0015914 phospholipid transport	GO:0005622 intracellular | GO:0005886 plasma membrane	GO:0008526 phosphatidylinositol transporter activity	-	-	GO only
CUFF.1580.1	-	-	-	-	-	-	-	-
CUFF.1582.1	gi|255566048|ref|XP_002524012.1| DNA-binding protein smubp-2, putative	5.42e-27	121.029	-	-	GO:0003677 DNA binding | GO:0000166 nucleotide binding | GO:0004386 helicase activity	-	-	GO only
CUFF.1584.1	gi|225439327|ref|XP_002269188.1| PREDICTED: protein LURP-one-related 8	1.14e-58	225.344	-	GO:0009536 plastid	-	-	pfam04525 Tub_2	GO & Domain
CUFF.1586.1	gi|61614851|gb|AAQ21371.2| beta-galactosidase	2.76e-23	111.667	GO:0006012 galactose metabolic process | GO:0006027 glycosaminoglycan catabolic process | GO:0006687 glycosphingolipid metabolic process | GO:0046486 glycerolipid metabolic process	GO:0009341 beta-galactosidase complex	GO:0004565 beta-galactosidase activity | GO:0043169 cation binding | GO:0005529 sugar binding	-	-	GO only
CUFF.1588.1	gi|61614851|gb|AAQ21371.2| beta-galactosidase	5.66e-65	239.164	GO:0006012 galactose metabolic process | GO:0006027 glycosaminoglycan catabolic process | GO:0006687 glycosphingolipid metabolic process | GO:0046486 glycerolipid metabolic process	GO:0016020 membrane | GO:0016023 cytoplasmic membrane-bounded vesicle | GO:0048046 apoplast | GO:0009341 beta-galactosidase complex	GO:0004565 beta-galactosidase activity | GO:0005529 sugar binding | GO:0043169 cation binding	-	-	GO only
CUFF.1589.1	gi|297736670|emb|CBI25687.3| unnamed protein product	1.02e-42	172.741	GO:0048364 root development | GO:0048194 Golgi vesicle budding | GO:0015914 phospholipid transport | GO:0048367 shoot development | GO:0006812 cation transport | GO:0015917 aminophospholipid transport	GO:0016021 integral to membrane | GO:0005794 Golgi apparatus | GO:0005886 plasma membrane	GO:0015662 ATPase activity, coupled to transmembrane movement of ions, phosphorylative mechanism | GO:0005524 ATP binding | GO:0000287 magnesium ion binding | GO:0004012 phospholipid-translocating ATPase activity	-	-	GO only
CUFF.1587.1	-	-	-	-	-	-	-	-
CUFF.1590.1	gi|50838992|gb|AAT81753.1| transporter associated domain containing protein	9.36e-15	80.9073	-	GO:0009941 chloroplast envelope	GO:0050660 flavin adenine dinucleotide binding	-	-	GO only
CUFF.1591.1	-	-	-	-	-	-	-	-
CUFF.1594.1	gi|115485943|ref|NP_001068115.1| Os11g0568600	5.48e-06	57.2803	-	-	-	-	-
CUFF.1593.1	gi|255559607|ref|XP_002520823.1| conserved hypothetical protein	5.27e-16	91.1605	-	-	-	-	-
CUFF.1595.1	-	-	-	-	-	-	-	-
CUFF.1627.1	gi|15238711|ref|NP_197300.1| anthranilate phosphoribosyltransferase	8.86e-145	503.519	GO:0009753 response to jasmonic acid stimulus | GO:0009739 response to gibberellin stimulus | GO:0009651 response to salt stress | GO:0009751 response to salicylic acid stimulus | GO:0009733 response to auxin stimulus | GO:0009723 response to ethylene stimulus | GO:0000162 tryptophan biosynthetic process | GO:0046686 response to cadmium ion | GO:0006571 tyrosine biosynthetic process | GO:0009094 …	GO:0009941 chloroplast envelope | GO:0009570 chloroplast stroma | GO:0005634 nucleus | GO:0000781 chromosome, telomeric region	GO:0003691 double-stranded telomeric DNA binding | GO:0005515 protein binding | GO:0004048 anthranilate phosphoribosyltransferase activity	2.4.2.18	pfam00591 Glycos_transf_3 | pfam02885 Glycos_trans_3N	GO & Enzyme & Domain
CUFF.1597.1	gi|224106035|ref|XP_002314020.1| predicted protein	8.56e-51	196.813	GO:0006446 regulation of translational initiation	GO:0005840 ribosome	GO:0003743 translation initiation factor activity	-	-	GO only
CUFF.1598.1	gi|326489025|dbj|BAK01496.1| predicted protein	5.65e-08	63.9672	-	-	-	-	-
CUFF.1603.1	gi|225468576|ref|XP_002263337.1| PREDICTED: aconitate hydratase 1-like	1.74e-69	253.429	GO:0006097 glyoxylate cycle | GO:0019643 reductive tricarboxylic acid cycle	GO:0009536 plastid	GO:0046872 metal ion binding | GO:0051539 4 iron, 4 sulfur cluster binding | GO:0003994 aconitate hydratase activity | GO:0052632 citrate hydro-lyase (cis-aconitate-forming) activity | GO:0052633 isocitrate hydro-lyase (cis-aconitate-forming) activity	-	-	GO only
CUFF.1600.1	gi|255582228|ref|XP_002531906.1| ATP synthase delta chain, putative	4.17e-28	129.499	GO:0015986 ATP synthesis coupled proton transport	GO:0045259 proton-transporting ATP synthase complex	GO:0016787 hydrolase activity | GO:0046933 hydrogen ion transporting ATP synthase activity, rotational mechanism	-	-	GO only
CUFF.1602.1	-	-	-	-	-	-	-	-
CUFF.1601.1	gi|195606010|gb|ACG24835.1| zinc finger protein	2.87e-05	56.3887	-	-	-	-	-
CUFF.1605.1	gi|147864944|emb|CAN83625.1| hypothetical protein VITISV_041718	0.00621	48.3644	-	-	-	-	-
CUFF.1607.1	gi|78103294|ref|YP_358630.1| ribosomal protein S7	6.57e-15	85.3652	GO:0006412 translation | GO:0042254 ribosome biogenesis	GO:0015935 small ribosomal subunit | GO:0009507 chloroplast | GO:0005739 mitochondrion	GO:0003735 structural constituent of ribosome | GO:0019843 rRNA binding	-	-	GO only
CUFF.1606.1	-	-	-	-	-	-	-	-
CUFF.1609.1	gi|321437419|gb|ADW83720.1| ribosomal protein S4	5.72e-29	133.065	GO:0006412 translation | GO:0042254 ribosome biogenesis	GO:0005840 ribosome | GO:0009570 chloroplast stroma | GO:0016020 membrane | GO:0009579 thylakoid	GO:0003735 structural constituent of ribosome | GO:0003723 RNA binding	-	-	GO only
CUFF.1608.1	gi|356522156|ref|XP_003529714.1| PREDICTED: uncharacterized protein LOC100776243	8.44e-20	103.197	-	-	-	-	-
CUFF.1641.1	gi|297836132|ref|XP_002885948.1| GH3.1	3.75e-41	170.512	GO:0010252 auxin homeostasis | GO:0009733 response to auxin stimulus	-	GO:0010279 indole-3-acetic acid amido synthetase activity	-	-	GO only
CUFF.1610.1	gi|377657557|gb|AFB74212.1| homogentisate phytyltransferase	1.59e-27	126.824	-	GO:0016021 integral to membrane	GO:0004659 prenyltransferase activity	-	-	GO only
CUFF.1611.1	gi|297740441|emb|CBI30623.3| unnamed protein product	2.79e-31	141.981	GO:0009725 response to hormone stimulus | GO:0006355 regulation of transcription, DNA-dependent	GO:0005634 nucleus	GO:0003677 DNA binding	-	-	GO only
CUFF.1644.1	gi|226509672|ref|NP_001150010.1| 26S proteasome non-ATPase regulatory subunit 4	5.75e-82	294.888	-	GO:0000502 proteasome complex	-	-	pfam13519 VWA_2	GO & Domain
CUFF.1617.1	gi|255580000|ref|XP_002530834.1| 26S proteasome non-atpase regulatory subunit, putative	1.43e-41	169.174	GO:0051788 response to misfolded protein | GO:0048455 stamen formation | GO:0009744 response to sucrose stimulus | GO:0043161 proteasomal ubiquitin-dependent protein catabolic process | GO:0006974 response to DNA damage stimulus | GO:0009651 response to salt stress | GO:0080129 proteasome core complex assembly | GO:0048767 root hair elongation | GO:0010029 regulation of seed germination | GO:0010…	GO:0016020 membrane | GO:0005829 cytosol | GO:0008540 proteasome regulatory particle, base subcomplex | GO:0005634 nucleus	GO:0001653 peptide receptor activity	-	-	GO only
CUFF.1612.1	-	-	-	-	-	-	-	-
CUFF.1613.1	-	-	-	-	-	-	-	-
CUFF.1616.1	gi|225445324|ref|XP_002284748.1| PREDICTED: uncharacterized protein LOC100256125	1.75e-09	69.3167	-	GO:0005739 mitochondrion	-	-	-	GO only
CUFF.1619.1	gi|255578729|ref|XP_002530223.1| pentatricopeptide repeat-containing protein, putative	2.64e-123	432.192	-	-	GO:0005488 binding	-	pfam13041 PPR_2 | pfam12854 PPR_1 | pfam01535 PPR | pfam13812 PPR_3	GO & Domain
CUFF.1618.1	gi|195619446|gb|ACG31553.1| hypothetical protein	0.000663	51.485	-	-	-	-	-
CUFF.1620.1	gi|195651383|gb|ACG45159.1| vesicle-associated membrane protein 712	6.11e-42	173.632	GO:0006944 cellular membrane fusion | GO:0046909 intermembrane transport | GO:0010118 stomatal movement | GO:0016192 vesicle-mediated transport | GO:0009737 response to abscisic acid stimulus | GO:0009651 response to salt stress	GO:0005886 plasma membrane | GO:0005774 vacuolar membrane | GO:0016021 integral to membrane	-	-	pfam00957 Synaptobrevin	GO & Domain
CUFF.1621.1	-	-	-	-	-	-	-	-
CUFF.1651.1	gi|242034053|ref|XP_002464421.1| hypothetical protein SORBIDRAFT_01g017860	1.76e-109	386.275	GO:0006783 heme biosynthetic process | GO:0015995 chlorophyll biosynthetic process | GO:0009416 response to light stimulus | GO:0055114 oxidation-reduction process	GO:0009507 chloroplast	GO:0050661 NADP binding | GO:0005515 protein binding | GO:0008883 glutamyl-tRNA reductase activity	1.2.1.70	pfam01488 Shikimate_DH | pfam05201 GlutR_N | pfam00745 GlutR_dimer | pfam03807 F420_oxidored | pfam03446 NAD_binding_2	GO & Enzyme & Domain
CUFF.1664.1	gi|242034053|ref|XP_002464421.1| hypothetical protein SORBIDRAFT_01g017860	1.02e-196	676.041	GO:0006783 heme biosynthetic process | GO:0015995 chlorophyll biosynthetic process | GO:0009416 response to light stimulus | GO:0055114 oxidation-reduction process	GO:0009507 chloroplast	GO:0050661 NADP binding | GO:0005515 protein binding | GO:0008883 glutamyl-tRNA reductase activity	1.2.1.70	pfam05201 GlutR_N | pfam01488 Shikimate_DH | pfam00745 GlutR_dimer | pfam03807 F420_oxidored | pfam13460 NAD_binding_10	GO & Enzyme & Domain
CUFF.1654.1	-	-	-	-	-	-	-	-
CUFF.1622.1	gi|226494720|ref|NP_001142144.1| uncharacterized protein LOC100274309	1.53e-22	113.896	GO:0016075 rRNA catabolic process | GO:0006396 RNA processing | GO:0051252 regulation of RNA metabolic process	GO:0005737 cytoplasm	GO:0003725 double-stranded RNA binding | GO:0005515 protein binding | GO:0004525 ribonuclease III activity	-	-	GO only
CUFF.1623.1	gi|37725361|gb|AAO25536.1| cellulose synthase	0.000384	53.2681	-	-	-	-	-
CUFF.1653.2	gi|224103411|ref|XP_002313046.1| predicted protein	4.96e-70	260.116	-	-	-	-	-
CUFF.1655.1	gi|223945995|gb|ACN27081.1| unknown	8.98e-59	224.898	-	GO:0005739 mitochondrion	GO:0005507 copper ion binding | GO:0000166 nucleotide binding	-	-	GO only
CUFF.1626.1	gi|356546292|ref|XP_003541563.1| PREDICTED: transcription factor GAMYB-like	1.45e-15	86.2568	-	-	-	-	-
CUFF.1625.1	gi|218200744|gb|EEC83171.1| hypothetical protein OsI_28399	7.36e-17	93.8353	GO:0032259 methylation	GO:0009573 chloroplast ribulose bisphosphate carboxylase complex	GO:0030785 [ribulose-bisphosphate carboxylase]-lysine N-methyltransferase activity	-	-	GO only
CUFF.1624.1	gi|356563075|ref|XP_003549791.1| PREDICTED: ABC transporter G family member 32-like isoform 1	4.91e-08	64.8587	-	-	-	-	-
CUFF.1630.1	-	-	-	-	-	-	-	-
CUFF.1629.1	-	-	-	-	-	-	-	-
CUFF.1628.1	gi|359480423|ref|XP_003632458.1| PREDICTED: uncharacterized protein LOC100248291	7.83e-15	85.811	-	-	-	-	-
CUFF.1631.1	gi|359807616|ref|NP_001241163.1| uncharacterized protein LOC100817577	1.71e-60	223.561	GO:0042742 defense response to bacterium | GO:0006096 glycolysis | GO:0055114 oxidation-reduction process | GO:0006094 gluconeogenesis | GO:0009097 isoleucine biosynthetic process | GO:0009098 leucine biosynthetic process | GO:0009099 valine biosynthetic process	GO:0005730 nucleolus | GO:0005759 mitochondrial matrix | GO:0005774 vacuolar membrane | GO:0005829 cytosol | GO:0045254 pyruvate dehydrogenase complex	GO:0004739 pyruvate dehydrogenase (acetyl-transferring) activity	-	pfam02779 Transket_pyr	GO & Domain
CUFF.1633.1	-	-	-	-	-	-	-	-
CUFF.1632.1	gi|226497424|ref|NP_001150012.1| embryonic protein DC-8 precursor	9.03e-20	104.089	GO:0009793 embryo development ending in seed dormancy	-	-	-	pfam02987 LEA_4	GO & Domain
CUFF.1634.1	-	-	-	-	-	-	-	-
CUFF.1635.1	gi|357168029|ref|XP_003581448.1| PREDICTED: uncharacterized protein LOC100829565	5.2e-05	55.9429	-	-	-	-	-
CUFF.1637.1	gi|357127591|ref|XP_003565463.1| PREDICTED: uncharacterized protein LOC100838573	6.6e-30	136.631	GO:0010200 response to chitin	GO:0005773 vacuole | GO:0005739 mitochondrion	-	-	-	GO only
CUFF.1639.1	-	-	-	-	-	-	-	-
CUFF.1636.1	gi|147846789|emb|CAN80626.1| hypothetical protein VITISV_032618	2.54e-29	133.957	-	-	GO:0031072 heat shock protein binding	-	-	GO only
CUFF.1638.1	gi|357450631|ref|XP_003595592.1| Cyclin-G-associated kinase	5.46e-05	55.0513	-	-	-	-	-
CUFF.1669.1	gi|255580706|ref|XP_002531175.1| conserved hypothetical protein	7.04e-47	185.669	-	GO:0016020 membrane	-	-	-	GO only
CUFF.1640.1	gi|115474907|ref|NP_001061050.1| Os08g0161500	7.83e-52	200.38	-	GO:0005886 plasma membrane	GO:0016787 hydrolase activity	-	-	GO only
CUFF.1643.1	-	-	-	-	-	-	-	-
CUFF.1642.1	gi|78103241|ref|YP_358564.1| ATP synthase CF0 A subunit	2.25e-19	93.3895	GO:0042777 plasma membrane ATP synthesis coupled proton transport	GO:0016021 integral to membrane | GO:0045263 proton-transporting ATP synthase complex, coupling factor F(o) | GO:0009535 chloroplast thylakoid membrane | GO:0005886 plasma membrane	GO:0046933 hydrogen ion transporting ATP synthase activity, rotational mechanism	-	-	GO only
CUFF.1645.1	-	-	-	-	-	-	-	-
CUFF.1646.1	gi|357494665|ref|XP_003617621.1| Endoglucanase	3.34e-50	194.139	GO:0005982 starch metabolic process | GO:0005985 sucrose metabolic process	GO:0016023 cytoplasmic membrane-bounded vesicle	GO:0008810 cellulase activity | GO:0030246 carbohydrate binding	-	-	GO only
CUFF.1650.1	-	-	-	-	-	-	-	-
CUFF.1647.1	gi|255542832|ref|XP_002512479.1| splicing factor, arginine/serine-rich 2,rnap interacting protein, putative	3.55e-08	67.5335	-	-	GO:0008270 zinc ion binding	-	-	GO only
CUFF.1648.1	-	-	-	-	-	-	-	-
CUFF.1649.1	gi|115448837|ref|NP_001048198.1| Os02g0761600	9.59e-13	79.1241	-	GO:0005739 mitochondrion	-	-	-	GO only
CUFF.1652.1	gi|115448837|ref|NP_001048198.1| Os02g0761600	3e-12	78.2325	-	GO:0005739 mitochondrion	-	-	-	GO only
CUFF.1679.1	-	-	-	-	-	-	-	-
CUFF.1689.2	-	-	-	-	-	-	-	-
CUFF.1656.1	gi|356513519|ref|XP_003525461.1| PREDICTED: formin-like protein 20-like	4.68e-36	150.005	GO:0030036 actin cytoskeleton organization	-	GO:0003779 actin binding	-	-	GO only
CUFF.1658.1	-	-	-	-	-	-	-	-
CUFF.1659.1	-	-	-	-	-	-	-	-
CUFF.1657.1	gi|75318847|sp|O82422.1|SPY_HORVU RecName: Full=Probable UDP-N-acetylglucosamine--peptide N-acetylglucosaminyltransferase SPINDLY; AltName: Full=HvSPY	1.43e-60	226.682	GO:2000377 regulation of reactive oxygen species metabolic process | GO:0009938 negative regulation of gibberellic acid mediated signaling pathway | GO:0009736 cytokinin mediated signaling pathway	GO:0005634 nucleus | GO:0005829 cytosol	GO:0005515 protein binding | GO:0016262 protein N-acetylglucosaminyltransferase activity	-	-	GO only
CUFF.1687.1	gi|189409278|gb|ACC60970.1| phytochrome B	4.48e-200	687.185	GO:0009585 red, far-red light phototransduction | GO:0000160 two-component signal transduction system (phosphorelay) | GO:0017006 protein-tetrapyrrole linkage | GO:0018106 peptidyl-histidine phosphorylation | GO:0006355 regulation of transcription, DNA-dependent | GO:0018298 protein-chromophore linkage | GO:0009584 detection of visible light | GO:0007187 G-protein signaling, coupled to cyclic nuc…	GO:0016020 membrane | GO:0009365 protein histidine kinase complex	GO:0005524 ATP binding | GO:0008020 G-protein coupled photoreceptor activity | GO:0042803 protein homodimerization activity | GO:0000155 two-component sensor activity	-	pfam08446 PAS_2 | pfam01590 GAF	GO & Domain
CUFF.1701.1	gi|189409278|gb|ACC60970.1| phytochrome B	4.48e-200	687.185	GO:0009585 red, far-red light phototransduction | GO:0000160 two-component signal transduction system (phosphorelay) | GO:0017006 protein-tetrapyrrole linkage | GO:0018106 peptidyl-histidine phosphorylation | GO:0006355 regulation of transcription, DNA-dependent | GO:0018298 protein-chromophore linkage | GO:0009584 detection of visible light | GO:0007187 G-protein signaling, coupled to cyclic nuc…	GO:0016020 membrane | GO:0009365 protein histidine kinase complex	GO:0005524 ATP binding | GO:0008020 G-protein coupled photoreceptor activity | GO:0042803 protein homodimerization activity | GO:0000155 two-component sensor activity	-	pfam08446 PAS_2 | pfam01590 GAF	GO & Domain
CUFF.1698.1	gi|124502516|gb|ABN13632.1| polyphenol oxidase	4.29e-213	730.427	GO:0055114 oxidation-reduction process | GO:0006118 electron transport | GO:0006570 tyrosine metabolic process	-	GO:0004097 catechol oxidase activity | GO:0046872 metal ion binding	1.10.3.1	pfam12143 PPO1_KFDV | pfam00264 Tyrosinase | pfam12142 PPO1_DWL	GO & Enzyme & Domain
CUFF.1702.1	gi|124502516|gb|ABN13632.1| polyphenol oxidase	7.96e-213	729.536	-	GO:0009536 plastid	-	-	pfam12143 PPO1_KFDV | pfam12142 PPO1_DWL	GO & Domain
CUFF.1661.1	gi|326509083|dbj|BAJ86934.1| predicted protein	4.47e-129	451.361	GO:0009944 polarity specification of adaxial/abaxial axis | GO:0009954 proximal/distal pattern formation | GO:0009965 leaf morphogenesis | GO:0010582 floral meristem determinacy | GO:0010434 bract formation | GO:0010227 floral organ abscission | GO:0048439 flower morphogenesis | GO:0010254 nectary development | GO:0045893 positive regulation of transcription, DNA-dependent	GO:0005737 cytoplasm | GO:0005634 nucleus	GO:0005515 protein binding	-	pfam12796 Ank_2 | pfam13857 Ank_5 | pfam11900 DUF3420 | pfam00023 Ank | pfam13637 Ank_4 | pfam13606 Ank_3	GO & Domain
CUFF.1662.1	-	-	-	-	-	-	-	-
CUFF.1660.1	-	-	-	-	-	-	-	-
CUFF.1692.1	-	-	-	-	-	-	-	-
CUFF.1663.1	-	-	-	-	-	-	-	-
CUFF.1666.1	-	-	-	-	-	-	-	-
CUFF.1665.1	-	-	-	-	-	-	-	-
CUFF.1704.1	gi|356496090|ref|XP_003516903.1| PREDICTED: BEL1-like homeodomain protein 9-like	2.88e-32	142.872	GO:0010223 secondary shoot formation | GO:0010076 maintenance of floral meristem identity | GO:0006355 regulation of transcription, DNA-dependent | GO:0010077 maintenance of inflorescence meristem identity | GO:0010228 vegetative to reproductive phase transition of meristem | GO:0010229 inflorescence development | GO:0048645 organ formation | GO:0080006 internode patterning	GO:0005667 transcription factor complex	GO:0043565 sequence-specific DNA binding | GO:0003700 sequence-specific DNA binding transcription factor activity	-	pfam07526 POX	GO & Domain
CUFF.1705.1	gi|356496090|ref|XP_003516903.1| PREDICTED: BEL1-like homeodomain protein 9-like	9.2e-28	127.716	GO:0010223 secondary shoot formation | GO:0010076 maintenance of floral meristem identity | GO:0006355 regulation of transcription, DNA-dependent | GO:0010077 maintenance of inflorescence meristem identity | GO:0010228 vegetative to reproductive phase transition of meristem | GO:0010229 inflorescence development | GO:0048645 organ formation | GO:0080006 internode patterning	GO:0005667 transcription factor complex	GO:0043565 sequence-specific DNA binding | GO:0003700 sequence-specific DNA binding transcription factor activity	-	-	GO only
CUFF.1667.1	gi|192912968|gb|ACF06592.1| breast adenocarcinoma marker-like	5.54e-13	78.2325	-	-	-	-	-
CUFF.1682.1	-	-	-	-	-	-	-	-
CUFF.1683.1	-	-	-	-	-	-	-	-
CUFF.1668.1	-	-	-	-	-	-	-	-
CUFF.1670.1	-	-	-	-	-	-	-	-
CUFF.1671.1	-	-	-	-	-	-	-	-
CUFF.1672.1	-	-	-	-	-	-	-	-
CUFF.1673.1	-	-	-	-	-	-	-	-
CUFF.1675.1	gi|224102219|ref|XP_002312595.1| predicted protein	0.000206	54.1597	-	-	-	-	-
CUFF.1674.1	gi|225433604|ref|XP_002271213.1| PREDICTED: TBC1 domain family member 13	1.61e-19	103.197	GO:0032851 positive regulation of Rab GTPase activity	GO:0005622 intracellular	GO:0005097 Rab GTPase activator activity	-	-	GO only
CUFF.1714.3	gi|222628582|gb|EEE60714.1| hypothetical protein OsJ_14216	4.93e-29	134.402	-	-	-	-	-
CUFF.1711.1	gi|115478014|ref|NP_001062602.1| Os09g0123300	7.45e-51	200.826	GO:0006468 protein phosphorylation | GO:0009069 serine family amino acid metabolic process	GO:0016023 cytoplasmic membrane-bounded vesicle	GO:0004715 non-membrane spanning protein tyrosine kinase activity | GO:0005524 ATP binding | GO:0004674 protein serine/threonine kinase activity	2.7.11.1	-	GO & Enzyme
CUFF.1713.1	gi|115478014|ref|NP_001062602.1| Os09g0123300	3.4e-52	205.729	GO:0006468 protein phosphorylation | GO:0009069 serine family amino acid metabolic process	GO:0016023 cytoplasmic membrane-bounded vesicle	GO:0004715 non-membrane spanning protein tyrosine kinase activity | GO:0005524 ATP binding | GO:0004674 protein serine/threonine kinase activity	2.7.11.1	-	GO & Enzyme
CUFF.1676.1	-	-	-	-	-	-	-	pfam14093 DUF4271	Domain only
CUFF.1677.1	-	-	-	-	-	-	-	-
CUFF.1678.1	gi|350540060|ref|NP_001234630.1| autophagy 8a	5.26e-16	89.8231	GO:0006914 autophagy	GO:0045298 tubulin complex	GO:0008017 microtubule binding	-	-	GO only
CUFF.1680.1	-	-	-	-	-	-	-	-
CUFF.1681.1	-	-	-	-	-	-	-	-
CUFF.1685.1	gi|255543323|ref|XP_002512724.1| conserved hypothetical protein	1.91e-42	169.62	GO:0010207 photosystem II assembly	GO:0009571 proplastid stroma | GO:0009570 chloroplast stroma	-	-	-	GO only
CUFF.1686.1	-	-	-	-	-	-	-	-
CUFF.1684.1	-	-	-	-	-	-	-	-
CUFF.1716.1	gi|326488477|dbj|BAJ93907.1| predicted protein	1.28e-17	95.6184	GO:0051252 regulation of RNA metabolic process	-	GO:0003676 nucleic acid binding | GO:0004523 ribonuclease H activity	-	-	GO only
CUFF.1688.1	gi|356525036|ref|XP_003531133.1| PREDICTED: purple acid phosphatase 3-like	1.03e-31	137.523	-	-	-	-	-
CUFF.1719.1	gi|351725161|ref|NP_001235547.1| purple acid phosphatase precursor	2.21e-39	166.054	GO:0030643 cellular phosphate ion homeostasis | GO:0042542 response to hydrogen peroxide | GO:0006771 riboflavin metabolic process | GO:0019497 hexachlorocyclohexane metabolic process | GO:0006470 protein dephosphorylation	GO:0005615 extracellular space | GO:0009986 cell surface | GO:0016023 cytoplasmic membrane-bounded vesicle | GO:0008287 protein serine/threonine phosphatase complex	GO:0003993 acid phosphatase activity | GO:0030145 manganese ion binding | GO:0004722 protein serine/threonine phosphatase activity	-	-	GO only
CUFF.1690.1	gi|357118530|ref|XP_003561007.1| PREDICTED: uncharacterized protein LOC100828753	1.24e-50	199.488	GO:0055114 oxidation-reduction process	-	GO:0016491 oxidoreductase activity	-	-	GO only
CUFF.1691.1	gi|115449197|ref|NP_001048378.1| Os02g0794600	4.35e-26	118.8	GO:0006825 copper ion transport | GO:0046688 response to copper ion | GO:0009617 response to bacterium	GO:0005758 mitochondrial intermembrane space | GO:0009536 plastid	GO:0016531 copper chaperone activity	-	pfam05051 COX17	GO & Domain
CUFF.1693.1	-	-	-	-	-	-	-	-
CUFF.1696.1	gi|255578465|ref|XP_002530097.1| N-acetyltransferase, putative	3.17e-05	55.9429	-	-	-	-	-
CUFF.1694.1	gi|357126482|ref|XP_003564916.1| PREDICTED: AP-4 complex subunit epsilon-like	5.94e-32	141.535	GO:0016192 vesicle-mediated transport | GO:0006886 intracellular protein transport	GO:0030121 AP-1 adaptor complex	GO:0008565 protein transporter activity | GO:0030276 clathrin binding	-	-	GO only
CUFF.1695.1	-	-	-	-	-	-	-	-
CUFF.1697.1	gi|224135637|ref|XP_002322123.1| predicted protein	1.02e-24	117.908	GO:0006260 DNA replication | GO:0006457 protein folding | GO:0009408 response to heat	GO:0005737 cytoplasm	GO:0046872 metal ion binding | GO:0031072 heat shock protein binding | GO:0005524 ATP binding | GO:0051082 unfolded protein binding	-	pfam00684 DnaJ_CXXCXGXG	GO & Domain
CUFF.1700.1	gi|357113830|ref|XP_003558704.1| PREDICTED: nuclear pore complex protein Nup98-Nup96-like	8.18e-11	70.6541	-	-	-	-	-
CUFF.1699.1	-	-	-	-	-	-	-	-
CUFF.1703.1	-	-	-	-	-	-	-	-
CUFF.1728.1	-	-	-	-	-	-	-	-
CUFF.1707.1	gi|115475257|ref|NP_001061225.1| Os08g0203700	1.18e-25	118.354	-	GO:0016023 cytoplasmic membrane-bounded vesicle	-	-	-	GO only
CUFF.1708.1	gi|356538628|ref|XP_003537803.1| PREDICTED: uncharacterized protein LOC100801313	8.66e-116	407.228	-	GO:0016021 integral to membrane	-	-	-	GO only
CUFF.1706.1	gi|357161276|ref|XP_003579037.1| PREDICTED: uncharacterized protein LOC100832819	1.96e-44	182.994	-	-	-	-	pfam10650 zf-C3H1	Domain only
CUFF.1743.2	-	-	-	-	-	-	-	-
CUFF.1746.1	gi|326503368|dbj|BAJ99309.1| predicted protein	2.01e-90	322.973	-	-	-	-	pfam00400 WD40	Domain only
CUFF.1710.1	-	-	-	-	-	-	-	-
CUFF.1709.1	-	-	-	-	-	-	-	-
CUFF.1712.1	-	-	-	-	-	-	-	-
CUFF.1750.2	-	-	-	-	-	-	-	-
CUFF.1736.2	gi|147800314|emb|CAN73108.1| hypothetical protein VITISV_001943	3.49e-66	245.405	GO:0006979 response to oxidative stress | GO:0006468 protein phosphorylation | GO:0006783 heme biosynthetic process | GO:0006355 regulation of transcription, DNA-dependent | GO:0015994 chlorophyll metabolic process | GO:0009069 serine family amino acid metabolic process	GO:0005739 mitochondrion | GO:0009507 chloroplast	GO:0004325 ferrochelatase activity | GO:0004674 protein serine/threonine kinase activity | GO:0004712 protein serine/threonine/tyrosine kinase activity | GO:0005524 ATP binding | GO:0005515 protein binding	-	-	GO only
CUFF.1715.1	gi|255567146|ref|XP_002524554.1| ribonuclease t2, putative	4.3e-15	84.9194	-	-	GO:0003723 RNA binding | GO:0033897 ribonuclease T2 activity	-	-	GO only
CUFF.1744.1	gi|226531782|ref|NP_001150003.1| PHD finger protein	2.7e-71	260.116	-	-	-	-	pfam12165 DUF3594	Domain only
CUFF.1717.1	-	-	-	-	-	-	-	-
CUFF.1718.1	gi|357502997|ref|XP_003621787.1| Sulfate transporter	1.92e-83	299.792	GO:0008272 sulfate transport | GO:0055085 transmembrane transport	GO:0016021 integral to membrane | GO:0009536 plastid	GO:0008271 secondary active sulfate transmembrane transporter activity	-	pfam01740 STAS | pfam13466 STAS_2	GO & Domain
CUFF.1723.1	gi|296086306|emb|CBI31747.3| unnamed protein product	2.93e-14	85.3652	GO:0008272 sulfate transport | GO:0055085 transmembrane transport	GO:0016021 integral to membrane	GO:0008271 secondary active sulfate transmembrane transporter activity	-	pfam10325 7TM_GPCR_Srz	GO & Domain
CUFF.1720.1	-	-	-	-	-	-	-	-
CUFF.1722.1	gi|224136700|ref|XP_002326923.1| predicted protein	7.63e-104	367.552	GO:0006511 ubiquitin-dependent protein catabolic process | GO:0009651 response to salt stress	GO:0008541 proteasome regulatory particle, lid subcomplex | GO:0005634 nucleus | GO:0005829 cytosol	-	-	pfam13012 MitMem_reg	GO & Domain
CUFF.1721.1	-	-	-	-	-	-	-	-
CUFF.1724.1	-	-	-	-	-	-	-	pfam07899 Frigida	Domain only
CUFF.1725.1	-	-	-	-	-	-	-	-
CUFF.1763.1	gi|50726936|gb|AAT81164.1| membrane acyl-CoA binding protein	7.1e-50	198.597	-	-	GO:0000062 fatty-acyl-CoA binding	-	-	GO only
CUFF.1767.1	gi|296082407|emb|CBI21412.3| unnamed protein product	4.98e-57	221.332	GO:0006270 DNA-dependent DNA replication initiation | GO:0006273 lagging strand elongation | GO:0006269 DNA replication, synthesis of RNA primer | GO:0006351 transcription, DNA-dependent	GO:0042575 DNA polymerase complex | GO:0005657 replication fork | GO:0005730 nucleolus	GO:0003887 DNA-directed DNA polymerase activity | GO:0003677 DNA binding | GO:0001882 nucleoside binding | GO:0008408 3'-5' exonuclease activity | GO:0003896 DNA primase activity | GO:0000166 nucleotide binding	-	pfam12254 DNA_pol_alpha_N	GO & Domain
CUFF.1765.3	gi|359480801|ref|XP_002277947.2| PREDICTED: DNA polymerase alpha catalytic subunit-like	1.94e-50	201.717	GO:0006270 DNA-dependent DNA replication initiation | GO:0006273 lagging strand elongation | GO:0006269 DNA replication, synthesis of RNA primer | GO:0006351 transcription, DNA-dependent	GO:0042575 DNA polymerase complex | GO:0005657 replication fork | GO:0005730 nucleolus	GO:0003887 DNA-directed DNA polymerase activity | GO:0003677 DNA binding | GO:0001882 nucleoside binding | GO:0008408 3'-5' exonuclease activity | GO:0003896 DNA primase activity | GO:0000166 nucleotide binding	-	pfam12254 DNA_pol_alpha_N	GO & Domain
CUFF.1726.1	gi|296082407|emb|CBI21412.3| unnamed protein product	7.34e-17	93.3895	GO:0006260 DNA replication	GO:0042575 DNA polymerase complex	GO:0003887 DNA-directed DNA polymerase activity | GO:0001882 nucleoside binding | GO:0003677 DNA binding | GO:0000166 nucleotide binding	-	-	GO only
CUFF.1727.1	gi|224091813|ref|XP_002309357.1| predicted protein	2.62e-44	181.211	GO:0009553 embryo sac development | GO:0009555 pollen development | GO:0051026 chiasma assembly | GO:0007059 chromosome segregation | GO:0007140 male meiosis | GO:0042138 meiotic DNA double-strand break formation | GO:0000212 meiotic spindle organization | GO:0048236 plant-type spore development	-	-	-	-	GO only
CUFF.1745.1	gi|357483077|ref|XP_003611825.1| L-ascorbate oxidase-like protein	3.26e-160	554.785	GO:0055114 oxidation-reduction process | GO:0080167 response to karrikin | GO:0006118 electron transport | GO:0019852 L-ascorbic acid metabolic process | GO:0005982 starch metabolic process | GO:0005985 sucrose metabolic process	GO:0009505 plant-type cell wall | GO:0016023 cytoplasmic membrane-bounded vesicle	GO:0005507 copper ion binding | GO:0008447 L-ascorbate oxidase activity | GO:0030599 pectinesterase activity	-	pfam00394 Cu-oxidase | pfam07732 Cu-oxidase_3	GO & Domain
CUFF.1748.1	gi|255562663|ref|XP_002522337.1| multicopper oxidase, putative	1.28e-57	221.332	GO:0055114 oxidation-reduction process | GO:0080167 response to karrikin | GO:0006118 electron transport | GO:0019852 L-ascorbic acid metabolic process	GO:0009505 plant-type cell wall | GO:0009506 plasmodesma | GO:0016020 membrane | GO:0005829 cytosol | GO:0048046 apoplast	GO:0005507 copper ion binding | GO:0008447 L-ascorbate oxidase activity	-	pfam00394 Cu-oxidase	GO & Domain
CUFF.1730.1	gi|302815021|ref|XP_002989193.1| hypothetical protein SELMODRAFT_427794	8.06e-22	109.438	GO:0006470 protein dephosphorylation	GO:0008287 protein serine/threonine phosphatase complex | GO:0005739 mitochondrion	GO:0004722 protein serine/threonine phosphatase activity	3.1.3.16	-	GO & Enzyme
CUFF.1729.1	gi|147800314|emb|CAN73108.1| hypothetical protein VITISV_001943	5.87e-33	141.535	GO:0006468 protein phosphorylation | GO:0009069 serine family amino acid metabolic process	-	GO:0004712 protein serine/threonine/tyrosine kinase activity | GO:0005524 ATP binding | GO:0004674 protein serine/threonine kinase activity	-	-	GO only
CUFF.1732.1	-	-	-	-	-	-	-	-
CUFF.1731.1	gi|70663933|emb|CAE02947.3| OSJNBa0014K14.19	2.6e-19	95.6184	-	-	GO:0000166 nucleotide binding | GO:0003723 RNA binding	-	pfam00076 RRM_1 | pfam14259 RRM_6 | pfam13893 RRM_5	GO & Domain
CUFF.1733.1	-	-	-	-	-	-	-	-
CUFF.1734.1	gi|147825385|emb|CAN75494.1| hypothetical protein VITISV_030525	3.09e-28	131.728	-	-	GO:0005488 binding	-	pfam13041 PPR_2 | pfam12854 PPR_1 | pfam13812 PPR_3 | pfam01535 PPR	GO & Domain
CUFF.1735.1	gi|297737651|emb|CBI26852.3| unnamed protein product	7.48e-26	122.366	GO:0007017 microtubule-based process	GO:0005875 microtubule associated complex	-	-	pfam01221 Dynein_light	GO & Domain
CUFF.1738.1	gi|343172454|gb|AEL98931.1| phototropic-responsive NPH3-like protein, partial	1.06e-112	396.974	GO:0009416 response to light stimulus | GO:0007165 signal transduction | GO:0009958 positive gravitropism	GO:0071944 cell periphery	GO:0004871 signal transducer activity	-	-	GO only
CUFF.1737.1	-	-	-	-	-	-	-	-
CUFF.1739.1	gi|225465363|ref|XP_002273262.1| PREDICTED: serrate RNA effector molecule-like	7.97e-64	240.501	GO:0016568 chromatin modification | GO:0006355 regulation of transcription, DNA-dependent | GO:0008380 RNA splicing | GO:0010267 production of ta-siRNAs involved in RNA interference | GO:0031053 primary miRNA processing | GO:2000011 regulation of adaxial/abaxial pattern formation | GO:0048509 regulation of meristem development | GO:0048367 shoot development	GO:0005829 cytosol | GO:0010445 nuclear dicing body | GO:0005730 nucleolus | GO:0016607 nuclear speck | GO:0009507 chloroplast | GO:0005667 transcription factor complex	GO:0008270 zinc ion binding | GO:0003677 DNA binding | GO:0005515 protein binding | GO:0003700 sequence-specific DNA binding transcription factor activity	-	-	GO only
CUFF.1742.1	gi|255556739|ref|XP_002519403.1| conserved hypothetical protein	7.75e-12	71.5456	-	-	-	-	-
CUFF.1741.1	gi|115468720|ref|NP_001057959.1| Os06g0588900	3.96e-07	61.7382	-	-	-	-	-
CUFF.1740.1	-	-	-	-	-	-	-	-
CUFF.1749.1	-	-	-	-	-	-	-	-
CUFF.1747.1	gi|94502636|ref|YP_588293.1| chloroplast hypothetical protein	8.56e-23	105.872	-	-	-	-	-
CUFF.1751.1	-	-	-	-	-	-	-	-
CUFF.1752.1	gi|54606792|dbj|BAD66815.1| orf174	1.46e-07	64.413	-	-	-	-	-
CUFF.1791.1	gi|115448007|ref|NP_001047783.1| Os02g0689200	7.91e-122	427.288	GO:0006863 purine base transport	GO:0016021 integral to membrane	GO:0005345 purine base transmembrane transporter activity	-	pfam03151 TPT | pfam13346 ABC2_membrane_5 | pfam12730 ABC2_membrane_4	GO & Domain
CUFF.1799.2	gi|115448007|ref|NP_001047783.1| Os02g0689200	6.17e-118	414.36	-	GO:0016021 integral to membrane	-	-	pfam03151 TPT | pfam04087 DUF389 | pfam12730 ABC2_membrane_4 | pfam13346 ABC2_membrane_5	GO & Domain
CUFF.1834.1	gi|326502496|dbj|BAJ95311.1| predicted protein	7.88e-43	176.753	GO:0006863 purine base transport	GO:0016021 integral to membrane	GO:0005345 purine base transmembrane transporter activity	-	-	GO only
CUFF.1835.1	gi|326502496|dbj|BAJ95311.1| predicted protein	4.67e-42	175.415	GO:0006863 purine base transport	GO:0016021 integral to membrane	GO:0005345 purine base transmembrane transporter activity	-	-	GO only
CUFF.1753.1	gi|4587575|gb|AAD25806.1|AC006550_14 Belongs to PF|01121 Uncharacterized protein family UPF0038 containing ATP/GTP binding domain. ESTs gb|AA585719, gb|AA728503 and gb|T22272 come from this gene	3.08e-07	59.955	GO:0016310 phosphorylation | GO:0006222 UMP biosynthetic process | GO:0006206 pyrimidine base metabolic process	-	GO:0004849 uridine kinase activity | GO:0005524 ATP binding	-	-	GO only
CUFF.1754.1	-	-	-	-	-	-	-	-
CUFF.1755.1	-	-	-	-	-	-	-	-
CUFF.1777.1	-	-	-	-	-	-	-	-
CUFF.1776.1	-	-	-	-	-	-	-	-
CUFF.1773.1	gi|42567905|ref|NP_197218.2| uncharacterized protein	7.56e-15	90.7147	-	-	-	-	-
CUFF.1775.1	gi|42567905|ref|NP_197218.2| uncharacterized protein	2.57e-09	71.5456	-	-	-	-	-
CUFF.1758.1	gi|326524165|dbj|BAJ97093.1| predicted protein	1.6e-08	68.4251	-	-	-	-	-
CUFF.1757.1	-	-	-	-	-	-	-	-
CUFF.1756.1	gi|224130652|ref|XP_002320894.1| predicted protein	2.05e-26	123.703	-	GO:0009536 plastid	GO:0003676 nucleic acid binding | GO:0000166 nucleotide binding	-	-	GO only
CUFF.1759.1	gi|225464176|ref|XP_002269852.1| PREDICTED: ribonuclease H2 subunit A isoform 2	1.75e-60	230.248	GO:0090305 nucleic acid phosphodiester bond hydrolysis | GO:0051252 regulation of RNA metabolic process	-	GO:0003723 RNA binding | GO:0004523 ribonuclease H activity	-	-	GO only
CUFF.1761.1	-	-	-	-	-	-	-	-
CUFF.1762.1	-	-	-	-	-	-	-	-
CUFF.1760.1	-	-	-	-	-	-	-	-
CUFF.1790.1	-	-	-	-	-	-	-	-
CUFF.1800.2	-	-	-	-	-	-	-	-
CUFF.1764.1	gi|222625757|gb|EEE59889.1| hypothetical protein OsJ_12493	6.65e-09	68.4251	-	-	-	-	-
CUFF.1806.3	gi|224126981|ref|XP_002319977.1| predicted protein	2.2e-21	107.655	-	-	-	-	-
CUFF.1766.1	gi|326531860|dbj|BAK01306.1| predicted protein	3.23e-39	164.271	-	-	GO:0005516 calmodulin binding | GO:0016740 transferase activity	-	pfam13432 TPR_16 | pfam13414 TPR_11	GO & Domain
CUFF.1770.1	gi|224121332|ref|XP_002318556.1| predicted protein	1.24e-59	224.898	GO:0048510 regulation of timing of transition from vegetative to reproductive phase | GO:0008219 cell death | GO:0045892 negative regulation of transcription, DNA-dependent	GO:0005739 mitochondrion | GO:0009941 chloroplast envelope | GO:0005667 transcription factor complex	GO:0003677 DNA binding | GO:0005515 protein binding | GO:0003700 sequence-specific DNA binding transcription factor activity	-	pfam11833 DUF3353	GO & Domain
CUFF.1769.1	-	-	-	-	-	-	-	-
CUFF.1768.1	-	-	-	-	-	-	-	-
CUFF.1785.1	gi|225430563|ref|XP_002262758.1| PREDICTED: uncharacterized protein LOC100257058 isoform 1	2.46e-87	312.72	-	-	-	-	pfam07059 DUF1336	Domain only
CUFF.1787.1	gi|225430563|ref|XP_002262758.1| PREDICTED: uncharacterized protein LOC100257058 isoform 1	7.15e-88	314.503	-	-	-	-	pfam07059 DUF1336	Domain only
CUFF.1772.1	gi|147866734|emb|CAN83078.1| hypothetical protein VITISV_035882	9.24e-14	82.2447	-	-	-	-	-
CUFF.1774.1	gi|225466190|ref|XP_002264628.1| PREDICTED: uncharacterized protein LOC100251247	5.26e-11	74.6662	-	-	-	-	-
CUFF.1771.1	-	-	-	-	-	-	-	-
CUFF.1778.1	gi|225436243|ref|XP_002271466.1| PREDICTED: 50S ribosomal protein L3-1, chloroplastic-like	6.59e-134	467.41	GO:0006412 translation | GO:0042254 ribosome biogenesis	GO:0005840 ribosome | GO:0009941 chloroplast envelope | GO:0009570 chloroplast stroma | GO:0016020 membrane	GO:0003735 structural constituent of ribosome | GO:0019843 rRNA binding	-	pfam00297 Ribosomal_L3	GO & Domain
CUFF.1819.1	gi|357122982|ref|XP_003563192.1| PREDICTED: DEAD-box ATP-dependent RNA helicase 3, chloroplastic-like isoform 1	0.000214	53.2681	-	-	-	-	pfam00098 zf-CCHC	Domain only
CUFF.1822.1	gi|357122982|ref|XP_003563192.1| PREDICTED: DEAD-box ATP-dependent RNA helicase 3, chloroplastic-like isoform 1	0.000227	53.2681	-	-	-	-	pfam00098 zf-CCHC	Domain only
CUFF.1810.1	gi|218190218|gb|EEC72645.1| hypothetical protein OsI_06166	1.71e-08	67.9793	GO:0006357 regulation of transcription from RNA polymerase II promoter	GO:0016592 mediator complex	GO:0005515 protein binding	-	-	GO only
CUFF.1780.1	gi|371501276|dbj|BAL44265.1| ADP-ribosylation factor-like 8d	2.09e-46	183.44	GO:0051607 defense response to virus | GO:0007264 small GTPase mediated signal transduction	GO:0005622 intracellular	GO:0005525 GTP binding	-	pfam08477 Miro	GO & Domain
CUFF.1779.1	gi|357116966|ref|XP_003560247.1| PREDICTED: uncharacterized protein LOC100821455	7.2e-16	91.1605	-	-	-	-	-
CUFF.1809.2	gi|147796475|emb|CAN74802.1| hypothetical protein VITISV_006289	1.58e-26	122.366	-	-	-	-	-
CUFF.1782.1	-	-	-	-	-	-	-	-
CUFF.1781.1	gi|219888065|gb|ACL54407.1| unknown	4.58e-18	95.6184	-	-	-	-	-
CUFF.1784.1	gi|147770729|emb|CAN71289.1| hypothetical protein VITISV_019349	6.91e-141	490.591	GO:0006066 alcohol metabolic process | GO:0009409 response to cold | GO:0055114 oxidation-reduction process	GO:0016021 integral to membrane | GO:0005739 mitochondrion	GO:0050660 flavin adenine dinucleotide binding | GO:0046577 long-chain-alcohol oxidase activity	-	pfam00732 GMC_oxred_N	GO & Domain
CUFF.1783.1	-	-	-	-	-	-	-	-
CUFF.1786.1	-	-	-	-	-	-	-	-
CUFF.1788.1	-	-	-	-	-	-	-	-
CUFF.1789.1	-	-	-	-	-	-	-	-
CUFF.1793.1	gi|242059623|ref|XP_002458957.1| hypothetical protein SORBIDRAFT_03g043355	3.02e-66	246.296	GO:0006396 RNA processing | GO:0051252 regulation of RNA metabolic process	GO:0009536 plastid	GO:0003725 double-stranded RNA binding | GO:0008026 ATP-dependent helicase activity | GO:0005524 ATP binding | GO:0004525 ribonuclease III activity	-	-	GO only
CUFF.1792.1	gi|226494375|ref|NP_001147778.1| LOC100281388	2.03e-34	150.897	GO:0006631 fatty acid metabolic process | GO:0019375 galactolipid biosynthetic process | GO:0016036 cellular response to phosphate starvation | GO:0046486 glycerolipid metabolic process	GO:0005739 mitochondrion | GO:0009707 chloroplast outer membrane	GO:0046509 1,2-diacylglycerol 3-beta-galactosyltransferase activity	-	-	GO only
CUFF.1795.1	gi|125541507|gb|EAY87902.1| hypothetical protein OsI_09321	1.9e-165	572.171	GO:0006631 fatty acid metabolic process | GO:0019375 galactolipid biosynthetic process | GO:0016036 cellular response to phosphate starvation | GO:0030259 lipid glycosylation | GO:0046486 glycerolipid metabolic process	GO:0005739 mitochondrion | GO:0009707 chloroplast outer membrane	GO:0046509 1,2-diacylglycerol 3-beta-galactosyltransferase activity | GO:0030246 carbohydrate binding	-	pfam06925 MGDG_synth | pfam13439 Glyco_transf_4	GO & Domain
CUFF.1794.1	gi|171854673|dbj|BAG16526.1| putative glyoxysomal fatty acid beta-oxidation multifunctional protein	6.83e-46	185.669	GO:0006635 fatty acid beta-oxidation | GO:0006550 isoleucine catabolic process | GO:0006552 leucine catabolic process | GO:0006554 lysine catabolic process | GO:0006568 tryptophan metabolic process | GO:0006574 valine catabolic process | GO:0006633 fatty acid biosynthetic process | GO:0018874 benzoate metabolic process | GO:0019482 beta-alanine metabolic process | GO:0046251 limonene catabolic pr…	GO:0005829 cytosol | GO:0005618 cell wall | GO:0005730 nucleolus | GO:0009506 plasmodesma | GO:0009514 glyoxysome	GO:0016508 long-chain-enoyl-CoA hydratase activity | GO:0008692 3-hydroxybutyryl-CoA epimerase activity | GO:0004165 dodecenoyl-CoA delta-isomerase activity | GO:0003857 3-hydroxyacyl-CoA dehydrogenase activity | GO:0000166 nucleotide binding | GO:0050662 coenzyme binding | GO:0004300 enoyl-CoA hydratase activity | GO:0018812 3-hydroxyacyl-CoA dehydratase activity	-	-	GO only
CUFF.1811.1	gi|326523647|dbj|BAJ92994.1| predicted protein	1.08e-54	214.645	GO:0042967 acyl-carrier-protein biosynthetic process	GO:0005737 cytoplasm	GO:0047183 anthocyanin 5-aromatic acyltransferase activity	-	pfam02458 Transferase	GO & Domain
CUFF.1815.1	gi|326523647|dbj|BAJ92994.1| predicted protein	1.06e-54	214.645	GO:0042967 acyl-carrier-protein biosynthetic process	GO:0005737 cytoplasm	GO:0047183 anthocyanin 5-aromatic acyltransferase activity	-	pfam02458 Transferase	GO & Domain
CUFF.1797.1	-	-	-	-	-	-	-	-
CUFF.1796.1	-	-	-	-	-	-	-	-
CUFF.1798.1	gi|358248282|ref|NP_001239854.1| uncharacterized protein LOC100818986	0.00516	49.7018	-	-	-	-	-
CUFF.1803.1	gi|255538978|ref|XP_002510554.1| dead box ATP-dependent RNA helicase, putative	2e-55	210.633	-	-	GO:0003676 nucleic acid binding | GO:0005524 ATP binding | GO:0008026 ATP-dependent helicase activity	-	-	GO only
CUFF.1802.1	-	-	-	-	-	-	-	-
CUFF.1804.1	gi|225441571|ref|XP_002276694.1| PREDICTED: uncharacterized protein LOC100246957	4.45e-109	384.938	-	-	GO:0008270 zinc ion binding	-	pfam02176 zf-TRAF	GO & Domain
CUFF.1801.1	-	-	-	-	-	-	-	-
CUFF.1805.1	-	-	-	-	-	-	-	-
CUFF.1827.1	gi|162459274|ref|NP_001105782.1| 4-hydroxyphenylpyruvate dioxygenase 1	1.99e-101	359.528	GO:0006572 tyrosine catabolic process | GO:0006559 L-phenylalanine catabolic process | GO:0055114 oxidation-reduction process	GO:0005737 cytoplasm	GO:0046872 metal ion binding | GO:0003868 4-hydroxyphenylpyruvate dioxygenase activity	-	pfam00903 Glyoxalase	GO & Domain
CUFF.1829.1	gi|162459274|ref|NP_001105782.1| 4-hydroxyphenylpyruvate dioxygenase 1	9.69e-72	265.465	GO:0006572 tyrosine catabolic process | GO:0006559 L-phenylalanine catabolic process | GO:0055114 oxidation-reduction process	GO:0009536 plastid	GO:0046872 metal ion binding | GO:0003868 4-hydroxyphenylpyruvate dioxygenase activity	-	pfam00903 Glyoxalase	GO & Domain
CUFF.1840.2	-	-	-	-	-	-	-	pfam08263 LRRNT_2	Domain only
CUFF.1807.1	-	-	-	-	-	-	-	-
CUFF.1808.1	gi|78103293|ref|YP_358626.1| Ycf2	3.59e-32	140.198	-	GO:0009570 chloroplast stroma	GO:0005524 ATP binding | GO:0017111 nucleoside-triphosphatase activity	-	-	GO only
CUFF.1851.2	gi|351723391|ref|NP_001237789.1| uncharacterized protein LOC100500164	2.64e-20	103.643	GO:0006412 translation | GO:0042254 ribosome biogenesis	GO:0005773 vacuole | GO:0009506 plasmodesma | GO:0022625 cytosolic large ribosomal subunit | GO:0016020 membrane	GO:0003735 structural constituent of ribosome	-	-	GO only
CUFF.1812.1	gi|147797617|emb|CAN65004.1| hypothetical protein VITISV_023490	1.05e-23	113.45	GO:0006396 RNA processing | GO:0001510 RNA methylation	-	GO:0003723 RNA binding | GO:0008173 RNA methyltransferase activity	-	-	GO only
CUFF.1813.1	-	-	-	-	-	-	-	-
CUFF.1814.1	-	-	-	-	-	-	-	-
CUFF.1817.1	-	-	-	-	-	-	-	-
CUFF.1816.1	-	-	-	-	-	-	-	-
CUFF.1818.1	gi|326510591|dbj|BAJ87512.1| predicted protein	5.22e-68	248.525	-	-	GO:0000166 nucleotide binding	-	-	GO only
CUFF.1821.1	gi|255580586|ref|XP_002531117.1| conserved hypothetical protein	1.85e-49	198.151	-	-	-	-	pfam07795 DUF1635	Domain only
CUFF.1820.1	-	-	-	-	-	-	-	-
CUFF.1854.1	gi|147782487|emb|CAN68434.1| hypothetical protein VITISV_002078	9.06e-36	156.246	GO:0006355 regulation of transcription, DNA-dependent	GO:0005667 transcription factor complex	GO:0003700 sequence-specific DNA binding transcription factor activity | GO:0003677 DNA binding	-	pfam00847 AP2	GO & Domain
CUFF.1824.1	-	-	-	-	-	-	-	-
CUFF.1823.1	-	-	-	-	-	-	-	-
CUFF.1825.1	gi|224139042|ref|XP_002326753.1| predicted protein	6.67e-13	79.5699	GO:0006511 ubiquitin-dependent protein catabolic process	GO:0008541 proteasome regulatory particle, lid subcomplex | GO:0005829 cytosol	-	-	-	GO only
CUFF.1826.1	-	-	-	-	-	-	-	-
CUFF.1830.1	gi|255572181|ref|XP_002527030.1| Non-imprinted in Prader-Willi/Angelman syndrome region protein, putative	4.85e-56	211.97	GO:0008344 adult locomotory behavior	GO:0016021 integral to membrane | GO:0043025 neuronal cell body	-	-	pfam13831 PHD_2	GO & Domain
CUFF.1828.1	-	-	-	-	-	-	-	-
CUFF.1831.1	gi|125533342|gb|EAY79890.1| hypothetical protein OsI_35052	5.85e-39	165.608	-	GO:0009536 plastid	GO:0005509 calcium ion binding	-	pfam13499 EF_hand_5 | pfam13833 EF_hand_6 | pfam13202 EF_hand_3 | pfam13405 EF_hand_4 | pfam00036 efhand	GO & Domain
CUFF.1832.1	-	-	-	-	-	-	-	-
CUFF.1853.1	gi|115435710|ref|NP_001042613.1| Os01g0253600	3.01e-15	88.4858	-	-	-	-	-
CUFF.1855.1	gi|115435710|ref|NP_001042613.1| Os01g0253600	1.46e-15	89.8231	-	-	-	-	-
CUFF.1833.1	gi|242057243|ref|XP_002457767.1| hypothetical protein SORBIDRAFT_03g013240	0.000961	51.485	-	-	-	-	-
CUFF.1881.2	gi|296875326|gb|ADH82116.1| violaxanthin de-epoxidase	9.31e-31	138.86	GO:0006631 fatty acid metabolic process | GO:0055114 oxidation-reduction process | GO:0015994 chlorophyll metabolic process | GO:0009408 response to heat | GO:0010028 xanthophyll cycle	GO:0030095 chloroplast photosystem II | GO:0009543 chloroplast thylakoid lumen	GO:0046422 violaxanthin de-epoxidase activity | GO:0005515 protein binding	-	-	GO only
CUFF.1838.1	gi|224123666|ref|XP_002319136.1| predicted protein	1.24e-79	287.755	GO:0055114 oxidation-reduction process	GO:0009535 chloroplast thylakoid membrane	GO:0005488 binding | GO:0046422 violaxanthin de-epoxidase activity	-	-	GO only
CUFF.1837.1	-	-	-	-	-	-	-	-
CUFF.1836.1	gi|15220928|ref|NP_175777.1| STRUBBELIG-receptor family 6	5.65e-11	73.3288	GO:0006468 protein phosphorylation | GO:0007169 transmembrane receptor protein tyrosine kinase signaling pathway | GO:0009069 serine family amino acid metabolic process	GO:0005886 plasma membrane | GO:0016021 integral to membrane	GO:0005524 ATP binding | GO:0004703 G-protein coupled receptor kinase activity	-	pfam13832 zf-HC5HC2H_2	GO & Domain
CUFF.1873.1	-	-	-	-	-	-	-	-
CUFF.1878.1	-	-	-	-	-	-	-	-
CUFF.1841.1	gi|224142781|ref|XP_002324729.1| predicted protein	1.28e-59	225.344	-	-	-	-	-
CUFF.1839.1	gi|164652940|gb|ABY65003.1| 14-3-3d protein	1.26e-80	290.43	-	-	GO:0019904 protein domain specific binding	-	pfam00244 14-3-3	GO & Domain
CUFF.1842.1	gi|81176546|ref|YP_398428.1| nad4L	1.31e-24	117.908	GO:0006120 mitochondrial electron transport, NADH to ubiquinone | GO:0006744 ubiquinone biosynthetic process | GO:0006814 sodium ion transport | GO:0015992 proton transport	GO:0016023 cytoplasmic membrane-bounded vesicle | GO:0005747 mitochondrial respiratory chain complex I	GO:0008137 NADH dehydrogenase (ubiquinone) activity	-	pfam00420 Oxidored_q2	GO & Domain
CUFF.1869.1	gi|242086737|ref|XP_002439201.1| hypothetical protein SORBIDRAFT_09g002180	5.09e-90	321.635	GO:0007568 aging	GO:0016021 integral to membrane | GO:0009506 plasmodesma | GO:0005886 plasma membrane	-	-	pfam00335 Tetraspannin	GO & Domain
CUFF.1843.1	gi|110289153|gb|ABB47721.2| transmembrane protein, putative, expressed	2.28e-33	145.993	-	GO:0016020 membrane	-	-	-	GO only
CUFF.1872.1	gi|357146289|ref|XP_003573938.1| PREDICTED: probable alpha-ketoglutarate-dependent dioxygenase ABH6-like isoform 1	4.94e-92	328.322	-	-	GO:0016491 oxidoreductase activity	-	pfam13532 2OG-FeII_Oxy_2	GO & Domain
CUFF.1845.1	gi|59797458|gb|AAX07164.1| superoxide dismutase	4.14e-18	96.9558	-	-	-	-	-
CUFF.1844.1	gi|90111011|sp|Q3BAQ2.1|RPOC2_PHAAO RecName: Full=DNA-directed RNA polymerase subunit beta''; AltName: Full=PEP; AltName: Full=Plastid-encoded RNA polymerase subunit beta''; Short=RNA polymerase subunit beta''	1.5e-31	134.848	GO:0006351 transcription, DNA-dependent | GO:0006144 purine base metabolic process | GO:0006206 pyrimidine base metabolic process	GO:0009507 chloroplast | GO:0005730 nucleolus	GO:0003899 DNA-directed RNA polymerase activity | GO:0003677 DNA binding	-	-	GO only
CUFF.1850.1	gi|296084697|emb|CBI25839.3| unnamed protein product	3.31e-69	256.995	-	GO:0005634 nucleus	-	-	pfam08159 NUC153	GO & Domain
CUFF.1847.1	-	-	-	-	-	-	-	-
CUFF.1846.1	gi|363808186|ref|NP_001242740.1| uncharacterized protein LOC100819669	2.36e-15	89.3773	-	-	-	-	-
CUFF.1849.1	gi|18266652|gb|AAL67598.1|AC018929_20 hypothetical protein	6.25e-53	206.621	-	GO:0016023 cytoplasmic membrane-bounded vesicle	GO:0005488 binding	-	-	GO only
CUFF.1848.1	gi|195619870|gb|ACG31765.1| DHHC zinc finger domain containing protein	3.57e-33	145.993	-	GO:0016020 membrane	-	-	-	GO only
CUFF.1852.1	-	-	-	-	-	-	-	-
CUFF.1856.1	-	-	-	-	-	-	-	-
CUFF.1857.1	-	-	-	-	-	-	-	-
CUFF.1859.1	gi|298205228|emb|CBI17287.3| unnamed protein product	2.46e-25	123.703	-	-	-	-	-
CUFF.1877.1	gi|224135087|ref|XP_002327563.1| predicted protein	3.23e-73	268.586	GO:0006749 glutathione metabolic process | GO:0006803 glutathione conjugation reaction	-	GO:0004364 glutathione transferase activity	2.5.1.18	pfam13409 GST_N_2 | pfam13417 GST_N_3 | pfam02798 GST_N | pfam00043 GST_C	GO & Enzyme & Domain
CUFF.1879.1	gi|359807572|ref|NP_001241411.1| uncharacterized protein LOC100812502	2.18e-41	171.849	GO:0006749 glutathione metabolic process | GO:0006803 glutathione conjugation reaction	-	GO:0004364 glutathione transferase activity	-	pfam00043 GST_C	GO & Domain
CUFF.1860.1	-	-	-	-	-	-	-	-
CUFF.1858.1	-	-	-	-	-	-	-	-
CUFF.1862.1	gi|147859484|emb|CAN81434.1| hypothetical protein VITISV_010699	3.84e-46	189.235	GO:0009555 pollen development | GO:0035556 intracellular signal transduction | GO:0008152 metabolic process	GO:0005887 integral to plasma membrane	GO:0004175 endopeptidase activity	-	pfam00498 FHA	GO & Domain
CUFF.1904.2	gi|147827322|emb|CAN64310.1| hypothetical protein VITISV_037471	4.12e-39	166.054	-	GO:0009941 chloroplast envelope | GO:0009506 plasmodesma | GO:0016023 cytoplasmic membrane-bounded vesicle | GO:0005886 plasma membrane | GO:0005774 vacuolar membrane	-	-	-	GO only
CUFF.1914.1	-	-	-	-	-	-	-	-
CUFF.1906.1	-	-	-	-	-	-	-	-
CUFF.1861.1	-	-	-	-	-	-	-	-
CUFF.1863.1	gi|297736590|emb|CBI25461.3| unnamed protein product	7.39e-53	206.621	GO:0006511 ubiquitin-dependent protein catabolic process | GO:0016567 protein ubiquitination	GO:0000151 ubiquitin ligase complex	GO:0004842 ubiquitin-protein ligase activity	-	-	GO only
CUFF.1864.1	-	-	-	-	-	-	-	-
CUFF.1893.1	gi|356529245|ref|XP_003533206.1| PREDICTED: cytochrome P450 71A26-like	1.78e-24	117.908	GO:0055114 oxidation-reduction process | GO:0006118 electron transport	GO:0016023 cytoplasmic membrane-bounded vesicle	GO:0033772 flavonoid 3',5'-hydroxylase activity | GO:0009055 electron carrier activity | GO:0020037 heme binding | GO:0050593 N-methylcoclaurine 3'-monooxygenase activity	-	-	GO only
CUFF.1865.1	-	-	-	-	-	-	-	-
CUFF.1866.1	gi|326517946|dbj|BAK07225.1| predicted protein	7.84e-69	253.429	GO:0043086 negative regulation of catalytic activity | GO:0006508 proteolysis	GO:0016021 integral to membrane	GO:0042802 identical protein binding | GO:0004252 serine-type endopeptidase activity	-	-	GO only
CUFF.1902.1	gi|297816850|ref|XP_002876308.1| hypothetical protein ARALYDRAFT_485979	1.45e-48	192.355	GO:0006457 protein folding | GO:0000413 protein peptidyl-prolyl isomerization	GO:0009543 chloroplast thylakoid lumen | GO:0016020 membrane	GO:0005528 FK506 binding | GO:0003755 peptidyl-prolyl cis-trans isomerase activity	-	-	GO only
CUFF.1867.1	gi|255545832|ref|XP_002513976.1| conserved hypothetical protein	9.24e-17	92.0521	-	-	-	-	-
CUFF.1870.1	-	-	-	-	-	-	-	-
CUFF.1908.1	gi|326487424|dbj|BAJ89696.1| predicted protein	8.2e-37	157.138	GO:0008152 metabolic process	GO:0009507 chloroplast	GO:0003824 catalytic activity	-	-	GO only
CUFF.1918.1	-	-	-	-	-	-	-	-
CUFF.1868.1	gi|224121478|ref|XP_002318592.1| chromatin remodeling complex subunit	1.81e-15	88.4858	-	-	GO:0004519 endonuclease activity | GO:0005524 ATP binding | GO:0004386 helicase activity | GO:0003677 DNA binding | GO:0016740 transferase activity	-	-	GO only
CUFF.1871.1	-	-	-	-	-	-	-	-
CUFF.1874.1	gi|297734582|emb|CBI16633.3| unnamed protein product	2.23e-08	66.6419	-	-	-	-	-
CUFF.1876.1	gi|115438086|ref|NP_001043454.1| Os01g0591300	2.35e-80	289.538	GO:0055114 oxidation-reduction process | GO:0042572 retinol metabolic process	-	GO:0001758 retinal dehydrogenase activity	-	-	GO only
CUFF.1875.1	-	-	-	-	-	-	-	-
CUFF.1880.1	gi|357492363|ref|XP_003616470.1| hypothetical protein MTR_5g080700	2.84e-15	88.04	GO:0009790 embryo development	GO:0009507 chloroplast	-	-	-	GO only
CUFF.1883.1	-	-	-	-	-	-	-	-
CUFF.1882.1	gi|225456798|ref|XP_002275611.1| PREDICTED: probable UDP-N-acetylglucosamine--peptide N-acetylglucosaminyltransferase SPINDLY	2.59e-43	177.644	-	-	GO:0005488 binding | GO:0016740 transferase activity	-	pfam13414 TPR_11 | pfam13424 TPR_12 | pfam07719 TPR_2 | pfam00515 TPR_1 | pfam13181 TPR_8 | pfam13431 TPR_17 | pfam13176 TPR_7 | pfam13432 TPR_16 | pfam13374 TPR_10	GO & Domain
CUFF.1884.1	gi|224121372|ref|XP_002330811.1| predicted protein	6.11e-47	186.114	GO:0006184 GTP catabolic process | GO:0006448 regulation of translational elongation	GO:0005840 ribosome	GO:0003746 translation elongation factor activity | GO:0005525 GTP binding | GO:0003924 GTPase activity	-	pfam03143 GTP_EFTU_D3	GO & Domain
CUFF.1885.1	gi|224140667|ref|XP_002323702.1| predicted protein	2.14e-157	545.423	GO:0006468 protein phosphorylation | GO:0055114 oxidation-reduction process | GO:0007178 transmembrane receptor protein serine/threonine kinase signaling pathway | GO:0009069 serine family amino acid metabolic process	GO:0016023 cytoplasmic membrane-bounded vesicle | GO:0016021 integral to membrane | GO:0005739 mitochondrion	GO:0004872 receptor activity | GO:0005524 ATP binding | GO:0004709 MAP kinase kinase kinase activity | GO:0032440 2-alkenal reductase [NAD(P)] activity	2.7.11.1	pfam13855 LRR_8 | pfam12799 LRR_4	GO & Enzyme & Domain
CUFF.1889.1	gi|147859191|emb|CAN83944.1| hypothetical protein VITISV_013561	1.67e-21	107.209	GO:0055114 oxidation-reduction process	-	GO:0016491 oxidoreductase activity | GO:0033989 3alpha,7alpha,12alpha-trihydroxy-5beta-cholest-24-enoyl-CoA hydratase activity	-	-	GO only
CUFF.1887.1	gi|357135934|ref|XP_003569562.1| PREDICTED: DNA-directed RNA polymerase III subunit RPC3-like	2.42e-20	104.534	GO:0006351 transcription, DNA-dependent | GO:0006144 purine base metabolic process | GO:0006206 pyrimidine base metabolic process	GO:0005730 nucleolus	GO:0003899 DNA-directed RNA polymerase activity | GO:0003677 DNA binding	-	pfam08221 HTH_9	GO & Domain
CUFF.1886.1	gi|357122657|ref|XP_003563031.1| PREDICTED: L-gulonolactone oxidase-like	8.74e-11	71.9914	-	-	-	-	-
CUFF.1888.1	gi|115480445|ref|NP_001063816.1| Os09g0541700	1.39e-12	79.5699	GO:0006950 response to stress	GO:0009570 chloroplast stroma	-	-	-	GO only
CUFF.1890.1	-	-	-	-	-	-	-	-
CUFF.1891.1	gi|225444523|ref|XP_002268966.1| PREDICTED: uncharacterized protein LOC100247051	1.05e-24	119.691	-	-	-	-	-
CUFF.1896.1	-	-	-	-	-	-	-	-
CUFF.1892.1	-	-	-	-	-	-	-	-
CUFF.1895.1	-	-	-	-	-	-	-	-
CUFF.1894.1	gi|242051871|ref|XP_002455081.1| hypothetical protein SORBIDRAFT_03g004010	1.81e-87	313.165	GO:0042335 cuticle development | GO:0006855 drug transmembrane transport | GO:0006200 ATP catabolic process | GO:0015716 organic phosphonate transport | GO:0015748 organophosphate ester transport | GO:0015846 polyamine transport	GO:0005886 plasma membrane	GO:0015416 organic phosphonate transmembrane-transporting ATPase activity | GO:0005524 ATP binding | GO:0015417 polyamine-transporting ATPase activity	-	pfam01061 ABC2_membrane	GO & Domain
CUFF.1897.1	-	-	-	-	-	-	-	-
CUFF.1928.1	gi|295913528|gb|ADG58012.1| transcription factor	2.17e-81	293.105	GO:0009744 response to sucrose stimulus | GO:0006355 regulation of transcription, DNA-dependent | GO:0009965 leaf morphogenesis | GO:0048826 cotyledon morphogenesis	GO:0005667 transcription factor complex	GO:0003700 sequence-specific DNA binding transcription factor activity | GO:0000976 transcription regulatory region sequence-specific DNA binding	-	pfam00046 Homeobox | pfam02183 HALZ	GO & Domain
CUFF.1919.1	gi|255572337|ref|XP_002527107.1| conserved hypothetical protein	1.17e-68	255.212	-	-	-	-	-
CUFF.1921.1	gi|255572337|ref|XP_002527107.1| conserved hypothetical protein	1.65e-39	165.608	-	-	-	-	-
CUFF.1899.1	gi|164605000|dbj|BAF98296.1| 4-hydroxy-3-methylbut-2-en-1-yl diphosphate synthase	8.85e-74	267.694	GO:0055114 oxidation-reduction process | GO:0016114 terpenoid biosynthetic process	-	GO:0005506 iron ion binding | GO:0051539 4 iron, 4 sulfur cluster binding | GO:0046429 4-hydroxy-3-methylbut-2-en-1-yl diphosphate synthase activity	-	-	GO only
CUFF.1903.1	-	-	-	-	-	-	-	-
CUFF.1900.1	gi|2911148|dbj|BAA24950.1| NADP-malic enzyme	9.18e-163	563.255	GO:0006108 malate metabolic process | GO:0006090 pyruvate metabolic process | GO:0006099 tricarboxylic acid cycle	GO:0009536 plastid	GO:0046872 metal ion binding | GO:0051287 NAD binding | GO:0016619 malate dehydrogenase (oxaloacetate-decarboxylating) activity	-	pfam00390 malic	GO & Domain
CUFF.1898.1	gi|357128933|ref|XP_003566124.1| PREDICTED: cation/H(+) antiporter 15-like	3.35e-74	271.261	GO:0006812 cation transport | GO:0055085 transmembrane transport | GO:0006885 regulation of pH	GO:0016021 integral to membrane	GO:0015299 solute:hydrogen antiporter activity	-	pfam00999 Na_H_Exchanger	GO & Domain
CUFF.1901.1	-	-	-	-	-	-	-	-
CUFF.1905.1	gi|16797785|gb|AAL27096.1| sucrose synthase	6.85e-101	357.745	GO:0009058 biosynthetic process | GO:0005985 sucrose metabolic process | GO:0005982 starch metabolic process	-	GO:0016157 sucrose synthase activity	-	-	GO only
CUFF.1910.1	-	-	-	-	-	-	-	-
CUFF.1907.1	gi|297739245|emb|CBI28896.3| unnamed protein product	4.59e-30	136.186	GO:0010375 stomatal complex patterning | GO:2000122 negative regulation of stomatal complex development	-	-	-	-	GO only
CUFF.1909.1	-	-	-	-	-	-	-	-
CUFF.1946.1	gi|28378059|ref|NP_784951.1| cell surface SD repeat-containing protein	1.35e-05	58.6176	-	-	-	-	-
CUFF.1911.1	gi|356538837|ref|XP_003537907.1| PREDICTED: CASP-like protein At1g49405-like	1.5e-12	80.4615	-	GO:0005739 mitochondrion | GO:0016020 membrane	-	-	-	GO only
CUFF.1912.1	gi|15705865|gb|AAL05851.1|AF411121_1 cysteine proteinase precursor	8.48e-40	168.283	GO:0006508 proteolysis	GO:0016023 cytoplasmic membrane-bounded vesicle | GO:0009536 plastid	GO:0005198 structural molecule activity | GO:0004197 cysteine-type endopeptidase activity	-	pfam14093 DUF4271	GO & Domain
CUFF.1913.1	gi|147840052|emb|CAN70678.1| hypothetical protein VITISV_044152	2.2e-135	472.313	-	-	-	-	pfam12796 Ank_2 | pfam13857 Ank_5 | pfam13637 Ank_4	Domain only
CUFF.1916.1	-	-	-	-	-	-	-	-
CUFF.1943.1	gi|346466095|gb|AEO32892.1| hypothetical protein	4.25e-18	98.739	GO:0006412 translation | GO:0042254 ribosome biogenesis	GO:0015935 small ribosomal subunit	GO:0003735 structural constituent of ribosome | GO:0003723 RNA binding	-	-	GO only
CUFF.1945.2	gi|255547277|ref|XP_002514696.1| Heparanase-2, putative	1.12e-21	108.992	-	GO:0016020 membrane | GO:0016023 cytoplasmic membrane-bounded vesicle	GO:0016798 hydrolase activity, acting on glycosyl bonds	-	-	GO only
CUFF.1915.1	-	-	-	-	-	-	-	-
CUFF.1917.1	-	-	-	-	-	-	-	-
CUFF.1920.1	gi|255560715|ref|XP_002521371.1| dihydrolipoamide acetyltransferase component of pyruvate dehydrogenase, putative	7.35e-137	477.217	GO:0006090 pyruvate metabolic process | GO:0006094 gluconeogenesis | GO:0006096 glycolysis | GO:0042967 acyl-carrier-protein biosynthetic process	GO:0045254 pyruvate dehydrogenase complex | GO:0005739 mitochondrion	GO:0004742 dihydrolipoyllysine-residue acetyltransferase activity | GO:0043754 dihydrolipoyllysine-residue (2-methylpropanoyl)transferase activity	2.3.1.12	pfam00198 2-oxoacid_dh	GO & Enzyme & Domain
CUFF.1923.1	gi|357489945|ref|XP_003615260.1| Glucose-6-phosphate isomerase	1.97e-16	86.2568	GO:0005982 starch metabolic process | GO:0009911 positive regulation of flower development | GO:0006096 glycolysis | GO:0006094 gluconeogenesis | GO:0005985 sucrose metabolic process | GO:0006098 pentose-phosphate shunt	GO:0005829 cytosol | GO:0009941 chloroplast envelope | GO:0009570 chloroplast stroma	GO:0004347 glucose-6-phosphate isomerase activity	-	-	GO only
CUFF.1952.1	gi|115472941|ref|NP_001060069.1| Os07g0573700	1.04e-31	141.981	-	-	-	-	-
CUFF.1956.1	-	-	-	-	-	-	-	-
CUFF.1922.1	gi|15240136|ref|NP_201496.1| catalytic/ pyridoxal phosphate binding protein	5.98e-51	202.163	GO:0008152 metabolic process	GO:0005886 plasma membrane	GO:0030170 pyridoxal phosphate binding | GO:0003824 catalytic activity	-	-	GO only
CUFF.1924.1	gi|295913232|gb|ADG57874.1| transcription factor	2.7e-12	80.9073	GO:0009965 leaf morphogenesis | GO:0006355 regulation of transcription, DNA-dependent	GO:0005667 transcription factor complex	GO:0003700 sequence-specific DNA binding transcription factor activity | GO:0043565 sequence-specific DNA binding	-	-	GO only
CUFF.1925.1	gi|326500834|dbj|BAJ95083.1| predicted protein	3.41e-44	174.97	-	-	-	-	-
CUFF.1926.1	gi|192912984|gb|ACF06600.1| alpha-soluble NSF attachment protein	1.05e-20	104.534	GO:0006886 intracellular protein transport	GO:0009506 plasmodesma | GO:0005886 plasma membrane | GO:0005774 vacuolar membrane	GO:0005483 soluble NSF attachment protein activity	-	-	GO only
CUFF.1940.1	-	-	-	-	-	-	-	-
CUFF.1941.1	-	-	-	-	-	-	-	-
CUFF.1927.1	-	-	-	-	-	-	-	-
CUFF.1963.2	gi|297739888|emb|CBI30070.3| unnamed protein product	3.8e-99	351.949	GO:0006506 GPI anchor biosynthetic process	GO:0016021 integral to membrane	GO:0017176 phosphatidylinositol N-acetylglucosaminyltransferase activity	-	pfam05024 Gpi1	GO & Domain
CUFF.1962.3	gi|356504746|ref|XP_003521156.1| PREDICTED: uncharacterized protein LOC100793897	2.34e-10	73.7746	-	-	-	-	-
CUFF.1929.1	gi|218192254|gb|EEC74681.1| hypothetical protein OsI_10372	7.68e-19	100.076	GO:0008272 sulfate transport | GO:0055085 transmembrane transport	GO:0016021 integral to membrane	GO:0008271 secondary active sulfate transmembrane transporter activity	-	-	GO only
CUFF.1931.1	gi|291482262|emb|CBK55653.1| sulphate transporter	9.49e-18	95.1727	-	-	-	-	-
CUFF.1930.1	-	-	-	-	-	-	-	-
CUFF.1932.1	gi|212275786|ref|NP_001130641.1| uncharacterized protein LOC100191741	2.55e-11	74.6662	GO:0008152 metabolic process	-	GO:0016787 hydrolase activity	-	-	GO only
CUFF.1933.1	gi|225434974|ref|XP_002283965.1| PREDICTED: putative E3 ubiquitin-protein ligase XBAT31 isoform 1	2.7e-50	199.934	-	-	GO:0008270 zinc ion binding	-	pfam13920 zf-C3HC4_3 | pfam13639 zf-RING_2 | pfam13923 zf-C3HC4_2 | pfam00097 zf-C3HC4	GO & Domain
CUFF.1934.1	gi|255573605|ref|XP_002527725.1| hypothetical protein RCOM_1247290	2.67e-39	165.162	-	-	-	-	-
CUFF.1936.1	gi|22165058|gb|AAM93675.1| putative glycine-rich protein	1.36e-23	115.233	GO:0006970 response to osmotic stress | GO:0032922 circadian regulation of gene expression | GO:0048586 regulation of long-day photoperiodism, flowering | GO:0009631 cold acclimation	GO:0005634 nucleus | GO:0009536 plastid	-	-	-	GO only
CUFF.1978.1	gi|226529572|ref|NP_001143595.1| uncharacterized protein LOC100276300	1.4e-51	203.5	GO:0006123 mitochondrial electron transport, cytochrome c to oxygen | GO:0015992 proton transport	GO:0005739 mitochondrion | GO:0045277 respiratory chain complex IV	GO:0004129 cytochrome-c oxidase activity	-	pfam02297 COX6B	GO & Domain
CUFF.1935.1	gi|359476651|ref|XP_002273723.2| PREDICTED: uncharacterized protein LOC100264247	1.97e-132	462.506	GO:0006081 cellular aldehyde metabolic process | GO:0055114 oxidation-reduction process | GO:0006094 gluconeogenesis | GO:0006096 glycolysis | GO:0006525 arginine metabolic process | GO:0006547 histidine metabolic process | GO:0006550 isoleucine catabolic process | GO:0006552 leucine catabolic process | GO:0006554 lysine catabolic process | GO:0006560 proline metabolic process | GO:0006568 trypto…	GO:0016023 cytoplasmic membrane-bounded vesicle	GO:0004029 aldehyde dehydrogenase (NAD) activity | GO:0004030 aldehyde dehydrogenase [NAD(P)+] activity	-	-	GO only
CUFF.1937.1	gi|224482645|gb|ACN50179.1| ubiquitin carrier-like protein	2.33e-25	113.45	-	-	-	-	-
CUFF.1966.1	gi|297742246|emb|CBI34395.3| unnamed protein product	2.32e-27	128.161	-	GO:0005829 cytosol	GO:0000166 nucleotide binding	-	-	GO only
CUFF.1938.1	gi|222635500|gb|EEE65632.1| hypothetical protein OsJ_21201	2.8e-56	214.645	-	GO:0005829 cytosol	GO:0000166 nucleotide binding	-	pfam00400 WD40	GO & Domain
CUFF.1939.1	-	-	-	-	-	-	-	-
CUFF.1942.1	-	-	-	-	-	-	-	-
CUFF.1977.1	-	-	-	-	-	-	-	-
CUFF.1944.1	-	-	-	-	-	-	-	-
CUFF.1947.1	-	-	-	-	-	-	-	-
CUFF.1948.1	gi|357133056|ref|XP_003568144.1| PREDICTED: transcription initiation factor IIF subunit beta-like isoform 1	1.09e-14	88.4858	GO:0006367 transcription initiation from RNA polymerase II promoter | GO:0006446 regulation of translational initiation	GO:0005674 transcription factor TFIIF complex | GO:0005840 ribosome	GO:0005524 ATP binding | GO:0003743 translation initiation factor activity | GO:0003824 catalytic activity	-	-	GO only
CUFF.1949.1	-	-	-	-	-	-	-	-
CUFF.1951.1	gi|346465005|gb|AEO32347.1| hypothetical protein	1.42e-26	119.691	-	-	-	-	-
CUFF.1950.1	gi|799369|gb|AAA81472.1| metalloendopeptidase	1.57e-39	158.029	GO:0009793 embryo development ending in seed dormancy | GO:0006508 proteolysis	GO:0009570 chloroplast stroma | GO:0005739 mitochondrion	GO:0004222 metalloendopeptidase activity | GO:0008270 zinc ion binding	-	-	GO only
CUFF.1955.1	gi|255575224|ref|XP_002528516.1| Ubiquinone biosynthesis protein coq-8, putative	1.23e-36	157.584	-	-	GO:0016772 transferase activity, transferring phosphorus-containing groups	-	-	GO only
CUFF.1983.1	gi|255538240|ref|XP_002510185.1| polyadenylate-binding protein, putative	1.26e-39	166.945	-	-	GO:0000166 nucleotide binding | GO:0003723 RNA binding	-	pfam00658 PABP | pfam08226 DUF1720	GO & Domain
CUFF.1994.1	gi|356521524|ref|XP_003529405.1| PREDICTED: polyadenylate-binding protein 2-like	7.86e-35	151.343	-	-	GO:0000166 nucleotide binding | GO:0003723 RNA binding	-	pfam00658 PABP	GO & Domain
CUFF.1954.1	gi|226495579|ref|NP_001140304.1| uncharacterized protein LOC100272349	4.42e-27	125.487	-	-	GO:0016740 transferase activity	-	-	GO only
CUFF.1953.1	gi|4512714|gb|AAD21767.1| hypothetical protein	9.94e-53	206.621	-	-	GO:0005488 binding	-	-	GO only
CUFF.1957.1	gi|297744270|emb|CBI37240.3| unnamed protein product	1.21e-23	110.33	-	-	GO:0005488 binding	-	pfam13513 HEAT_EZ | pfam02985 HEAT	GO & Domain
CUFF.1958.1	gi|255577759|ref|XP_002529754.1| isoleucyl tRNA synthetase, putative	1.34e-41	171.849	GO:0006428 isoleucyl-tRNA aminoacylation | GO:0009097 isoleucine biosynthetic process | GO:0009098 leucine biosynthetic process | GO:0009099 valine biosynthetic process	GO:0005737 cytoplasm	GO:0005524 ATP binding | GO:0004822 isoleucine-tRNA ligase activity	-	-	GO only
CUFF.1959.1	-	-	-	-	-	-	-	-
CUFF.1961.1	-	-	-	-	-	-	-	-
CUFF.1991.2	-	-	-	-	-	-	-	-
CUFF.1960.1	-	-	-	-	-	-	-	-
CUFF.1965.1	gi|297814896|ref|XP_002875331.1| hypothetical protein ARALYDRAFT_484438	1.02e-11	75.112	GO:0006281 DNA repair	-	GO:0016787 hydrolase activity	-	-	GO only
CUFF.1964.1	gi|255566472|ref|XP_002524221.1| Serine/threonine-protein kinase Nek8, putative	5.74e-24	110.775	GO:0016310 phosphorylation	-	GO:0016301 kinase activity | GO:0005488 binding	-	pfam13540 RCC1_2	GO & Domain
CUFF.1967.1	gi|326511212|dbj|BAJ87620.1| predicted protein	2e-79	287.309	GO:0016310 phosphorylation	-	GO:0016301 kinase activity | GO:0005488 binding	-	pfam13540 RCC1_2 | pfam00415 RCC1	GO & Domain
CUFF.2014.1	gi|147856728|emb|CAN83483.1| hypothetical protein VITISV_009450	2.5e-96	342.588	GO:0006355 regulation of transcription, DNA-dependent | GO:0010091 trichome branching	GO:0005667 transcription factor complex	GO:0005515 protein binding | GO:0003700 sequence-specific DNA binding transcription factor activity | GO:0000976 transcription regulatory region sequence-specific DNA binding	-	-	GO only
CUFF.2022.1	gi|224125934|ref|XP_002329753.1| predicted protein	4.36e-62	236.043	GO:0006355 regulation of transcription, DNA-dependent | GO:0010091 trichome branching	GO:0005667 transcription factor complex	GO:0005515 protein binding | GO:0003700 sequence-specific DNA binding transcription factor activity | GO:0000976 transcription regulatory region sequence-specific DNA binding	-	-	GO only
CUFF.1969.1	gi|225457013|ref|XP_002282452.1| PREDICTED: GDSL esterase/lipase At5g62930	5.66e-32	137.077	-	-	GO:0003824 catalytic activity	-	-	GO only
CUFF.1968.1	gi|326521974|dbj|BAK04115.1| predicted protein	9.42e-36	149.114	-	-	GO:0005488 binding	-	-	GO only
CUFF.1971.1	gi|225424772|ref|XP_002269008.1| PREDICTED: uncharacterized protein LOC100267269	1.51e-07	62.6298	-	-	-	-	-
CUFF.1970.1	gi|118489133|gb|ABK96373.1| unknown	3.39e-08	65.7503	-	-	-	-	-
CUFF.1972.1	-	-	-	-	-	-	-	-
CUFF.1973.1	gi|147841543|emb|CAN77613.1| hypothetical protein VITISV_036932	2.4e-22	111.667	GO:0006139 nucleobase-containing compound metabolic process	GO:0016023 cytoplasmic membrane-bounded vesicle	GO:0003676 nucleic acid binding | GO:0008408 3'-5' exonuclease activity | GO:0008466 glycogenin glucosyltransferase activity	-	-	GO only
CUFF.1974.1	gi|225442581|ref|XP_002279139.1| PREDICTED: acyl-CoA synthetase family member 3, mitochondrial-like	2.27e-25	120.583	GO:0008152 metabolic process	GO:0005739 mitochondrion	GO:0016874 ligase activity	-	-	GO only
CUFF.1993.1	gi|192910922|gb|ACF06569.1| peroxiredoxin	1.23e-35	154.017	GO:0046686 response to cadmium ion | GO:0055114 oxidation-reduction process | GO:0006804 peroxidase reaction | GO:0006979 response to oxidative stress	GO:0005829 cytosol | GO:0009507 chloroplast | GO:0005886 plasma membrane	GO:0051920 peroxiredoxin activity | GO:0004601 peroxidase activity	-	pfam00578 AhpC-TSA	GO & Domain
CUFF.1995.1	gi|167966208|gb|ACA13182.1| type II peroxiredoxin	4.87e-21	107.655	GO:0055114 oxidation-reduction process | GO:0006804 peroxidase reaction | GO:0006979 response to oxidative stress	-	GO:0051920 peroxiredoxin activity | GO:0004601 peroxidase activity	-	-	GO only
CUFF.1975.1	gi|225443566|ref|XP_002273293.1| PREDICTED: OPA3-like protein	7.86e-44	178.536	-	-	-	-	pfam07047 OPA3	Domain only
CUFF.1976.1	gi|326503446|dbj|BAJ86229.1| predicted protein	2.62e-18	98.739	-	-	-	-	-
CUFF.1979.1	gi|326520241|dbj|BAK04045.1| predicted protein	1.24e-41	170.957	GO:0006184 GTP catabolic process	-	GO:0005525 GTP binding | GO:0003924 GTPase activity	-	pfam03143 GTP_EFTU_D3	GO & Domain
CUFF.1980.1	gi|32492336|emb|CAE05476.1| OSJNBa0006A01.22	3.51e-145	504.856	GO:0006184 GTP catabolic process | GO:0006448 regulation of translational elongation | GO:0006144 purine base metabolic process | GO:0006790 sulfur compound metabolic process	GO:0005840 ribosome	GO:0003746 translation elongation factor activity | GO:0008270 zinc ion binding | GO:0004781 sulfate adenylyltransferase (ATP) activity | GO:0003924 GTPase activity | GO:0005525 GTP binding	-	pfam00009 GTP_EFTU	GO & Domain
CUFF.1986.1	gi|293331111|ref|NP_001170190.1| uncharacterized protein LOC100384139	6.02e-08	63.0756	-	-	-	-	-
CUFF.2007.1	gi|115450413|ref|NP_001048807.1| Os03g0123800	3.67e-37	159.813	GO:0009970 cellular response to sulfate starvation	GO:0016020 membrane	GO:0016787 hydrolase activity	-	-	GO only
CUFF.1981.1	-	-	-	-	-	-	-	-
CUFF.1982.1	-	-	-	-	-	-	-	-
CUFF.1984.1	-	-	-	-	-	-	-	-
CUFF.1985.1	-	-	-	-	-	-	-	-
CUFF.1988.1	gi|356536520|ref|XP_003536785.1| PREDICTED: protein CLP1 homolog	1.7e-29	133.957	GO:0048827 phyllome development | GO:0006397 mRNA processing | GO:0009908 flower development | GO:0010228 vegetative to reproductive phase transition of meristem	GO:0005849 mRNA cleavage factor complex	GO:0005515 protein binding	-	-	GO only
CUFF.1987.1	-	-	-	-	-	-	-	-
CUFF.1992.1	-	-	-	-	-	-	-	-
CUFF.1989.1	-	-	-	-	-	-	-	-
CUFF.1990.1	-	-	-	-	-	-	-	-
CUFF.2003.1	-	-	-	-	-	-	-	-
[truncated: 41,553 more rows]
