# Supplementary material for: A De Novo Floral Transcriptome Reveals Clues into Phalaenopsis Orchid Flower Development
Source: PLoS One. 2015 May 13;10(5):e0123474. doi: 10.1371/journal.pone.0123474 (PMC4430480; doi:10.1371/journal.pone.0123474)
Supplement: S3 Table — (XLSX) [file pone.0123474.s004.xlsx]

## Sheet: 工作表1
S3 Table. GO categories assigned with Phalaenopsis floral organ contigs.
ID	Biological_process	Cellular_component	Molecular_function
CUFF.18942.1	GO:0006355 regulation of transcription, DNA-dependent	GO:0005667 transcription factor complex	GO:0003700 sequence-specific DNA binding transcription factor activity | GO:0003677 DNA binding | GO:0008270 zinc ion binding
CUFF.19725.1	GO:0055085 transmembrane transport | GO:0009626 plant-type hypersensitive response | GO:0007263 nitric oxide mediated signal transduction | GO:0006816 calcium ion transport	GO:0005739 mitochondrion | GO:0017071 intracellular cyclic nucleotide activated cation channel complex	GO:0005516 calmodulin binding | GO:0005262 calcium channel activity | GO:0030551 cyclic nucleotide binding | GO:0005222 intracellular cAMP activated cation channel activity | GO:0005242 inward rectifier potassium channel activity
CUFF.4176.1	GO:0006397 mRNA processing	GO:0005634 nucleus	GO:0005488 binding
CUFF.18682.1	GO:0006571 tyrosine biosynthetic process | GO:0055114 oxidation-reduction process | GO:0000162 tryptophan biosynthetic process | GO:0009094 L-phenylalanine biosynthetic process	GO:0005739 mitochondrion	GO:0008977 prephenate dehydrogenase activity | GO:0004665 prephenate dehydrogenase (NADP+) activity | GO:0000166 nucleotide binding
CUFF.7781.2	GO:0030259 lipid glycosylation		GO:0030246 carbohydrate binding | GO:0016758 transferase activity, transferring hexosyl groups
CUFF.6405.1		GO:0009536 plastid	GO:0003723 RNA binding | GO:0000166 nucleotide binding
CUFF.11922.1	GO:0016310 phosphorylation | GO:0007165 signal transduction | GO:0055114 oxidation-reduction process	GO:0005794 Golgi apparatus | GO:0016023 cytoplasmic membrane-bounded vesicle	GO:0016301 kinase activity | GO:0032440 2-alkenal reductase [NAD(P)] activity
CUFF.33945.1	GO:0006468 protein phosphorylation | GO:0007178 transmembrane receptor protein serine/threonine kinase signaling pathway | GO:0009069 serine family amino acid metabolic process		GO:0004707 MAP kinase activity | GO:0005524 ATP binding
CUFF.8942.1	GO:0006351 transcription, DNA-dependent | GO:0006144 purine base metabolic process | GO:0006206 pyrimidine base metabolic process	GO:0009536 plastid | GO:0005730 nucleolus	GO:0003899 DNA-directed RNA polymerase activity | GO:0003677 DNA binding
CUFF.12507.1	GO:0090305 nucleic acid phosphodiester bond hydrolysis | GO:0006333 chromatin assembly or disassembly | GO:0006289 nucleotide-excision repair	GO:0000785 chromatin | GO:0005634 nucleus	GO:0004519 endonuclease activity | GO:0003682 chromatin binding | GO:0003697 single-stranded DNA binding
CUFF.39311.1	GO:0045039 protein import into mitochondrial inner membrane	GO:0005743 mitochondrial inner membrane | GO:0042719 mitochondrial intermembrane space protein transporter complex	GO:0046872 metal ion binding
CUFF.15899.1	GO:0010193 response to ozone | GO:0000302 response to reactive oxygen species | GO:0009617 response to bacterium	GO:0016020 membrane | GO:0016023 cytoplasmic membrane-bounded vesicle | GO:0005777 peroxisome | GO:0005739 mitochondrion | GO:0009536 plastid
CUFF.97.1	GO:0000226 microtubule cytoskeleton organization	GO:0005815 microtubule organizing center | GO:0005874 microtubule | GO:0000922 spindle pole
CUFF.22680.4		GO:0005634 nucleus	GO:0003723 RNA binding | GO:0000166 nucleotide binding | GO:0008270 zinc ion binding
CUFF.39339.1		GO:0005739 mitochondrion
CUFF.38921.1	GO:0008380 RNA splicing	GO:0005829 cytosol	GO:0070063 RNA polymerase binding
CUFF.12150.1	GO:0016310 phosphorylation | GO:0006741 NADP biosynthetic process | GO:0006769 nicotinamide metabolic process | GO:0046497 nicotinate nucleotide metabolic process		GO:0042736 NADH kinase activity | GO:0003951 NAD+ kinase activity | GO:0005516 calmodulin binding
CUFF.36760.1	GO:0008152 metabolic process		GO:0003824 catalytic activity
CUFF.7609.1	GO:0006468 protein phosphorylation | GO:0007165 signal transduction | GO:0009069 serine family amino acid metabolic process		GO:0004697 protein kinase C activity | GO:0005524 ATP binding
CUFF.43274.2	GO:0030001 metal ion transport		GO:0046872 metal ion binding
CUFF.11540.1			GO:0005515 protein binding
CUFF.10895.1		GO:0016023 cytoplasmic membrane-bounded vesicle
CUFF.15461.1	GO:0006470 protein dephosphorylation	GO:0008287 protein serine/threonine phosphatase complex | GO:0009536 plastid | GO:0005739 mitochondrion	GO:0046872 metal ion binding | GO:0004722 protein serine/threonine phosphatase activity
CUFF.3498.1	GO:0006884 cell volume homeostasis | GO:0006821 chloride transport		GO:0005216 ion channel activity
CUFF.18521.1	GO:0071805 potassium ion transmembrane transport	GO:0016020 membrane	GO:0015079 potassium ion transmembrane transporter activity
CUFF.20306.1		GO:0005829 cytosol
CUFF.7089.1		GO:0009536 plastid
CUFF.39835.1			GO:0008270 zinc ion binding
CUFF.24208.1	GO:0042742 defense response to bacterium | GO:0016567 protein ubiquitination	GO:0005634 nucleus | GO:0005829 cytosol | GO:0000151 ubiquitin ligase complex	GO:0004842 ubiquitin-protein ligase activity | GO:0070696 transmembrane receptor protein serine/threonine kinase binding
CUFF.13040.1		GO:0016023 cytoplasmic membrane-bounded vesicle	GO:0016787 hydrolase activity
CUFF.10141.1	GO:0006508 proteolysis		GO:0004222 metalloendopeptidase activity | GO:0008270 zinc ion binding
CUFF.33591.1	GO:0031408 oxylipin biosynthetic process | GO:0055114 oxidation-reduction process | GO:0006118 electron transport		GO:0047987 hydroperoxide dehydratase activity | GO:0009055 electron carrier activity | GO:0004497 monooxygenase activity | GO:0020037 heme binding | GO:0016705 oxidoreductase activity, acting on paired donors, with incorporation or reduction of molecular oxygen
CUFF.25383.1		GO:0016020 membrane
CUFF.25608.1	GO:0006633 fatty acid biosynthetic process | GO:0016117 carotenoid biosynthetic process | GO:0055114 oxidation-reduction process	GO:0031969 chloroplast membrane | GO:0016021 integral to membrane	GO:0016491 oxidoreductase activity | GO:0005506 iron ion binding | GO:0016787 hydrolase activity
CUFF.20188.2	GO:0007154 cell communication		GO:0035091 phosphatidylinositol binding
CUFF.32417.1			GO:0005488 binding
CUFF.41911.1	GO:0009651 response to salt stress | GO:0051258 protein polymerization | GO:0006184 GTP catabolic process | GO:0007018 microtubule-based movement | GO:0046686 response to cadmium ion	GO:0005618 cell wall | GO:0005730 nucleolus | GO:0005874 microtubule | GO:0045298 tubulin complex | GO:0009506 plasmodesma | GO:0005737 cytoplasm | GO:0005886 plasma membrane	GO:0005515 protein binding | GO:0003924 GTPase activity | GO:0005198 structural molecule activity | GO:0005525 GTP binding
CUFF.23697.1		GO:0009536 plastid | GO:0016020 membrane
CUFF.39455.1		GO:0016020 membrane	GO:0008270 zinc ion binding
CUFF.21583.1	GO:0015976 carbon utilization | GO:0006730 one-carbon metabolic process | GO:0006807 nitrogen compound metabolic process	GO:0005737 cytoplasm	GO:0008270 zinc ion binding | GO:0004089 carbonate dehydratase activity
CUFF.36762.1	GO:0006886 intracellular protein transport	GO:0009506 plasmodesma | GO:0005886 plasma membrane | GO:0005774 vacuolar membrane	GO:0005483 soluble NSF attachment protein activity
CUFF.40267.1		GO:0009941 chloroplast envelope
CUFF.29121.1		GO:0042175 nuclear outer membrane-endoplasmic reticulum membrane network | GO:0005739 mitochondrion	GO:0005509 calcium ion binding
CUFF.17140.1	GO:0007264 small GTPase mediated signal transduction | GO:0019725 cellular homeostasis | GO:0006184 GTP catabolic process | GO:0009860 pollen tube growth | GO:0009737 response to abscisic acid stimulus | GO:0007005 mitochondrion organization | GO:0009793 embryo development ending in seed dormancy	GO:0005829 cytosol | GO:0005741 mitochondrial outer membrane	GO:0005509 calcium ion binding | GO:0003924 GTPase activity | GO:0005525 GTP binding
CUFF.24337.1	GO:0045039 protein import into mitochondrial inner membrane	GO:0016020 membrane | GO:0005739 mitochondrion
CUFF.14379.1	GO:0006355 regulation of transcription, DNA-dependent
CUFF.39712.1			GO:0000166 nucleotide binding | GO:0003723 RNA binding
CUFF.27256.1	GO:0055085 transmembrane transport | GO:0010039 response to iron ion | GO:0006826 iron ion transport	GO:0009941 chloroplast envelope | GO:0005743 mitochondrial inner membrane | GO:0016021 integral to membrane	GO:0005488 binding
CUFF.26870.1		GO:0009535 chloroplast thylakoid membrane | GO:0009543 chloroplast thylakoid lumen
CUFF.34696.1	GO:0005982 starch metabolic process | GO:0005985 sucrose metabolic process | GO:0006012 galactose metabolic process	GO:0005829 cytosol	GO:0004564 beta-fructofuranosidase activity | GO:0033926 glycopeptide alpha-N-acetylgalactosaminidase activity
CUFF.9138.2	GO:0055114 oxidation-reduction process | GO:0006629 lipid metabolic process		GO:0016720 delta12-fatty acid dehydrogenase activity | GO:0016717 oxidoreductase activity, acting on paired donors, with oxidation of a pair of donors resulting in the reduction of molecular oxygen to two molecules of water
CUFF.2727.1	GO:0006367 transcription initiation from RNA polymerase II promoter | GO:0006446 regulation of translational initiation	GO:0005840 ribosome	GO:0043565 sequence-specific DNA binding | GO:0003743 translation initiation factor activity
CUFF.2835.1	GO:0006744 ubiquinone biosynthetic process | GO:0019290 siderophore biosynthetic process	GO:0009507 chloroplast	GO:0008909 isochorismate synthase activity
CUFF.43242.1	GO:0043086 negative regulation of catalytic activity | GO:0006508 proteolysis		GO:0030170 pyridoxal phosphate binding | GO:0042802 identical protein binding | GO:0004252 serine-type endopeptidase activity
CUFF.31013.1	GO:0006412 translation | GO:0042254 ribosome biogenesis	GO:0015935 small ribosomal subunit	GO:0003735 structural constituent of ribosome
CUFF.30942.1	GO:0032259 methylation	GO:0005794 Golgi apparatus | GO:0009506 plasmodesma | GO:0005774 vacuolar membrane	GO:0008270 zinc ion binding | GO:0008168 methyltransferase activity
CUFF.30066.1	GO:0055085 transmembrane transport | GO:0055114 oxidation-reduction process | GO:0006200 ATP catabolic process	GO:0016021 integral to membrane | GO:0016023 cytoplasmic membrane-bounded vesicle	GO:0042626 ATPase activity, coupled to transmembrane movement of substances | GO:0005524 ATP binding | GO:0032440 2-alkenal reductase [NAD(P)] activity
CUFF.33702.1	GO:0006468 protein phosphorylation		GO:0005524 ATP binding | GO:0004672 protein kinase activity
CUFF.4870.1	GO:0007049 cell cycle | GO:0006468 protein phosphorylation | GO:0009069 serine family amino acid metabolic process	GO:0009986 cell surface	GO:0005529 sugar binding | GO:0004715 non-membrane spanning protein tyrosine kinase activity | GO:0005524 ATP binding | GO:0004693 cyclin-dependent protein kinase activity
CUFF.33987.1			GO:0003723 RNA binding
CUFF.8010.1	GO:0045739 positive regulation of DNA repair | GO:0006355 regulation of transcription, DNA-dependent | GO:0016444 somatic cell DNA recombination		GO:0003677 DNA binding | GO:0005524 ATP binding | GO:0004386 helicase activity
CUFF.5751.3	GO:0016131 brassinosteroid metabolic process | GO:0051707 response to other organism | GO:0051555 flavonol biosynthetic process		GO:0047213 anthocyanidin 3-O-glucosyltransferase activity | GO:0080046 quercetin 4'-O-glucosyltransferase activity | GO:0047893 flavonol 3-O-glucosyltransferase activity | GO:0050502 cis-zeatin O-beta-D-glucosyltransferase activity | GO:0080044 quercetin 7-O-glucosyltransferase activity | GO:0050403 trans-zeatin O-beta-D-glucosyltransferase activity
CUFF.3366.1	GO:0055114 oxidation-reduction process | GO:0006066 alcohol metabolic process | GO:0006544 glycine metabolic process | GO:0006563 L-serine metabolic process | GO:0006566 threonine metabolic process	GO:0016023 cytoplasmic membrane-bounded vesicle	GO:0050660 flavin adenine dinucleotide binding | GO:0046593 mandelonitrile lyase activity | GO:0008812 choline dehydrogenase activity
CUFF.12305.1	GO:0009793 embryo development ending in seed dormancy | GO:0006508 proteolysis	GO:0009570 chloroplast stroma | GO:0005739 mitochondrion	GO:0004222 metalloendopeptidase activity | GO:0008270 zinc ion binding
CUFF.27873.2	GO:0008152 metabolic process		GO:0003824 catalytic activity
CUFF.18627.1	GO:0045333 cellular respiration | GO:0009409 response to cold | GO:0007585 respiratory gaseous exchange | GO:0031930 mitochondria-nucleus signaling pathway | GO:0022900 electron transport chain | GO:0006118 electron transport	GO:0070469 respiratory chain | GO:0005740 mitochondrial envelope | GO:0016021 integral to membrane	GO:0046872 metal ion binding | GO:0009916 alternative oxidase activity
CUFF.20104.1		GO:0005794 Golgi apparatus
CUFF.42829.1	GO:0010044 response to aluminum ion | GO:0015743 malate transport | GO:0006820 anion transport	GO:0009705 plant-type vacuole membrane	GO:0005253 anion channel activity
CUFF.3717.1	GO:0006355 regulation of transcription, DNA-dependent	GO:0005634 nucleus	GO:0003677 DNA binding
CUFF.21869.2	GO:0048767 root hair elongation	GO:0005886 plasma membrane | GO:0005783 endoplasmic reticulum | GO:0005667 transcription factor complex	GO:0003700 sequence-specific DNA binding transcription factor activity | GO:0003677 DNA binding
CUFF.42577.1	GO:0006118 electron transport	GO:0009941 chloroplast envelope | GO:0009535 chloroplast thylakoid membrane	GO:0009055 electron carrier activity | GO:0005506 iron ion binding
CUFF.23603.3		GO:0016023 cytoplasmic membrane-bounded vesicle
CUFF.11469.1	GO:0006437 tyrosyl-tRNA aminoacylation | GO:0009793 embryo development ending in seed dormancy | GO:0000162 tryptophan biosynthetic process | GO:0006571 tyrosine biosynthetic process | GO:0009094 L-phenylalanine biosynthetic process	GO:0005739 mitochondrion | GO:0009570 chloroplast stroma	GO:0003723 RNA binding | GO:0005524 ATP binding | GO:0004831 tyrosine-tRNA ligase activity
CUFF.28629.1	GO:0006810 transport | GO:0009767 photosynthetic electron transport chain | GO:0022904 respiratory electron transport chain | GO:0006118 electron transport	GO:0009512 cytochrome b6f complex | GO:0016021 integral to membrane | GO:0009535 chloroplast thylakoid membrane	GO:0016491 oxidoreductase activity | GO:0045156 electron transporter, transferring electrons within the cyclic electron transport pathway of photosynthesis activity | GO:0045158 electron transporter, transferring electrons within cytochrome b6/f complex of photosystem II activity
CUFF.27398.1		GO:0005774 vacuolar membrane | GO:0009536 plastid	GO:0008270 zinc ion binding
CUFF.2181.1	GO:0009658 chloroplast organization | GO:0007005 mitochondrion organization | GO:0010105 negative regulation of ethylene mediated signaling pathway | GO:0006424 glutamyl-tRNA aminoacylation | GO:0048481 ovule development | GO:0016310 phosphorylation | GO:0015994 chlorophyll metabolic process	GO:0009570 chloroplast stroma | GO:0005783 endoplasmic reticulum | GO:0005739 mitochondrion | GO:0009365 protein histidine kinase complex | GO:0009332 glutamate-tRNA ligase complex	GO:0004673 protein histidine kinase activity | GO:0005515 protein binding | GO:0051740 ethylene binding | GO:0003723 RNA binding | GO:0004818 glutamate-tRNA ligase activity | GO:0004872 receptor activity | GO:0005524 ATP binding
CUFF.23659.1	GO:0055114 oxidation-reduction process | GO:0006118 electron transport		GO:0020037 heme binding | GO:0033773 isoflavone 2'-hydroxylase activity | GO:0009055 electron carrier activity
CUFF.27139.1	GO:0055114 oxidation-reduction process | GO:0006096 glycolysis	GO:0005737 cytoplasm	GO:0004028 3-chloroallyl aldehyde dehydrogenase activity | GO:0008886 glyceraldehyde-3-phosphate dehydrogenase (NADP+) (non-phosphorylating) activity
CUFF.26578.2	GO:0008152 metabolic process		GO:0016746 transferase activity, transferring acyl groups | GO:0005509 calcium ion binding
CUFF.6230.1	GO:0046777 protein autophosphorylation | GO:0080092 regulation of pollen tube growth | GO:0009069 serine family amino acid metabolic process	GO:0005737 cytoplasm | GO:0005886 plasma membrane	GO:0005509 calcium ion binding | GO:0005524 ATP binding | GO:0004683 calmodulin-dependent protein kinase activity
CUFF.35331.1		GO:0016023 cytoplasmic membrane-bounded vesicle | GO:0016021 integral to membrane	GO:0004190 aspartic-type endopeptidase activity
CUFF.41463.1	GO:0055114 oxidation-reduction process | GO:0019290 siderophore biosynthetic process		GO:0008667 2,3-dihydro-2,3-dihydroxybenzoate dehydrogenase activity | GO:0000166 nucleotide binding
CUFF.12018.1	GO:0006814 sodium ion transport | GO:0055085 transmembrane transport | GO:0006885 regulation of pH	GO:0016021 integral to membrane	GO:0015299 solute:hydrogen antiporter activity
CUFF.39017.1	GO:0016192 vesicle-mediated transport | GO:0006886 intracellular protein transport	GO:0005622 intracellular	GO:0008270 zinc ion binding
CUFF.12185.1	GO:0006075 (1->3)-beta-D-glucan biosynthetic process | GO:0055085 transmembrane transport | GO:0005982 starch metabolic process | GO:0005985 sucrose metabolic process	GO:0016021 integral to membrane | GO:0000148 1,3-beta-D-glucan synthase complex	GO:0022857 transmembrane transporter activity | GO:0003843 1,3-beta-D-glucan synthase activity
CUFF.18490.1	GO:0006260 DNA replication | GO:0010468 regulation of gene expression | GO:0009640 photomorphogenesis | GO:0006310 DNA recombination	GO:0042575 DNA polymerase complex	GO:0003887 DNA-directed DNA polymerase activity | GO:0008026 ATP-dependent helicase activity | GO:0003677 DNA binding | GO:0005524 ATP binding
CUFF.4309.1	GO:0006098 pentose-phosphate shunt | GO:0042732 D-xylose metabolic process | GO:0006000 fructose metabolic process | GO:0006013 mannose metabolic process	GO:0005774 vacuolar membrane | GO:0016023 cytoplasmic membrane-bounded vesicle | GO:0005783 endoplasmic reticulum	GO:0046872 metal ion binding | GO:0009045 xylose isomerase activity
CUFF.15514.1	GO:0000398 nuclear mRNA splicing, via spliceosome	GO:0005681 spliceosomal complex	GO:0097157 pre-mRNA intronic binding
CUFF.17197.1	GO:0006457 protein folding | GO:0006950 response to stress		GO:0051082 unfolded protein binding | GO:0031072 heat shock protein binding
CUFF.28188.1		GO:0005886 plasma membrane
CUFF.6949.1	GO:0070588 calcium ion transmembrane transport | GO:0006754 ATP biosynthetic process	GO:0016021 integral to membrane | GO:0016529 sarcoplasmic reticulum	GO:0005388 calcium-transporting ATPase activity | GO:0005516 calmodulin binding | GO:0046872 metal ion binding | GO:0005524 ATP binding
CUFF.762.1		GO:0016023 cytoplasmic membrane-bounded vesicle | GO:0046658 anchored to plasma membrane | GO:0009506 plasmodesma
CUFF.19591.1	GO:0006073 cellular glucan metabolic process	GO:0048046 apoplast | GO:0005618 cell wall	GO:0004553 hydrolase activity, hydrolyzing O-glycosyl compounds | GO:0016762 xyloglucan:xyloglucosyl transferase activity
CUFF.40730.1		GO:0030529 ribonucleoprotein complex	GO:0003676 nucleic acid binding
CUFF.40394.1		GO:0005773 vacuole
CUFF.2520.1	GO:0055114 oxidation-reduction process	GO:0009535 chloroplast thylakoid membrane	GO:0005488 binding | GO:0046422 violaxanthin de-epoxidase activity
CUFF.20290.1		GO:0005739 mitochondrion	GO:0005515 protein binding
CUFF.24802.1	GO:0055114 oxidation-reduction process | GO:0042732 D-xylose metabolic process		GO:0047641 aldose-6-phosphate reductase (NADPH) activity
CUFF.16823.1	GO:0046786 viral replication complex formation and maintenance	GO:0005774 vacuolar membrane
CUFF.15419.2	GO:0006270 DNA-dependent DNA replication initiation		GO:0008094 DNA-dependent ATPase activity | GO:0003677 DNA binding | GO:0005524 ATP binding
CUFF.6673.1		GO:0009536 plastid
CUFF.34353.1	GO:0006810 transport | GO:0042967 acyl-carrier-protein biosynthetic process		GO:0016874 ligase activity | GO:0000036 acyl carrier activity | GO:0047462 phenylalanine racemase (ATP-hydrolyzing) activity
CUFF.25290.1	GO:0046686 response to cadmium ion | GO:0006434 seryl-tRNA aminoacylation | GO:0006544 glycine metabolic process | GO:0006563 L-serine metabolic process | GO:0006566 threonine metabolic process	GO:0005829 cytosol	GO:0005524 ATP binding | GO:0004828 serine-tRNA ligase activity
CUFF.41303.1	GO:0010102 lateral root morphogenesis | GO:0008285 negative regulation of cell proliferation
CUFF.3379.1	GO:0006950 response to stress	GO:0005788 endoplasmic reticulum lumen
CUFF.5069.1	GO:0043686 co-translational protein modification | GO:0006412 translation | GO:0006555 methionine metabolic process | GO:0046487 glyoxylate metabolic process	GO:0009505 plant-type cell wall | GO:0009570 chloroplast stroma | GO:0005739 mitochondrion	GO:0008463 formylmethionine deformylase activity | GO:0005506 iron ion binding | GO:0042586 peptide deformylase activity
CUFF.41045.1	GO:0007018 microtubule-based movement	GO:0005874 microtubule	GO:0005524 ATP binding | GO:0008270 zinc ion binding | GO:0003777 microtubule motor activity
CUFF.33476.1		GO:0009536 plastid	GO:0005488 binding
CUFF.3966.1	GO:0005978 glycogen biosynthetic process | GO:0005982 starch metabolic process | GO:0005985 sucrose metabolic process		GO:0004553 hydrolase activity, hydrolyzing O-glycosyl compounds | GO:0043169 cation binding | GO:0003844 1,4-alpha-glucan branching enzyme activity
CUFF.22581.1	GO:0009407 toxin catabolic process | GO:0009635 response to herbicide | GO:0009409 response to cold | GO:0006749 glutathione metabolic process | GO:0006803 glutathione conjugation reaction | GO:0005975 carbohydrate metabolic process | GO:0006090 pyruvate metabolic process	GO:0005737 cytoplasm	GO:0004364 glutathione transferase activity | GO:0004462 lactoylglutathione lyase activity
CUFF.33716.1	GO:0006633 fatty acid biosynthetic process | GO:0006090 pyruvate metabolic process	GO:0009317 acetyl-CoA carboxylase complex | GO:0009706 chloroplast inner membrane	GO:0005524 ATP binding | GO:0016740 transferase activity | GO:0003989 acetyl-CoA carboxylase activity
CUFF.31959.1	GO:0010227 floral organ abscission | GO:0009734 auxin mediated signaling pathway | GO:0009911 positive regulation of flower development | GO:0045892 negative regulation of transcription, DNA-dependent | GO:0008285 negative regulation of cell proliferation | GO:0010150 leaf senescence | GO:0048366 leaf development | GO:0009737 response to abscisic acid stimulus | GO:0010047 fruit dehiscence | GO:0…	GO:0009506 plasmodesma | GO:0005667 transcription factor complex	GO:0046983 protein dimerization activity | GO:0043565 sequence-specific DNA binding | GO:0003700 sequence-specific DNA binding transcription factor activity
CUFF.22780.1	GO:0002088 lens development in camera-type eye | GO:0050896 response to stimulus | GO:0006833 water transport | GO:0055085 transmembrane transport | GO:0015722 canalicular bile acid transport | GO:0007601 visual perception | GO:0007154 cell communication	GO:0005792 microsome | GO:0005921 gap junction | GO:0046691 intracellular canaliculus | GO:0016021 integral to membrane	GO:0005212 structural constituent of eye lens | GO:0005515 protein binding | GO:0015250 water channel activity
CUFF.16226.1			GO:0045735 nutrient reservoir activity | GO:0005488 binding
CUFF.39713.1	GO:0009306 protein secretion | GO:0007033 vacuole organization	GO:0009705 plant-type vacuole membrane | GO:0005829 cytosol	GO:0008565 protein transporter activity
CUFF.30870.1	GO:2000123 positive regulation of stomatal complex development | GO:0007267 cell-cell signaling | GO:0010375 stomatal complex patterning	GO:0016023 cytoplasmic membrane-bounded vesicle
CUFF.4700.1	GO:0016192 vesicle-mediated transport | GO:0006886 intracellular protein transport | GO:0009069 serine family amino acid metabolic process | GO:0016310 phosphorylation	GO:0030117 membrane coat | GO:0016459 myosin complex	GO:0016905 myosin heavy chain kinase activity | GO:0005488 binding | GO:0005198 structural molecule activity
CUFF.4288.1	GO:0006284 base-excision repair		GO:0004519 endonuclease activity | GO:0051539 4 iron, 4 sulfur cluster binding | GO:0003677 DNA binding
CUFF.15163.1	GO:0051229 meiotic spindle disassembly | GO:0000910 cytokinesis | GO:0018985 pronuclear envelope synthesis | GO:0018996 molting cycle, collagen and cuticulin-based cuticle | GO:0007052 mitotic spindle organization | GO:0051299 centrosome separation | GO:0040026 positive regulation of vulval development | GO:0040011 locomotion | GO:0009792 embryo development ending in birth or egg hatching | GO:00…	GO:0005829 cytosol | GO:0005813 centrosome | GO:0044295 axonal growth cone | GO:0043025 neuronal cell body | GO:0000159 protein phosphatase type 2A complex | GO:0005634 nucleus | GO:0005886 plasma membrane	GO:0046872 metal ion binding | GO:0004722 protein serine/threonine phosphatase activity | GO:0017151 DEAD/H-box RNA helicase binding
CUFF.25969.1	GO:0006310 DNA recombination		GO:0008026 ATP-dependent helicase activity | GO:0003676 nucleic acid binding | GO:0005524 ATP binding
CUFF.20771.1		GO:0009507 chloroplast
CUFF.6431.1	GO:0006468 protein phosphorylation | GO:0009069 serine family amino acid metabolic process	GO:0016023 cytoplasmic membrane-bounded vesicle	GO:0004713 protein tyrosine kinase activity | GO:0005524 ATP binding | GO:0004674 protein serine/threonine kinase activity
CUFF.13776.1			GO:0008270 zinc ion binding
CUFF.25840.2		GO:0016021 integral to membrane | GO:0009536 plastid
CUFF.29255.1		GO:0005739 mitochondrion	GO:0005525 GTP binding
CUFF.34053.1		GO:0009536 plastid
CUFF.21478.2	GO:0006468 protein phosphorylation | GO:0055114 oxidation-reduction process | GO:0007165 signal transduction	GO:0016021 integral to membrane	GO:0050321 tau-protein kinase activity | GO:0004872 receptor activity | GO:0005524 ATP binding | GO:0032440 2-alkenal reductase [NAD(P)] activity
CUFF.30581.1	GO:0006184 GTP catabolic process | GO:0006897 endocytosis	GO:0009506 plasmodesma | GO:0005768 endosome | GO:0005792 microsome | GO:0016020 membrane	GO:0005509 calcium ion binding | GO:0003924 GTPase activity | GO:0005525 GTP binding
CUFF.16260.1		GO:0005739 mitochondrion
CUFF.2614.1	GO:0016310 phosphorylation | GO:0009069 serine family amino acid metabolic process	GO:0005739 mitochondrion	GO:0005524 ATP binding | GO:0004674 protein serine/threonine kinase activity
CUFF.3648.1	GO:0051252 regulation of RNA metabolic process	GO:0005622 intracellular	GO:0003676 nucleic acid binding | GO:0008859 exoribonuclease II activity
CUFF.41897.2	GO:0042254 ribosome biogenesis | GO:0006412 translation	GO:0005730 nucleolus | GO:0009506 plasmodesma | GO:0005774 vacuolar membrane | GO:0022625 cytosolic large ribosomal subunit | GO:0009507 chloroplast | GO:0005783 endoplasmic reticulum	GO:0003735 structural constituent of ribosome
CUFF.14877.1	GO:0009793 embryo development ending in seed dormancy | GO:0006508 proteolysis	GO:0009570 chloroplast stroma | GO:0005739 mitochondrion	GO:0004222 metalloendopeptidase activity | GO:0008270 zinc ion binding
CUFF.1799.2		GO:0016021 integral to membrane
CUFF.30077.1	GO:0009944 polarity specification of adaxial/abaxial axis | GO:0009954 proximal/distal pattern formation | GO:0009965 leaf morphogenesis | GO:0010582 floral meristem determinacy | GO:0010434 bract formation | GO:0010227 floral organ abscission | GO:0048439 flower morphogenesis | GO:0010254 nectary development | GO:0045893 positive regulation of transcription, DNA-dependent	GO:0005737 cytoplasm | GO:0005634 nucleus	GO:0005515 protein binding
CUFF.6486.1			GO:0005488 binding
CUFF.29105.1	GO:0006633 fatty acid biosynthetic process | GO:0006090 pyruvate metabolic process	GO:0009343 biotin carboxylase complex	GO:0046872 metal ion binding | GO:0005524 ATP binding | GO:0004075 biotin carboxylase activity | GO:0003989 acetyl-CoA carboxylase activity
CUFF.20721.1	GO:0006807 nitrogen compound metabolic process		GO:0016813 hydrolase activity, acting on carbon-nitrogen (but not peptide) bonds, in linear amidines | GO:0050538 N-carbamoyl-L-amino-acid hydrolase activity
CUFF.11098.1	GO:0009737 response to abscisic acid stimulus
CUFF.1229.1			GO:0003676 nucleic acid binding | GO:0000166 nucleotide binding
CUFF.1958.1	GO:0006428 isoleucyl-tRNA aminoacylation | GO:0009097 isoleucine biosynthetic process | GO:0009098 leucine biosynthetic process | GO:0009099 valine biosynthetic process	GO:0005737 cytoplasm	GO:0005524 ATP binding | GO:0004822 isoleucine-tRNA ligase activity
CUFF.12508.2	GO:0009734 auxin mediated signaling pathway | GO:0006355 regulation of transcription, DNA-dependent	GO:0005634 nucleus	GO:0003677 DNA binding | GO:0046983 protein dimerization activity
CUFF.40536.1			GO:0003676 nucleic acid binding | GO:0005524 ATP binding | GO:0004004 ATP-dependent RNA helicase activity
CUFF.25494.1	GO:0000226 microtubule cytoskeleton organization	GO:0005815 microtubule organizing center | GO:0000922 spindle pole
CUFF.25558.1	GO:0051510 regulation of unidimensional cell growth | GO:0006468 protein phosphorylation | GO:0006508 proteolysis | GO:0009791 post-embryonic development | GO:0009742 brassinosteroid mediated signaling pathway | GO:0009069 serine family amino acid metabolic process | GO:0006510 ATP-dependent proteolysis	GO:0009506 plasmodesma | GO:0005886 plasma membrane	GO:0008270 zinc ion binding | GO:0004674 protein serine/threonine kinase activity | GO:0004176 ATP-dependent peptidase activity | GO:0005524 ATP binding | GO:0004715 non-membrane spanning protein tyrosine kinase activity
CUFF.2203.1		GO:0009536 plastid
CUFF.822.1	GO:0019252 starch biosynthetic process | GO:0005985 sucrose metabolic process | GO:0016114 terpenoid biosynthetic process | GO:0042432 indole biosynthetic process	GO:0009505 plant-type cell wall | GO:0009501 amyloplast | GO:0009507 chloroplast	GO:0009011 starch synthase activity | GO:2001070 starch binding | GO:0016844 strictosidine synthase activity
CUFF.333.2			GO:0005488 binding
CUFF.9141.1	GO:0000919 cell plate assembly
CUFF.31165.1	GO:0055114 oxidation-reduction process | GO:0006771 riboflavin metabolic process | GO:0019497 hexachlorocyclohexane metabolic process		GO:0046914 transition metal ion binding | GO:0016491 oxidoreductase activity | GO:0003993 acid phosphatase activity
CUFF.34273.6	GO:0006357 regulation of transcription from RNA polymerase II promoter	GO:0016592 mediator complex	GO:0001104 RNA polymerase II transcription cofactor activity
CUFF.1784.1	GO:0006066 alcohol metabolic process | GO:0009409 response to cold | GO:0055114 oxidation-reduction process	GO:0016021 integral to membrane | GO:0005739 mitochondrion	GO:0050660 flavin adenine dinucleotide binding | GO:0046577 long-chain-alcohol oxidase activity
CUFF.38286.1	GO:0006457 protein folding | GO:0000413 protein peptidyl-prolyl isomerization | GO:0055114 oxidation-reduction process	GO:0009543 chloroplast thylakoid lumen | GO:0016020 membrane	GO:0005528 FK506 binding | GO:0032440 2-alkenal reductase [NAD(P)] activity | GO:0003755 peptidyl-prolyl cis-trans isomerase activity
CUFF.27414.1			GO:0080031 methyl salicylate esterase activity | GO:0004091 carboxylesterase activity | GO:0080032 methyl jasmonate esterase activity | GO:0080030 methyl indole-3-acetate esterase activity
CUFF.41084.1	GO:0006857 oligopeptide transport	GO:0016021 integral to membrane	GO:0005215 transporter activity
CUFF.13132.1	GO:0006139 nucleobase-containing compound metabolic process	GO:0005622 intracellular	GO:0003676 nucleic acid binding | GO:0008408 3'-5' exonuclease activity | GO:0000166 nucleotide binding
CUFF.38951.1		GO:0009941 chloroplast envelope	GO:0004386 helicase activity | GO:0003677 DNA binding | GO:0005524 ATP binding | GO:0016740 transferase activity | GO:0008270 zinc ion binding
CUFF.2433.1		GO:0016021 integral to membrane
CUFF.32252.1	GO:0009638 phototropism | GO:0010017 red or far-red light signaling pathway
CUFF.30389.1	GO:0009611 response to wounding | GO:0006508 proteolysis | GO:0006558 L-phenylalanine metabolic process	GO:0016023 cytoplasmic membrane-bounded vesicle | GO:0005886 plasma membrane | GO:0005783 endoplasmic reticulum	GO:0010179 IAA-Ala conjugate hydrolase activity | GO:0047980 hippurate hydrolase activity | GO:0008237 metallopeptidase activity
CUFF.41830.1	GO:0042318 penicillin biosynthetic process
CUFF.38902.1	GO:0006869 lipid transport	GO:0005576 extracellular region | GO:0016023 cytoplasmic membrane-bounded vesicle	GO:0008289 lipid binding
CUFF.26009.2	GO:0006396 RNA processing	GO:0005622 intracellular	GO:0003723 RNA binding
CUFF.11951.1		GO:0005739 mitochondrion | GO:0016020 membrane
CUFF.29708.1	GO:0006096 glycolysis | GO:0006000 fructose metabolic process | GO:0006013 mannose metabolic process | GO:0006020 inositol metabolic process | GO:0006094 gluconeogenesis | GO:0006098 pentose-phosphate shunt | GO:0015976 carbon utilization	GO:0005737 cytoplasm	GO:0004332 fructose-bisphosphate aldolase activity
CUFF.34096.1		GO:0009506 plasmodesma | GO:0005829 cytosol | GO:0005739 mitochondrion	GO:0004004 ATP-dependent RNA helicase activity | GO:0003723 RNA binding | GO:0005524 ATP binding
CUFF.853.1		GO:0080008 CUL4 RING ubiquitin ligase complex	GO:0000166 nucleotide binding
CUFF.32646.1	GO:0045454 cell redox homeostasis | GO:0006662 glycerol ether metabolic process | GO:0006118 electron transport		GO:0009055 electron carrier activity | GO:0015035 protein disulfide oxidoreductase activity
CUFF.11809.1	GO:0006351 transcription, DNA-dependent | GO:0006144 purine base metabolic process | GO:0006206 pyrimidine base metabolic process	GO:0005730 nucleolus	GO:0003899 DNA-directed RNA polymerase activity | GO:0003677 DNA binding | GO:0032549 ribonucleoside binding
CUFF.18322.1	GO:0016192 vesicle-mediated transport | GO:0006886 intracellular protein transport	GO:0016020 membrane | GO:0005622 intracellular	GO:0005488 binding
CUFF.17499.1		GO:0009534 chloroplast thylakoid | GO:0009706 chloroplast inner membrane
CUFF.23280.1	GO:0009835 ripening | GO:0055114 oxidation-reduction process | GO:0006570 tyrosine metabolic process | GO:0006118 electron transport	GO:0005789 endoplasmic reticulum membrane | GO:0005792 microsome | GO:0016021 integral to membrane	GO:0050592 4-hydroxyphenylacetaldehyde oxime monooxygenase activity | GO:0009055 electron carrier activity | GO:0020037 heme binding | GO:0047085 hydroxyphenylacetonitrile 2-monooxygenase activity | GO:0019825 oxygen binding
CUFF.14397.1	GO:0008104 protein localization	GO:0009506 plasmodesma | GO:0005773 vacuole
CUFF.34803.1	GO:0030036 actin cytoskeleton organization	GO:0005737 cytoplasm | GO:0015629 actin cytoskeleton	GO:0003779 actin binding
CUFF.29134.1		GO:0005829 cytosol	GO:0003676 nucleic acid binding | GO:0000166 nucleotide binding
CUFF.3095.1		GO:0016021 integral to membrane	GO:0016758 transferase activity, transferring hexosyl groups
CUFF.15576.1	GO:0009718 anthocyanin biosynthetic process | GO:0006355 regulation of transcription, DNA-dependent | GO:0010099 regulation of photomorphogenesis | GO:0015995 chlorophyll biosynthetic process | GO:0009658 chloroplast organization | GO:0009641 shade avoidance	GO:0016607 nuclear speck | GO:0005667 transcription factor complex	GO:0008270 zinc ion binding | GO:0005515 protein binding | GO:0003700 sequence-specific DNA binding transcription factor activity
CUFF.34293.1	GO:0006200 ATP catabolic process | GO:0006261 DNA-dependent DNA replication | GO:0007059 chromosome segregation | GO:0006265 DNA topological change	GO:0005739 mitochondrion | GO:0009330 DNA topoisomerase complex (ATP-hydrolyzing) | GO:0005694 chromosome | GO:0009507 chloroplast	GO:0005524 ATP binding | GO:0003918 DNA topoisomerase (ATP-hydrolyzing) activity
CUFF.22216.1	GO:0006508 proteolysis		GO:0004252 serine-type endopeptidase activity
CUFF.17377.1	GO:0006879 cellular iron ion homeostasis | GO:0071369 cellular response to ethylene stimulus | GO:0006855 drug transmembrane transport | GO:0071281 cellular response to iron ion | GO:0071732 cellular response to nitric oxide | GO:0015746 citrate transport	GO:0005886 plasma membrane	GO:0015238 drug transmembrane transporter activity | GO:0015137 citrate transmembrane transporter activity | GO:0015297 antiporter activity
CUFF.23481.1	GO:0055114 oxidation-reduction process | GO:0006118 electron transport	GO:0016023 cytoplasmic membrane-bounded vesicle	GO:0020037 heme binding | GO:0009055 electron carrier activity | GO:0070330 aromatase activity
CUFF.3332.1	GO:0008152 metabolic process	GO:0005739 mitochondrion | GO:0005965 protein farnesyltransferase complex	GO:0004660 protein farnesyltransferase activity | GO:0046872 metal ion binding
CUFF.11635.1	GO:0055114 oxidation-reduction process | GO:0009744 response to sucrose stimulus | GO:0006355 regulation of transcription, DNA-dependent | GO:0080149 sucrose induced translational repression | GO:0046686 response to cadmium ion | GO:0042816 vitamin B6 metabolic process	GO:0005829 cytosol | GO:0005667 transcription factor complex	GO:0050236 pyridoxine:NADP 4-dehydrogenase activity | GO:0003677 DNA binding | GO:0003700 sequence-specific DNA binding transcription factor activity | GO:0046982 protein heterodimerization activity
CUFF.7469.1	GO:0016573 histone acetylation | GO:0042967 acyl-carrier-protein biosynthetic process	GO:0009507 chloroplast | GO:0000123 histone acetyltransferase complex	GO:0003677 DNA binding | GO:0005515 protein binding | GO:0004402 histone acetyltransferase activity
CUFF.14338.1		GO:0005783 endoplasmic reticulum
CUFF.4105.1		GO:0000228 nuclear chromosome
CUFF.545.1		GO:0016023 cytoplasmic membrane-bounded vesicle | GO:0016021 integral to membrane	GO:0004190 aspartic-type endopeptidase activity
CUFF.41613.1	GO:0048364 root development | GO:0006491 N-glycan processing	GO:0005794 Golgi apparatus | GO:0016020 membrane	GO:0004559 alpha-mannosidase activity | GO:0004571 mannosyl-oligosaccharide 1,2-alpha-mannosidase activity | GO:0005509 calcium ion binding
CUFF.29761.1	GO:0006355 regulation of transcription, DNA-dependent	GO:0005634 nucleus	GO:0003677 DNA binding
CUFF.2566.1	GO:0042218 1-aminocyclopropane-1-carboxylate biosynthetic process | GO:0000162 tryptophan biosynthetic process | GO:0006107 oxaloacetate metabolic process | GO:0006522 alanine metabolic process | GO:0006525 arginine metabolic process | GO:0006531 aspartate metabolic process | GO:0006534 cysteine metabolic process | GO:0006536 glutamate metabolic process | GO:0006560 proline metabolic process | GO…	GO:0009536 plastid	GO:0030170 pyridoxal phosphate binding | GO:0004069 L-aspartate:2-oxoglutarate aminotransferase activity | GO:0080130 L-phenylalanine:2-oxoglutarate aminotransferase activity | GO:0016847 1-aminocyclopropane-1-carboxylate synthase activity
CUFF.26207.1		GO:0016023 cytoplasmic membrane-bounded vesicle
CUFF.35514.1	GO:0009611 response to wounding | GO:0009693 ethylene biosynthetic process | GO:0009873 ethylene mediated signaling pathway | GO:0010120 camalexin biosynthetic process | GO:0009651 response to salt stress | GO:0046777 protein autophosphorylation | GO:0045893 positive regulation of transcription, DNA-dependent | GO:0000187 activation of MAPK activity | GO:0009069 serine family amino acid metabolic…	GO:0005739 mitochondrion	GO:0004708 MAP kinase kinase activity | GO:0005515 protein binding | GO:0030295 protein kinase activator activity | GO:0004674 protein serine/threonine kinase activity
CUFF.1129.1	GO:0009409 response to cold | GO:0046686 response to cadmium ion | GO:0006412 translation | GO:0046677 response to antibiotic | GO:0042254 ribosome biogenesis	GO:0033009 nucleomorph | GO:0015935 small ribosomal subunit | GO:0009570 chloroplast stroma | GO:0005634 nucleus | GO:0009535 chloroplast thylakoid membrane	GO:0003735 structural constituent of ribosome | GO:0019843 rRNA binding
CUFF.25211.1			GO:0005488 binding
CUFF.4378.2	GO:0006260 DNA replication | GO:0009793 embryo development ending in seed dormancy | GO:0032508 DNA duplex unwinding	GO:0005657 replication fork	GO:0003677 DNA binding | GO:0004003 ATP-dependent DNA helicase activity | GO:0005524 ATP binding
CUFF.10542.1		GO:0005886 plasma membrane
CUFF.6016.1	GO:0006396 RNA processing	GO:0005622 intracellular	GO:0005488 binding
CUFF.34896.1	GO:0040007 growth	GO:0016023 cytoplasmic membrane-bounded vesicle | GO:0009505 plant-type cell wall
CUFF.3172.1	GO:0008104 protein localization	GO:0009506 plasmodesma | GO:0005773 vacuole
CUFF.21368.1		GO:0009536 plastid	GO:0005524 ATP binding
CUFF.39710.1			GO:0003677 DNA binding
CUFF.27198.1		GO:0005622 intracellular	GO:0008270 zinc ion binding | GO:0003676 nucleic acid binding
CUFF.36037.1	GO:0016050 vesicle organization | GO:0010027 thylakoid membrane organization	GO:0009508 plastid chromosome | GO:0009570 chloroplast stroma | GO:0009706 chloroplast inner membrane | GO:0009535 chloroplast thylakoid membrane
CUFF.25927.1	GO:0055085 transmembrane transport | GO:0055114 oxidation-reduction process | GO:0006200 ATP catabolic process	GO:0016021 integral to membrane	GO:0042626 ATPase activity, coupled to transmembrane movement of substances | GO:0005524 ATP binding | GO:0032440 2-alkenal reductase [NAD(P)] activity
CUFF.6101.1	GO:0008152 metabolic process		GO:0030170 pyridoxal phosphate binding | GO:0047654 alliin lyase activity
CUFF.28608.1	GO:0006468 protein phosphorylation | GO:0009069 serine family amino acid metabolic process		GO:0005524 ATP binding | GO:0004674 protein serine/threonine kinase activity | GO:0004713 protein tyrosine kinase activity
CUFF.7994.2	GO:0032259 methylation		GO:0008168 methyltransferase activity
CUFF.25181.1	GO:0006744 ubiquinone biosynthetic process	GO:0005739 mitochondrion	GO:0003677 DNA binding
CUFF.22987.1			GO:0046872 metal ion binding
CUFF.12914.1	GO:0016310 phosphorylation | GO:0009069 serine family amino acid metabolic process	GO:0005739 mitochondrion	GO:0005524 ATP binding | GO:0004674 protein serine/threonine kinase activity
CUFF.14147.2	GO:0006457 protein folding | GO:0006950 response to stress		GO:0051082 unfolded protein binding | GO:0031072 heat shock protein binding
CUFF.14557.1	GO:0016036 cellular response to phosphate starvation | GO:0006687 glycosphingolipid metabolic process | GO:0009395 phospholipid catabolic process | GO:0046486 glycerolipid metabolic process	GO:0016020 membrane | GO:0048046 apoplast	GO:0008195 phosphatidate phosphatase activity
CUFF.24154.1	GO:0016567 protein ubiquitination | GO:0060154 cellular process regulating host cell cycle in response to virus | GO:0051603 proteolysis involved in cellular protein catabolic process		GO:0004842 ubiquitin-protein ligase activity | GO:0008270 zinc ion binding
CUFF.43435.1	GO:0055085 transmembrane transport	GO:0016020 membrane
CUFF.37108.1	GO:0045454 cell redox homeostasis | GO:0006118 electron transport		GO:0009055 electron carrier activity | GO:0015035 protein disulfide oxidoreductase activity
CUFF.9347.1	GO:0005975 carbohydrate metabolic process		GO:0043169 cation binding | GO:0033947 mannosylglycoprotein endo-beta-mannosidase activity
CUFF.31011.1	GO:0006412 translation | GO:0042254 ribosome biogenesis	GO:0015935 small ribosomal subunit	GO:0003735 structural constituent of ribosome
CUFF.25505.1	GO:0006730 one-carbon metabolic process | GO:0006555 methionine metabolic process	GO:0005737 cytoplasm	GO:0004013 adenosylhomocysteinase activity
CUFF.24313.1	GO:0006260 DNA replication	GO:0042575 DNA polymerase complex	GO:0003887 DNA-directed DNA polymerase activity | GO:0008026 ATP-dependent helicase activity | GO:0003677 DNA binding | GO:0005524 ATP binding
CUFF.12099.1		GO:0030529 ribonucleoprotein complex	GO:0003676 nucleic acid binding
CUFF.37979.2		GO:0005739 mitochondrion
CUFF.15632.2			GO:0008270 zinc ion binding | GO:0003676 nucleic acid binding
CUFF.30641.1	GO:0010540 basipetal auxin transport | GO:0006200 ATP catabolic process | GO:0010541 acropetal auxin transport | GO:0010315 auxin efflux | GO:0006855 drug transmembrane transport	GO:0005739 mitochondrion | GO:0016021 integral to membrane | GO:0005886 plasma membrane	GO:0003723 RNA binding | GO:0008559 xenobiotic-transporting ATPase activity | GO:0005524 ATP binding | GO:0010329 auxin efflux transmembrane transporter activity
CUFF.22131.1	GO:0006468 protein phosphorylation | GO:0048364 root development | GO:0009850 auxin metabolic process | GO:0009741 response to brassinosteroid stimulus | GO:0009826 unidimensional cell growth | GO:0009069 serine family amino acid metabolic process	GO:0005634 nucleus	GO:0004674 protein serine/threonine kinase activity | GO:0005524 ATP binding | GO:0004713 protein tyrosine kinase activity
CUFF.2395.2	GO:0006749 glutathione metabolic process | GO:0006803 glutathione conjugation reaction		GO:0004364 glutathione transferase activity
CUFF.31270.1	GO:0000162 tryptophan biosynthetic process | GO:0006571 tyrosine biosynthetic process | GO:0009094 L-phenylalanine biosynthetic process	GO:0009507 chloroplast	GO:0003849 3-deoxy-7-phosphoheptulonate synthase activity
CUFF.37686.1	GO:0016117 carotenoid biosynthetic process | GO:0019252 starch biosynthetic process | GO:0009911 positive regulation of flower development | GO:0007568 aging | GO:0043481 anthocyanin accumulation in tissues in response to UV light | GO:0015995 chlorophyll biosynthetic process | GO:0045793 positive regulation of cell size | GO:0045995 regulation of embryonic development | GO:0048366 leaf developme…	GO:0005829 cytosol | GO:0009346 citrate lyase complex | GO:0042709 succinate-CoA ligase complex	GO:0003878 ATP citrate synthase activity | GO:0016829 lyase activity | GO:0005524 ATP binding | GO:0004775 succinate-CoA ligase (ADP-forming) activity
CUFF.36008.1	GO:0006261 DNA-dependent DNA replication | GO:0006265 DNA topological change	GO:0005694 chromosome | GO:0009507 chloroplast | GO:0005739 mitochondrion	GO:0003918 DNA topoisomerase (ATP-hydrolyzing) activity | GO:0005524 ATP binding
CUFF.13563.1	GO:0006950 response to stress | GO:0055114 oxidation-reduction process	GO:0005737 cytoplasm	GO:0032440 2-alkenal reductase [NAD(P)] activity | GO:0005524 ATP binding
CUFF.12899.1		GO:0016023 cytoplasmic membrane-bounded vesicle
CUFF.4770.1		GO:0009536 plastid
CUFF.18212.1	GO:0045454 cell redox homeostasis		GO:0005488 binding
CUFF.19143.1	GO:0006464 protein modification process		GO:0016874 ligase activity
CUFF.41348.1	GO:0034765 regulation of ion transmembrane transport	GO:0005739 mitochondrion | GO:0031359 integral to chloroplast outer membrane | GO:0034426 etioplast membrane | GO:0046930 pore complex	GO:0022843 voltage-gated cation channel activity | GO:0015288 porin activity
CUFF.42036.2		GO:0016021 integral to membrane
CUFF.6349.1	GO:0015937 coenzyme A biosynthetic process | GO:0016310 phosphorylation | GO:0015940 pantothenate biosynthetic process	GO:0005829 cytosol	GO:0005515 protein binding | GO:0005524 ATP binding | GO:0004594 pantothenate kinase activity
CUFF.30257.1	GO:0006886 intracellular protein transport	GO:0016023 cytoplasmic membrane-bounded vesicle
CUFF.20034.1			GO:0005524 ATP binding | GO:0004386 helicase activity | GO:0003677 DNA binding | GO:0016740 transferase activity
CUFF.19509.1	GO:0009772 photosynthetic electron transport in photosystem II | GO:0009635 response to herbicide | GO:0006810 transport | GO:0006118 electron transport	GO:0030076 light-harvesting complex | GO:0009523 photosystem II | GO:0016021 integral to membrane | GO:0009535 chloroplast thylakoid membrane	GO:0046872 metal ion binding | GO:0016491 oxidoreductase activity | GO:0045156 electron transporter, transferring electrons within the cyclic electron transport pathway of photosynthesis activity
CUFF.8387.1	GO:0006355 regulation of transcription, DNA-dependent	GO:0005667 transcription factor complex	GO:0003700 sequence-specific DNA binding transcription factor activity | GO:0043565 sequence-specific DNA binding
CUFF.2889.2			GO:0008466 glycogenin glucosyltransferase activity
CUFF.12989.1	GO:0007264 small GTPase mediated signal transduction | GO:0015031 protein transport	GO:0016023 cytoplasmic membrane-bounded vesicle | GO:0005886 plasma membrane	GO:0005525 GTP binding | GO:0016787 hydrolase activity
CUFF.41144.1	GO:0042255 ribosome assembly	GO:0005730 nucleolus	GO:0003723 RNA binding
CUFF.32439.1	GO:0051252 regulation of RNA metabolic process		GO:0008859 exoribonuclease II activity | GO:0003723 RNA binding
CUFF.32447.1		GO:0005739 mitochondrion
CUFF.10992.1		GO:0016023 cytoplasmic membrane-bounded vesicle	GO:0016787 hydrolase activity
CUFF.28924.1	GO:0005975 carbohydrate metabolic process		GO:0019146 arabinose-5-phosphate isomerase activity | GO:0005529 sugar binding
CUFF.29781.1	GO:0009753 response to jasmonic acid stimulus | GO:0009739 response to gibberellin stimulus | GO:0009651 response to salt stress | GO:0006355 regulation of transcription, DNA-dependent | GO:0009751 response to salicylic acid stimulus | GO:0009737 response to abscisic acid stimulus | GO:0009723 response to ethylene stimulus | GO:0046686 response to cadmium ion	GO:0005667 transcription factor complex	GO:0008270 zinc ion binding | GO:0003677 DNA binding | GO:0003700 sequence-specific DNA binding transcription factor activity
CUFF.15977.1	GO:0009306 protein secretion | GO:0010027 thylakoid membrane organization | GO:0009688 abscisic acid biosynthetic process | GO:0009567 double fertilization forming a zygote and endosperm	GO:0043235 receptor complex | GO:0031361 integral to thylakoid membrane | GO:0009535 chloroplast thylakoid membrane	GO:0009977 proton motive force dependent protein transmembrane transporter activity
CUFF.29124.1		GO:0016020 membrane
CUFF.38543.1	GO:0009793 embryo development ending in seed dormancy | GO:0050832 defense response to fungus	GO:0009507 chloroplast
CUFF.42356.1	GO:0005975 carbohydrate metabolic process		GO:0032450 maltose alpha-glucosidase activity | GO:0030246 carbohydrate binding
CUFF.5111.1	GO:0048235 pollen sperm cell differentiation	GO:0009705 plant-type vacuole membrane | GO:0005783 endoplasmic reticulum
CUFF.1690.1	GO:0055114 oxidation-reduction process		GO:0016491 oxidoreductase activity
CUFF.39961.1	GO:0006857 oligopeptide transport | GO:0055085 transmembrane transport	GO:0016020 membrane	GO:0015198 oligopeptide transporter activity
CUFF.4263.1	GO:0006914 autophagy
CUFF.13435.1	GO:0006200 ATP catabolic process | GO:0015682 ferric iron transport	GO:0009536 plastid | GO:0005886 plasma membrane	GO:0005524 ATP binding | GO:0015408 ferric-transporting ATPase activity
CUFF.9292.1	GO:0080111 DNA demethylation | GO:0016458 gene silencing	GO:0005634 nucleus	GO:0003723 RNA binding | GO:0000166 nucleotide binding
CUFF.38958.1	GO:0006096 glycolysis | GO:0016310 phosphorylation | GO:0005982 starch metabolic process | GO:0005985 sucrose metabolic process | GO:0006000 fructose metabolic process | GO:0006012 galactose metabolic process | GO:0006013 mannose metabolic process | GO:0006040 amino sugar metabolic process | GO:0006094 gluconeogenesis | GO:0019872 streptomycin biosynthetic process	GO:0016021 integral to membrane | GO:0009707 chloroplast outer membrane	GO:0004396 hexokinase activity | GO:0005524 ATP binding
CUFF.29106.1	GO:0006833 water transport | GO:0055085 transmembrane transport	GO:0016021 integral to membrane	GO:0005215 transporter activity
CUFF.33220.1	GO:0009862 systemic acquired resistance, salicylic acid mediated signaling pathway | GO:0009410 response to xenobiotic stimulus | GO:0045892 negative regulation of transcription, DNA-dependent | GO:0045893 positive regulation of transcription, DNA-dependent	GO:0005737 cytoplasm | GO:0005667 transcription factor complex	GO:0043565 sequence-specific DNA binding | GO:0046983 protein dimerization activity | GO:0003700 sequence-specific DNA binding transcription factor activity
CUFF.35415.1	GO:0006355 regulation of transcription, DNA-dependent
CUFF.20434.1	GO:0006468 protein phosphorylation | GO:0006470 protein dephosphorylation | GO:0009069 serine family amino acid metabolic process	GO:0016023 cytoplasmic membrane-bounded vesicle | GO:0016021 integral to membrane	GO:0004721 phosphoprotein phosphatase activity | GO:0005524 ATP binding | GO:0004674 protein serine/threonine kinase activity
CUFF.7903.1			GO:0016829 lyase activity
CUFF.25729.1	GO:0008612 peptidyl-lysine modification to hypusine | GO:0050983 deoxyhypusine biosynthetic process from spermidine, using deoxyhypusine synthase		GO:0034038 deoxyhypusine synthase activity
CUFF.27291.1		GO:0016023 cytoplasmic membrane-bounded vesicle | GO:0016021 integral to membrane
CUFF.15555.1	GO:0006360 transcription from RNA polymerase I promoter | GO:0006446 regulation of translational initiation	GO:0005840 ribosome	GO:0003743 translation initiation factor activity
CUFF.41517.1	GO:0019464 glycine decarboxylation via glycine cleavage system | GO:0006563 L-serine metabolic process | GO:0006566 threonine metabolic process	GO:0005960 glycine cleavage complex | GO:0005739 mitochondrion	GO:0004375 glycine dehydrogenase (decarboxylating) activity | GO:0005524 ATP binding
CUFF.5831.1	GO:0055114 oxidation-reduction process	GO:0009941 chloroplast envelope | GO:0005886 plasma membrane | GO:0005774 vacuolar membrane | GO:0005739 mitochondrion	GO:0016491 oxidoreductase activity | GO:0000166 nucleotide binding
CUFF.29963.1		GO:0005829 cytosol | GO:0005886 plasma membrane	GO:0005509 calcium ion binding
CUFF.37375.1			GO:0016874 ligase activity | GO:0005488 binding
CUFF.42603.1	GO:0055085 transmembrane transport | GO:0008643 carbohydrate transport	GO:0016021 integral to membrane
CUFF.35602.1	GO:0006457 protein folding	GO:0005829 cytosol	GO:0051082 unfolded protein binding | GO:0005524 ATP binding
CUFF.30165.1	GO:0015986 ATP synthesis coupled proton transport	GO:0000276 mitochondrial proton-transporting ATP synthase complex, coupling factor F(o)	GO:0015078 hydrogen ion transmembrane transporter activity
CUFF.13725.1	GO:0006879 cellular iron ion homeostasis | GO:0055114 oxidation-reduction process | GO:0015994 chlorophyll metabolic process	GO:0005739 mitochondrion	GO:0004322 ferroxidase activity
CUFF.35888.1	GO:0006558 L-phenylalanine metabolic process	GO:0016023 cytoplasmic membrane-bounded vesicle	GO:0047980 hippurate hydrolase activity
CUFF.29051.1	GO:0006355 regulation of transcription, DNA-dependent	GO:0005634 nucleus	GO:0043565 sequence-specific DNA binding
CUFF.32643.2	GO:0005982 starch metabolic process | GO:0005985 sucrose metabolic process		GO:0042973 glucan endo-1,3-beta-D-glucosidase activity | GO:0043169 cation binding
CUFF.21760.2	GO:0042545 cell wall modification | GO:0007047 cellular cell wall organization | GO:0043086 negative regulation of catalytic activity | GO:0005982 starch metabolic process | GO:0005985 sucrose metabolic process	GO:0005618 cell wall | GO:0005576 extracellular region	GO:0030599 pectinesterase activity | GO:0045330 aspartyl esterase activity | GO:0004857 enzyme inhibitor activity
CUFF.26650.1	GO:0010588 cotyledon vascular tissue pattern formation | GO:0010087 phloem or xylem histogenesis | GO:0010305 leaf vascular tissue pattern formation | GO:0009933 meristem structural organization | GO:0048366 leaf development | GO:0009908 flower development | GO:0048528 post-embryonic root development	GO:0005730 nucleolus
CUFF.19192.1		GO:0009535 chloroplast thylakoid membrane
CUFF.35523.3		GO:0016020 membrane
CUFF.17156.1	GO:0009651 response to salt stress | GO:0000354 cis assembly of pre-catalytic spliceosome	GO:0005829 cytosol | GO:0015030 Cajal body | GO:0005730 nucleolus | GO:0005685 U1 snRNP	GO:0003723 RNA binding | GO:0000166 nucleotide binding
CUFF.7257.1		GO:0005622 intracellular	GO:0003779 actin binding
CUFF.32759.1	GO:0006075 (1->3)-beta-D-glucan biosynthetic process | GO:0005982 starch metabolic process | GO:0005985 sucrose metabolic process	GO:0000148 1,3-beta-D-glucan synthase complex	GO:0003843 1,3-beta-D-glucan synthase activity
CUFF.24031.1	GO:0009733 response to auxin stimulus	GO:0005739 mitochondrion
CUFF.37684.1	GO:0009908 flower development | GO:0048358 mucilage pectin biosynthetic process | GO:0045892 negative regulation of transcription, DNA-dependent | GO:0009827 plant-type cell wall modification | GO:0009790 embryo development | GO:0009069 serine family amino acid metabolic process | GO:0016310 phosphorylation	GO:0016459 myosin complex	GO:0016905 myosin heavy chain kinase activity | GO:0003697 single-stranded DNA binding
CUFF.19528.1	GO:0006629 lipid metabolic process | GO:0006468 protein phosphorylation | GO:0009069 serine family amino acid metabolic process	GO:0005886 plasma membrane | GO:0005829 cytosol	GO:0004712 protein serine/threonine/tyrosine kinase activity | GO:0005524 ATP binding | GO:0004674 protein serine/threonine kinase activity
CUFF.5956.1			GO:0005488 binding
CUFF.12404.1	GO:0006144 purine base metabolic process		GO:0008270 zinc ion binding | GO:0008892 guanine deaminase activity
CUFF.6792.1	GO:0006487 protein N-linked glycosylation	GO:0016020 membrane	GO:0004559 alpha-mannosidase activity | GO:0004571 mannosyl-oligosaccharide 1,2-alpha-mannosidase activity | GO:0005509 calcium ion binding
CUFF.38673.1	GO:0032456 endocytic recycling | GO:0007264 small GTPase mediated signal transduction | GO:0015031 protein transport	GO:0032588 trans-Golgi network membrane | GO:0005886 plasma membrane | GO:0031901 early endosome membrane	GO:0005525 GTP binding | GO:0016787 hydrolase activity | GO:0019900 kinase binding
CUFF.9537.1	GO:0006457 protein folding	GO:0016272 prefoldin complex | GO:0009536 plastid	GO:0051082 unfolded protein binding
CUFF.27568.1	GO:0006944 cellular membrane fusion | GO:0048193 Golgi vesicle transport | GO:0006886 intracellular protein transport	GO:0030140 trans-Golgi network transport vesicle | GO:0016020 membrane | GO:0005802 trans-Golgi network	GO:0005484 SNAP receptor activity
CUFF.4365.1		GO:0005634 nucleus	GO:0008270 zinc ion binding
CUFF.39315.1		GO:0005829 cytosol	GO:0016787 hydrolase activity
CUFF.38875.1	GO:0006535 cysteine biosynthetic process from serine | GO:0000103 sulfate assimilation | GO:0042967 acyl-carrier-protein biosynthetic process	GO:0005829 cytosol	GO:0009001 serine O-acetyltransferase activity
CUFF.1588.1	GO:0006012 galactose metabolic process | GO:0006027 glycosaminoglycan catabolic process | GO:0006687 glycosphingolipid metabolic process | GO:0046486 glycerolipid metabolic process	GO:0016020 membrane | GO:0016023 cytoplasmic membrane-bounded vesicle | GO:0048046 apoplast | GO:0009341 beta-galactosidase complex	GO:0004565 beta-galactosidase activity | GO:0005529 sugar binding | GO:0043169 cation binding
CUFF.12441.1	GO:0005975 carbohydrate metabolic process		GO:0004560 alpha-L-fucosidase activity
CUFF.13437.1	GO:0006200 ATP catabolic process | GO:0015682 ferric iron transport	GO:0009536 plastid | GO:0005886 plasma membrane	GO:0005524 ATP binding | GO:0015408 ferric-transporting ATPase activity
CUFF.8270.1	GO:0006351 transcription, DNA-dependent | GO:0006144 purine base metabolic process | GO:0006206 pyrimidine base metabolic process	GO:0009507 chloroplast | GO:0005730 nucleolus	GO:0003899 DNA-directed RNA polymerase activity | GO:0003677 DNA binding
CUFF.27225.1			GO:0008270 zinc ion binding
CUFF.12438.1	GO:0005982 starch metabolic process | GO:0005985 sucrose metabolic process	GO:0016023 cytoplasmic membrane-bounded vesicle	GO:0042973 glucan endo-1,3-beta-D-glucosidase activity | GO:0043169 cation binding
CUFF.18756.1		GO:0009508 plastid chromosome
CUFF.36403.1	GO:0006355 regulation of transcription, DNA-dependent | GO:0009813 flavonoid biosynthetic process	GO:0005667 transcription factor complex	GO:0047213 anthocyanidin 3-O-glucosyltransferase activity | GO:0033837 anthocyanin 3'-O-beta-glucosyltransferase activity | GO:0003700 sequence-specific DNA binding transcription factor activity | GO:0043565 sequence-specific DNA binding
CUFF.2472.1	GO:0042254 ribosome biogenesis | GO:0006412 translation	GO:0009941 chloroplast envelope | GO:0033009 nucleomorph | GO:0009570 chloroplast stroma | GO:0022625 cytosolic large ribosomal subunit | GO:0016020 membrane	GO:0003735 structural constituent of ribosome | GO:0019843 rRNA binding
CUFF.3706.1	GO:0009058 biosynthetic process | GO:0005985 sucrose metabolic process | GO:0005982 starch metabolic process		GO:0016157 sucrose synthase activity
CUFF.27370.1		GO:0016023 cytoplasmic membrane-bounded vesicle	GO:0008270 zinc ion binding
CUFF.3810.1	GO:0009827 plant-type cell wall modification | GO:0006508 proteolysis | GO:0043086 negative regulation of catalytic activity | GO:0055114 oxidation-reduction process | GO:0006470 protein dephosphorylation	GO:0048196 middle lamella-containing extracellular matrix | GO:0005618 cell wall | GO:0016020 membrane | GO:0008287 protein serine/threonine phosphatase complex	GO:0042802 identical protein binding | GO:0004252 serine-type endopeptidase activity | GO:0004722 protein serine/threonine phosphatase activity | GO:0032440 2-alkenal reductase [NAD(P)] activity
CUFF.24336.1	GO:0006623 protein targeting to vacuole | GO:0016192 vesicle-mediated transport | GO:0007033 vacuole organization	GO:0005768 endosome | GO:0031201 SNARE complex | GO:0016021 integral to membrane
CUFF.22616.2			GO:0005488 binding
CUFF.32535.1	GO:0006950 response to stress	GO:0009536 plastid
CUFF.3655.1	GO:0006184 GTP catabolic process | GO:0046686 response to cadmium ion | GO:0006448 regulation of translational elongation	GO:0005829 cytosol | GO:0005618 cell wall | GO:0005739 mitochondrion | GO:0005840 ribosome	GO:0016779 nucleotidyltransferase activity | GO:0003746 translation elongation factor activity | GO:0008270 zinc ion binding | GO:0050897 cobalt ion binding | GO:0005524 ATP binding | GO:0003924 GTPase activity | GO:0005525 GTP binding
CUFF.3116.2	GO:0006120 mitochondrial electron transport, NADH to ubiquinone | GO:0006744 ubiquinone biosynthetic process | GO:0006814 sodium ion transport | GO:0015992 proton transport		GO:0050660 flavin adenine dinucleotide binding | GO:0005509 calcium ion binding | GO:0008137 NADH dehydrogenase (ubiquinone) activity
CUFF.31088.1	GO:0080167 response to karrikin | GO:0006857 oligopeptide transport | GO:0055085 transmembrane transport	GO:0016020 membrane	GO:0015198 oligopeptide transporter activity
CUFF.30470.1	GO:0006446 regulation of translational initiation	GO:0005829 cytosol | GO:0005840 ribosome	GO:0003743 translation initiation factor activity | GO:0008270 zinc ion binding
CUFF.43100.1		GO:0005783 endoplasmic reticulum | GO:0009705 plant-type vacuole membrane | GO:0009507 chloroplast
CUFF.17900.2	GO:0006508 proteolysis		GO:0008234 cysteine-type peptidase activity
CUFF.40172.1			GO:0003676 nucleic acid binding | GO:0000166 nucleotide binding
CUFF.8358.1			GO:0008270 zinc ion binding
CUFF.9752.1	GO:0006002 fructose 6-phosphate metabolic process | GO:0016310 phosphorylation | GO:0006003 fructose 2,6-bisphosphate metabolic process | GO:0043609 regulation of carbon utilization | GO:0006013 mannose metabolic process	GO:0005886 plasma membrane | GO:0005829 cytosol	GO:0004331 fructose-2,6-bisphosphate 2-phosphatase activity | GO:0003873 6-phosphofructo-2-kinase activity | GO:0005524 ATP binding | GO:2001070 starch binding
CUFF.9077.1	GO:0009911 positive regulation of flower development | GO:0016926 protein desumoylation | GO:0006508 proteolysis	GO:0005634 nucleus	GO:0016929 SUMO-specific protease activity
CUFF.8993.1	GO:0045947 negative regulation of translational initiation | GO:0043087 regulation of GTPase activity	GO:0005851 eukaryotic translation initiation factor 2B complex | GO:0005840 ribosome	GO:0003743 translation initiation factor activity | GO:0005085 guanyl-nucleotide exchange factor activity | GO:0005525 GTP binding
CUFF.1106.1		GO:0009536 plastid
CUFF.9911.1	GO:0009793 embryo development ending in seed dormancy | GO:0019632 shikimate metabolic process | GO:0000162 tryptophan biosynthetic process | GO:0006571 tyrosine biosynthetic process | GO:0009094 L-phenylalanine biosynthetic process	GO:0016023 cytoplasmic membrane-bounded vesicle | GO:0009570 chloroplast stroma | GO:0005829 cytosol	GO:0003855 3-dehydroquinate dehydratase activity | GO:0004764 shikimate 3-dehydrogenase (NADP+) activity
CUFF.8941.1	GO:0042546 cell wall biogenesis	GO:0009506 plasmodesma | GO:0009505 plant-type cell wall	GO:0005199 structural constituent of cell wall | GO:0005515 protein binding
CUFF.21930.1			GO:0003676 nucleic acid binding | GO:0005524 ATP binding | GO:0008026 ATP-dependent helicase activity
CUFF.30490.1			GO:0005488 binding
CUFF.14367.1			GO:0005488 binding
CUFF.18470.1			GO:0005488 binding
CUFF.8951.1	GO:0016310 phosphorylation | GO:0055114 oxidation-reduction process | GO:0042546 cell wall biogenesis	GO:0009505 plant-type cell wall | GO:0009506 plasmodesma | GO:0016023 cytoplasmic membrane-bounded vesicle	GO:0016301 kinase activity | GO:0005515 protein binding | GO:0032440 2-alkenal reductase [NAD(P)] activity | GO:0005199 structural constituent of cell wall
CUFF.14399.1	GO:0006457 protein folding | GO:0009860 pollen tube growth | GO:0034605 cellular response to heat	GO:0009506 plasmodesma | GO:0016023 cytoplasmic membrane-bounded vesicle | GO:0005788 endoplasmic reticulum lumen	GO:0031072 heat shock protein binding | GO:0016491 oxidoreductase activity | GO:0051082 unfolded protein binding
CUFF.12684.1	GO:0030026 cellular manganese ion homeostasis | GO:0055114 oxidation-reduction process | GO:0006828 manganese ion transport | GO:0006730 one-carbon metabolic process | GO:0010037 response to carbon dioxide | GO:0006816 calcium ion transport | GO:0046686 response to cadmium ion | GO:0006885 regulation of pH | GO:0000305 response to oxygen radical | GO:0010042 response to manganese ion | GO:0006807…	GO:0030176 integral to endoplasmic reticulum membrane | GO:0005774 vacuolar membrane | GO:0016023 cytoplasmic membrane-bounded vesicle | GO:0005576 extracellular region | GO:0005886 plasma membrane | GO:0016529 sarcoplasmic reticulum	GO:0004089 carbonate dehydratase activity | GO:0005388 calcium-transporting ATPase activity | GO:0008270 zinc ion binding | GO:0016656 monodehydroascorbate reductase (NADH) activity
CUFF.25605.1		GO:0016023 cytoplasmic membrane-bounded vesicle
CUFF.6894.1	GO:0006457 protein folding | GO:0006950 response to stress | GO:0000413 protein peptidyl-prolyl isomerization	GO:0005773 vacuole | GO:0016020 membrane	GO:0005528 FK506 binding | GO:0003755 peptidyl-prolyl cis-trans isomerase activity | GO:0005516 calmodulin binding
CUFF.3160.1			GO:0016787 hydrolase activity
CUFF.14189.1	GO:0006952 defense response | GO:0006810 transport | GO:0006200 ATP catabolic process	GO:0005886 plasma membrane | GO:0016021 integral to membrane	GO:0016887 ATPase activity | GO:0005524 ATP binding
CUFF.3429.1	GO:0046686 response to cadmium ion | GO:0010197 polar nucleus fusion | GO:0071291 cellular response to selenium ion | GO:0042542 response to hydrogen peroxide | GO:0000103 sulfate assimilation	GO:0009506 plasmodesma | GO:0005829 cytosol	GO:0008430 selenium binding | GO:0008270 zinc ion binding
CUFF.9363.1	GO:0006412 translation | GO:0042254 ribosome biogenesis	GO:0005840 ribosome	GO:0003735 structural constituent of ribosome
CUFF.23031.1			GO:0020037 heme binding
CUFF.958.1		GO:0009536 plastid
CUFF.8744.1	GO:0006869 lipid transport	GO:0016023 cytoplasmic membrane-bounded vesicle	GO:0008289 lipid binding
CUFF.35096.2	GO:0006468 protein phosphorylation | GO:0009069 serine family amino acid metabolic process		GO:0005524 ATP binding | GO:0004674 protein serine/threonine kinase activity | GO:0050321 tau-protein kinase activity
CUFF.43368.1			GO:0008270 zinc ion binding | GO:0003676 nucleic acid binding
CUFF.26705.1	GO:0006468 protein phosphorylation | GO:0055114 oxidation-reduction process | GO:0007165 signal transduction | GO:0009069 serine family amino acid metabolic process	GO:0016021 integral to membrane	GO:0004872 receptor activity | GO:0005524 ATP binding | GO:0032440 2-alkenal reductase [NAD(P)] activity | GO:0004674 protein serine/threonine kinase activity
CUFF.3783.1	GO:0055114 oxidation-reduction process | GO:0016114 terpenoid biosynthetic process		GO:0005506 iron ion binding | GO:0046429 4-hydroxy-3-methylbut-2-en-1-yl diphosphate synthase activity
CUFF.38730.1	GO:0006904 vesicle docking involved in exocytosis | GO:0009306 protein secretion	GO:0005886 plasma membrane	GO:0008565 protein transporter activity
CUFF.41379.1	GO:0006468 protein phosphorylation | GO:0016998 cell wall macromolecule catabolic process | GO:0007169 transmembrane receptor protein tyrosine kinase signaling pathway | GO:0009069 serine family amino acid metabolic process	GO:0016023 cytoplasmic membrane-bounded vesicle | GO:0005886 plasma membrane	GO:0004714 transmembrane receptor protein tyrosine kinase activity | GO:0005524 ATP binding | GO:0004674 protein serine/threonine kinase activity
CUFF.13180.1			GO:0003676 nucleic acid binding | GO:0005524 ATP binding | GO:0004004 ATP-dependent RNA helicase activity
CUFF.16411.1	GO:0016042 lipid catabolic process | GO:0046486 glycerolipid metabolic process		GO:0005516 calmodulin binding | GO:0004806 triglyceride lipase activity | GO:0004091 carboxylesterase activity
CUFF.7761.1	GO:0007141 male meiosis I | GO:0051026 chiasma assembly | GO:0006260 DNA replication | GO:0048232 male gamete generation | GO:0009555 pollen development | GO:0007131 reciprocal meiotic recombination	GO:0000790 nuclear chromatin	GO:0008270 zinc ion binding | GO:0003677 DNA binding
CUFF.18637.1	GO:0006468 protein phosphorylation | GO:0007178 transmembrane receptor protein serine/threonine kinase signaling pathway | GO:0009069 serine family amino acid metabolic process		GO:0004713 protein tyrosine kinase activity | GO:0005524 ATP binding | GO:0004709 MAP kinase kinase kinase activity
CUFF.37798.1	GO:0009653 anatomical structure morphogenesis	GO:0005667 transcription factor complex	GO:0003700 sequence-specific DNA binding transcription factor activity
CUFF.606.1			GO:0005524 ATP binding | GO:0016881 acid-amino acid ligase activity
CUFF.38320.1		GO:0005739 mitochondrion
CUFF.37189.1	GO:0006412 translation | GO:0042254 ribosome biogenesis	GO:0009941 chloroplast envelope | GO:0009570 chloroplast stroma | GO:0022625 cytosolic large ribosomal subunit | GO:0016020 membrane	GO:0003735 structural constituent of ribosome | GO:0019843 rRNA binding | GO:0000049 tRNA binding
CUFF.18125.1	GO:0009626 plant-type hypersensitive response | GO:0010337 regulation of salicylic acid metabolic process | GO:0052542 defense response by callose deposition | GO:0009651 response to salt stress
CUFF.41694.1		GO:0005622 intracellular	GO:0008270 zinc ion binding | GO:0003677 DNA binding
CUFF.28116.1		GO:0009536 plastid
CUFF.17795.1	GO:0042545 cell wall modification | GO:0043086 negative regulation of catalytic activity | GO:0007047 cellular cell wall organization | GO:0005982 starch metabolic process | GO:0005985 sucrose metabolic process	GO:0005618 cell wall	GO:0030599 pectinesterase activity | GO:0045330 aspartyl esterase activity | GO:0004857 enzyme inhibitor activity
CUFF.31632.1	GO:0006446 regulation of translational initiation	GO:0005840 ribosome	GO:0003743 translation initiation factor activity
CUFF.39343.2	GO:0009909 regulation of flower development | GO:0031124 mRNA 3'-end processing | GO:0001700 embryonic development via the syncytial blastoderm | GO:0016573 histone acetylation | GO:0042967 acyl-carrier-protein biosynthetic process	GO:0000123 histone acetyltransferase complex	GO:0004402 histone acetyltransferase activity
CUFF.34515.1	GO:0043086 negative regulation of catalytic activity | GO:0006508 proteolysis | GO:0055114 oxidation-reduction process		GO:0032440 2-alkenal reductase [NAD(P)] activity | GO:0042802 identical protein binding | GO:0004252 serine-type endopeptidase activity
CUFF.7341.1	GO:0006355 regulation of transcription, DNA-dependent	GO:0005667 transcription factor complex	GO:0003700 sequence-specific DNA binding transcription factor activity | GO:0043565 sequence-specific DNA binding
CUFF.25407.1	GO:0009860 pollen tube growth | GO:0009846 pollen germination | GO:0048354 mucilage biosynthetic process involved in seed coat development | GO:0006904 vesicle docking involved in exocytosis | GO:0015031 protein transport	GO:0005829 cytosol | GO:0000145 exocyst | GO:0009506 plasmodesma | GO:0005886 plasma membrane	GO:0005515 protein binding
CUFF.32374.1	GO:0007275 multicellular organismal development | GO:0006355 regulation of transcription, DNA-dependent	GO:0005667 transcription factor complex	GO:0003700 sequence-specific DNA binding transcription factor activity | GO:0003677 DNA binding
CUFF.10000.1	GO:0009102 biotin biosynthetic process		GO:0004076 biotin synthase activity | GO:0008270 zinc ion binding
CUFF.10155.1	GO:0006754 ATP biosynthetic process | GO:0060003 copper ion export	GO:0016021 integral to membrane	GO:0005507 copper ion binding | GO:0004008 copper-exporting ATPase activity | GO:0005524 ATP binding
CUFF.33063.1	GO:0055114 oxidation-reduction process | GO:0008207 C21-steroid hormone metabolic process	GO:0009536 plastid	GO:0047006 17-alpha,20-alpha-dihydroxypregn-4-en-3-one dehydrogenase activity
CUFF.7950.1	GO:0006200 ATP catabolic process | GO:0006855 drug transmembrane transport	GO:0016023 cytoplasmic membrane-bounded vesicle | GO:0016020 membrane	GO:0008559 xenobiotic-transporting ATPase activity | GO:0005524 ATP binding
CUFF.30443.1		GO:0009570 chloroplast stroma | GO:0005739 mitochondrion	GO:0005524 ATP binding | GO:0017111 nucleoside-triphosphatase activity
CUFF.20859.1	GO:0046488 phosphatidylinositol metabolic process | GO:0009644 response to high light intensity | GO:0009409 response to cold | GO:0006970 response to osmotic stress | GO:0048015 phosphatidylinositol-mediated signaling | GO:0006508 proteolysis		GO:0042578 phosphoric ester hydrolase activity | GO:0004190 aspartic-type endopeptidase activity
CUFF.17937.1	GO:0006417 regulation of translation | GO:0006396 RNA processing | GO:0042254 ribosome biogenesis	GO:0015934 large ribosomal subunit	GO:0003735 structural constituent of ribosome | GO:0019843 rRNA binding | GO:0000049 tRNA binding
CUFF.28177.1	GO:0010165 response to X-ray | GO:0000724 double-strand break repair via homologous recombination | GO:0007062 sister chromatid cohesion | GO:0000160 two-component signal transduction system (phosphorelay) | GO:0016310 phosphorylation	GO:0005694 chromosome | GO:0005634 nucleus | GO:0009365 protein histidine kinase complex	GO:0005524 ATP binding | GO:0000155 two-component sensor activity
CUFF.24486.1		GO:0005739 mitochondrion
CUFF.1609.1	GO:0006412 translation | GO:0042254 ribosome biogenesis	GO:0005840 ribosome | GO:0009570 chloroplast stroma | GO:0016020 membrane | GO:0009579 thylakoid	GO:0003735 structural constituent of ribosome | GO:0003723 RNA binding
CUFF.35698.1	GO:0043087 regulation of GTPase activity		GO:0005085 guanyl-nucleotide exchange factor activity | GO:0051020 GTPase binding | GO:0005525 GTP binding
CUFF.6837.1	GO:0006425 glutaminyl-tRNA aminoacylation	GO:0005737 cytoplasm	GO:0004819 glutamine-tRNA ligase activity | GO:0005524 ATP binding
CUFF.9422.1		GO:0016020 membrane | GO:0016023 cytoplasmic membrane-bounded vesicle	GO:0016757 transferase activity, transferring glycosyl groups
CUFF.27167.1	GO:0000398 nuclear mRNA splicing, via spliceosome	GO:0005681 spliceosomal complex | GO:0005886 plasma membrane | GO:0009507 chloroplast | GO:0005829 cytosol	GO:0097157 pre-mRNA intronic binding
CUFF.26985.1		GO:0005739 mitochondrion | GO:0005634 nucleus	GO:0003723 RNA binding
CUFF.26212.1			GO:0004519 endonuclease activity | GO:0017111 nucleoside-triphosphatase activity | GO:0005524 ATP binding
CUFF.16896.1		GO:0005739 mitochondrion	GO:0019204 nucleotide phosphatase activity | GO:0005524 ATP binding | GO:0016740 transferase activity | GO:0017111 nucleoside-triphosphatase activity
CUFF.13758.1	GO:0030245 cellulose catabolic process		GO:0008422 beta-glucosidase activity | GO:0043169 cation binding
CUFF.32676.1	GO:0006355 regulation of transcription, DNA-dependent		GO:0003677 DNA binding
CUFF.40144.1	GO:0010150 leaf senescence | GO:0009987 cellular process | GO:0006508 proteolysis	GO:0005730 nucleolus | GO:0005886 plasma membrane | GO:0005829 cytosol	GO:0008235 metalloexopeptidase activity | GO:0004177 aminopeptidase activity
CUFF.22971.1	GO:0006468 protein phosphorylation | GO:0007178 transmembrane receptor protein serine/threonine kinase signaling pathway | GO:0009069 serine family amino acid metabolic process		GO:0004715 non-membrane spanning protein tyrosine kinase activity | GO:0005524 ATP binding | GO:0004709 MAP kinase kinase kinase activity
CUFF.7921.1	GO:0006270 DNA-dependent DNA replication initiation	GO:0005634 nucleus	GO:0003677 DNA binding | GO:0005524 ATP binding | GO:0017111 nucleoside-triphosphatase activity
CUFF.36851.2	GO:0055085 transmembrane transport	GO:0016021 integral to membrane	GO:0022857 transmembrane transporter activity
CUFF.36219.1	GO:0042742 defense response to bacterium | GO:0006355 regulation of transcription, DNA-dependent | GO:0009611 response to wounding | GO:0009751 response to salicylic acid stimulus | GO:0050691 regulation of defense response to virus by host | GO:0010200 response to chitin | GO:0050832 defense response to fungus	GO:0005667 transcription factor complex	GO:0043565 sequence-specific DNA binding | GO:0005515 protein binding | GO:0003700 sequence-specific DNA binding transcription factor activity
CUFF.20093.2		GO:0005886 plasma membrane
CUFF.31581.1	GO:0055085 transmembrane transport | GO:0006412 translation | GO:0030001 metal ion transport | GO:0042254 ribosome biogenesis	GO:0015934 large ribosomal subunit | GO:0016020 membrane	GO:0046873 metal ion transmembrane transporter activity | GO:0003735 structural constituent of ribosome | GO:0003723 RNA binding
CUFF.6289.1	GO:0006457 protein folding	GO:0016272 prefoldin complex	GO:0051082 unfolded protein binding
CUFF.15357.1		GO:0005622 intracellular	GO:0003676 nucleic acid binding | GO:0005524 ATP binding | GO:0008270 zinc ion binding | GO:0008026 ATP-dependent helicase activity
CUFF.29874.1	GO:0055085 transmembrane transport	GO:0005886 plasma membrane	GO:0022857 transmembrane transporter activity
CUFF.36683.1		GO:0009507 chloroplast
CUFF.16701.1	GO:0006508 proteolysis		GO:0008236 serine-type peptidase activity
CUFF.39090.1	GO:0035672 oligopeptide transmembrane transport | GO:0006200 ATP catabolic process | GO:0006855 drug transmembrane transport	GO:0016021 integral to membrane | GO:0009941 chloroplast envelope | GO:0005886 plasma membrane	GO:0015421 oligopeptide-transporting ATPase activity | GO:0008559 xenobiotic-transporting ATPase activity | GO:0005524 ATP binding
CUFF.19600.1	GO:0008152 metabolic process		GO:0016787 hydrolase activity
CUFF.43053.1	GO:0009636 response to toxin | GO:0008152 metabolic process		GO:0050284 sinapate 1-glucosyltransferase activity | GO:0050412 cinnamate beta-D-glucosyltransferase activity
CUFF.42102.1	GO:0048868 pollen tube development | GO:0009561 megagametogenesis	GO:0016020 membrane | GO:0009506 plasmodesma | GO:0005739 mitochondrion	GO:0003824 catalytic activity
CUFF.3825.1	GO:0006069 ethanol oxidation		GO:0000166 nucleotide binding | GO:0008270 zinc ion binding | GO:0051903 S-(hydroxymethyl)glutathione dehydrogenase activity | GO:0004022 alcohol dehydrogenase (NAD) activity
CUFF.15393.1	GO:0008152 metabolic process		GO:0016597 amino acid binding
CUFF.43454.2		GO:0009536 plastid | GO:0016020 membrane
CUFF.36077.1	GO:0008152 metabolic process		GO:0016758 transferase activity, transferring hexosyl groups
CUFF.25679.1	GO:0009737 response to abscisic acid stimulus | GO:0016070 RNA metabolic process | GO:0009615 response to virus | GO:0006446 regulation of translational initiation	GO:0005840 ribosome	GO:0003743 translation initiation factor activity
CUFF.14011.1	GO:0006081 cellular aldehyde metabolic process | GO:0055114 oxidation-reduction process | GO:0006094 gluconeogenesis | GO:0006096 glycolysis | GO:0006525 arginine metabolic process | GO:0006547 histidine metabolic process | GO:0006550 isoleucine catabolic process | GO:0006552 leucine catabolic process | GO:0006554 lysine catabolic process | GO:0006560 proline metabolic process | GO:0006568 trypto…	GO:0016023 cytoplasmic membrane-bounded vesicle	GO:0004029 aldehyde dehydrogenase (NAD) activity | GO:0004030 aldehyde dehydrogenase [NAD(P)+] activity
CUFF.12623.1	GO:0006750 glutathione biosynthetic process	GO:0017109 glutamate-cysteine ligase complex	GO:0004357 glutamate-cysteine ligase activity
CUFF.27182.1	GO:0006457 protein folding	GO:0009536 plastid	GO:0051082 unfolded protein binding | GO:0031072 heat shock protein binding
CUFF.19807.1	GO:0016310 phosphorylation | GO:0006096 glycolysis | GO:0006000 fructose metabolic process | GO:0006012 galactose metabolic process | GO:0006013 mannose metabolic process | GO:0006094 gluconeogenesis | GO:0006098 pentose-phosphate shunt	GO:0005945 6-phosphofructokinase complex	GO:0003872 6-phosphofructokinase activity | GO:0047334 diphosphate-fructose-6-phosphate 1-phosphotransferase activity | GO:0005524 ATP binding
CUFF.5827.1	GO:0010345 suberin biosynthetic process | GO:0010143 cutin biosynthetic process | GO:0009908 flower development | GO:0042967 acyl-carrier-protein biosynthetic process | GO:0046486 glycerolipid metabolic process | GO:0015711 organic anion transport | GO:0008654 phospholipid biosynthetic process	GO:0016020 membrane	GO:0004366 glycerol-3-phosphate O-acyltransferase activity | GO:0008514 organic anion transmembrane transporter activity | GO:0003841 1-acylglycerol-3-phosphate O-acyltransferase activity
CUFF.20707.1		GO:0009536 plastid
CUFF.26663.1	GO:0055085 transmembrane transport	GO:0005743 mitochondrial inner membrane | GO:0016021 integral to membrane	GO:0005488 binding
CUFF.21438.1	GO:0006098 pentose-phosphate shunt | GO:0006096 glycolysis | GO:0030388 fructose 1,6-bisphosphate metabolic process | GO:0006550 isoleucine catabolic process | GO:0006552 leucine catabolic process | GO:0006574 valine catabolic process | GO:0019521 D-gluconate metabolic process | GO:0006013 mannose metabolic process | GO:0006020 inositol metabolic process | GO:0006094 gluconeogenesis | GO:0015976 …	GO:0005634 nucleus	GO:0008442 3-hydroxyisobutyrate dehydrogenase activity | GO:0008270 zinc ion binding | GO:0004616 phosphogluconate dehydrogenase (decarboxylating) activity | GO:0050662 coenzyme binding | GO:0004332 fructose-bisphosphate aldolase activity
CUFF.23497.1		GO:0009536 plastid
CUFF.26730.1	GO:0006633 fatty acid biosynthetic process | GO:0055114 oxidation-reduction process	GO:0016021 integral to membrane | GO:0009536 plastid	GO:0016491 oxidoreductase activity | GO:0005506 iron ion binding
CUFF.15415.1	GO:0016310 phosphorylation | GO:0009069 serine family amino acid metabolic process		GO:0005524 ATP binding | GO:0004674 protein serine/threonine kinase activity
CUFF.25643.1	GO:0001510 RNA methylation | GO:0006364 rRNA processing	GO:0005737 cytoplasm | GO:0005576 extracellular region	GO:0051536 iron-sulfur cluster binding | GO:0008173 RNA methyltransferase activity
CUFF.765.1		GO:0005829 cytosol	GO:0030276 clathrin binding
CUFF.35526.1	GO:0006289 nucleotide-excision repair | GO:0006508 proteolysis	GO:0009507 chloroplast	GO:0008233 peptidase activity | GO:0003677 DNA binding | GO:0004518 nuclease activity | GO:0005524 ATP binding | GO:0017111 nucleoside-triphosphatase activity
CUFF.22558.1	GO:0006508 proteolysis		GO:0004252 serine-type endopeptidase activity
CUFF.27583.1			GO:0005488 binding
CUFF.21686.1	GO:0009738 abscisic acid mediated signaling pathway		GO:0010427 abscisic acid binding | GO:0004872 receptor activity | GO:0005515 protein binding
CUFF.10856.1	GO:0009788 negative regulation of abscisic acid mediated signaling pathway | GO:0009414 response to water deprivation | GO:0018342 protein prenylation | GO:0009934 regulation of meristem structural organization | GO:0006694 steroid biosynthetic process | GO:0016114 terpenoid biosynthetic process	GO:0005739 mitochondrion | GO:0005965 protein farnesyltransferase complex	GO:0046872 metal ion binding | GO:0004660 protein farnesyltransferase activity | GO:0004311 farnesyltranstransferase activity | GO:0005515 protein binding
CUFF.18076.1	GO:0006855 drug transmembrane transport	GO:0016020 membrane	GO:0015297 antiporter activity | GO:0015238 drug transmembrane transporter activity
CUFF.28766.1	GO:0006099 tricarboxylic acid cycle | GO:0006094 gluconeogenesis | GO:0019643 reductive tricarboxylic acid cycle	GO:0005737 cytoplasm	GO:0032440 2-alkenal reductase [NAD(P)] activity | GO:0008964 phosphoenolpyruvate carboxylase activity
CUFF.24694.2	GO:0006468 protein phosphorylation | GO:0055114 oxidation-reduction process | GO:0007169 transmembrane receptor protein tyrosine kinase signaling pathway | GO:0009737 response to abscisic acid stimulus | GO:0009069 serine family amino acid metabolic process	GO:0005829 cytosol | GO:0016021 integral to membrane | GO:0009506 plasmodesma | GO:0009505 plant-type cell wall | GO:0016023 cytoplasmic membrane-bounded vesicle | GO:0046658 anchored to plasma membrane	GO:0004674 protein serine/threonine kinase activity | GO:0004872 receptor activity | GO:0005524 ATP binding | GO:0050321 tau-protein kinase activity | GO:0032440 2-alkenal reductase [NAD(P)] activity
CUFF.32332.1	GO:0045454 cell redox homeostasis | GO:0035556 intracellular signal transduction | GO:0006118 electron transport	GO:0005622 intracellular	GO:0009055 electron carrier activity | GO:0015035 protein disulfide oxidoreductase activity
CUFF.36383.1	GO:0032504 multicellular organism reproduction | GO:0010417 glucuronoxylan biosynthetic process | GO:0052386 cell wall thickening | GO:0010051 xylem and phloem pattern formation | GO:0048366 leaf development | GO:0005982 starch metabolic process | GO:0005985 sucrose metabolic process | GO:0009117 nucleotide metabolic process	GO:0005783 endoplasmic reticulum	GO:0047262 polygalacturonate 4-alpha-galacturonosyltransferase activity
CUFF.29126.1			GO:0008270 zinc ion binding | GO:0005524 ATP binding
CUFF.40373.1	GO:0010118 stomatal movement | GO:0031348 negative regulation of defense response | GO:0042742 defense response to bacterium | GO:0009627 systemic acquired resistance | GO:0050832 defense response to fungus | GO:0042372 phylloquinone biosynthetic process | GO:0009697 salicylic acid biosynthetic process | GO:0006744 ubiquinone biosynthetic process | GO:0019290 siderophore biosynthetic process	GO:0009507 chloroplast	GO:0008909 isochorismate synthase activity
CUFF.7687.1	GO:0090305 nucleic acid phosphodiester bond hydrolysis | GO:0006396 RNA processing | GO:0051252 regulation of RNA metabolic process	GO:0005829 cytosol	GO:0000175 3'-5'-exoribonuclease activity | GO:0003723 RNA binding
CUFF.29865.1	GO:0006810 transport		GO:0005215 transporter activity
CUFF.1718.1	GO:0008272 sulfate transport | GO:0055085 transmembrane transport	GO:0016021 integral to membrane | GO:0009536 plastid	GO:0008271 secondary active sulfate transmembrane transporter activity
CUFF.32117.1		GO:0005739 mitochondrion	GO:0005524 ATP binding | GO:0004386 helicase activity | GO:0003677 DNA binding | GO:0016740 transferase activity
CUFF.39244.1	GO:0006355 regulation of transcription, DNA-dependent	GO:0030529 ribonucleoprotein complex | GO:0005634 nucleus	GO:0003677 DNA binding | GO:0000166 nucleotide binding
CUFF.42974.1	GO:0055114 oxidation-reduction process | GO:0006096 glycolysis		GO:0004028 3-chloroallyl aldehyde dehydrogenase activity | GO:0008886 glyceraldehyde-3-phosphate dehydrogenase (NADP+) (non-phosphorylating) activity
CUFF.16161.4	GO:0006511 ubiquitin-dependent protein catabolic process | GO:0009700 indole phytoalexin biosynthetic process | GO:0009816 defense response to bacterium, incompatible interaction	GO:0005774 vacuolar membrane | GO:0019773 proteasome core complex, alpha-subunit complex | GO:0005819 spindle | GO:0009507 chloroplast | GO:0022626 cytosolic ribosome | GO:0009524 phragmoplast | GO:0005634 nucleus	GO:0004298 threonine-type endopeptidase activity | GO:0005515 protein binding
CUFF.35782.1	GO:0006468 protein phosphorylation | GO:0009069 serine family amino acid metabolic process	GO:0005886 plasma membrane	GO:0004683 calmodulin-dependent protein kinase activity | GO:0005509 calcium ion binding | GO:0005524 ATP binding
CUFF.42762.1	GO:0006468 protein phosphorylation | GO:0051301 cell division | GO:0009069 serine family amino acid metabolic process		GO:0008353 RNA polymerase II carboxy-terminal domain kinase activity | GO:0005524 ATP binding
CUFF.14750.1	GO:0006536 glutamate metabolic process | GO:0055114 oxidation-reduction process | GO:0006522 alanine metabolic process | GO:0006531 aspartate metabolic process | GO:0019482 beta-alanine metabolic process | GO:0019530 taurine metabolic process	GO:0009506 plasmodesma	GO:0030170 pyridoxal phosphate binding | GO:0004351 glutamate decarboxylase activity | GO:0016706 oxidoreductase activity, acting on paired donors, with incorporation or reduction of molecular oxygen, 2-oxoglutarate as one donor, and incorporation of one atom each of oxygen into both donors | GO:0016702 oxidoreductase activity, acting on single donors with incorporation of molecular oxygen, incor…
CUFF.36697.1	GO:0007049 cell cycle	GO:0005634 nucleus	GO:0005515 protein binding
CUFF.15746.2			GO:0000166 nucleotide binding | GO:0003723 RNA binding
CUFF.26585.1	GO:0046686 response to cadmium ion		GO:0005488 binding
CUFF.37531.1		GO:0005759 mitochondrial matrix
CUFF.28259.2		GO:0009536 plastid	GO:0005488 binding
CUFF.37084.2	GO:0030163 protein catabolic process | GO:0006508 proteolysis		GO:0008233 peptidase activity
CUFF.17839.1		GO:0005886 plasma membrane
CUFF.7546.1	GO:0016192 vesicle-mediated transport | GO:0006886 intracellular protein transport	GO:0009506 plasmodesma | GO:0005829 cytosol | GO:0030131 clathrin adaptor complex
CUFF.34479.1	GO:0032784 regulation of transcription elongation, DNA-dependent | GO:0009742 brassinosteroid mediated signaling pathway	GO:0005634 nucleus	GO:0003677 DNA binding
CUFF.10776.1	GO:0042023 DNA endoreduplication | GO:0045892 negative regulation of transcription, DNA-dependent	GO:0005829 cytosol | GO:0009524 phragmoplast | GO:0005667 transcription factor complex	GO:0030371 translation repressor activity | GO:0008270 zinc ion binding | GO:0003677 DNA binding | GO:0003700 sequence-specific DNA binding transcription factor activity
CUFF.13484.1	GO:0032065 cortical protein anchoring	GO:0005938 cell cortex	GO:0046872 metal ion binding
CUFF.18069.1	GO:0006468 protein phosphorylation | GO:0009069 serine family amino acid metabolic process		GO:0005524 ATP binding | GO:0004674 protein serine/threonine kinase activity
CUFF.26810.1	GO:0048364 root development | GO:0048194 Golgi vesicle budding | GO:0015914 phospholipid transport | GO:0048367 shoot development | GO:0006812 cation transport | GO:0015917 aminophospholipid transport	GO:0016021 integral to membrane | GO:0005794 Golgi apparatus | GO:0005886 plasma membrane	GO:0015662 ATPase activity, coupled to transmembrane movement of ions, phosphorylative mechanism | GO:0005524 ATP binding | GO:0000287 magnesium ion binding | GO:0004012 phospholipid-translocating ATPase activity
CUFF.12307.1		GO:0005789 endoplasmic reticulum membrane | GO:0009536 plastid	GO:0016758 transferase activity, transferring hexosyl groups
CUFF.20927.1	GO:0005975 carbohydrate metabolic process	GO:0016020 membrane | GO:0005739 mitochondrion	GO:0004571 mannosyl-oligosaccharide 1,2-alpha-mannosidase activity | GO:0005509 calcium ion binding
CUFF.12233.1			GO:0005488 binding
CUFF.32395.1	GO:0006814 sodium ion transport | GO:0055085 transmembrane transport | GO:0006885 regulation of pH	GO:0016021 integral to membrane	GO:0015299 solute:hydrogen antiporter activity
CUFF.13330.1	GO:0006355 regulation of transcription, DNA-dependent	GO:0005667 transcription factor complex	GO:0003700 sequence-specific DNA binding transcription factor activity | GO:0003677 DNA binding
CUFF.17170.1	GO:0000160 two-component signal transduction system (phosphorelay) | GO:0006355 regulation of transcription, DNA-dependent		GO:0005524 ATP binding | GO:0008568 microtubule-severing ATPase activity
CUFF.7572.1	GO:0030244 cellulose biosynthetic process | GO:0009409 response to cold | GO:0007047 cellular cell wall organization | GO:0009846 pollen germination | GO:0009832 plant-type cell wall biogenesis | GO:0005982 starch metabolic process | GO:0005985 sucrose metabolic process | GO:0006011 UDP-glucose metabolic process	GO:0016021 integral to membrane | GO:0005783 endoplasmic reticulum | GO:0005794 Golgi apparatus | GO:0005886 plasma membrane	GO:0016760 cellulose synthase (UDP-forming) activity
CUFF.17076.1	GO:0006073 cellular glucan metabolic process	GO:0048046 apoplast | GO:0005618 cell wall	GO:0004553 hydrolase activity, hydrolyzing O-glycosyl compounds | GO:0016762 xyloglucan:xyloglucosyl transferase activity
CUFF.5774.1	GO:0010200 response to chitin	GO:0005622 intracellular	GO:0008270 zinc ion binding
CUFF.42648.1	GO:0010150 leaf senescence | GO:0071446 cellular response to salicylic acid stimulus | GO:0071470 cellular response to osmotic stress | GO:0008643 carbohydrate transport | GO:0071215 cellular response to abscisic acid stimulus	GO:0005887 integral to plasma membrane	GO:0051119 sugar transmembrane transporter activity
CUFF.17602.1	GO:0000491 small nucleolar ribonucleoprotein complex assembly	GO:0005634 nucleus
CUFF.31505.1		GO:0009536 plastid
CUFF.24433.1		GO:0016020 membrane
CUFF.26196.1	GO:0006310 DNA recombination | GO:0006281 DNA repair	GO:0005657 replication fork	GO:0003676 nucleic acid binding | GO:0004003 ATP-dependent DNA helicase activity | GO:0005524 ATP binding
CUFF.14661.1	GO:0006950 response to stress | GO:0006081 cellular aldehyde metabolic process | GO:0055114 oxidation-reduction process | GO:0006094 gluconeogenesis | GO:0006096 glycolysis | GO:0006525 arginine metabolic process | GO:0006547 histidine metabolic process | GO:0006550 isoleucine catabolic process | GO:0006552 leucine catabolic process | GO:0006554 lysine catabolic process | GO:0006560 proline metab…	GO:0009501 amyloplast | GO:0009507 chloroplast	GO:0004029 aldehyde dehydrogenase (NAD) activity | GO:0004030 aldehyde dehydrogenase [NAD(P)+] activity
CUFF.3087.1	GO:0006571 tyrosine biosynthetic process | GO:0055114 oxidation-reduction process | GO:0000162 tryptophan biosynthetic process | GO:0009094 L-phenylalanine biosynthetic process	GO:0005739 mitochondrion	GO:0008977 prephenate dehydrogenase activity | GO:0004665 prephenate dehydrogenase (NADP+) activity | GO:0000166 nucleotide binding
CUFF.31977.1	GO:0006606 protein import into nucleus	GO:0005643 nuclear pore | GO:0033009 nucleomorph	GO:0005488 binding | GO:0008565 protein transporter activity
CUFF.7770.1	GO:0005992 trehalose biosynthetic process | GO:0005982 starch metabolic process | GO:0005985 sucrose metabolic process		GO:0004805 trehalose-phosphatase activity | GO:0003825 alpha,alpha-trehalose-phosphate synthase (UDP-forming) activity
CUFF.19646.2	GO:0006446 regulation of translational initiation	GO:0005840 ribosome	GO:0003743 translation initiation factor activity
CUFF.9531.1	GO:0008152 metabolic process	GO:0005773 vacuole	GO:0004091 carboxylesterase activity
CUFF.22719.1	GO:0030001 metal ion transport | GO:0055085 transmembrane transport	GO:0016020 membrane	GO:0046873 metal ion transmembrane transporter activity
CUFF.4966.1	GO:0055114 oxidation-reduction process | GO:0006118 electron transport | GO:0042432 indole biosynthetic process		GO:0020037 heme binding | GO:0016705 oxidoreductase activity, acting on paired donors, with incorporation or reduction of molecular oxygen | GO:0004497 monooxygenase activity | GO:0009055 electron carrier activity | GO:0019825 oxygen binding | GO:0050616 secologanin synthase activity
CUFF.22870.1	GO:0016042 lipid catabolic process | GO:0046486 glycerolipid metabolic process		GO:0005516 calmodulin binding | GO:0004806 triglyceride lipase activity | GO:0004091 carboxylesterase activity
CUFF.32234.1			GO:0005488 binding
CUFF.5328.1	GO:0006457 protein folding | GO:0000413 protein peptidyl-prolyl isomerization | GO:0055114 oxidation-reduction process	GO:0009543 chloroplast thylakoid lumen | GO:0016020 membrane	GO:0005528 FK506 binding | GO:0032440 2-alkenal reductase [NAD(P)] activity | GO:0003755 peptidyl-prolyl cis-trans isomerase activity
CUFF.14157.1		GO:0016023 cytoplasmic membrane-bounded vesicle | GO:0016020 membrane
CUFF.22187.1	GO:0071369 cellular response to ethylene stimulus | GO:0071281 cellular response to iron ion | GO:0071732 cellular response to nitric oxide | GO:0055114 oxidation-reduction process | GO:0006570 tyrosine metabolic process | GO:0006118 electron transport	GO:0016023 cytoplasmic membrane-bounded vesicle | GO:0016021 integral to membrane	GO:0050592 4-hydroxyphenylacetaldehyde oxime monooxygenase activity | GO:0009055 electron carrier activity | GO:0020037 heme binding | GO:0047085 hydroxyphenylacetonitrile 2-monooxygenase activity | GO:0019825 oxygen binding
CUFF.9654.1	GO:0015684 ferrous iron transport	GO:0016021 integral to membrane	GO:0005525 GTP binding | GO:0015093 ferrous iron transmembrane transporter activity
CUFF.20003.2	GO:0055114 oxidation-reduction process | GO:0006118 electron transport | GO:0009813 flavonoid biosynthetic process		GO:0020037 heme binding | GO:0009055 electron carrier activity | GO:0016711 flavonoid 3'-monooxygenase activity
CUFF.17534.1	GO:0006364 rRNA processing	GO:0032040 small-subunit processome | GO:0080008 CUL4 RING ubiquitin ligase complex	GO:0000166 nucleotide binding
CUFF.19617.1	GO:0006446 regulation of translational initiation	GO:0005840 ribosome	GO:0003743 translation initiation factor activity
CUFF.31102.1	GO:0016226 iron-sulfur cluster assembly | GO:0009658 chloroplast organization	GO:0009570 chloroplast stroma	GO:0051536 iron-sulfur cluster binding | GO:0005506 iron ion binding | GO:0005198 structural molecule activity
CUFF.25452.1	GO:0009611 response to wounding | GO:0006855 drug transmembrane transport | GO:0009737 response to abscisic acid stimulus | GO:0006144 purine base metabolic process | GO:0015969 guanosine tetraphosphate metabolic process	GO:0009507 chloroplast | GO:0016020 membrane	GO:0008728 GTP diphosphokinase activity | GO:0015238 drug transmembrane transporter activity | GO:0015297 antiporter activity
CUFF.37434.1		GO:0005634 nucleus	GO:0008270 zinc ion binding
CUFF.10185.1	GO:0006446 regulation of translational initiation	GO:0005840 ribosome	GO:0003743 translation initiation factor activity
CUFF.9740.1			GO:0003676 nucleic acid binding
CUFF.15505.1	GO:0046686 response to cadmium ion | GO:0006099 tricarboxylic acid cycle	GO:0005739 mitochondrion | GO:0042709 succinate-CoA ligase complex	GO:0004776 succinate-CoA ligase (GDP-forming) activity | GO:0005507 copper ion binding | GO:0005524 ATP binding
CUFF.13853.1			GO:0005488 binding
CUFF.16228.1			GO:0000166 nucleotide binding | GO:0003723 RNA binding
CUFF.32995.1	GO:0051205 protein insertion into membrane	GO:0016021 integral to membrane	GO:0005488 binding
CUFF.34836.1		GO:0016021 integral to membrane
CUFF.20443.2	GO:0009987 cellular process | GO:0006508 proteolysis		GO:0046872 metal ion binding | GO:0008235 metalloexopeptidase activity | GO:0004177 aminopeptidase activity
CUFF.16235.1	GO:0006355 regulation of transcription, DNA-dependent	GO:0005634 nucleus	GO:0003677 DNA binding
CUFF.1514.4	GO:0006468 protein phosphorylation		GO:0005524 ATP binding | GO:0004672 protein kinase activity
CUFF.24846.1	GO:0006511 ubiquitin-dependent protein catabolic process	GO:0005737 cytoplasm | GO:0019773 proteasome core complex, alpha-subunit complex | GO:0005634 nucleus	GO:0004298 threonine-type endopeptidase activity
CUFF.20322.1	GO:0090305 nucleic acid phosphodiester bond hydrolysis | GO:0016233 telomere capping | GO:0006302 double-strand break repair | GO:0006312 mitotic recombination	GO:0030870 Mre11 complex | GO:0005737 cytoplasm	GO:0008270 zinc ion binding | GO:0005524 ATP binding | GO:0004518 nuclease activity
CUFF.30516.1	GO:0006355 regulation of transcription, DNA-dependent	GO:0005667 transcription factor complex	GO:0003700 sequence-specific DNA binding transcription factor activity | GO:0003677 DNA binding
CUFF.25956.1	GO:0006355 regulation of transcription, DNA-dependent	GO:0005667 transcription factor complex	GO:0003700 sequence-specific DNA binding transcription factor activity | GO:0043565 sequence-specific DNA binding | GO:0046983 protein dimerization activity
CUFF.40163.1	GO:0006412 translation | GO:0042742 defense response to bacterium | GO:0006364 rRNA processing | GO:0040007 growth | GO:0042274 ribosomal small subunit biogenesis | GO:0009793 embryo development ending in seed dormancy | GO:0007165 signal transduction	GO:0031224 intrinsic to membrane | GO:0005730 nucleolus | GO:0009506 plasmodesma | GO:0022627 cytosolic small ribosomal subunit | GO:0009507 chloroplast | GO:0005886 plasma membrane	GO:0017111 nucleoside-triphosphatase activity | GO:0004888 transmembrane signaling receptor activity | GO:0003735 structural constituent of ribosome | GO:0005524 ATP binding
CUFF.15554.1		GO:0009534 chloroplast thylakoid | GO:0009706 chloroplast inner membrane
CUFF.20091.1		GO:0005622 intracellular	GO:0008270 zinc ion binding
CUFF.21087.1		GO:0005739 mitochondrion
CUFF.13024.1	GO:0035556 intracellular signal transduction	GO:0005622 intracellular | GO:0016020 membrane
CUFF.40416.1	GO:0055114 oxidation-reduction process | GO:0016102 diterpenoid biosynthetic process		GO:0016707 gibberellin 3-beta-dioxygenase activity | GO:0016702 oxidoreductase activity, acting on single donors with incorporation of molecular oxygen, incorporation of two atoms of oxygen
CUFF.2076.1	GO:0009765 photosynthesis, light harvesting	GO:0016020 membrane | GO:0009507 chloroplast
CUFF.9634.1	GO:0006508 proteolysis	GO:0016023 cytoplasmic membrane-bounded vesicle | GO:0048046 apoplast	GO:0004190 aspartic-type endopeptidase activity
CUFF.4119.1	GO:0006423 cysteinyl-tRNA aminoacylation | GO:0006534 cysteine metabolic process	GO:0005739 mitochondrion	GO:0005524 ATP binding | GO:0004817 cysteine-tRNA ligase activity
CUFF.32589.1	GO:0016568 chromatin modification | GO:0006355 regulation of transcription, DNA-dependent | GO:0090116 C-5 methylation of cytosine | GO:0006555 methionine metabolic process	GO:0005634 nucleus	GO:0016746 transferase activity, transferring acyl groups | GO:0003677 DNA binding | GO:0003886 DNA (cytosine-5-)-methyltransferase activity
CUFF.34170.1	GO:0006950 response to stress
CUFF.22371.1	GO:0009615 response to virus | GO:0032456 endocytic recycling | GO:0009409 response to cold | GO:0001778 plasma membrane repair | GO:0046740 spread of virus in host, cell to cell | GO:0006612 protein targeting to membrane | GO:0006897 endocytosis	GO:0009898 internal side of plasma membrane | GO:0009506 plasmodesma | GO:0005768 endosome | GO:0016023 cytoplasmic membrane-bounded vesicle | GO:0005773 vacuole
CUFF.39471.1	GO:0006200 ATP catabolic process | GO:0008272 sulfate transport		GO:0015419 sulfate transmembrane-transporting ATPase activity | GO:0005524 ATP binding
CUFF.42076.1	GO:0008152 metabolic process	GO:0009536 plastid | GO:0019898 extrinsic to membrane	GO:0003824 catalytic activity
CUFF.26841.1	GO:0016042 lipid catabolic process	GO:0016023 cytoplasmic membrane-bounded vesicle	GO:0016298 lipase activity
CUFF.1309.1		GO:0031225 anchored to membrane | GO:0016023 cytoplasmic membrane-bounded vesicle
CUFF.38638.1	GO:0009853 photorespiration	GO:0005730 nucleolus | GO:0005773 vacuole | GO:0005747 mitochondrial respiratory chain complex I	GO:0005507 copper ion binding
CUFF.39568.1	GO:0006412 translation | GO:0009955 adaxial/abaxial pattern specification | GO:0009965 leaf morphogenesis | GO:0006913 nucleocytoplasmic transport | GO:0006461 protein complex assembly | GO:0010015 root morphogenesis | GO:0042254 ribosome biogenesis | GO:0008283 cell proliferation	GO:0005730 nucleolus | GO:0009507 chloroplast | GO:0005773 vacuole | GO:0022625 cytosolic large ribosomal subunit | GO:0005886 plasma membrane	GO:0008270 zinc ion binding | GO:0003735 structural constituent of ribosome | GO:0008097 5S rRNA binding
CUFF.3473.1	GO:0006468 protein phosphorylation | GO:0007169 transmembrane receptor protein tyrosine kinase signaling pathway | GO:0009069 serine family amino acid metabolic process		GO:0004714 transmembrane receptor protein tyrosine kinase activity | GO:0005524 ATP binding | GO:0004674 protein serine/threonine kinase activity | GO:0042803 protein homodimerization activity
CUFF.11269.1		GO:0000502 proteasome complex
CUFF.10329.1	GO:0006508 proteolysis | GO:0055114 oxidation-reduction process	GO:0005730 nucleolus | GO:0009507 chloroplast	GO:0004252 serine-type endopeptidase activity | GO:0032440 2-alkenal reductase [NAD(P)] activity
CUFF.29809.1	GO:0006754 ATP biosynthetic process | GO:0015914 phospholipid transport | GO:0006812 cation transport	GO:0005886 plasma membrane	GO:0015662 ATPase activity, coupled to transmembrane movement of ions, phosphorylative mechanism | GO:0005515 protein binding
CUFF.19246.1	GO:0006412 translation | GO:0042254 ribosome biogenesis	GO:0015935 small ribosomal subunit	GO:0003735 structural constituent of ribosome | GO:0003723 RNA binding
CUFF.761.1	GO:0006457 protein folding | GO:0045454 cell redox homeostasis | GO:0009408 response to heat	GO:0016020 membrane	GO:0046872 metal ion binding | GO:0031072 heat shock protein binding | GO:0005524 ATP binding | GO:0051082 unfolded protein binding
CUFF.41289.4	GO:0006468 protein phosphorylation | GO:0055114 oxidation-reduction process | GO:0007165 signal transduction	GO:0005834 heterotrimeric G-protein complex | GO:0080008 CUL4 RING ubiquitin ligase complex	GO:0042802 identical protein binding | GO:0016874 ligase activity | GO:0004871 signal transducer activity | GO:0004672 protein kinase activity | GO:0005524 ATP binding | GO:0032440 2-alkenal reductase [NAD(P)] activity
CUFF.5772.1			GO:0000166 nucleotide binding
CUFF.30937.1		GO:0009536 plastid	GO:0005488 binding
CUFF.43449.2		GO:0005634 nucleus	GO:0005515 protein binding
CUFF.5232.1	GO:0009409 response to cold | GO:0019419 sulfate reduction | GO:0009651 response to salt stress	GO:0009941 chloroplast envelope | GO:0010319 stromule | GO:0009570 chloroplast stroma | GO:0016020 membrane | GO:0005829 cytosol | GO:0048046 apoplast	GO:0005507 copper ion binding | GO:0050311 sulfite reductase (ferredoxin) activity | GO:0020037 heme binding | GO:0016002 sulfite reductase activity | GO:0051539 4 iron, 4 sulfur cluster binding
CUFF.27276.1			GO:0008270 zinc ion binding
CUFF.2478.1	GO:0032259 methylation | GO:0009805 coumarin biosynthetic process | GO:0009809 lignin biosynthetic process | GO:0009811 stilbene biosynthetic process		GO:0047763 caffeate O-methyltransferase activity | GO:0046983 protein dimerization activity | GO:0050630 (iso)eugenol O-methyltransferase activity
CUFF.10510.1	GO:0006464 protein modification process	GO:0005622 intracellular	GO:0016881 acid-amino acid ligase activity | GO:0005488 binding
CUFF.34730.1	GO:0045892 negative regulation of transcription, DNA-dependent | GO:0055114 oxidation-reduction process		GO:0016491 oxidoreductase activity | GO:0010181 FMN binding
CUFF.29214.1	GO:0006355 regulation of transcription, DNA-dependent	GO:0005634 nucleus	GO:0003677 DNA binding
CUFF.28144.1	GO:0031167 rRNA methylation | GO:0043043 peptide biosynthetic process | GO:0006448 regulation of translational elongation	GO:0005739 mitochondrion | GO:0005840 ribosome	GO:0008649 rRNA methyltransferase activity | GO:0003746 translation elongation factor activity
CUFF.3040.1	GO:0010155 regulation of proton transport | GO:0010119 regulation of stomatal movement | GO:0006355 regulation of transcription, DNA-dependent | GO:0009638 phototropism | GO:0010362 negative regulation of anion channel activity by blue light | GO:0046777 protein autophosphorylation | GO:0009903 chloroplast avoidance movement | GO:0007018 microtubule-based movement | GO:0000160 two-component signa…	GO:0005773 vacuole | GO:0005874 microtubule | GO:0009986 cell surface | GO:0009898 internal side of plasma membrane | GO:0009365 protein histidine kinase complex	GO:0009882 blue light photoreceptor activity | GO:0005198 structural molecule activity | GO:0042802 identical protein binding | GO:0000155 two-component sensor activity | GO:0005524 ATP binding | GO:0004697 protein kinase C activity | GO:0010181 FMN binding
CUFF.41755.1	GO:0006468 protein phosphorylation | GO:0007165 signal transduction | GO:0009069 serine family amino acid metabolic process	GO:0005739 mitochondrion | GO:0008385 IkappaB kinase complex	GO:0004872 receptor activity | GO:0005524 ATP binding | GO:0008384 IkappaB kinase activity
CUFF.33138.1			GO:0008270 zinc ion binding
CUFF.18133.1	GO:0006508 proteolysis | GO:0043086 negative regulation of catalytic activity	GO:0016023 cytoplasmic membrane-bounded vesicle | GO:0005618 cell wall	GO:0042802 identical protein binding | GO:0004252 serine-type endopeptidase activity
CUFF.1189.1	GO:0006857 oligopeptide transport	GO:0016020 membrane	GO:0005215 transporter activity
CUFF.43280.3		GO:0005634 nucleus
CUFF.8988.1	GO:0006662 glycerol ether metabolic process | GO:0048316 seed development | GO:0034976 response to endoplasmic reticulum stress | GO:0009651 response to salt stress | GO:0045454 cell redox homeostasis | GO:0043067 regulation of programmed cell death | GO:0010043 response to zinc ion | GO:0009790 embryo development | GO:0006118 electron transport | GO:0018279 protein N-linked glycosylation via asp…	GO:0000327 lytic vacuole within protein storage vacuole | GO:0009505 plant-type cell wall | GO:0009579 thylakoid | GO:0005788 endoplasmic reticulum lumen | GO:0009507 chloroplast | GO:0008250 oligosaccharyltransferase complex	GO:0003756 protein disulfide isomerase activity | GO:0009055 electron carrier activity | GO:0005515 protein binding | GO:0004579 dolichyl-diphosphooligosaccharide-protein glycotransferase activity | GO:0015035 protein disulfide oxidoreductase activity
CUFF.24850.1	GO:0045454 cell redox homeostasis | GO:0006662 glycerol ether metabolic process | GO:0006118 electron transport	GO:0031969 chloroplast membrane | GO:0009570 chloroplast stroma	GO:0016671 oxidoreductase activity, acting on a sulfur group of donors, disulfide as acceptor | GO:0009055 electron carrier activity | GO:0015035 protein disulfide oxidoreductase activity
CUFF.5097.1			GO:0042578 phosphoric ester hydrolase activity
CUFF.42008.1		GO:0005622 intracellular
CUFF.27402.1	GO:0006355 regulation of transcription, DNA-dependent	GO:0005667 transcription factor complex	GO:0003700 sequence-specific DNA binding transcription factor activity | GO:0003677 DNA binding
CUFF.24073.1	GO:0016117 carotenoid biosynthetic process | GO:0019252 starch biosynthetic process | GO:0009911 positive regulation of flower development | GO:0007568 aging | GO:0043481 anthocyanin accumulation in tissues in response to UV light | GO:0015995 chlorophyll biosynthetic process | GO:0045793 positive regulation of cell size | GO:0045995 regulation of embryonic development | GO:0048366 leaf developme…	GO:0005829 cytosol | GO:0009346 citrate lyase complex | GO:0042709 succinate-CoA ligase complex	GO:0003878 ATP citrate synthase activity | GO:0016829 lyase activity | GO:0005524 ATP binding | GO:0004775 succinate-CoA ligase (ADP-forming) activity
CUFF.40742.1			GO:0005488 binding
CUFF.21780.1		GO:0005886 plasma membrane | GO:0016021 integral to membrane
CUFF.19781.2		GO:0009506 plasmodesma | GO:0005783 endoplasmic reticulum | GO:0005618 cell wall
CUFF.18270.1	GO:0006355 regulation of transcription, DNA-dependent	GO:0005667 transcription factor complex	GO:0003700 sequence-specific DNA binding transcription factor activity | GO:0043565 sequence-specific DNA binding
CUFF.30544.1	GO:0046686 response to cadmium ion | GO:0006508 proteolysis	GO:0005829 cytosol | GO:0005634 nucleus	GO:0004190 aspartic-type endopeptidase activity
CUFF.23602.4	GO:0006950 response to stress		GO:0005488 binding
CUFF.26404.1	GO:0006468 protein phosphorylation | GO:0007165 signal transduction | GO:0009069 serine family amino acid metabolic process	GO:0005886 plasma membrane	GO:0004872 receptor activity | GO:0004715 non-membrane spanning protein tyrosine kinase activity | GO:0005524 ATP binding | GO:0004674 protein serine/threonine kinase activity
CUFF.17787.2	GO:0009826 unidimensional cell growth | GO:0006468 protein phosphorylation | GO:0007165 signal transduction | GO:0009069 serine family amino acid metabolic process		GO:0004697 protein kinase C activity | GO:0005524 ATP binding
CUFF.10406.1	GO:0055114 oxidation-reduction process | GO:0046656 folic acid biosynthetic process	GO:0009536 plastid | GO:0009375 ferredoxin hydrogenase complex	GO:0050454 coenzyme F420 hydrogenase activity
CUFF.37870.1	GO:0006508 proteolysis		GO:0004185 serine-type carboxypeptidase activity
CUFF.25417.1	GO:0006633 fatty acid biosynthetic process | GO:0009409 response to cold | GO:0000038 very long chain fatty acid metabolic process | GO:0042335 cuticle development | GO:0009416 response to light stimulus	GO:0016020 membrane	GO:0016747 transferase activity, transferring acyl groups other than amino-acyl groups
CUFF.29530.1	GO:0009414 response to water deprivation | GO:0009409 response to cold | GO:0045893 positive regulation of transcription, DNA-dependent	GO:0005667 transcription factor complex	GO:0003677 DNA binding | GO:0003700 sequence-specific DNA binding transcription factor activity
CUFF.7982.1			GO:0005524 ATP binding | GO:0016881 acid-amino acid ligase activity
CUFF.34632.1	GO:0005982 starch metabolic process | GO:0005985 sucrose metabolic process	GO:0009505 plant-type cell wall | GO:0046658 anchored to plasma membrane | GO:0016023 cytoplasmic membrane-bounded vesicle	GO:0043169 cation binding | GO:0042973 glucan endo-1,3-beta-D-glucosidase activity
CUFF.12790.1	GO:0006012 galactose metabolic process | GO:0006027 glycosaminoglycan catabolic process | GO:0006687 glycosphingolipid metabolic process | GO:0046486 glycerolipid metabolic process	GO:0016023 cytoplasmic membrane-bounded vesicle | GO:0048046 apoplast | GO:0009341 beta-galactosidase complex	GO:0004565 beta-galactosidase activity | GO:0005529 sugar binding | GO:0043169 cation binding
CUFF.4680.1		GO:0016023 cytoplasmic membrane-bounded vesicle
CUFF.14178.1		GO:0009536 plastid
CUFF.15691.1	GO:0006525 arginine metabolic process | GO:0006558 L-phenylalanine metabolic process | GO:0006560 proline metabolic process | GO:0006568 tryptophan metabolic process | GO:0018874 benzoate metabolic process | GO:0042207 styrene catabolic process		GO:0016884 carbon-nitrogen ligase activity, with glutamine as amido-N-donor | GO:0004040 amidase activity
CUFF.22487.1	GO:0006452 translational frameshifting | GO:0008612 peptidyl-lysine modification to hypusine | GO:0045905 positive regulation of translational termination | GO:0045901 positive regulation of translational elongation | GO:0006446 regulation of translational initiation	GO:0005840 ribosome	GO:0003743 translation initiation factor activity | GO:0003746 translation elongation factor activity | GO:0043022 ribosome binding
CUFF.33314.1	GO:0046713 borate transport | GO:0015700 arsenite transport | GO:0046685 response to arsenic-containing substance | GO:0080029 cellular response to boron-containing substance levels | GO:0006833 water transport	GO:0016328 lateral plasma membrane | GO:0016021 integral to membrane | GO:0009536 plastid	GO:0080138 borate uptake transmembrane transporter activity | GO:0046715 borate transmembrane transporter activity | GO:0015105 arsenite transmembrane transporter activity | GO:0015250 water channel activity
CUFF.20126.1		GO:0009506 plasmodesma
CUFF.11541.1		GO:0005739 mitochondrion	GO:0051087 chaperone binding
CUFF.597.1	GO:0055114 oxidation-reduction process | GO:0006979 response to oxidative stress	GO:0009506 plasmodesma	GO:0016491 oxidoreductase activity | GO:0008270 zinc ion binding
CUFF.42808.1	GO:0055114 oxidation-reduction process | GO:0015995 chlorophyll biosynthetic process | GO:0019685 photosynthesis, dark reaction		GO:0016630 protochlorophyllide reductase activity | GO:0000166 nucleotide binding
CUFF.40261.1	GO:0009793 embryo development ending in seed dormancy
CUFF.10262.1	GO:0006379 mRNA cleavage | GO:0006378 mRNA polyadenylation | GO:0035194 posttranscriptional gene silencing by RNA | GO:0009793 embryo development ending in seed dormancy	GO:0009506 plasmodesma | GO:0005847 mRNA cleavage and polyadenylation specificity factor complex	GO:0003677 DNA binding | GO:0005515 protein binding | GO:0016787 hydrolase activity
CUFF.38823.1	GO:0032968 positive regulation of transcription elongation from RNA polymerase II promoter	GO:0009508 plastid chromosome
CUFF.711.1	GO:0055114 oxidation-reduction process	GO:0005829 cytosol	GO:0003676 nucleic acid binding | GO:0016491 oxidoreductase activity | GO:0000166 nucleotide binding
CUFF.10997.1	GO:0032259 methylation		GO:0046983 protein dimerization activity | GO:0050630 (iso)eugenol O-methyltransferase activity | GO:0030752 5-hydroxyfuranocoumarin 5-O-methyltransferase activity
CUFF.39761.1	GO:0007018 microtubule-based movement	GO:0005886 plasma membrane | GO:0005634 nucleus | GO:0005874 microtubule	GO:0005524 ATP binding | GO:0003777 microtubule motor activity
CUFF.13987.1	GO:0006094 gluconeogenesis | GO:0019643 reductive tricarboxylic acid cycle	GO:0005829 cytosol	GO:0008964 phosphoenolpyruvate carboxylase activity
CUFF.36172.1	GO:0044262 cellular carbohydrate metabolic process | GO:0006108 malate metabolic process | GO:0006090 pyruvate metabolic process | GO:0019643 reductive tricarboxylic acid cycle | GO:0046487 glyoxylate metabolic process		GO:0030060 L-malate dehydrogenase activity | GO:0000166 nucleotide binding
CUFF.37473.1	GO:0055114 oxidation-reduction process | GO:0006979 response to oxidative stress | GO:0006749 glutathione metabolic process | GO:0006804 peroxidase reaction	GO:0009536 plastid	GO:0016788 hydrolase activity, acting on ester bonds | GO:0004602 glutathione peroxidase activity
CUFF.19424.1	GO:0006952 defense response | GO:0008219 cell death	GO:0016023 cytoplasmic membrane-bounded vesicle | GO:0016021 integral to membrane | GO:0005886 plasma membrane	GO:0005516 calmodulin binding
CUFF.42027.1		GO:0009506 plasmodesma
CUFF.5679.1	GO:0008152 metabolic process		GO:0016597 amino acid binding
CUFF.8074.1		GO:0031969 chloroplast membrane | GO:0016021 integral to membrane
CUFF.3474.1	GO:0043086 negative regulation of catalytic activity | GO:0006508 proteolysis | GO:0055114 oxidation-reduction process	GO:0005576 extracellular region	GO:0032440 2-alkenal reductase [NAD(P)] activity | GO:0042802 identical protein binding | GO:0004252 serine-type endopeptidase activity
CUFF.12235.1			GO:0000166 nucleotide binding | GO:0003723 RNA binding
CUFF.33653.1		GO:0016020 membrane
CUFF.7678.1	GO:0032259 methylation | GO:0006546 glycine catabolic process | GO:0046686 response to cadmium ion | GO:0006563 L-serine metabolic process | GO:0006566 threonine metabolic process	GO:0005739 mitochondrion | GO:0009941 chloroplast envelope | GO:0009534 chloroplast thylakoid | GO:0009570 chloroplast stroma | GO:0022626 cytosolic ribosome | GO:0016020 membrane | GO:0048046 apoplast	GO:0004047 aminomethyltransferase activity | GO:0008483 transaminase activity
CUFF.10764.1	GO:0008152 metabolic process		GO:0016787 hydrolase activity | GO:0008270 zinc ion binding
CUFF.40052.1		GO:0005634 nucleus
CUFF.20807.1	GO:0042742 defense response to bacterium | GO:0009870 defense response signaling pathway, resistance gene-dependent | GO:0050832 defense response to fungus | GO:0010204 defense response signaling pathway, resistance gene-independent	GO:0005730 nucleolus	GO:0005515 protein binding
CUFF.11009.1	GO:0016567 protein ubiquitination	GO:0009506 plasmodesma | GO:0000151 ubiquitin ligase complex	GO:0005524 ATP binding | GO:0004842 ubiquitin-protein ligase activity | GO:0008270 zinc ion binding
CUFF.35304.2	GO:0035335 peptidyl-tyrosine dephosphorylation | GO:0006570 tyrosine metabolic process	GO:0009536 plastid	GO:0004725 protein tyrosine phosphatase activity
CUFF.2488.1	GO:0006118 electron transport	GO:0016023 cytoplasmic membrane-bounded vesicle	GO:0005507 copper ion binding | GO:0009055 electron carrier activity
CUFF.7338.1	GO:0042742 defense response to bacterium | GO:0046686 response to cadmium ion | GO:0009651 response to salt stress | GO:0006119 oxidative phosphorylation	GO:0009941 chloroplast envelope | GO:0009570 chloroplast stroma | GO:0009579 thylakoid | GO:0016020 membrane | GO:0005829 cytosol	GO:0000287 magnesium ion binding | GO:0004427 inorganic diphosphatase activity
CUFF.16778.1	GO:0090305 nucleic acid phosphodiester bond hydrolysis | GO:0008033 tRNA processing | GO:0051252 regulation of RNA metabolic process	GO:0030677 ribonuclease P complex	GO:0004526 ribonuclease P activity
CUFF.42782.1		GO:0009536 plastid
CUFF.4144.1			GO:0008270 zinc ion binding
CUFF.5983.1	GO:0006468 protein phosphorylation | GO:0007178 transmembrane receptor protein serine/threonine kinase signaling pathway | GO:0009069 serine family amino acid metabolic process		GO:0005524 ATP binding | GO:0004709 MAP kinase kinase kinase activity
CUFF.24193.1	GO:0055085 transmembrane transport | GO:0050832 defense response to fungus	GO:0009506 plasmodesma | GO:0016023 cytoplasmic membrane-bounded vesicle | GO:0016021 integral to membrane
CUFF.28281.1	GO:0016579 protein deubiquitination | GO:0016567 protein ubiquitination		GO:0005524 ATP binding | GO:0004842 ubiquitin-protein ligase activity
CUFF.31492.1		GO:0009536 plastid
CUFF.42099.1			GO:0005488 binding
CUFF.41410.1			GO:0016740 transferase activity
CUFF.24536.1	GO:0006979 response to oxidative stress | GO:0055114 oxidation-reduction process | GO:0006804 peroxidase reaction	GO:0005737 cytoplasm | GO:0009505 plant-type cell wall | GO:0009506 plasmodesma | GO:0005634 nucleus	GO:0016757 transferase activity, transferring glycosyl groups | GO:0020037 heme binding | GO:0004601 peroxidase activity
CUFF.29813.1	GO:0006468 protein phosphorylation | GO:0055114 oxidation-reduction process | GO:0007169 transmembrane receptor protein tyrosine kinase signaling pathway | GO:0007178 transmembrane receptor protein serine/threonine kinase signaling pathway | GO:0009069 serine family amino acid metabolic process	GO:0016021 integral to membrane | GO:0016023 cytoplasmic membrane-bounded vesicle	GO:0005524 ATP binding | GO:0004709 MAP kinase kinase kinase activity | GO:0032440 2-alkenal reductase [NAD(P)] activity
CUFF.4279.2	GO:0016485 protein processing	GO:0016023 cytoplasmic membrane-bounded vesicle | GO:0005774 vacuolar membrane | GO:0016021 integral to membrane
CUFF.12889.1		GO:0016021 integral to membrane
CUFF.43523.1	GO:0009651 response to salt stress | GO:0010228 vegetative to reproductive phase transition of meristem | GO:0009737 response to abscisic acid stimulus | GO:0009853 photorespiration | GO:0006730 one-carbon metabolic process | GO:0006807 nitrogen compound metabolic process	GO:0005747 mitochondrial respiratory chain complex I | GO:0005774 vacuolar membrane | GO:0009507 chloroplast	GO:0004089 carbonate dehydratase activity | GO:0016740 transferase activity
CUFF.148.1	GO:0055114 oxidation-reduction process | GO:0006629 lipid metabolic process		GO:0016720 delta12-fatty acid dehydrogenase activity | GO:0016717 oxidoreductase activity, acting on paired donors, with oxidation of a pair of donors resulting in the reduction of molecular oxygen to two molecules of water
CUFF.11423.1	GO:0006154 adenosine catabolic process | GO:0009753 response to jasmonic acid stimulus | GO:0009611 response to wounding | GO:0006148 inosine catabolic process | GO:0006144 purine base metabolic process	GO:0005618 cell wall | GO:0048046 apoplast	GO:0047622 adenosine nucleosidase activity | GO:0047724 inosine nucleosidase activity
CUFF.15005.1	GO:0009414 response to water deprivation | GO:0043069 negative regulation of programmed cell death | GO:0000038 very long chain fatty acid metabolic process | GO:0006983 ER overload response	GO:0005635 nuclear envelope | GO:0016021 integral to membrane | GO:0005783 endoplasmic reticulum	GO:0005515 protein binding
CUFF.33977.1		GO:0005739 mitochondrion
CUFF.13694.1	GO:0006468 protein phosphorylation | GO:0009069 serine family amino acid metabolic process		GO:0004683 calmodulin-dependent protein kinase activity | GO:0004713 protein tyrosine kinase activity | GO:0005524 ATP binding
CUFF.40957.1	GO:0010228 vegetative to reproductive phase transition of meristem | GO:0060776 simple leaf morphogenesis | GO:0009793 embryo development ending in seed dormancy | GO:0016571 histone methylation	GO:0048188 Set1C/COMPASS complex | GO:0000785 chromatin	GO:0031490 chromatin DNA binding
CUFF.16796.1	GO:0010133 proline catabolic process to glutamate | GO:0072593 reactive oxygen species metabolic process | GO:0009651 response to salt stress | GO:0055114 oxidation-reduction process | GO:0006525 arginine metabolic process | GO:0006561 proline biosynthetic process | GO:0006094 gluconeogenesis | GO:0006096 glycolysis | GO:0006547 histidine metabolic process | GO:0006550 isoleucine catabolic proces…	GO:0009507 chloroplast | GO:0005739 mitochondrion	GO:0004028 3-chloroallyl aldehyde dehydrogenase activity | GO:0003842 1-pyrroline-5-carboxylate dehydrogenase activity | GO:0050897 cobalt ion binding | GO:0004029 aldehyde dehydrogenase (NAD) activity | GO:0008270 zinc ion binding
CUFF.37272.1	GO:0000079 regulation of cyclin-dependent protein kinase activity | GO:0051301 cell division	GO:0005634 nucleus	GO:0019901 protein kinase binding
CUFF.36207.1	GO:0055114 oxidation-reduction process | GO:0006066 alcohol metabolic process | GO:0006544 glycine metabolic process | GO:0006563 L-serine metabolic process | GO:0006566 threonine metabolic process	GO:0016023 cytoplasmic membrane-bounded vesicle	GO:0050660 flavin adenine dinucleotide binding | GO:0046593 mandelonitrile lyase activity | GO:0008812 choline dehydrogenase activity
CUFF.28493.1		GO:0005622 intracellular
CUFF.37414.1		GO:0009536 plastid
CUFF.7410.1	GO:0006468 protein phosphorylation | GO:0009069 serine family amino acid metabolic process		GO:0004683 calmodulin-dependent protein kinase activity | GO:0005509 calcium ion binding | GO:0005524 ATP binding
CUFF.13395.1	GO:0006534 cysteine metabolic process		GO:0030170 pyridoxal phosphate binding | GO:0009000 selenocysteine lyase activity | GO:0031071 cysteine desulfurase activity
CUFF.7795.1	GO:0048767 root hair elongation | GO:0009969 xyloglucan biosynthetic process	GO:0016021 integral to membrane	GO:0033843 xyloglucan 6-xylosyltransferase activity | GO:0016758 transferase activity, transferring hexosyl groups | GO:0035252 UDP-xylosyltransferase activity
CUFF.13353.1		GO:0009536 plastid | GO:0016020 membrane
CUFF.27027.1	GO:0006508 proteolysis	GO:0016023 cytoplasmic membrane-bounded vesicle | GO:0005774 vacuolar membrane | GO:0009505 plant-type cell wall
CUFF.14503.1	GO:0017126 nucleologenesis | GO:0022008 neurogenesis	GO:0005730 nucleolus
CUFF.11830.1	GO:0006468 protein phosphorylation | GO:0007165 signal transduction | GO:0009069 serine family amino acid metabolic process		GO:0004872 receptor activity | GO:0004715 non-membrane spanning protein tyrosine kinase activity | GO:0005524 ATP binding | GO:0004674 protein serine/threonine kinase activity
CUFF.9947.1	GO:0006511 ubiquitin-dependent protein catabolic process | GO:0016579 protein deubiquitination		GO:0008234 cysteine-type peptidase activity | GO:0004221 ubiquitin thiolesterase activity
CUFF.5386.1		GO:0009535 chloroplast thylakoid membrane | GO:0009941 chloroplast envelope
CUFF.27115.1	GO:0006281 DNA repair | GO:0006260 DNA replication	GO:0042575 DNA polymerase complex	GO:0003887 DNA-directed DNA polymerase activity | GO:0003684 damaged DNA binding
CUFF.34539.1	GO:0007165 signal transduction | GO:0006355 regulation of transcription, DNA-dependent		GO:0004871 signal transducer activity
CUFF.4059.2	GO:0019354 siroheme biosynthetic process | GO:0006979 response to oxidative stress | GO:0009236 cobalamin biosynthetic process	GO:0009507 chloroplast	GO:0046872 metal ion binding | GO:0051266 sirohydrochlorin ferrochelatase activity | GO:0016852 sirohydrochlorin cobaltochelatase activity
CUFF.16975.2	GO:0006200 ATP catabolic process | GO:0006118 electron transport | GO:0015682 ferric iron transport	GO:0009536 plastid	GO:0051536 iron-sulfur cluster binding | GO:0009055 electron carrier activity | GO:0005524 ATP binding | GO:0015408 ferric-transporting ATPase activity
CUFF.7354.1	GO:0015864 pyrimidine nucleoside transport	GO:0005886 plasma membrane	GO:0005337 nucleoside transmembrane transporter activity
CUFF.32891.1	GO:0045454 cell redox homeostasis | GO:0006749 glutathione metabolic process | GO:0055114 oxidation-reduction process | GO:0006094 gluconeogenesis | GO:0006118 electron transport	GO:0009507 chloroplast	GO:0050660 flavin adenine dinucleotide binding | GO:0050661 NADP binding | GO:0004362 glutathione-disulfide reductase activity
CUFF.5812.1	GO:0006184 GTP catabolic process | GO:0006448 regulation of translational elongation	GO:0005829 cytosol | GO:0005840 ribosome	GO:0003746 translation elongation factor activity | GO:0003924 GTPase activity | GO:0005525 GTP binding
CUFF.27282.1	GO:0042742 defense response to bacterium | GO:0030104 water homeostasis | GO:0080170 hydrogen peroxide transmembrane transport | GO:0006833 water transport	GO:0043674 columella | GO:0005886 plasma membrane | GO:0005774 vacuolar membrane | GO:0016021 integral to membrane | GO:0009507 chloroplast | GO:0005783 endoplasmic reticulum	GO:0015250 water channel activity
CUFF.6367.1	GO:0019853 L-ascorbic acid biosynthetic process | GO:0055114 oxidation-reduction process | GO:0006040 amino sugar metabolic process	GO:0016021 integral to membrane | GO:0009536 plastid | GO:0031966 mitochondrial membrane	GO:0080049 L-gulono-1,4-lactone dehydrogenase activity | GO:0050660 flavin adenine dinucleotide binding | GO:0008762 UDP-N-acetylmuramate dehydrogenase activity | GO:0016633 galactonolactone dehydrogenase activity | GO:0003885 D-arabinono-1,4-lactone oxidase activity
CUFF.21201.1		GO:0005739 mitochondrion	GO:0003676 nucleic acid binding | GO:0000166 nucleotide binding
CUFF.28008.1			GO:0008270 zinc ion binding | GO:0003677 DNA binding
CUFF.23092.1	GO:0045454 cell redox homeostasis | GO:0022900 electron transport chain | GO:0006118 electron transport | GO:0019852 L-ascorbic acid metabolic process	GO:0005737 cytoplasm	GO:0050660 flavin adenine dinucleotide binding | GO:0015036 disulfide oxidoreductase activity | GO:0016656 monodehydroascorbate reductase (NADH) activity
CUFF.24230.1	GO:0051555 flavonol biosynthetic process | GO:0055114 oxidation-reduction process		GO:0045431 flavonol synthase activity
CUFF.20107.1	GO:0006508 proteolysis		GO:0016787 hydrolase activity
CUFF.26967.1	GO:0006979 response to oxidative stress | GO:0006289 nucleotide-excision repair | GO:0006285 base-excision repair, AP site formation		GO:0008534 oxidized purine base lesion DNA N-glycosylase activity | GO:0003684 damaged DNA binding | GO:0008270 zinc ion binding
CUFF.29390.1			GO:0005488 binding
CUFF.18164.1			GO:0005488 binding
CUFF.4664.1	GO:0009409 response to cold | GO:0006184 GTP catabolic process | GO:0006448 regulation of translational elongation	GO:0005829 cytosol | GO:0005730 nucleolus | GO:0009506 plasmodesma | GO:0005774 vacuolar membrane | GO:0009507 chloroplast | GO:0005886 plasma membrane | GO:0005840 ribosome	GO:0005507 copper ion binding | GO:0003746 translation elongation factor activity | GO:0003924 GTPase activity | GO:0005525 GTP binding
CUFF.31147.1	GO:0030001 metal ion transport		GO:0046872 metal ion binding
CUFF.35645.1		GO:0005667 transcription factor complex	GO:0003700 sequence-specific DNA binding transcription factor activity | GO:0003677 DNA binding
CUFF.42529.1	GO:0009827 plant-type cell wall modification | GO:0006508 proteolysis | GO:0043086 negative regulation of catalytic activity | GO:0055114 oxidation-reduction process | GO:0006470 protein dephosphorylation	GO:0048196 middle lamella-containing extracellular matrix | GO:0005618 cell wall | GO:0016020 membrane | GO:0008287 protein serine/threonine phosphatase complex	GO:0042802 identical protein binding | GO:0004252 serine-type endopeptidase activity | GO:0004722 protein serine/threonine phosphatase activity | GO:0032440 2-alkenal reductase [NAD(P)] activity
CUFF.21253.1	GO:0009793 embryo development ending in seed dormancy | GO:0008615 pyridoxine biosynthetic process | GO:0006541 glutamine metabolic process	GO:0005829 cytosol	GO:0004359 glutaminase activity | GO:0046982 protein heterodimerization activity
CUFF.14288.1	GO:0006457 protein folding	GO:0005737 cytoplasm	GO:0051082 unfolded protein binding | GO:0005524 ATP binding
CUFF.3199.1	GO:0006535 cysteine biosynthetic process from serine	GO:0005739 mitochondrion | GO:0009333 cysteine synthase complex	GO:0050461 L-mimosine synthase activity | GO:0030170 pyridoxal phosphate binding | GO:0004124 cysteine synthase activity | GO:0047458 beta-pyrazolylalanine synthase activity
CUFF.37703.1	GO:0009793 embryo development ending in seed dormancy | GO:0016310 phosphorylation | GO:0046486 glycerolipid metabolic process		GO:0016758 transferase activity, transferring hexosyl groups | GO:0004305 ethanolamine kinase activity
CUFF.33624.1		GO:0005739 mitochondrion	GO:0016740 transferase activity | GO:0005488 binding
CUFF.10780.1	GO:0006511 ubiquitin-dependent protein catabolic process | GO:0016579 protein deubiquitination		GO:0004221 ubiquitin thiolesterase activity | GO:0003723 RNA binding
CUFF.24735.1	GO:0006364 rRNA processing	GO:0032040 small-subunit processome | GO:0080008 CUL4 RING ubiquitin ligase complex	GO:0000166 nucleotide binding
CUFF.27519.1		GO:0009536 plastid
CUFF.29544.1		GO:0005783 endoplasmic reticulum	GO:0016787 hydrolase activity
CUFF.36896.1	GO:0030244 cellulose biosynthetic process | GO:0007047 cellular cell wall organization | GO:0005982 starch metabolic process | GO:0005985 sucrose metabolic process | GO:0006011 UDP-glucose metabolic process	GO:0016021 integral to membrane	GO:0016760 cellulose synthase (UDP-forming) activity
CUFF.38741.1	GO:0046686 response to cadmium ion | GO:0042742 defense response to bacterium | GO:0006810 transport	GO:0005829 cytosol	GO:0005215 transporter activity
CUFF.18247.1		GO:0009507 chloroplast	GO:0017111 nucleoside-triphosphatase activity | GO:0005524 ATP binding
CUFF.18165.1	GO:0009825 multidimensional cell growth | GO:0010053 root epidermal cell differentiation | GO:0043255 regulation of carbohydrate biosynthetic process | GO:0009414 response to water deprivation | GO:0009651 response to salt stress | GO:0009735 response to cytokinin stimulus | GO:0009408 response to heat | GO:0006869 lipid transport | GO:0010167 response to nitrate | GO:0009809 lignin biosynthetic …	GO:0016023 cytoplasmic membrane-bounded vesicle	GO:0008289 lipid binding | GO:0004568 chitinase activity
CUFF.15959.1		GO:0080008 CUL4 RING ubiquitin ligase complex	GO:0000166 nucleotide binding
CUFF.17296.1		GO:0005739 mitochondrion	GO:0016740 transferase activity | GO:0005488 binding
CUFF.24899.2	GO:0051252 regulation of RNA metabolic process		GO:0003676 nucleic acid binding | GO:0004523 ribonuclease H activity
CUFF.15925.1	GO:0006470 protein dephosphorylation	GO:0009570 chloroplast stroma	GO:0004721 phosphoprotein phosphatase activity
CUFF.4884.1	GO:0010224 response to UV-B | GO:0009926 auxin polar transport	GO:0009941 chloroplast envelope | GO:0005739 mitochondrion
CUFF.42748.1		GO:0005886 plasma membrane | GO:0016021 integral to membrane
CUFF.33961.1	GO:0016036 cellular response to phosphate starvation | GO:0006687 glycosphingolipid metabolic process | GO:0009395 phospholipid catabolic process | GO:0046486 glycerolipid metabolic process		GO:0008195 phosphatidate phosphatase activity
CUFF.5720.1	GO:0009813 flavonoid biosynthetic process		GO:0047213 anthocyanidin 3-O-glucosyltransferase activity
CUFF.10647.1	GO:0006355 regulation of transcription, DNA-dependent		GO:0003677 DNA binding
CUFF.1854.1	GO:0006355 regulation of transcription, DNA-dependent	GO:0005667 transcription factor complex	GO:0003700 sequence-specific DNA binding transcription factor activity | GO:0003677 DNA binding
CUFF.40097.1	GO:0006355 regulation of transcription, DNA-dependent	GO:0005634 nucleus	GO:0003677 DNA binding
CUFF.4465.1			GO:0000166 nucleotide binding | GO:0003723 RNA binding
CUFF.5288.1	GO:0006633 fatty acid biosynthetic process | GO:0043069 negative regulation of programmed cell death | GO:0055114 oxidation-reduction process	GO:0016020 membrane | GO:0005783 endoplasmic reticulum	GO:0080132 fatty acid alpha-hydroxylase activity | GO:0005506 iron ion binding | GO:0005515 protein binding
CUFF.38797.1	GO:0009407 toxin catabolic process | GO:0006749 glutathione metabolic process | GO:0006803 glutathione conjugation reaction	GO:0005737 cytoplasm	GO:0004364 glutathione transferase activity
CUFF.28981.1	GO:0009767 photosynthetic electron transport chain | GO:0042742 defense response to bacterium | GO:0010196 nonphotochemical quenching | GO:0080167 response to karrikin | GO:0006118 electron transport | GO:0006119 oxidative phosphorylation | GO:0015992 proton transport	GO:0016021 integral to membrane | GO:0009941 chloroplast envelope | GO:0009512 cytochrome b6f complex | GO:0009535 chloroplast thylakoid membrane | GO:0005886 plasma membrane | GO:0009523 photosystem II	GO:0045158 electron transporter, transferring electrons within cytochrome b6/f complex of photosystem II activity | GO:0008121 ubiquinol-cytochrome-c reductase activity | GO:0051537 2 iron, 2 sulfur cluster binding | GO:0046872 metal ion binding | GO:0009496 plastoquinol-plastocyanin reductase activity | GO:0005515 protein binding | GO:0046028 electron transporter, transferring electrons from cyt…
CUFF.31145.1	GO:0030001 metal ion transport		GO:0046872 metal ion binding
CUFF.41216.1			GO:0016881 acid-amino acid ligase activity
CUFF.14324.1	GO:0002103 endonucleolytic cleavage of tetracistronic rRNA transcript (SSU-rRNA, LSU-rRNA, 4.5S-rRNA, 5S-rRNA) | GO:0009657 plastid organization	GO:0009507 chloroplast | GO:0005739 mitochondrion	GO:0008270 zinc ion binding
CUFF.34899.1	GO:0051555 flavonol biosynthetic process | GO:0055114 oxidation-reduction process		GO:0050589 leucocyanidin oxygenase activity | GO:0016702 oxidoreductase activity, acting on single donors with incorporation of molecular oxygen, incorporation of two atoms of oxygen | GO:0045431 flavonol synthase activity
CUFF.23065.1		GO:0005634 nucleus
CUFF.40895.1	GO:0090116 C-5 methylation of cytosine | GO:0006555 methionine metabolic process	GO:0005634 nucleus	GO:0003886 DNA (cytosine-5-)-methyltransferase activity | GO:0003677 DNA binding | GO:0016746 transferase activity, transferring acyl groups
CUFF.27726.1	GO:0009069 serine family amino acid metabolic process | GO:0016310 phosphorylation	GO:0005886 plasma membrane	GO:0005524 ATP binding | GO:0004674 protein serine/threonine kinase activity
CUFF.14718.1	GO:0032851 positive regulation of Rab GTPase activity	GO:0009507 chloroplast	GO:0005097 Rab GTPase activator activity
CUFF.26962.1	GO:0006468 protein phosphorylation | GO:0055114 oxidation-reduction process | GO:0009611 response to wounding | GO:0007169 transmembrane receptor protein tyrosine kinase signaling pathway | GO:0006144 purine base metabolic process | GO:0006182 cGMP biosynthetic process | GO:0046039 GTP metabolic process | GO:0009069 serine family amino acid metabolic process | GO:0006470 protein dephosphorylation	GO:0016021 integral to membrane | GO:0016023 cytoplasmic membrane-bounded vesicle | GO:0005886 plasma membrane	GO:0004383 guanylate cyclase activity | GO:0004674 protein serine/threonine kinase activity | GO:0005524 ATP binding | GO:0001653 peptide receptor activity | GO:0032440 2-alkenal reductase [NAD(P)] activity | GO:0004721 phosphoprotein phosphatase activity
CUFF.20071.1			GO:0005488 binding
CUFF.317.1		GO:0005886 plasma membrane | GO:0016021 integral to membrane
CUFF.40307.1	GO:0009414 response to water deprivation | GO:0009651 response to salt stress | GO:0009409 response to cold	GO:0005634 nucleus	GO:0003723 RNA binding | GO:0000166 nucleotide binding | GO:0008270 zinc ion binding
CUFF.30610.1	GO:0006425 glutaminyl-tRNA aminoacylation	GO:0005737 cytoplasm	GO:0004819 glutamine-tRNA ligase activity | GO:0005524 ATP binding
CUFF.42146.1	GO:0006260 DNA replication	GO:0005634 nucleus | GO:0042575 DNA polymerase complex	GO:0003887 DNA-directed DNA polymerase activity | GO:0003677 DNA binding | GO:0008270 zinc ion binding | GO:0000166 nucleotide binding
CUFF.17364.1	GO:0006633 fatty acid biosynthetic process | GO:0009409 response to cold | GO:0009416 response to light stimulus	GO:0016020 membrane	GO:0016747 transferase activity, transferring acyl groups other than amino-acyl groups
CUFF.18613.1		GO:0005739 mitochondrion
CUFF.3072.1	GO:0006177 GMP biosynthetic process | GO:0055114 oxidation-reduction process | GO:0006144 purine base metabolic process	GO:0042720 mitochondrial inner membrane peptidase complex	GO:0003938 IMP dehydrogenase activity | GO:0046872 metal ion binding
CUFF.2158.2	GO:0042450 arginine biosynthetic process via ornithine | GO:0006522 alanine metabolic process | GO:0006531 aspartate metabolic process | GO:0006560 proline metabolic process	GO:0009570 chloroplast stroma	GO:0004056 argininosuccinate lyase activity
CUFF.33948.1	GO:0006552 leucine catabolic process | GO:0055114 oxidation-reduction process | GO:0006118 electron transport | GO:0006550 isoleucine catabolic process | GO:0006574 valine catabolic process	GO:0005759 mitochondrial matrix	GO:0050660 flavin adenine dinucleotide binding | GO:0008470 isovaleryl-CoA dehydrogenase activity | GO:0005524 ATP binding
CUFF.31951.1		GO:0009536 plastid
CUFF.39094.1	GO:0005975 carbohydrate metabolic process		GO:0043169 cation binding | GO:0008422 beta-glucosidase activity
CUFF.28607.2	GO:0015996 chlorophyll catabolic process | GO:0010304 PSII associated light-harvesting complex II catabolic process | GO:0055114 oxidation-reduction process | GO:0006691 leukotriene metabolic process | GO:0006693 prostaglandin metabolic process	GO:0009507 chloroplast	GO:0004090 carbonyl reductase (NADPH) activity | GO:0034256 chlorophyll(ide) b reductase activity | GO:0000166 nucleotide binding
CUFF.12430.1	GO:0010555 response to mannitol stimulus | GO:0009651 response to salt stress | GO:0009737 response to abscisic acid stimulus | GO:0000398 nuclear mRNA splicing, via spliceosome | GO:0045893 positive regulation of transcription, DNA-dependent	GO:0005681 spliceosomal complex | GO:0005730 nucleolus
CUFF.18957.1			GO:0005488 binding
CUFF.1344.1	GO:0006979 response to oxidative stress | GO:0046777 protein autophosphorylation | GO:0055114 oxidation-reduction process | GO:0009845 seed germination | GO:0009960 endosperm development | GO:0007169 transmembrane receptor protein tyrosine kinase signaling pathway | GO:0009069 serine family amino acid metabolic process	GO:0016021 integral to membrane | GO:0070825 micropyle | GO:0005886 plasma membrane	GO:0004674 protein serine/threonine kinase activity | GO:0005524 ATP binding | GO:0032440 2-alkenal reductase [NAD(P)] activity | GO:0004714 transmembrane receptor protein tyrosine kinase activity
CUFF.10536.1	GO:0006633 fatty acid biosynthetic process	GO:0009941 chloroplast envelope | GO:0016020 membrane	GO:0004467 long-chain fatty acid-CoA ligase activity
CUFF.8342.1	GO:0006801 superoxide metabolic process | GO:0055114 oxidation-reduction process		GO:0046872 metal ion binding | GO:0004784 superoxide dismutase activity
CUFF.15539.2	GO:0006457 protein folding	GO:0009536 plastid	GO:0051082 unfolded protein binding | GO:0031072 heat shock protein binding
CUFF.17383.1	GO:0006468 protein phosphorylation | GO:0009069 serine family amino acid metabolic process		GO:0008353 RNA polymerase II carboxy-terminal domain kinase activity | GO:0005524 ATP binding
CUFF.21216.1		GO:0005829 cytosol
CUFF.1713.1	GO:0006468 protein phosphorylation | GO:0009069 serine family amino acid metabolic process	GO:0016023 cytoplasmic membrane-bounded vesicle	GO:0004715 non-membrane spanning protein tyrosine kinase activity | GO:0005524 ATP binding | GO:0004674 protein serine/threonine kinase activity
CUFF.20547.1	GO:0055114 oxidation-reduction process		GO:0003676 nucleic acid binding | GO:0032440 2-alkenal reductase [NAD(P)] activity | GO:0000166 nucleotide binding
CUFF.33546.1			GO:0008270 zinc ion binding | GO:0003676 nucleic acid binding | GO:0000166 nucleotide binding
CUFF.37420.1	GO:0008152 metabolic process	GO:0009536 plastid	GO:0016746 transferase activity, transferring acyl groups
CUFF.3002.1	GO:0006829 zinc ion transport | GO:0055085 transmembrane transport | GO:0055114 oxidation-reduction process	GO:0016021 integral to membrane	GO:0032440 2-alkenal reductase [NAD(P)] activity | GO:0005385 zinc ion transmembrane transporter activity
CUFF.2368.1		GO:0005886 plasma membrane
CUFF.40532.1	GO:0006857 oligopeptide transport	GO:0016020 membrane	GO:0005215 transporter activity
CUFF.8120.1			GO:0005524 ATP binding
CUFF.11427.1	GO:0000160 two-component signal transduction system (phosphorelay) | GO:0035556 intracellular signal transduction | GO:0018106 peptidyl-histidine phosphorylation | GO:0006355 regulation of transcription, DNA-dependent	GO:0005622 intracellular | GO:0016020 membrane | GO:0009365 protein histidine kinase complex	GO:0000156 two-component response regulator activity | GO:0005524 ATP binding | GO:0000155 two-component sensor activity
CUFF.15007.1	GO:0006468 protein phosphorylation | GO:0007169 transmembrane receptor protein tyrosine kinase signaling pathway | GO:0055114 oxidation-reduction process | GO:0009069 serine family amino acid metabolic process	GO:0016021 integral to membrane	GO:0005524 ATP binding | GO:0032440 2-alkenal reductase [NAD(P)] activity | GO:0004674 protein serine/threonine kinase activity
CUFF.415.1		GO:0005739 mitochondrion	GO:0016740 transferase activity | GO:0005488 binding
CUFF.30391.1	GO:0046854 phosphatidylinositol phosphorylation		GO:0052659 inositol-1,3,4,5-tetrakisphosphate 5-phosphatase activity | GO:0052658 inositol-1,4,5-trisphosphate 5-phosphatase activity | GO:0004445 inositol-polyphosphate 5-phosphatase activity
CUFF.20345.1	GO:0009790 embryo development | GO:0009846 pollen germination | GO:0006446 regulation of translational initiation	GO:0005852 eukaryotic translation initiation factor 3 complex | GO:0016020 membrane | GO:0005634 nucleus | GO:0005829 cytosol | GO:0005840 ribosome	GO:0003743 translation initiation factor activity
CUFF.28687.1	GO:0035194 posttranscriptional gene silencing by RNA | GO:0006396 RNA processing	GO:0005847 mRNA cleavage and polyadenylation specificity factor complex	GO:0005488 binding
CUFF.4025.1		GO:0005634 nucleus	GO:0005524 ATP binding | GO:0004386 helicase activity | GO:0003677 DNA binding | GO:0016740 transferase activity
CUFF.4651.1	GO:0009409 response to cold | GO:0006184 GTP catabolic process | GO:0006448 regulation of translational elongation	GO:0005829 cytosol | GO:0005730 nucleolus | GO:0009506 plasmodesma | GO:0005774 vacuolar membrane | GO:0009507 chloroplast | GO:0005886 plasma membrane | GO:0005840 ribosome	GO:0005507 copper ion binding | GO:0003746 translation elongation factor activity | GO:0003924 GTPase activity | GO:0005525 GTP binding
CUFF.9437.1	GO:0009965 leaf morphogenesis | GO:0030154 cell differentiation | GO:0045962 positive regulation of development, heterochronic | GO:0008285 negative regulation of cell proliferation | GO:0006355 regulation of transcription, DNA-dependent	GO:0005667 transcription factor complex	GO:0003700 sequence-specific DNA binding transcription factor activity | GO:0005515 protein binding
CUFF.21854.2	GO:0048767 root hair elongation	GO:0005886 plasma membrane | GO:0005783 endoplasmic reticulum | GO:0005667 transcription factor complex	GO:0003700 sequence-specific DNA binding transcription factor activity | GO:0003677 DNA binding
CUFF.26820.1		GO:0005622 intracellular	GO:0008536 Ran GTPase binding | GO:0008270 zinc ion binding
CUFF.3946.1	GO:0006355 regulation of transcription, DNA-dependent	GO:0005634 nucleus	GO:0043565 sequence-specific DNA binding
CUFF.19851.1	GO:0080167 response to karrikin | GO:0009704 de-etiolation		GO:0080030 methyl indole-3-acetate esterase activity | GO:0080032 methyl jasmonate esterase activity | GO:0080031 methyl salicylate esterase activity | GO:0004091 carboxylesterase activity
CUFF.131.1	GO:0080024 indolebutyric acid metabolic process | GO:0048767 root hair elongation | GO:0080026 response to indolebutyric acid stimulus | GO:0055114 oxidation-reduction process | GO:0006691 leukotriene metabolic process | GO:0006693 prostaglandin metabolic process	GO:0005777 peroxisome	GO:0004090 carbonyl reductase (NADPH) activity | GO:0000166 nucleotide binding
CUFF.14227.2		GO:0005634 nucleus	GO:0003677 DNA binding
CUFF.3573.1	GO:0006351 transcription, DNA-dependent | GO:0006144 purine base metabolic process | GO:0006206 pyrimidine base metabolic process	GO:0005730 nucleolus	GO:0003899 DNA-directed RNA polymerase activity | GO:0003677 DNA binding
CUFF.17363.1	GO:0055114 oxidation-reduction process | GO:0006118 electron transport	GO:0009506 plasmodesma | GO:0005886 plasma membrane	GO:0050660 flavin adenine dinucleotide binding | GO:0016491 oxidoreductase activity | GO:0009055 electron carrier activity
CUFF.12753.1	GO:0080167 response to karrikin
CUFF.36916.1	GO:0006857 oligopeptide transport | GO:0009624 response to nematode	GO:0016020 membrane	GO:0005215 transporter activity
CUFF.13520.1	GO:0006355 regulation of transcription, DNA-dependent	GO:0005667 transcription factor complex	GO:0003700 sequence-specific DNA binding transcription factor activity | GO:0043565 sequence-specific DNA binding
CUFF.638.1	GO:0032259 methylation | GO:0008654 phospholipid biosynthetic process | GO:0006544 glycine metabolic process | GO:0006563 L-serine metabolic process | GO:0006566 threonine metabolic process	GO:0005792 microsome	GO:0080101 phosphatidyl-N-dimethylethanolamine N-methyltransferase activity | GO:0000773 phosphatidyl-N-methylethanolamine N-methyltransferase activity
CUFF.24017.1			GO:0003676 nucleic acid binding | GO:0005524 ATP binding | GO:0008026 ATP-dependent helicase activity
CUFF.29116.1	GO:0030163 protein catabolic process | GO:0006508 proteolysis	GO:0005737 cytoplasm	GO:0008233 peptidase activity | GO:0005524 ATP binding | GO:0008568 microtubule-severing ATPase activity
CUFF.38445.1			GO:0008270 zinc ion binding
CUFF.28611.1	GO:0006511 ubiquitin-dependent protein catabolic process | GO:0016579 protein deubiquitination		GO:0004843 ubiquitin-specific protease activity | GO:0004221 ubiquitin thiolesterase activity
CUFF.26798.1			GO:0005515 protein binding
CUFF.17617.1	GO:0019805 quinolinate biosynthetic process | GO:0051176 positive regulation of sulfur metabolic process | GO:0009435 NAD biosynthetic process | GO:0016226 iron-sulfur cluster assembly | GO:0051347 positive regulation of transferase activity | GO:0009060 aerobic respiration	GO:0009507 chloroplast | GO:0019804 quinolinate synthetase complex	GO:0008047 enzyme activator activity | GO:0051539 4 iron, 4 sulfur cluster binding | GO:0008987 quinolinate synthetase A activity | GO:0042803 protein homodimerization activity
CUFF.41136.1	GO:0009739 response to gibberellin stimulus | GO:0009735 response to cytokinin stimulus | GO:0009741 response to brassinosteroid stimulus | GO:0009640 photomorphogenesis | GO:0009733 response to auxin stimulus | GO:0043392 negative regulation of DNA binding | GO:0009737 response to abscisic acid stimulus | GO:0048509 regulation of meristem development | GO:0009723 response to ethylene stimulus | …	GO:0005667 transcription factor complex	GO:0003677 DNA binding | GO:0003700 sequence-specific DNA binding transcription factor activity
CUFF.39291.3	GO:0006355 regulation of transcription, DNA-dependent	GO:0005634 nucleus	GO:0003677 DNA binding | GO:0008270 zinc ion binding
CUFF.409.1	GO:0007154 cell communication		GO:0035091 phosphatidylinositol binding
CUFF.16591.1	GO:0015991 ATP hydrolysis coupled proton transport | GO:0006119 oxidative phosphorylation | GO:0015986 ATP synthesis coupled proton transport	GO:0046611 lysosomal proton-transporting V-type ATPase complex | GO:0033180 proton-transporting V-type ATPase, V1 domain | GO:0045259 proton-transporting ATP synthase complex	GO:0008553 hydrogen-exporting ATPase activity, phosphorylative mechanism | GO:0046933 hydrogen ion transporting ATP synthase activity, rotational mechanism | GO:0005524 ATP binding | GO:0046961 proton-transporting ATPase activity, rotational mechanism
CUFF.33889.1	GO:0032259 methylation | GO:0008033 tRNA processing | GO:0009451 RNA modification	GO:0005737 cytoplasm	GO:0004808 tRNA (5-methylaminomethyl-2-thiouridylate)-methyltransferase activity | GO:0016783 sulfurtransferase activity
CUFF.43023.1	GO:0006355 regulation of transcription, DNA-dependent		GO:0003677 DNA binding | GO:0008270 zinc ion binding
CUFF.29688.1	GO:0009414 response to water deprivation | GO:0009651 response to salt stress | GO:0034605 cellular response to heat | GO:0045893 positive regulation of transcription, DNA-dependent	GO:0005667 transcription factor complex	GO:0003677 DNA binding | GO:0003700 sequence-specific DNA binding transcription factor activity
CUFF.24450.1		GO:0016023 cytoplasmic membrane-bounded vesicle | GO:0005829 cytosol | GO:0009506 plasmodesma | GO:0005618 cell wall	GO:0004091 carboxylesterase activity
CUFF.30768.1			GO:0005506 iron ion binding
CUFF.570.1		GO:0005886 plasma membrane
CUFF.11123.1	GO:0006508 proteolysis | GO:0055114 oxidation-reduction process	GO:0005739 mitochondrion	GO:0032440 2-alkenal reductase [NAD(P)] activity | GO:0008233 peptidase activity
CUFF.17158.1	GO:0016042 lipid catabolic process | GO:0046486 glycerolipid metabolic process		GO:0047372 acylglycerol lipase activity
CUFF.28696.1	GO:0006754 ATP biosynthetic process | GO:0060003 copper ion export	GO:0016021 integral to membrane	GO:0004008 copper-exporting ATPase activity | GO:0046872 metal ion binding | GO:0005524 ATP binding
CUFF.6223.1	GO:2001143 N-methylnicotinate transport | GO:0055085 transmembrane transport | GO:2001142 nicotinate transport | GO:0008643 carbohydrate transport	GO:0005886 plasma membrane | GO:0016021 integral to membrane	GO:0005351 sugar:hydrogen symporter activity
CUFF.43493.4	GO:0055085 transmembrane transport	GO:0005774 vacuolar membrane | GO:0009506 plasmodesma | GO:0005886 plasma membrane
CUFF.10308.1	GO:0009086 methionine biosynthetic process | GO:0055114 oxidation-reduction process	GO:0005737 cytoplasm | GO:0005634 nucleus	GO:0046872 metal ion binding | GO:0010309 acireductone dioxygenase [iron(II)-requiring] activity
CUFF.15756.1		GO:0009507 chloroplast	GO:0005488 binding
CUFF.13429.2	GO:0006508 proteolysis | GO:0046487 glyoxylate metabolic process		GO:0004222 metalloendopeptidase activity | GO:0008967 phosphoglycolate phosphatase activity
CUFF.39792.1		GO:0016021 integral to membrane
CUFF.13244.1	GO:0009749 response to glucose stimulus | GO:0010555 response to mannitol stimulus | GO:0009744 response to sucrose stimulus | GO:0009750 response to fructose stimulus | GO:0007188 G-protein signaling, coupled to cAMP nucleotide second messenger | GO:2000067 regulation of root morphogenesis | GO:0006184 GTP catabolic process | GO:0009737 response to abscisic acid stimulus	GO:0005834 heterotrimeric G-protein complex | GO:0005634 nucleus	GO:0004871 signal transducer activity | GO:0031683 G-protein beta/gamma-subunit complex binding | GO:0003924 GTPase activity | GO:0001664 G-protein coupled receptor binding | GO:0005525 GTP binding
CUFF.32309.1			GO:0008568 microtubule-severing ATPase activity | GO:0005524 ATP binding
CUFF.32776.1		GO:0009536 plastid
CUFF.27766.1		GO:0005634 nucleus
CUFF.5202.1	GO:0006468 protein phosphorylation | GO:0007178 transmembrane receptor protein serine/threonine kinase signaling pathway | GO:0009069 serine family amino acid metabolic process		GO:0005524 ATP binding | GO:0004709 MAP kinase kinase kinase activity
CUFF.21070.1			GO:0016798 hydrolase activity, acting on glycosyl bonds
CUFF.31758.2	GO:0006260 DNA replication	GO:0005634 nucleus | GO:0042575 DNA polymerase complex	GO:0003887 DNA-directed DNA polymerase activity | GO:0003677 DNA binding | GO:0008270 zinc ion binding | GO:0000166 nucleotide binding
CUFF.30159.1	GO:0007047 cellular cell wall organization | GO:0005982 starch metabolic process | GO:0005985 sucrose metabolic process	GO:0016023 cytoplasmic membrane-bounded vesicle | GO:0005774 vacuolar membrane | GO:0005576 extracellular region	GO:0004650 polygalacturonase activity | GO:0033917 exo-poly-alpha-galacturonosidase activity
CUFF.19978.1		GO:0005622 intracellular	GO:0008270 zinc ion binding
CUFF.35585.1	GO:0007020 microtubule nucleation	GO:0005815 microtubule organizing center | GO:0005635 nuclear envelope | GO:0009898 internal side of plasma membrane | GO:0000922 spindle pole | GO:0045298 tubulin complex	GO:0015631 tubulin binding
CUFF.30161.1		GO:0016020 membrane
CUFF.10682.1		GO:0005622 intracellular	GO:0008270 zinc ion binding
CUFF.22879.1	GO:0009932 cell tip growth | GO:0045010 actin nucleation	GO:0005911 cell-cell junction | GO:0005886 plasma membrane	GO:0051015 actin filament binding | GO:0005522 profilin binding
CUFF.29378.1	GO:0006508 proteolysis | GO:0009742 brassinosteroid mediated signaling pathway	GO:0005615 extracellular space | GO:0016023 cytoplasmic membrane-bounded vesicle	GO:0004185 serine-type carboxypeptidase activity
CUFF.16584.1	GO:0019643 reductive tricarboxylic acid cycle | GO:0046487 glyoxylate metabolic process	GO:0009536 plastid	GO:0052633 isocitrate hydro-lyase (cis-aconitate-forming) activity | GO:0052632 citrate hydro-lyase (cis-aconitate-forming) activity | GO:0003994 aconitate hydratase activity | GO:0051539 4 iron, 4 sulfur cluster binding
CUFF.16742.1	GO:0006470 protein dephosphorylation	GO:0005886 plasma membrane	GO:0004721 phosphoprotein phosphatase activity
CUFF.19351.1		GO:0016023 cytoplasmic membrane-bounded vesicle	GO:0003676 nucleic acid binding | GO:0008270 zinc ion binding
CUFF.8361.1	GO:0009252 peptidoglycan biosynthetic process | GO:0046436 D-alanine metabolic process	GO:0005618 cell wall | GO:0009507 chloroplast	GO:0046872 metal ion binding | GO:0005524 ATP binding | GO:0008716 D-alanine-D-alanine ligase activity | GO:0005529 sugar binding
CUFF.19944.1			GO:0016787 hydrolase activity
CUFF.21576.1	GO:0016310 phosphorylation | GO:0006096 glycolysis | GO:0006000 fructose metabolic process | GO:0006012 galactose metabolic process | GO:0006013 mannose metabolic process | GO:0006094 gluconeogenesis | GO:0006098 pentose-phosphate shunt	GO:0005945 6-phosphofructokinase complex	GO:0003872 6-phosphofructokinase activity | GO:0047334 diphosphate-fructose-6-phosphate 1-phosphotransferase activity | GO:0005524 ATP binding
CUFF.35358.1	GO:0006298 mismatch repair		GO:0005524 ATP binding | GO:0030983 mismatched DNA binding
CUFF.29847.1	GO:0006421 asparaginyl-tRNA aminoacylation | GO:0006522 alanine metabolic process | GO:0006531 aspartate metabolic process	GO:0005737 cytoplasm	GO:0003676 nucleic acid binding | GO:0004816 asparagine-tRNA ligase activity | GO:0005524 ATP binding
CUFF.22254.1	GO:0006468 protein phosphorylation		GO:0005524 ATP binding | GO:0004715 non-membrane spanning protein tyrosine kinase activity
CUFF.35863.2			GO:0005488 binding
CUFF.40534.1	GO:0006511 ubiquitin-dependent protein catabolic process | GO:0016579 protein deubiquitination		GO:0004221 ubiquitin thiolesterase activity | GO:0008270 zinc ion binding | GO:0008234 cysteine-type peptidase activity
CUFF.31435.2	GO:0007018 microtubule-based movement	GO:0005874 microtubule	GO:0005524 ATP binding | GO:0003777 microtubule motor activity
CUFF.27710.1	GO:0006777 Mo-molybdopterin cofactor biosynthetic process	GO:0009507 chloroplast | GO:0019008 molybdopterin synthase complex | GO:0005739 mitochondrion	GO:0046872 metal ion binding | GO:0051539 4 iron, 4 sulfur cluster binding | GO:0003824 catalytic activity
CUFF.27418.1	GO:0006808 regulation of nitrogen utilization | GO:0008033 tRNA processing | GO:0055114 oxidation-reduction process	GO:0005739 mitochondrion	GO:0050660 flavin adenine dinucleotide binding | GO:0017150 tRNA dihydrouridine synthase activity
CUFF.30679.1		GO:0016020 membrane | GO:0016023 cytoplasmic membrane-bounded vesicle	GO:0016772 transferase activity, transferring phosphorus-containing groups
CUFF.41662.1			GO:0003676 nucleic acid binding | GO:0000166 nucleotide binding
CUFF.5533.1	GO:0032259 methylation	GO:0005739 mitochondrion | GO:0009573 chloroplast ribulose bisphosphate carboxylase complex	GO:0030785 [ribulose-bisphosphate carboxylase]-lysine N-methyltransferase activity
CUFF.37707.1		GO:0009507 chloroplast	GO:0003723 RNA binding
CUFF.15755.1		GO:0005667 transcription factor complex	GO:0003700 sequence-specific DNA binding transcription factor activity | GO:0008270 zinc ion binding | GO:0003676 nucleic acid binding
CUFF.30673.1		GO:0005829 cytosol
CUFF.41088.1	GO:0006412 translation | GO:0042254 ribosome biogenesis	GO:0022625 cytosolic large ribosomal subunit	GO:0003735 structural constituent of ribosome
CUFF.7738.1		GO:0016020 membrane
CUFF.42656.1	GO:0006355 regulation of transcription, DNA-dependent | GO:0006541 glutamine metabolic process | GO:0006529 asparagine biosynthetic process | GO:0006522 alanine metabolic process | GO:0006531 aspartate metabolic process	GO:0005829 cytosol	GO:0004071 aspartate-ammonia ligase activity | GO:0003677 DNA binding | GO:0005524 ATP binding | GO:0004066 asparagine synthase (glutamine-hydrolyzing) activity
CUFF.19445.1	GO:0007165 signal transduction	GO:0005739 mitochondrion	GO:0004872 receptor activity
CUFF.37442.1	GO:0009851 auxin biosynthetic process | GO:0048825 cotyledon development | GO:0022603 regulation of anatomical structure morphogenesis | GO:0010229 inflorescence development | GO:2000024 regulation of leaf development | GO:0009911 positive regulation of flower development | GO:0055114 oxidation-reduction process		GO:0050660 flavin adenine dinucleotide binding | GO:0004499 flavin-containing monooxygenase activity | GO:0050661 NADP binding
CUFF.35588.1	GO:0046939 nucleotide phosphorylation | GO:0006144 purine base metabolic process | GO:0046034 ATP metabolic process	GO:0009570 chloroplast stroma	GO:0004017 adenylate kinase activity | GO:0005524 ATP binding
CUFF.8017.1		GO:0009941 chloroplast envelope
CUFF.2527.1	GO:0006950 response to stress | GO:0032781 positive regulation of ATPase activity	GO:0005829 cytosol	GO:0001671 ATPase activator activity | GO:0051087 chaperone binding
CUFF.37904.1	GO:0015937 coenzyme A biosynthetic process | GO:0016310 phosphorylation | GO:0015940 pantothenate biosynthetic process		GO:0005524 ATP binding | GO:0004594 pantothenate kinase activity
CUFF.3293.1	GO:0030833 regulation of actin filament polymerization	GO:0005737 cytoplasm | GO:0005885 Arp2/3 protein complex | GO:0005634 nucleus	GO:0003779 actin binding | GO:0000166 nucleotide binding
CUFF.28167.1	GO:0009908 flower development | GO:0010439 regulation of glucosinolate biosynthetic process | GO:0010438 cellular response to sulfur starvation | GO:0009739 response to gibberellin stimulus | GO:0009753 response to jasmonic acid stimulus | GO:0050832 defense response to fungus | GO:0009751 response to salicylic acid stimulus | GO:0010015 root morphogenesis | GO:0009416 response to light stimulus …	GO:0000123 histone acetyltransferase complex | GO:0005667 transcription factor complex	GO:0010484 H3 histone acetyltransferase activity | GO:0005515 protein binding | GO:0003677 DNA binding | GO:0003700 sequence-specific DNA binding transcription factor activity
CUFF.4233.1	GO:0003333 amino acid transmembrane transport | GO:0015812 gamma-aminobutyric acid transport | GO:0015819 lysine transport | GO:0015809 arginine transport | GO:0015808 L-alanine transport | GO:0015813 L-glutamate transport	GO:0016021 integral to membrane | GO:0005739 mitochondrion	GO:0015189 L-lysine transmembrane transporter activity | GO:0015181 arginine transmembrane transporter activity | GO:0015180 L-alanine transmembrane transporter activity | GO:0005313 L-glutamate transmembrane transporter activity | GO:0015185 L-gamma-aminobutyric acid transmembrane transporter activity
CUFF.19134.1	GO:0006470 protein dephosphorylation	GO:0008287 protein serine/threonine phosphatase complex | GO:0005739 mitochondrion	GO:0046872 metal ion binding | GO:0004722 protein serine/threonine phosphatase activity
CUFF.15180.1	GO:0009416 response to light stimulus | GO:0007165 signal transduction		GO:0003723 RNA binding | GO:0004871 signal transducer activity | GO:0003677 DNA binding
CUFF.19798.1		GO:0009536 plastid
CUFF.2091.1		GO:0016020 membrane	GO:0005488 binding
CUFF.13982.1	GO:0045892 negative regulation of transcription, DNA-dependent | GO:0021766 hippocampus development | GO:0033138 positive regulation of peptidyl-serine phosphorylation | GO:0044337 canonical Wnt receptor signaling pathway involved in positive regulation of apoptosis | GO:0044027 hypermethylation of CpG island | GO:0035188 hatching | GO:0007052 mitotic spindle organization | GO:0002119 nematode la…	GO:0043198 dendritic shaft | GO:0030426 growth cone | GO:0005625 soluble fraction | GO:0005829 cytosol | GO:0045121 membrane raft | GO:0034747 Axin-APC-beta-catenin-GSK3B complex | GO:0030877 beta-catenin destruction complex | GO:0005813 centrosome | GO:0005730 nucleolus | GO:0043025 neuronal cell body | GO:0043197 dendritic spine | GO:0008305 integrin complex | GO:0016342 catenin complex | GO:00…	GO:0004713 protein tyrosine kinase activity | GO:0004674 protein serine/threonine kinase activity | GO:0031625 ubiquitin protein ligase binding | GO:0005178 integrin binding | GO:0002039 p53 binding | GO:0008013 beta-catenin binding | GO:0050321 tau-protein kinase activity | GO:0001085 RNA polymerase II transcription factor binding | GO:0034236 protein kinase A catalytic subunit binding | GO:0005…
CUFF.39552.1	GO:0016132 brassinosteroid biosynthetic process | GO:0010268 brassinosteroid homeostasis | GO:0055114 oxidation-reduction process | GO:0006118 electron transport	GO:0016021 integral to membrane	GO:0009055 electron carrier activity | GO:0004497 monooxygenase activity | GO:0020037 heme binding | GO:0016705 oxidoreductase activity, acting on paired donors, with incorporation or reduction of molecular oxygen | GO:0019825 oxygen binding
CUFF.16574.1	GO:0046686 response to cadmium ion | GO:0002229 defense response to oomycetes | GO:0034635 glutathione transport	GO:0016020 membrane | GO:0009536 plastid
CUFF.1607.1	GO:0006412 translation | GO:0042254 ribosome biogenesis	GO:0015935 small ribosomal subunit | GO:0009507 chloroplast | GO:0005739 mitochondrion	GO:0003735 structural constituent of ribosome | GO:0019843 rRNA binding
CUFF.5171.1	GO:0042450 arginine biosynthetic process via ornithine | GO:0006522 alanine metabolic process | GO:0006531 aspartate metabolic process | GO:0006560 proline metabolic process	GO:0009570 chloroplast stroma	GO:0004056 argininosuccinate lyase activity
CUFF.42039.2	GO:0006468 protein phosphorylation | GO:0009556 microsporogenesis | GO:0007169 transmembrane receptor protein tyrosine kinase signaling pathway | GO:0010234 tapetal cell fate specification | GO:0009069 serine family amino acid metabolic process | GO:0006470 protein dephosphorylation	GO:0005739 mitochondrion | GO:0016021 integral to membrane | GO:0016023 cytoplasmic membrane-bounded vesicle	GO:0004674 protein serine/threonine kinase activity | GO:0019199 transmembrane receptor protein kinase activity | GO:0005524 ATP binding | GO:0005515 protein binding | GO:0004721 phosphoprotein phosphatase activity
CUFF.2015.1	GO:0046686 response to cadmium ion | GO:0016310 phosphorylation | GO:0006096 glycolysis | GO:0006094 gluconeogenesis | GO:0006144 purine base metabolic process | GO:0015976 carbon utilization	GO:0005886 plasma membrane | GO:0005829 cytosol	GO:0004743 pyruvate kinase activity | GO:0030955 potassium ion binding | GO:0005524 ATP binding | GO:0000287 magnesium ion binding
CUFF.4210.1	GO:0006355 regulation of transcription, DNA-dependent		GO:0003677 DNA binding
CUFF.17200.1	GO:0010381 attachment of peroxisome to chloroplast | GO:0016558 protein import into peroxisome matrix | GO:0006635 fatty acid beta-oxidation | GO:0009853 photorespiration | GO:0009793 embryo development ending in seed dormancy	GO:0005829 cytosol | GO:0005778 peroxisomal membrane | GO:0005783 endoplasmic reticulum	GO:0008270 zinc ion binding | GO:0005515 protein binding
CUFF.7894.1	GO:0006412 translation | GO:0042254 ribosome biogenesis	GO:0005840 ribosome	GO:0003735 structural constituent of ribosome
CUFF.10235.1	GO:0006355 regulation of transcription, DNA-dependent	GO:0005667 transcription factor complex	GO:0003700 sequence-specific DNA binding transcription factor activity | GO:0003677 DNA binding
CUFF.8552.2	GO:0006629 lipid metabolic process	GO:0016023 cytoplasmic membrane-bounded vesicle	GO:0016788 hydrolase activity, acting on ester bonds
CUFF.9012.1	GO:0015031 protein transport | GO:0016192 vesicle-mediated transport	GO:0000815 ESCRT III complex
CUFF.4209.1	GO:0006355 regulation of transcription, DNA-dependent	GO:0005667 transcription factor complex	GO:0003700 sequence-specific DNA binding transcription factor activity
CUFF.39321.1	GO:0009089 lysine biosynthetic process via diaminopimelate	GO:0009536 plastid | GO:0005739 mitochondrion	GO:0030170 pyridoxal phosphate binding | GO:0010285 L,L-diaminopimelate aminotransferase activity
CUFF.25519.1	GO:0048268 clathrin coat assembly | GO:0055114 oxidation-reduction process	GO:0005886 plasma membrane | GO:0030118 clathrin coat	GO:0005545 1-phosphatidylinositol binding | GO:0030276 clathrin binding | GO:0032440 2-alkenal reductase [NAD(P)] activity
CUFF.8339.1	GO:0006429 leucyl-tRNA aminoacylation | GO:0009793 embryo development ending in seed dormancy | GO:0009097 isoleucine biosynthetic process | GO:0009098 leucine biosynthetic process | GO:0009099 valine biosynthetic process	GO:0005739 mitochondrion | GO:0009570 chloroplast stroma	GO:0004823 leucine-tRNA ligase activity | GO:0005524 ATP binding
CUFF.12531.2	GO:0006457 protein folding	GO:0016272 prefoldin complex	GO:0051082 unfolded protein binding | GO:0051087 chaperone binding
CUFF.40612.1	GO:0055114 oxidation-reduction process | GO:0006118 electron transport		GO:0020037 heme binding | GO:0016705 oxidoreductase activity, acting on paired donors, with incorporation or reduction of molecular oxygen | GO:0009055 electron carrier activity
CUFF.10253.1	GO:0006468 protein phosphorylation | GO:0010233 phloem transport | GO:0010305 leaf vascular tissue pattern formation | GO:0007169 transmembrane receptor protein tyrosine kinase signaling pathway | GO:0009742 brassinosteroid mediated signaling pathway | GO:0009734 auxin mediated signaling pathway | GO:0006950 response to stress | GO:0009069 serine family amino acid metabolic process | GO:0007178 t…	GO:0005964 phosphorylase kinase complex	GO:0004689 phosphorylase kinase activity | GO:0005524 ATP binding | GO:0005515 protein binding | GO:0004675 transmembrane receptor protein serine/threonine kinase activity
CUFF.24127.1	GO:0007018 microtubule-based movement	GO:0005874 microtubule	GO:0005524 ATP binding | GO:0003777 microtubule motor activity
CUFF.31721.1	GO:0016123 xanthophyll biosynthetic process | GO:0055114 oxidation-reduction process | GO:0006118 electron transport	GO:0009941 chloroplast envelope	GO:0009055 electron carrier activity | GO:0020037 heme binding | GO:0019825 oxygen binding | GO:0010291 carotene beta-ring hydroxylase activity | GO:0070330 aromatase activity
CUFF.29229.1			GO:0000166 nucleotide binding | GO:0003723 RNA binding
CUFF.15670.1	GO:0000919 cell plate assembly
CUFF.33191.1	GO:0006511 ubiquitin-dependent protein catabolic process | GO:0016579 protein deubiquitination		GO:0004221 ubiquitin thiolesterase activity
CUFF.37284.1	GO:0006099 tricarboxylic acid cycle | GO:0006102 isocitrate metabolic process	GO:0005739 mitochondrion	GO:0051287 NAD binding | GO:0000287 magnesium ion binding | GO:0004449 isocitrate dehydrogenase (NAD+) activity | GO:0008270 zinc ion binding
CUFF.20530.1	GO:0055114 oxidation-reduction process	GO:0009505 plant-type cell wall | GO:0009941 chloroplast envelope | GO:0009570 chloroplast stroma	GO:0004033 aldo-keto reductase (NADP) activity
CUFF.32345.1	GO:0016319 mushroom body development | GO:0000902 cell morphogenesis | GO:0006962 male-specific antibacterial humoral response | GO:0045475 locomotor rhythm | GO:0005513 detection of calcium ion | GO:0055114 oxidation-reduction process | GO:0008062 eclosion rhythm | GO:0022008 neurogenesis | GO:0009909 regulation of flower development | GO:0006965 positive regulation of biosynthetic process of an…	GO:0070865 investment cone | GO:0005956 protein kinase CK2 complex | GO:0016021 integral to membrane | GO:0005576 extracellular region | GO:0005829 cytosol | GO:0031476 myosin VI complex | GO:0005886 plasma membrane | GO:0005634 nucleus	GO:0070855 myosin VI head/neck binding | GO:0032440 2-alkenal reductase [NAD(P)] activity | GO:0005509 calcium ion binding | GO:0004674 protein serine/threonine kinase activity | GO:0019887 protein kinase regulator activity | GO:0005214 structural constituent of chitin-based cuticle
CUFF.24998.1	GO:0006355 regulation of transcription, DNA-dependent | GO:0042967 acyl-carrier-protein biosynthetic process	GO:0009506 plasmodesma | GO:0005634 nucleus	GO:0008080 N-acetyltransferase activity | GO:0003677 DNA binding | GO:0008270 zinc ion binding
CUFF.42189.1		GO:0009570 chloroplast stroma	GO:0005524 ATP binding
CUFF.41038.1	GO:0003333 amino acid transmembrane transport	GO:0016021 integral to membrane	GO:0015171 amino acid transmembrane transporter activity
CUFF.36645.1	GO:0006536 glutamate metabolic process | GO:0046686 response to cadmium ion | GO:0006522 alanine metabolic process | GO:0006531 aspartate metabolic process | GO:0019482 beta-alanine metabolic process | GO:0019530 taurine metabolic process	GO:0009506 plasmodesma | GO:0005829 cytosol	GO:0030170 pyridoxal phosphate binding | GO:0004351 glutamate decarboxylase activity | GO:0005516 calmodulin binding
CUFF.34099.4		GO:0016020 membrane
CUFF.39547.1	GO:0006298 mismatch repair		GO:0005524 ATP binding | GO:0030983 mismatched DNA binding
CUFF.38214.1		GO:0000502 proteasome complex	GO:0005488 binding
CUFF.35266.1	GO:0045454 cell redox homeostasis | GO:0006118 electron transport	GO:0009941 chloroplast envelope | GO:0009535 chloroplast thylakoid membrane | GO:0005739 mitochondrion	GO:0009055 electron carrier activity | GO:0015035 protein disulfide oxidoreductase activity
CUFF.31424.1	GO:0090408 phloem nitrate loading | GO:0006857 oligopeptide transport	GO:0005886 plasma membrane	GO:0015112 nitrate transmembrane transporter activity
CUFF.16193.1	GO:0015031 protein transport | GO:0006914 autophagy	GO:0005770 late endosome
CUFF.33317.1	GO:0006096 glycolysis | GO:0016310 phosphorylation | GO:0015979 photosynthesis | GO:0046686 response to cadmium ion | GO:0006000 fructose metabolic process | GO:0006012 galactose metabolic process | GO:0006013 mannose metabolic process | GO:0006094 gluconeogenesis | GO:0006098 pentose-phosphate shunt	GO:0005618 cell wall | GO:0010318 pyrophosphate-dependent phosphofructokinase complex, beta-subunit complex | GO:0005945 6-phosphofructokinase complex | GO:0009536 plastid | GO:0016020 membrane	GO:0003872 6-phosphofructokinase activity | GO:0047334 diphosphate-fructose-6-phosphate 1-phosphotransferase activity | GO:0005524 ATP binding
CUFF.38184.2	GO:0009234 menaquinone biosynthetic process | GO:0032259 methylation | GO:0042372 phylloquinone biosynthetic process	GO:0009507 chloroplast	GO:0052624 2-phytyl-1,4-naphthoquinone methyltransferase activity
CUFF.25772.1	GO:0010162 seed dormancy | GO:0009939 positive regulation of gibberellic acid mediated signaling pathway | GO:0009845 seed germination | GO:0010265 SCF complex assembly | GO:0031146 SCF-dependent proteasomal ubiquitin-dependent protein catabolic process	GO:0019005 SCF ubiquitin ligase complex | GO:0005634 nucleus	GO:0005515 protein binding
CUFF.37759.1			GO:0005488 binding
CUFF.40075.1	GO:0010540 basipetal auxin transport | GO:0006200 ATP catabolic process | GO:0010541 acropetal auxin transport | GO:0010315 auxin efflux | GO:0006855 drug transmembrane transport	GO:0016021 integral to membrane | GO:0009506 plasmodesma | GO:0005634 nucleus | GO:0005886 plasma membrane	GO:0008559 xenobiotic-transporting ATPase activity | GO:0005524 ATP binding | GO:0010329 auxin efflux transmembrane transporter activity
CUFF.19791.1			GO:0005488 binding
CUFF.13834.1	GO:0009805 coumarin biosynthetic process | GO:0009809 lignin biosynthetic process | GO:0009811 stilbene biosynthetic process		GO:0005524 ATP binding | GO:0016207 4-coumarate-CoA ligase activity
CUFF.35987.1	GO:0006099 tricarboxylic acid cycle | GO:0006554 lysine catabolic process | GO:0042967 acyl-carrier-protein biosynthetic process	GO:0045252 oxoglutarate dehydrogenase complex | GO:0016020 membrane | GO:0005739 mitochondrion	GO:0004149 dihydrolipoyllysine-residue succinyltransferase activity | GO:0008270 zinc ion binding
CUFF.42713.1	GO:0055114 oxidation-reduction process | GO:0006804 peroxidase reaction | GO:0006979 response to oxidative stress | GO:0006118 electron transport	GO:0016021 integral to membrane | GO:0005886 plasma membrane	GO:0050660 flavin adenine dinucleotide binding | GO:0016174 NAD(P)H oxidase activity | GO:0005506 iron ion binding | GO:0004601 peroxidase activity | GO:0009055 electron carrier activity | GO:0005509 calcium ion binding
CUFF.7500.1		GO:0005634 nucleus
CUFF.36825.1			GO:0003676 nucleic acid binding | GO:0005524 ATP binding | GO:0008026 ATP-dependent helicase activity
CUFF.30497.1	GO:0009294 DNA mediated transformation | GO:0000724 double-strand break repair via homologous recombination		GO:0004386 helicase activity | GO:0003677 DNA binding | GO:0005524 ATP binding | GO:0016740 transferase activity | GO:0008270 zinc ion binding
CUFF.10043.1	GO:0006396 RNA processing	GO:0005622 intracellular	GO:0003723 RNA binding
CUFF.6392.1	GO:0033362 lysine biosynthetic process via diaminopimelate, diaminopimelate-aminotransferase pathway	GO:0009536 plastid | GO:0005739 mitochondrion	GO:0030170 pyridoxal phosphate binding | GO:0010285 L,L-diaminopimelate aminotransferase activity
CUFF.43122.1	GO:0042967 acyl-carrier-protein biosynthetic process		GO:0008080 N-acetyltransferase activity
CUFF.3347.1	GO:0006412 translation | GO:0042254 ribosome biogenesis	GO:0005840 ribosome	GO:0003735 structural constituent of ribosome | GO:0003723 RNA binding
CUFF.13219.1	GO:0042254 ribosome biogenesis	GO:0005730 nucleolus
CUFF.921.1	GO:0045454 cell redox homeostasis | GO:0006118 electron transport	GO:0009506 plasmodesma	GO:0009055 electron carrier activity | GO:0015035 protein disulfide oxidoreductase activity
CUFF.10624.1	GO:0006857 oligopeptide transport	GO:0016020 membrane	GO:0005215 transporter activity
CUFF.7944.1	GO:0046901 tetrahydrofolylpolyglutamate biosynthetic process | GO:0006536 glutamate metabolic process | GO:0046656 folic acid biosynthetic process		GO:0004326 tetrahydrofolylpolyglutamate synthase activity | GO:0005524 ATP binding
CUFF.33596.1		GO:0016023 cytoplasmic membrane-bounded vesicle
CUFF.13631.1	GO:0006508 proteolysis	GO:0016023 cytoplasmic membrane-bounded vesicle	GO:0004190 aspartic-type endopeptidase activity
CUFF.873.1		GO:0016023 cytoplasmic membrane-bounded vesicle
CUFF.15938.1	GO:0042744 hydrogen peroxide catabolic process | GO:0055114 oxidation-reduction process | GO:0009416 response to light stimulus | GO:0051938 L-glutamate import | GO:0009737 response to abscisic acid stimulus | GO:0043091 L-arginine import | GO:0009970 cellular response to sulfate starvation | GO:0006995 cellular response to nitrogen starvation | GO:0046686 response to cadmium ion | GO:0016036 cel…	GO:0005618 cell wall | GO:0005739 mitochondrion | GO:0009941 chloroplast envelope | GO:0022626 cytosolic ribosome | GO:0009514 glyoxysome | GO:0005886 plasma membrane	GO:0050897 cobalt ion binding | GO:0015189 L-lysine transmembrane transporter activity | GO:0004096 catalase activity | GO:0015326 cationic amino acid transmembrane transporter activity | GO:0020037 heme binding | GO:0015181 arginine transmembrane transporter activity | GO:0005313 L-glutamate transmembrane transporter activity
CUFF.23750.1		GO:0005739 mitochondrion	GO:0005488 binding
CUFF.7305.1	GO:0006081 cellular aldehyde metabolic process | GO:0055114 oxidation-reduction process | GO:0006094 gluconeogenesis | GO:0006096 glycolysis | GO:0006547 histidine metabolic process | GO:0006558 L-phenylalanine metabolic process | GO:0006570 tyrosine metabolic process | GO:0006525 arginine metabolic process | GO:0006550 isoleucine catabolic process | GO:0006552 leucine catabolic process | GO:0006…		GO:0004030 aldehyde dehydrogenase [NAD(P)+] activity | GO:0004029 aldehyde dehydrogenase (NAD) activity
CUFF.5211.1	GO:0006629 lipid metabolic process | GO:0046686 response to cadmium ion | GO:0006096 glycolysis | GO:0006094 gluconeogenesis | GO:0006144 purine base metabolic process | GO:0015976 carbon utilization	GO:0009570 chloroplast stroma | GO:0005829 cytosol	GO:0004743 pyruvate kinase activity
CUFF.38315.1		GO:0016023 cytoplasmic membrane-bounded vesicle
CUFF.27135.1	GO:0009793 embryo development ending in seed dormancy | GO:0006825 copper ion transport		GO:0005375 copper ion transmembrane transporter activity
CUFF.24368.1		GO:0009536 plastid	GO:0016757 transferase activity, transferring glycosyl groups
CUFF.21541.1	GO:0015801 aromatic amino acid transport | GO:0003333 amino acid transmembrane transport	GO:0005887 integral to plasma membrane	GO:0015173 aromatic amino acid transmembrane transporter activity
CUFF.13409.2		GO:0009543 chloroplast thylakoid lumen	GO:0005488 binding
CUFF.20036.1	GO:0007165 signal transduction		GO:0016773 phosphotransferase activity, alcohol group as acceptor | GO:0004872 receptor activity | GO:0005488 binding
CUFF.32088.1	GO:0006452 translational frameshifting | GO:0008612 peptidyl-lysine modification to hypusine | GO:0045905 positive regulation of translational termination | GO:0045901 positive regulation of translational elongation	GO:0005840 ribosome	GO:0003746 translation elongation factor activity | GO:0043022 ribosome binding
CUFF.22284.1	GO:0032312 regulation of ARF GTPase activity		GO:0008060 ARF GTPase activator activity | GO:0008270 zinc ion binding
CUFF.41179.1		GO:0009507 chloroplast
CUFF.3291.1			GO:0003723 RNA binding
CUFF.4799.1		GO:0005829 cytosol
CUFF.6190.1			GO:0005525 GTP binding
CUFF.35208.1	GO:0006810 transport	GO:0005622 intracellular	GO:0003676 nucleic acid binding | GO:0000166 nucleotide binding
CUFF.6340.1	GO:0042545 cell wall modification | GO:0007047 cellular cell wall organization | GO:0043086 negative regulation of catalytic activity | GO:0005982 starch metabolic process | GO:0005985 sucrose metabolic process	GO:0009505 plant-type cell wall | GO:0005576 extracellular region | GO:0005739 mitochondrion	GO:0030599 pectinesterase activity | GO:0045330 aspartyl esterase activity | GO:0004857 enzyme inhibitor activity
CUFF.38250.1	GO:0006367 transcription initiation from RNA polymerase II promoter	GO:0005672 transcription factor TFIIA complex
CUFF.11291.1	GO:0015700 arsenite transport | GO:0042344 indole glucosinolate catabolic process | GO:0046938 phytochelatin biosynthetic process | GO:0052544 defense response by callose deposition in cell wall | GO:0009809 lignin biosynthetic process | GO:0046685 response to arsenic-containing substance | GO:0042742 defense response to bacterium | GO:0010337 regulation of salicylic acid metabolic process | GO:0…	GO:0005829 cytosol	GO:0048037 cofactor binding | GO:0008270 zinc ion binding | GO:0071992 phytochelatin transmembrane transporter activity | GO:0016616 oxidoreductase activity, acting on the CH-OH group of donors, NAD or NADP as acceptor | GO:0015446 arsenite-transmembrane transporting ATPase activity | GO:0046870 cadmium ion binding | GO:0005507 copper ion binding | GO:0016756 glutathione gamma-glutamylcysteinyltr…
CUFF.5351.1		GO:0016020 membrane
CUFF.36230.1		GO:0016020 membrane
CUFF.36653.1	GO:0006479 protein methylation		GO:0008168 methyltransferase activity
CUFF.41294.1		GO:0016021 integral to membrane
CUFF.2519.1	GO:0015713 phosphoglycerate transport | GO:0015714 phosphoenolpyruvate transport	GO:0031969 chloroplast membrane | GO:0009528 plastid inner membrane | GO:0016021 integral to membrane | GO:0005739 mitochondrion	GO:0015120 phosphoglycerate transmembrane transporter activity | GO:0015121 phosphoenolpyruvate:phosphate antiporter activity
CUFF.1102.1	GO:0032259 methylation | GO:0006412 translation | GO:0042254 ribosome biogenesis	GO:0005840 ribosome | GO:0005794 Golgi apparatus	GO:0003735 structural constituent of ribosome | GO:0008168 methyltransferase activity
CUFF.7485.1	GO:0035556 intracellular signal transduction | GO:0006508 proteolysis	GO:0009543 chloroplast thylakoid lumen | GO:0005739 mitochondrion	GO:0008236 serine-type peptidase activity
CUFF.1887.1	GO:0006351 transcription, DNA-dependent | GO:0006144 purine base metabolic process | GO:0006206 pyrimidine base metabolic process	GO:0005730 nucleolus	GO:0003899 DNA-directed RNA polymerase activity | GO:0003677 DNA binding
CUFF.24988.1	GO:0005982 starch metabolic process | GO:0005985 sucrose metabolic process	GO:0009505 plant-type cell wall | GO:0005773 vacuole | GO:0046658 anchored to plasma membrane | GO:0009506 plasmodesma | GO:0016023 cytoplasmic membrane-bounded vesicle	GO:0043169 cation binding | GO:0042973 glucan endo-1,3-beta-D-glucosidase activity
CUFF.9493.2	GO:0006687 glycosphingolipid metabolic process | GO:0042967 acyl-carrier-protein biosynthetic process	GO:0017059 serine C-palmitoyltransferase complex	GO:0030170 pyridoxal phosphate binding | GO:0016769 transferase activity, transferring nitrogenous groups | GO:0004758 serine C-palmitoyltransferase activity
CUFF.18011.1	GO:0006508 proteolysis | GO:0006629 lipid metabolic process	GO:0016023 cytoplasmic membrane-bounded vesicle | GO:0005773 vacuole	GO:0004190 aspartic-type endopeptidase activity
CUFF.18934.1	GO:0009987 cellular process	GO:0009536 plastid	GO:0016805 dipeptidase activity | GO:0030145 manganese ion binding | GO:0004177 aminopeptidase activity
CUFF.10758.1	GO:0055114 oxidation-reduction process | GO:0042823 pyridoxal phosphate biosynthetic process | GO:0006779 porphyrin-containing compound biosynthetic process | GO:0008615 pyridoxine biosynthetic process | GO:0042817 pyridoxal metabolic process | GO:0015994 chlorophyll metabolic process	GO:0005829 cytosol | GO:0009941 chloroplast envelope | GO:0009534 chloroplast thylakoid	GO:0004729 oxygen-dependent protoporphyrinogen oxidase activity | GO:0004733 pyridoxamine-phosphate oxidase activity | GO:0010181 FMN binding
CUFF.33784.1	GO:0015937 coenzyme A biosynthetic process | GO:0055114 oxidation-reduction process | GO:0001522 pseudouridine synthesis | GO:0005975 carbohydrate metabolic process | GO:0015940 pantothenate biosynthetic process | GO:0006118 electron transport		GO:0003723 RNA binding | GO:0003796 lysozyme activity | GO:0004140 dephospho-CoA kinase activity | GO:0016705 oxidoreductase activity, acting on paired donors, with incorporation or reduction of molecular oxygen | GO:0009055 electron carrier activity | GO:0004497 monooxygenase activity | GO:0005524 ATP binding | GO:0009982 pseudouridine synthase activity | GO:0020037 heme binding
CUFF.27886.1	GO:0006468 protein phosphorylation | GO:0055114 oxidation-reduction process | GO:0009069 serine family amino acid metabolic process		GO:0016491 oxidoreductase activity | GO:0005524 ATP binding | GO:0004674 protein serine/threonine kinase activity
CUFF.26181.1		GO:0005634 nucleus
CUFF.5340.1	GO:0006810 transport		GO:0005215 transporter activity
CUFF.16820.1	GO:0046786 viral replication complex formation and maintenance	GO:0005774 vacuolar membrane
CUFF.31557.1	GO:0005982 starch metabolic process | GO:0005985 sucrose metabolic process		GO:0004134 4-alpha-glucanotransferase activity | GO:0043169 cation binding | GO:2001070 starch binding
CUFF.16211.1	GO:0006355 regulation of transcription, DNA-dependent	GO:0005667 transcription factor complex	GO:0003700 sequence-specific DNA binding transcription factor activity | GO:0043565 sequence-specific DNA binding
CUFF.15349.1	GO:0006754 ATP biosynthetic process | GO:0015914 phospholipid transport | GO:0006812 cation transport | GO:0015917 aminophospholipid transport	GO:0016021 integral to membrane | GO:0009506 plasmodesma	GO:0015662 ATPase activity, coupled to transmembrane movement of ions, phosphorylative mechanism | GO:0005524 ATP binding | GO:0000287 magnesium ion binding | GO:0004012 phospholipid-translocating ATPase activity
CUFF.1051.1	GO:0005975 carbohydrate metabolic process	GO:0005829 cytosol	GO:0004553 hydrolase activity, hydrolyzing O-glycosyl compounds
CUFF.34331.1	GO:0032259 methylation | GO:0006525 arginine metabolic process | GO:0006544 glycine metabolic process | GO:0006560 proline metabolic process | GO:0006563 L-serine metabolic process | GO:0006566 threonine metabolic process		GO:0030731 guanidinoacetate N-methyltransferase activity
CUFF.9352.1		GO:0005829 cytosol
CUFF.7936.1	GO:0006633 fatty acid biosynthetic process	GO:0016023 cytoplasmic membrane-bounded vesicle | GO:0016020 membrane	GO:0016747 transferase activity, transferring acyl groups other than amino-acyl groups
CUFF.41668.1	GO:0001522 pseudouridine synthesis		GO:0009982 pseudouridine synthase activity
CUFF.29949.1	GO:0006468 protein phosphorylation | GO:0009069 serine family amino acid metabolic process		GO:0004715 non-membrane spanning protein tyrosine kinase activity | GO:0005524 ATP binding | GO:0004674 protein serine/threonine kinase activity
CUFF.31369.1		GO:0005773 vacuole
CUFF.8470.1	GO:0006886 intracellular protein transport | GO:0006888 ER to Golgi vesicle-mediated transport	GO:0030127 COPII vesicle coat
CUFF.42107.1	GO:0006012 galactose metabolic process		GO:0047268 galactinol-raffinose galactosyltransferase activity
CUFF.26862.1	GO:0009664 plant-type cell wall organization	GO:0005576 extracellular region | GO:0016020 membrane
CUFF.16086.1	GO:0008152 metabolic process	GO:0005829 cytosol	GO:0016757 transferase activity, transferring glycosyl groups
CUFF.7612.1	GO:0016310 phosphorylation | GO:0015940 pantothenate biosynthetic process		GO:0004594 pantothenate kinase activity
CUFF.22900.1	GO:0010200 response to chitin	GO:0005737 cytoplasm | GO:0005634 nucleus	GO:0008270 zinc ion binding
CUFF.38362.1	GO:0006855 drug transmembrane transport	GO:0016020 membrane	GO:0015297 antiporter activity | GO:0015238 drug transmembrane transporter activity
CUFF.20215.3			GO:0003677 DNA binding
CUFF.18446.1	GO:0055114 oxidation-reduction process | GO:0042572 retinol metabolic process		GO:0001758 retinal dehydrogenase activity
CUFF.39948.1	GO:0006355 regulation of transcription, DNA-dependent	GO:0005667 transcription factor complex	GO:0003700 sequence-specific DNA binding transcription factor activity | GO:0043565 sequence-specific DNA binding | GO:0046983 protein dimerization activity
CUFF.2985.1		GO:0009536 plastid
CUFF.28936.1	GO:0009753 response to jasmonic acid stimulus | GO:0016099 monoterpenoid biosynthetic process | GO:0009611 response to wounding | GO:0080027 response to herbivore | GO:0005992 trehalose biosynthetic process | GO:0005982 starch metabolic process | GO:0005985 sucrose metabolic process		GO:0034768 (E)-beta-ocimene synthase activity | GO:0003825 alpha,alpha-trehalose-phosphate synthase (UDP-forming) activity | GO:0050551 myrcene synthase activity | GO:0004805 trehalose-phosphatase activity
CUFF.28011.1	GO:0030244 cellulose biosynthetic process | GO:0007047 cellular cell wall organization | GO:0005982 starch metabolic process | GO:0005985 sucrose metabolic process | GO:0006011 UDP-glucose metabolic process	GO:0016021 integral to membrane	GO:0016760 cellulose synthase (UDP-forming) activity | GO:0008270 zinc ion binding
CUFF.9904.1			GO:0008466 glycogenin glucosyltransferase activity
CUFF.2785.1	GO:0016042 lipid catabolic process		GO:0016298 lipase activity
CUFF.25554.1	GO:0055114 oxidation-reduction process | GO:0006464 protein modification process	GO:0005829 cytosol	GO:0008113 peptide-methionine-(S)-S-oxide reductase activity
CUFF.20482.2	GO:0055114 oxidation-reduction process | GO:0006118 electron transport		GO:0020037 heme binding | GO:0016705 oxidoreductase activity, acting on paired donors, with incorporation or reduction of molecular oxygen | GO:0004497 monooxygenase activity | GO:0009055 electron carrier activity | GO:0019825 oxygen binding
CUFF.16762.1	GO:0006189 'de novo' IMP biosynthetic process | GO:0006144 purine base metabolic process	GO:0009320 phosphoribosylaminoimidazole carboxylase complex | GO:0009536 plastid	GO:0004638 phosphoribosylaminoimidazole carboxylase activity | GO:0034023 5-(carboxyamino)imidazole ribonucleotide mutase activity
CUFF.43063.1	GO:0006260 DNA replication | GO:0006310 DNA recombination | GO:0006281 DNA repair	GO:0005657 replication fork	GO:0043140 ATP-dependent 3'-5' DNA helicase activity | GO:0003676 nucleic acid binding | GO:0005524 ATP binding
CUFF.35685.1			GO:0005488 binding
CUFF.30491.1		GO:0005739 mitochondrion
CUFF.1954.1			GO:0016740 transferase activity
CUFF.16112.1	GO:0055114 oxidation-reduction process | GO:0006118 electron transport		GO:0020037 heme binding | GO:0009055 electron carrier activity | GO:0070330 aromatase activity
CUFF.18134.1	GO:0032259 methylation		GO:0030795 jasmonate O-methyltransferase activity
CUFF.35971.1	GO:0006810 transport	GO:0005643 nuclear pore	GO:0005515 protein binding | GO:0005215 transporter activity
CUFF.39756.1	GO:0006468 protein phosphorylation | GO:0009069 serine family amino acid metabolic process		GO:0008353 RNA polymerase II carboxy-terminal domain kinase activity | GO:0005524 ATP binding
CUFF.31298.1	GO:0055114 oxidation-reduction process | GO:0042816 vitamin B6 metabolic process	GO:0005634 nucleus	GO:0003677 DNA binding | GO:0050236 pyridoxine:NADP 4-dehydrogenase activity
CUFF.29573.1	GO:0019253 reductive pentose-phosphate cycle | GO:0006096 glycolysis | GO:0055114 oxidation-reduction process | GO:0006094 gluconeogenesis | GO:0015976 carbon utilization	GO:0009507 chloroplast	GO:0051287 NAD binding | GO:0050661 NADP binding | GO:0004365 glyceraldehyde-3-phosphate dehydrogenase (NAD+) (phosphorylating) activity | GO:0047100 glyceraldehyde-3-phosphate dehydrogenase (NADP+) (phosphorylating) activity
CUFF.30264.1	GO:0007018 microtubule-based movement	GO:0005874 microtubule	GO:0005524 ATP binding | GO:0003777 microtubule motor activity
CUFF.33978.1	GO:0042545 cell wall modification | GO:0043086 negative regulation of catalytic activity | GO:0005982 starch metabolic process | GO:0005985 sucrose metabolic process	GO:0005618 cell wall	GO:0030599 pectinesterase activity | GO:0045330 aspartyl esterase activity | GO:0004857 enzyme inhibitor activity
CUFF.8733.1	GO:0055114 oxidation-reduction process		GO:0047545 2-hydroxyglutarate dehydrogenase activity
CUFF.39006.1	GO:0008152 metabolic process		GO:0003824 catalytic activity
CUFF.37627.1	GO:0006428 isoleucyl-tRNA aminoacylation | GO:0009097 isoleucine biosynthetic process | GO:0009098 leucine biosynthetic process | GO:0009099 valine biosynthetic process	GO:0005737 cytoplasm	GO:0005524 ATP binding | GO:0004822 isoleucine-tRNA ligase activity
CUFF.41603.1	GO:0016567 protein ubiquitination		GO:0008270 zinc ion binding | GO:0004842 ubiquitin-protein ligase activity | GO:0003677 DNA binding
CUFF.8409.1	GO:0006412 translation	GO:0005739 mitochondrion
CUFF.1078.1	GO:0046686 response to cadmium ion | GO:0006508 proteolysis	GO:0009570 chloroplast stroma | GO:0005829 cytosol | GO:0048046 apoplast	GO:0046872 metal ion binding | GO:0004222 metalloendopeptidase activity
CUFF.17112.1	GO:0016485 protein processing	GO:0005774 vacuolar membrane | GO:0016021 integral to membrane
CUFF.27482.1	GO:0043044 ATP-dependent chromatin remodeling	GO:0016585 chromatin remodeling complex | GO:0005829 cytosol | GO:0000785 chromatin	GO:0008094 DNA-dependent ATPase activity | GO:0004386 helicase activity | GO:0003677 DNA binding | GO:0005524 ATP binding | GO:0016740 transferase activity | GO:0031491 nucleosome binding
CUFF.34550.1		GO:0005635 nuclear envelope | GO:0005783 endoplasmic reticulum | GO:0009536 plastid	GO:0005515 protein binding
CUFF.31.1	GO:0045037 protein import into chloroplast stroma | GO:0009658 chloroplast organization	GO:0031897 Tic complex | GO:0016021 integral to membrane	GO:0005515 protein binding
CUFF.1428.1	GO:0006075 (1->3)-beta-D-glucan biosynthetic process | GO:0005982 starch metabolic process | GO:0005985 sucrose metabolic process	GO:0000148 1,3-beta-D-glucan synthase complex	GO:0003843 1,3-beta-D-glucan synthase activity
CUFF.15453.1		GO:0016020 membrane
CUFF.35959.1		GO:0005657 replication fork	GO:0005524 ATP binding | GO:0003678 DNA helicase activity
CUFF.31495.1	GO:0006479 protein methylation	GO:0005737 cytoplasm	GO:0008276 protein methyltransferase activity
CUFF.12377.4	GO:0055114 oxidation-reduction process | GO:0006118 electron transport | GO:0019852 L-ascorbic acid metabolic process	GO:0005829 cytosol | GO:0009506 plasmodesma | GO:0009505 plant-type cell wall | GO:0048046 apoplast	GO:0005507 copper ion binding | GO:0008447 L-ascorbate oxidase activity
CUFF.41562.1	GO:0005975 carbohydrate metabolic process	GO:0016023 cytoplasmic membrane-bounded vesicle	GO:0004560 alpha-L-fucosidase activity | GO:0043169 cation binding
CUFF.25497.1	GO:0030036 actin cytoskeleton organization		GO:0003779 actin binding
CUFF.22140.1	GO:0006457 protein folding | GO:0006508 proteolysis		GO:0017111 nucleoside-triphosphatase activity | GO:0051082 unfolded protein binding | GO:0005524 ATP binding | GO:0008233 peptidase activity
CUFF.9421.1	GO:0009788 negative regulation of abscisic acid mediated signaling pathway | GO:0006470 protein dephosphorylation | GO:0009414 response to water deprivation | GO:0009409 response to cold | GO:0010119 regulation of stomatal movement | GO:0010150 leaf senescence	GO:0033106 cis-Golgi network membrane | GO:0008287 protein serine/threonine phosphatase complex	GO:0046872 metal ion binding | GO:0004722 protein serine/threonine phosphatase activity | GO:0005515 protein binding
CUFF.21123.1	GO:0006468 protein phosphorylation | GO:0009395 phospholipid catabolic process		GO:0004623 phospholipase A2 activity | GO:0004672 protein kinase activity | GO:0005524 ATP binding | GO:0008270 zinc ion binding
CUFF.37557.2	GO:0009611 response to wounding | GO:0006979 response to oxidative stress | GO:0046777 protein autophosphorylation | GO:0007165 signal transduction | GO:0009069 serine family amino acid metabolic process		GO:0004697 protein kinase C activity | GO:0005524 ATP binding | GO:0019901 protein kinase binding
CUFF.13304.1	GO:0030001 metal ion transport | GO:0010286 heat acclimation	GO:0009506 plasmodesma | GO:0005886 plasma membrane	GO:0046872 metal ion binding | GO:0005515 protein binding
CUFF.21099.1	GO:0006508 proteolysis		GO:0008568 microtubule-severing ATPase activity | GO:0004222 metalloendopeptidase activity | GO:0005524 ATP binding
CUFF.32250.1	GO:0055114 oxidation-reduction process | GO:0006118 electron transport	GO:0016020 membrane	GO:0020037 heme binding | GO:0033773 isoflavone 2'-hydroxylase activity | GO:0009055 electron carrier activity | GO:0050593 N-methylcoclaurine 3'-monooxygenase activity
CUFF.35771.1		GO:0005634 nucleus	GO:0003677 DNA binding
CUFF.1707.1		GO:0016023 cytoplasmic membrane-bounded vesicle
CUFF.32826.1	GO:0006260 DNA replication | GO:0048278 vesicle docking | GO:0006887 exocytosis	GO:0009506 plasmodesma | GO:0005886 plasma membrane | GO:0000145 exocyst | GO:0005829 cytosol | GO:0042575 DNA polymerase complex	GO:0003887 DNA-directed DNA polymerase activity | GO:0003677 DNA binding
CUFF.41856.1		GO:0009507 chloroplast	GO:0016491 oxidoreductase activity | GO:0016209 antioxidant activity
CUFF.1347.1	GO:0016998 cell wall macromolecule catabolic process
CUFF.37417.1	GO:0042545 cell wall modification | GO:0007047 cellular cell wall organization | GO:0043086 negative regulation of catalytic activity | GO:0005982 starch metabolic process | GO:0005985 sucrose metabolic process	GO:0005618 cell wall | GO:0005576 extracellular region	GO:0030599 pectinesterase activity | GO:0045330 aspartyl esterase activity | GO:0004857 enzyme inhibitor activity
CUFF.8234.1		GO:0016023 cytoplasmic membrane-bounded vesicle	GO:0003824 catalytic activity
CUFF.38940.1	GO:0006355 regulation of transcription, DNA-dependent		GO:0003677 DNA binding
CUFF.9033.3	GO:0006355 regulation of transcription, DNA-dependent	GO:0005667 transcription factor complex	GO:0003700 sequence-specific DNA binding transcription factor activity | GO:0003676 nucleic acid binding | GO:0008270 zinc ion binding
CUFF.28891.1		GO:0009536 plastid	GO:0008270 zinc ion binding
CUFF.42867.1			GO:0003677 DNA binding
CUFF.31121.1	GO:0016568 chromatin modification	GO:0005634 nucleus | GO:0000785 chromatin	GO:0005515 protein binding | GO:0003682 chromatin binding
CUFF.26786.1		GO:0016020 membrane	GO:0000166 nucleotide binding
CUFF.24351.2	GO:0046686 response to cadmium ion | GO:0006508 proteolysis	GO:0009941 chloroplast envelope | GO:0005773 vacuole | GO:0005886 plasma membrane | GO:0009570 chloroplast stroma | GO:0005829 cytosol | GO:0048046 apoplast	GO:0008270 zinc ion binding | GO:0008237 metallopeptidase activity
CUFF.32574.1			GO:0005488 binding
CUFF.29036.2		GO:0005730 nucleolus
CUFF.33153.2	GO:0006355 regulation of transcription, DNA-dependent	GO:0005739 mitochondrion | GO:0005667 transcription factor complex	GO:0003700 sequence-specific DNA binding transcription factor activity | GO:0043565 sequence-specific DNA binding | GO:0046983 protein dimerization activity
CUFF.32058.1		GO:0009570 chloroplast stroma
CUFF.32851.1		GO:0016021 integral to membrane | GO:0009536 plastid
CUFF.34687.1	GO:0006355 regulation of transcription, DNA-dependent	GO:0005667 transcription factor complex	GO:0003700 sequence-specific DNA binding transcription factor activity | GO:0043565 sequence-specific DNA binding | GO:0046983 protein dimerization activity
CUFF.2948.1	GO:0006097 glyoxylate cycle | GO:0019643 reductive tricarboxylic acid cycle	GO:0009536 plastid	GO:0046872 metal ion binding | GO:0051539 4 iron, 4 sulfur cluster binding | GO:0003994 aconitate hydratase activity | GO:0052632 citrate hydro-lyase (cis-aconitate-forming) activity | GO:0052633 isocitrate hydro-lyase (cis-aconitate-forming) activity
CUFF.10508.2	GO:0010098 suspensor development | GO:0009793 embryo development ending in seed dormancy | GO:0009658 chloroplast organization | GO:0008033 tRNA processing	GO:0009507 chloroplast	GO:0016879 ligase activity, forming carbon-nitrogen bonds | GO:0005524 ATP binding
CUFF.10061.1	GO:0006771 riboflavin metabolic process | GO:0019497 hexachlorocyclohexane metabolic process	GO:0016023 cytoplasmic membrane-bounded vesicle	GO:0046872 metal ion binding | GO:0003993 acid phosphatase activity
CUFF.29759.1	GO:0006012 galactose metabolic process | GO:0006094 gluconeogenesis | GO:0006096 glycolysis		GO:0030246 carbohydrate binding | GO:0004034 aldose 1-epimerase activity
CUFF.38031.1	GO:0006621 protein retention in ER lumen | GO:0015031 protein transport | GO:0007165 signal transduction	GO:0016021 integral to membrane | GO:0005739 mitochondrion | GO:0005783 endoplasmic reticulum	GO:0004872 receptor activity | GO:0046923 ER retention sequence binding
CUFF.20262.1	GO:0009789 positive regulation of abscisic acid mediated signaling pathway | GO:0043068 positive regulation of programmed cell death | GO:0009555 pollen development | GO:0009740 gibberellic acid mediated signaling pathway | GO:0045893 positive regulation of transcription, DNA-dependent	GO:0005667 transcription factor complex	GO:0003677 DNA binding | GO:0003700 sequence-specific DNA binding transcription factor activity
CUFF.24083.1	GO:0032259 methylation		GO:0008168 methyltransferase activity
CUFF.42681.1	GO:0006508 proteolysis		GO:0016787 hydrolase activity
CUFF.36526.1	GO:0008610 lipid biosynthetic process
CUFF.6348.1	GO:0043086 negative regulation of catalytic activity | GO:0055114 oxidation-reduction process | GO:0006118 electron transport | GO:0005982 starch metabolic process | GO:0005985 sucrose metabolic process	GO:0009536 plastid	GO:0009055 electron carrier activity | GO:0004497 monooxygenase activity | GO:0020037 heme binding | GO:0030599 pectinesterase activity | GO:0016705 oxidoreductase activity, acting on paired donors, with incorporation or reduction of molecular oxygen | GO:0004857 enzyme inhibitor activity
CUFF.41421.1	GO:0015031 protein transport	GO:0005886 plasma membrane	GO:0008565 protein transporter activity
CUFF.36017.1	GO:0005982 starch metabolic process | GO:0005991 trehalose metabolic process	GO:0005829 cytosol	GO:0005488 binding
CUFF.16314.1	GO:0048316 seed development | GO:0006200 ATP catabolic process | GO:0006298 mismatch repair | GO:0009555 pollen development | GO:0007131 reciprocal meiotic recombination	GO:0032389 MutLalpha complex	GO:0030983 mismatched DNA binding | GO:0005524 ATP binding | GO:0016887 ATPase activity
CUFF.6726.1			GO:0016874 ligase activity
CUFF.42881.1	GO:0055114 oxidation-reduction process | GO:0055085 transmembrane transport | GO:0008643 carbohydrate transport	GO:0016021 integral to membrane	GO:0022891 substrate-specific transmembrane transporter activity | GO:0032440 2-alkenal reductase [NAD(P)] activity | GO:0015293 symporter activity
CUFF.29207.1			GO:0005488 binding
CUFF.42231.1		GO:0016023 cytoplasmic membrane-bounded vesicle
CUFF.6138.1	GO:0007264 small GTPase mediated signal transduction | GO:0015031 protein transport	GO:0032588 trans-Golgi network membrane | GO:0009506 plasmodesma | GO:0005886 plasma membrane | GO:0031901 early endosome membrane | GO:0005829 cytosol	GO:0005525 GTP binding | GO:0016787 hydrolase activity
CUFF.2999.1	GO:0016310 phosphorylation | GO:0007165 signal transduction | GO:0055114 oxidation-reduction process	GO:0016023 cytoplasmic membrane-bounded vesicle	GO:0016301 kinase activity | GO:0032440 2-alkenal reductase [NAD(P)] activity
CUFF.3078.2	GO:0006534 cysteine metabolic process | GO:0006555 methionine metabolic process		GO:0030170 pyridoxal phosphate binding | GO:0003962 cystathionine gamma-synthase activity
CUFF.38158.1			GO:0016787 hydrolase activity
CUFF.17205.1	GO:0032508 DNA duplex unwinding | GO:0006310 DNA recombination | GO:0006281 DNA repair	GO:0005657 replication fork	GO:0008026 ATP-dependent helicase activity | GO:0003676 nucleic acid binding | GO:0043138 3'-5' DNA helicase activity | GO:0005524 ATP binding
CUFF.6432.1	GO:0009813 flavonoid biosynthetic process		GO:0047213 anthocyanidin 3-O-glucosyltransferase activity
CUFF.3526.1	GO:0042545 cell wall modification | GO:0005982 starch metabolic process | GO:0005985 sucrose metabolic process	GO:0009505 plant-type cell wall	GO:0030599 pectinesterase activity | GO:0004857 enzyme inhibitor activity
CUFF.25240.1	GO:0006334 nucleosome assembly	GO:0000786 nucleosome	GO:0003677 DNA binding
CUFF.17916.1			GO:0003676 nucleic acid binding
CUFF.7588.1		GO:0005829 cytosol	GO:0008270 zinc ion binding
CUFF.9815.1	GO:0009228 thiamine biosynthetic process | GO:0016310 phosphorylation		GO:0004417 hydroxyethylthiazole kinase activity | GO:0005524 ATP binding | GO:0000287 magnesium ion binding
CUFF.37752.1	GO:0032259 methylation	GO:0009941 chloroplast envelope | GO:0005829 cytosol	GO:0008119 thiopurine S-methyltransferase activity | GO:0018708 thiol S-methyltransferase activity
CUFF.946.1	GO:0007568 aging | GO:0008272 sulfate transport | GO:0006534 cysteine metabolic process	GO:0005829 cytosol | GO:0005739 mitochondrion | GO:0009507 chloroplast	GO:0004792 thiosulfate sulfurtransferase activity | GO:0016784 3-mercaptopyruvate sulfurtransferase activity
CUFF.26079.1	GO:0016192 vesicle-mediated transport	GO:0000814 ESCRT II complex	GO:0005515 protein binding | GO:0005215 transporter activity
CUFF.14239.1	GO:0006412 translation | GO:0042254 ribosome biogenesis	GO:0005763 mitochondrial small ribosomal subunit | GO:0000312 plastid small ribosomal subunit | GO:0009507 chloroplast	GO:0003735 structural constituent of ribosome | GO:0019843 rRNA binding
CUFF.8694.1		GO:0016023 cytoplasmic membrane-bounded vesicle
CUFF.40955.1	GO:0006754 ATP biosynthetic process | GO:0015914 phospholipid transport | GO:0006812 cation transport | GO:0015917 aminophospholipid transport	GO:0016021 integral to membrane | GO:0005886 plasma membrane	GO:0015662 ATPase activity, coupled to transmembrane movement of ions, phosphorylative mechanism | GO:0005524 ATP binding | GO:0005515 protein binding | GO:0000287 magnesium ion binding | GO:0004012 phospholipid-translocating ATPase activity
CUFF.25767.1	GO:0006355 regulation of transcription, DNA-dependent	GO:0005667 transcription factor complex	GO:0003700 sequence-specific DNA binding transcription factor activity
CUFF.13486.1		GO:0005739 mitochondrion
CUFF.10929.1	GO:0055114 oxidation-reduction process | GO:0007018 microtubule-based movement | GO:0010091 trichome branching | GO:0009846 pollen germination	GO:0005886 plasma membrane | GO:0005874 microtubule | GO:0045298 tubulin complex	GO:0003777 microtubule motor activity | GO:0008017 microtubule binding | GO:0005516 calmodulin binding | GO:0016491 oxidoreductase activity | GO:0005524 ATP binding | GO:0016887 ATPase activity
CUFF.41065.1			GO:0016787 hydrolase activity
CUFF.16295.1	GO:0009739 response to gibberellin stimulus | GO:0009751 response to salicylic acid stimulus | GO:0006355 regulation of transcription, DNA-dependent	GO:0005667 transcription factor complex	GO:0003700 sequence-specific DNA binding transcription factor activity | GO:0003677 DNA binding
CUFF.5856.1	GO:0007018 microtubule-based movement	GO:0005874 microtubule	GO:0005524 ATP binding | GO:0003777 microtubule motor activity
CUFF.37499.1	GO:0009851 auxin biosynthetic process | GO:0048825 cotyledon development | GO:0022603 regulation of anatomical structure morphogenesis | GO:0010229 inflorescence development | GO:2000024 regulation of leaf development | GO:0009911 positive regulation of flower development | GO:0055114 oxidation-reduction process	GO:0016020 membrane	GO:0050660 flavin adenine dinucleotide binding | GO:0004499 flavin-containing monooxygenase activity | GO:0050661 NADP binding
CUFF.15138.1	GO:0016192 vesicle-mediated transport | GO:0006886 intracellular protein transport	GO:0005622 intracellular	GO:0008270 zinc ion binding
CUFF.8892.1	GO:0016192 vesicle-mediated transport | GO:0006886 intracellular protein transport	GO:0016020 membrane | GO:0005622 intracellular	GO:0005488 binding
CUFF.23125.1	GO:0005975 carbohydrate metabolic process		GO:0004553 hydrolase activity, hydrolyzing O-glycosyl compounds | GO:0043169 cation binding
CUFF.21243.1	GO:0055085 transmembrane transport | GO:0010020 chloroplast fission | GO:0006811 ion transport	GO:0009526 plastid envelope | GO:0009507 chloroplast | GO:0016020 membrane	GO:0005216 ion channel activity
CUFF.17274.1	GO:0000724 double-strand break repair via homologous recombination	GO:0009507 chloroplast
CUFF.27485.1		GO:0016023 cytoplasmic membrane-bounded vesicle
CUFF.1025.1	GO:0045454 cell redox homeostasis | GO:0006812 cation transport | GO:0006118 electron transport	GO:0009941 chloroplast envelope | GO:0009570 chloroplast stroma	GO:0009055 electron carrier activity | GO:0015038 glutathione disulfide oxidoreductase activity | GO:0015035 protein disulfide oxidoreductase activity | GO:0015297 antiporter activity
CUFF.15205.1	GO:0006468 protein phosphorylation | GO:0007169 transmembrane receptor protein tyrosine kinase signaling pathway | GO:0009069 serine family amino acid metabolic process		GO:0004715 non-membrane spanning protein tyrosine kinase activity | GO:0004714 transmembrane receptor protein tyrosine kinase activity | GO:0005524 ATP binding | GO:0004674 protein serine/threonine kinase activity
CUFF.42755.1	GO:0043562 cellular response to nitrogen levels | GO:0006522 alanine metabolic process | GO:0006531 aspartate metabolic process | GO:0006544 glycine metabolic process | GO:0006563 L-serine metabolic process | GO:0006566 threonine metabolic process		GO:0030170 pyridoxal phosphate binding | GO:0008453 alanine-glyoxylate transaminase activity
CUFF.7025.1	GO:0009753 response to jasmonic acid stimulus | GO:0010193 response to ozone | GO:0009651 response to salt stress | GO:0030244 cellulose biosynthetic process | GO:0042742 defense response to bacterium | GO:0009408 response to heat | GO:0019853 L-ascorbic acid biosynthetic process | GO:0060359 response to ammonium ion | GO:0006000 fructose metabolic process | GO:0006013 mannose metabolic process	GO:0005829 cytosol | GO:0005739 mitochondrion	GO:0004475 mannose-1-phosphate guanylyltransferase activity | GO:0008928 mannose-1-phosphate guanylyltransferase (GDP) activity
CUFF.15102.1			GO:0016829 lyase activity
CUFF.11287.1		GO:0005622 intracellular	GO:0008270 zinc ion binding | GO:0003676 nucleic acid binding | GO:0000166 nucleotide binding
CUFF.120.1	GO:0000184 nuclear-transcribed mRNA catabolic process, nonsense-mediated decay	GO:0005737 cytoplasm	GO:0004386 helicase activity | GO:0003677 DNA binding | GO:0005524 ATP binding | GO:0008270 zinc ion binding
CUFF.2735.1	GO:0006457 protein folding		GO:0005488 binding
CUFF.26610.1	GO:0006412 translation | GO:0042254 ribosome biogenesis	GO:0022625 cytosolic large ribosomal subunit	GO:0003735 structural constituent of ribosome | GO:0005515 protein binding
CUFF.14490.1	GO:0006260 DNA replication	GO:0005634 nucleus | GO:0042575 DNA polymerase complex	GO:0003887 DNA-directed DNA polymerase activity | GO:0003677 DNA binding | GO:0008270 zinc ion binding | GO:0000166 nucleotide binding
CUFF.36325.1	GO:0035556 intracellular signal transduction | GO:0018106 peptidyl-histidine phosphorylation | GO:0006355 regulation of transcription, DNA-dependent | GO:0010105 negative regulation of ethylene mediated signaling pathway | GO:0009069 serine family amino acid metabolic process	GO:0005789 endoplasmic reticulum membrane | GO:0009365 protein histidine kinase complex	GO:0000156 two-component response regulator activity | GO:0004674 protein serine/threonine kinase activity | GO:0051740 ethylene binding | GO:0004872 receptor activity | GO:0005524 ATP binding | GO:0005515 protein binding | GO:0000155 two-component sensor activity
CUFF.27260.1		GO:0005739 mitochondrion
CUFF.29423.1	GO:0009693 ethylene biosynthetic process | GO:0009835 ripening | GO:0051555 flavonol biosynthetic process | GO:0055114 oxidation-reduction process | GO:0042432 indole biosynthetic process		GO:0050590 desacetoxyvindoline 4-hydroxylase activity | GO:0045431 flavonol synthase activity | GO:0031418 L-ascorbic acid binding | GO:0005506 iron ion binding | GO:0009815 1-aminocyclopropane-1-carboxylate oxidase activity
CUFF.40064.1	GO:0009244 lipopolysaccharide core region biosynthetic process		GO:0016772 transferase activity, transferring phosphorus-containing groups
CUFF.10316.1	GO:0007047 cellular cell wall organization | GO:0005982 starch metabolic process | GO:0005985 sucrose metabolic process	GO:0005576 extracellular region	GO:0004650 polygalacturonase activity
CUFF.22941.1	GO:0006855 drug transmembrane transport	GO:0016020 membrane	GO:0015297 antiporter activity | GO:0015238 drug transmembrane transporter activity
CUFF.5957.1	GO:0009416 response to light stimulus | GO:0009409 response to cold | GO:0006633 fatty acid biosynthetic process | GO:0042967 acyl-carrier-protein biosynthetic process	GO:0009923 fatty acid elongase complex	GO:0009922 fatty acid elongase activity
CUFF.12362.1	GO:0055114 oxidation-reduction process		GO:0008270 zinc ion binding | GO:0032440 2-alkenal reductase [NAD(P)] activity
CUFF.41538.1			GO:0005488 binding
CUFF.10167.1	GO:0019458 methionine catabolic process via 2-oxobutanoate | GO:0006534 cysteine metabolic process	GO:0005829 cytosol	GO:0030170 pyridoxal phosphate binding | GO:0003962 cystathionine gamma-synthase activity | GO:0018826 methionine gamma-lyase activity
CUFF.23095.1	GO:0009611 response to wounding
CUFF.31224.1	GO:0055085 transmembrane transport | GO:0006200 ATP catabolic process	GO:0016021 integral to membrane | GO:0000325 plant-type vacuole | GO:0009536 plastid | GO:0005774 vacuolar membrane	GO:0042626 ATPase activity, coupled to transmembrane movement of substances | GO:0005524 ATP binding
CUFF.25450.2		GO:0009505 plant-type cell wall	GO:0003723 RNA binding | GO:0000166 nucleotide binding | GO:0008270 zinc ion binding
CUFF.36243.2		GO:0009507 chloroplast	GO:0016772 transferase activity, transferring phosphorus-containing groups
CUFF.11383.1	GO:0009753 response to jasmonic acid stimulus | GO:0051307 meiotic chromosome separation | GO:0042742 defense response to bacterium | GO:0045876 positive regulation of sister chromatid cohesion | GO:0009960 endosperm development | GO:0007623 circadian rhythm | GO:0019762 glucosinolate catabolic process | GO:0010150 leaf senescence | GO:0009826 unidimensional cell growth | GO:0009793 embryo develo…	GO:0005634 nucleus	GO:0008233 peptidase activity | GO:0030234 enzyme regulator activity | GO:0005515 protein binding
CUFF.36406.2	GO:0006888 ER to Golgi vesicle-mediated transport | GO:0015031 protein transport	GO:0005622 intracellular	GO:0005484 SNAP receptor activity | GO:0008565 protein transporter activity
CUFF.18098.1	GO:0090305 nucleic acid phosphodiester bond hydrolysis	GO:0005622 intracellular	GO:0003676 nucleic acid binding | GO:0008270 zinc ion binding | GO:0004527 exonuclease activity
CUFF.36834.1			GO:0005488 binding
CUFF.797.1	GO:0051555 flavonol biosynthetic process | GO:0055114 oxidation-reduction process | GO:0016102 diterpenoid biosynthetic process		GO:0016702 oxidoreductase activity, acting on single donors with incorporation of molecular oxygen, incorporation of two atoms of oxygen | GO:0045431 flavonol synthase activity | GO:0016707 gibberellin 3-beta-dioxygenase activity
CUFF.4104.1	GO:0006468 protein phosphorylation | GO:0007169 transmembrane receptor protein tyrosine kinase signaling pathway | GO:0009069 serine family amino acid metabolic process	GO:0005829 cytosol | GO:0016021 integral to membrane | GO:0016023 cytoplasmic membrane-bounded vesicle | GO:0005634 nucleus | GO:0005886 plasma membrane	GO:0004674 protein serine/threonine kinase activity | GO:0005524 ATP binding | GO:0004714 transmembrane receptor protein tyrosine kinase activity
CUFF.3281.1	GO:0009409 response to cold | GO:0009612 response to mechanical stimulus | GO:0009664 plant-type cell wall organization | GO:0006073 cellular glucan metabolic process | GO:0009733 response to auxin stimulus | GO:0009741 response to brassinosteroid stimulus | GO:0009408 response to heat	GO:0005618 cell wall | GO:0048046 apoplast	GO:0004553 hydrolase activity, hydrolyzing O-glycosyl compounds | GO:0016762 xyloglucan:xyloglucosyl transferase activity
CUFF.37243.1	GO:0016567 protein ubiquitination	GO:0000151 ubiquitin ligase complex	GO:0004842 ubiquitin-protein ligase activity | GO:0008270 zinc ion binding
CUFF.39068.1	GO:0007224 smoothened signaling pathway | GO:0006468 protein phosphorylation | GO:0009953 dorsal/ventral pattern formation | GO:0007368 determination of left/right symmetry | GO:0035083 cilium axoneme assembly | GO:0009069 serine family amino acid metabolic process		GO:0005524 ATP binding | GO:0004683 calmodulin-dependent protein kinase activity
CUFF.35347.1	GO:0006351 transcription, DNA-dependent | GO:0006144 purine base metabolic process | GO:0006206 pyrimidine base metabolic process	GO:0009507 chloroplast | GO:0005730 nucleolus	GO:0003899 DNA-directed RNA polymerase activity | GO:0003677 DNA binding
CUFF.32909.1		GO:0009536 plastid
CUFF.38177.1	GO:0008152 metabolic process	GO:0009536 plastid	GO:0033926 glycopeptide alpha-N-acetylgalactosaminidase activity
CUFF.20697.1		GO:0016021 integral to membrane
CUFF.11967.1	GO:0006457 protein folding	GO:0005737 cytoplasm	GO:0051082 unfolded protein binding | GO:0005524 ATP binding
CUFF.37688.1	GO:0009908 flower development | GO:0048358 mucilage pectin biosynthetic process | GO:0045892 negative regulation of transcription, DNA-dependent | GO:0009827 plant-type cell wall modification | GO:0009790 embryo development | GO:0009069 serine family amino acid metabolic process | GO:0016310 phosphorylation	GO:0016459 myosin complex	GO:0016905 myosin heavy chain kinase activity | GO:0003697 single-stranded DNA binding
CUFF.22122.2	GO:0055114 oxidation-reduction process		GO:0016706 oxidoreductase activity, acting on paired donors, with incorporation or reduction of molecular oxygen, 2-oxoglutarate as one donor, and incorporation of one atom each of oxygen into both donors
CUFF.9044.1	GO:0010090 trichome morphogenesis | GO:0045010 actin nucleation	GO:0031209 SCAR complex	GO:0005515 protein binding
CUFF.598.1	GO:0006468 protein phosphorylation | GO:0009069 serine family amino acid metabolic process	GO:0009536 plastid | GO:0005739 mitochondrion | GO:0008385 IkappaB kinase complex	GO:0004715 non-membrane spanning protein tyrosine kinase activity | GO:0005524 ATP binding | GO:0008384 IkappaB kinase activity
CUFF.11382.1	GO:0006351 transcription, DNA-dependent | GO:0006144 purine base metabolic process | GO:0006206 pyrimidine base metabolic process	GO:0005730 nucleolus	GO:0003899 DNA-directed RNA polymerase activity | GO:0032549 ribonucleoside binding | GO:0003677 DNA binding
CUFF.8796.2	GO:0042742 defense response to bacterium | GO:0000398 nuclear mRNA splicing, via spliceosome		GO:0003723 RNA binding | GO:0000166 nucleotide binding
CUFF.28168.1	GO:0055114 oxidation-reduction process | GO:0006040 amino sugar metabolic process	GO:0016020 membrane	GO:0050660 flavin adenine dinucleotide binding | GO:0008762 UDP-N-acetylmuramate dehydrogenase activity | GO:0003885 D-arabinono-1,4-lactone oxidase activity
CUFF.42958.1	GO:0006511 ubiquitin-dependent protein catabolic process | GO:0046685 response to arsenic-containing substance	GO:0005839 proteasome core complex | GO:0005886 plasma membrane | GO:0005829 cytosol	GO:0004298 threonine-type endopeptidase activity
CUFF.5040.3		GO:0016021 integral to membrane
CUFF.40494.1			GO:0005524 ATP binding | GO:0004386 helicase activity | GO:0003677 DNA binding | GO:0008270 zinc ion binding
CUFF.23450.1	GO:0006508 proteolysis		GO:0004190 aspartic-type endopeptidase activity
CUFF.10193.1	GO:0006457 protein folding		GO:0031072 heat shock protein binding | GO:0051082 unfolded protein binding
CUFF.35231.1	GO:0048767 root hair elongation | GO:0030244 cellulose biosynthetic process | GO:0009409 response to cold | GO:0007047 cellular cell wall organization | GO:0009832 plant-type cell wall biogenesis | GO:0005982 starch metabolic process | GO:0005985 sucrose metabolic process | GO:0006011 UDP-glucose metabolic process	GO:0030173 integral to Golgi membrane | GO:0005783 endoplasmic reticulum | GO:0005886 plasma membrane	GO:0016760 cellulose synthase (UDP-forming) activity
CUFF.13450.1	GO:0046686 response to cadmium ion | GO:0006099 tricarboxylic acid cycle	GO:0005739 mitochondrion | GO:0042709 succinate-CoA ligase complex	GO:0004776 succinate-CoA ligase (GDP-forming) activity | GO:0005507 copper ion binding | GO:0005524 ATP binding
CUFF.15487.1		GO:0005739 mitochondrion	GO:0005488 binding
CUFF.29063.1	GO:0055114 oxidation-reduction process | GO:0042816 vitamin B6 metabolic process	GO:0009941 chloroplast envelope | GO:0005886 plasma membrane | GO:0005829 cytosol	GO:0050236 pyridoxine:NADP 4-dehydrogenase activity
CUFF.8663.1			GO:0004222 metalloendopeptidase activity
CUFF.15751.1	GO:0009910 negative regulation of flower development | GO:0009658 chloroplast organization | GO:0007165 signal transduction | GO:0010380 regulation of chlorophyll biosynthetic process | GO:0045893 positive regulation of transcription, DNA-dependent	GO:0005667 transcription factor complex	GO:0044212 transcription regulatory region DNA binding | GO:0003700 sequence-specific DNA binding transcription factor activity
CUFF.11464.1	GO:0009617 response to bacterium | GO:0009813 flavonoid biosynthetic process | GO:0009620 response to fungus		GO:0016706 oxidoreductase activity, acting on paired donors, with incorporation or reduction of molecular oxygen, 2-oxoglutarate as one donor, and incorporation of one atom each of oxygen into both donors
CUFF.6832.1	GO:0015031 protein transport | GO:0006914 autophagy	GO:0005770 late endosome
CUFF.30974.1		GO:0009536 plastid
CUFF.33246.3	GO:0032259 methylation	GO:0005737 cytoplasm	GO:0008119 thiopurine S-methyltransferase activity
CUFF.15471.1	GO:0046777 protein autophosphorylation | GO:0005983 starch catabolic process	GO:0009570 chloroplast stroma	GO:0016874 ligase activity | GO:0019200 carbohydrate kinase activity | GO:0005524 ATP binding | GO:0051752 phosphoglucan, water dikinase activity | GO:2001070 starch binding
CUFF.18940.1	GO:0006355 regulation of transcription, DNA-dependent	GO:0005667 transcription factor complex	GO:0003700 sequence-specific DNA binding transcription factor activity | GO:0003677 DNA binding | GO:0008270 zinc ion binding
CUFF.21321.1		GO:0016021 integral to membrane
CUFF.7009.1	GO:0006412 translation | GO:0042254 ribosome biogenesis	GO:0005840 ribosome	GO:0003735 structural constituent of ribosome | GO:0000166 nucleotide binding
CUFF.18556.1		GO:0080008 CUL4 RING ubiquitin ligase complex | GO:0005834 heterotrimeric G-protein complex	GO:0000166 nucleotide binding
CUFF.25582.1	GO:0007049 cell cycle | GO:0008360 regulation of cell shape | GO:0007047 cellular cell wall organization | GO:0051301 cell division | GO:0019277 UDP-N-acetylgalactosamine biosynthetic process | GO:0009252 peptidoglycan biosynthetic process | GO:0030259 lipid glycosylation	GO:0005886 plasma membrane	GO:0051991 UDP-N-acetyl-D-glucosamine:N-acetylmuramoyl-L-alanyl-D-glutamyl-meso-2,6-diaminopimelyl-D-alanyl-D-alanine-diphosphoundecaprenol 4-beta-N-acetylglucosaminlytransferase activity | GO:0050511 undecaprenyldiphospho-muramoylpentapeptide beta-N-acetylglucosaminyltransferase activity | GO:0030246 carbohydrate binding
CUFF.24365.1	GO:0009987 cellular process | GO:0006508 proteolysis		GO:0046872 metal ion binding | GO:0008235 metalloexopeptidase activity | GO:0004177 aminopeptidase activity
CUFF.37853.1	GO:0040010 positive regulation of growth rate | GO:0045132 meiotic chromosome segregation | GO:0040027 negative regulation of vulval development | GO:0040035 hermaphrodite genitalia development | GO:0010171 body morphogenesis | GO:0040011 locomotion | GO:0006334 nucleosome assembly | GO:0002009 morphogenesis of an epithelium | GO:0009792 embryo development ending in birth or egg hatching | GO:001…	GO:0000786 nucleosome | GO:0005634 nucleus	GO:0003677 DNA binding
CUFF.9253.1	GO:0006457 protein folding	GO:0046658 anchored to plasma membrane | GO:0005618 cell wall | GO:0005829 cytosol	GO:0005524 ATP binding | GO:0051082 unfolded protein binding
CUFF.13822.1	GO:0009793 embryo development ending in seed dormancy | GO:0006508 proteolysis | GO:0051301 cell division | GO:0006510 ATP-dependent proteolysis	GO:0009941 chloroplast envelope | GO:0005739 mitochondrion	GO:0004222 metalloendopeptidase activity | GO:0005524 ATP binding | GO:0008568 microtubule-severing ATPase activity | GO:0004176 ATP-dependent peptidase activity
CUFF.4304.1		GO:0016020 membrane | GO:0016023 cytoplasmic membrane-bounded vesicle	GO:0008270 zinc ion binding
CUFF.12977.1			GO:0008270 zinc ion binding | GO:0003676 nucleic acid binding
CUFF.3802.1			GO:0003723 RNA binding
CUFF.22465.1	GO:0007047 cellular cell wall organization | GO:0005982 starch metabolic process | GO:0005985 sucrose metabolic process	GO:0016023 cytoplasmic membrane-bounded vesicle | GO:0005576 extracellular region	GO:0004650 polygalacturonase activity | GO:0047911 galacturan 1,4-alpha-galacturonidase activity
CUFF.9119.1	GO:0006550 isoleucine catabolic process | GO:0006552 leucine catabolic process | GO:0006554 lysine catabolic process | GO:0006568 tryptophan metabolic process | GO:0006574 valine catabolic process | GO:0006633 fatty acid biosynthetic process | GO:0018874 benzoate metabolic process | GO:0019482 beta-alanine metabolic process | GO:0046251 limonene catabolic process		GO:0004300 enoyl-CoA hydratase activity | GO:0016853 isomerase activity
CUFF.4045.1	GO:0016075 rRNA catabolic process | GO:0006396 RNA processing | GO:0051252 regulation of RNA metabolic process	GO:0005737 cytoplasm	GO:0003725 double-stranded RNA binding | GO:0005515 protein binding | GO:0004525 ribonuclease III activity
CUFF.30060.1	GO:0019953 sexual reproduction	GO:0005576 extracellular region
CUFF.23714.1	GO:0006829 zinc ion transport | GO:0055085 transmembrane transport | GO:0055114 oxidation-reduction process	GO:0016021 integral to membrane	GO:0032440 2-alkenal reductase [NAD(P)] activity | GO:0005385 zinc ion transmembrane transporter activity
CUFF.4809.1	GO:0006805 xenobiotic metabolic process | GO:0009636 response to toxin		GO:0004301 epoxide hydrolase activity
CUFF.28506.1	GO:0006457 protein folding | GO:0000413 protein peptidyl-prolyl isomerization		GO:0003755 peptidyl-prolyl cis-trans isomerase activity
CUFF.41894.1	GO:0009792 embryo development ending in birth or egg hatching | GO:0040010 positive regulation of growth rate | GO:0040011 locomotion | GO:0042255 ribosome assembly	GO:0005730 nucleolus
CUFF.28037.1	GO:0030244 cellulose biosynthetic process | GO:0007047 cellular cell wall organization | GO:0005982 starch metabolic process | GO:0005985 sucrose metabolic process | GO:0006011 UDP-glucose metabolic process	GO:0016021 integral to membrane	GO:0016760 cellulose synthase (UDP-forming) activity | GO:0008270 zinc ion binding
CUFF.32443.1		GO:0005739 mitochondrion	GO:0005488 binding
CUFF.39990.1		GO:0005730 nucleolus | GO:0005829 cytosol | GO:0005732 small nucleolar ribonucleoprotein complex	GO:0003676 nucleic acid binding
CUFF.15948.1	GO:0006486 protein glycosylation	GO:0016021 integral to membrane | GO:0005783 endoplasmic reticulum | GO:0000136 alpha-1,6-mannosyltransferase complex	GO:0000033 alpha-1,3-mannosyltransferase activity
CUFF.19886.1	GO:0055114 oxidation-reduction process		GO:0003676 nucleic acid binding | GO:0005515 protein binding | GO:0016491 oxidoreductase activity | GO:0000166 nucleotide binding
CUFF.19476.1	GO:0046777 protein autophosphorylation | GO:0009845 seed germination | GO:0048364 root development | GO:0009620 response to fungus | GO:0009611 response to wounding | GO:0009738 abscisic acid mediated signaling pathway | GO:0019722 calcium-mediated signaling | GO:0009069 serine family amino acid metabolic process	GO:0009536 plastid | GO:0005886 plasma membrane	GO:0004872 receptor activity | GO:0004703 G-protein coupled receptor kinase activity | GO:0005524 ATP binding
CUFF.9558.1	GO:0006355 regulation of transcription, DNA-dependent	GO:0005667 transcription factor complex	GO:0003700 sequence-specific DNA binding transcription factor activity | GO:0003676 nucleic acid binding | GO:0008270 zinc ion binding
CUFF.28119.1	GO:0009790 embryo development | GO:0006744 ubiquinone biosynthetic process	GO:0016021 integral to membrane	GO:0047293 4-hydroxybenzoate nonaprenyltransferase activity
CUFF.25411.1		GO:0030529 ribonucleoprotein complex	GO:0003676 nucleic acid binding | GO:0000166 nucleotide binding
CUFF.5210.1	GO:0006886 intracellular protein transport | GO:0006888 ER to Golgi vesicle-mediated transport	GO:0030127 COPII vesicle coat	GO:0008270 zinc ion binding | GO:0005215 transporter activity
CUFF.15187.1	GO:0046686 response to cadmium ion	GO:0005829 cytosol	GO:0051082 unfolded protein binding | GO:0005524 ATP binding
CUFF.33189.1	GO:0006464 protein modification process | GO:0009107 lipoate biosynthetic process | GO:0042967 acyl-carrier-protein biosynthetic process	GO:0005739 mitochondrion	GO:0016874 ligase activity | GO:0017118 lipoyltransferase activity | GO:0016415 octanoyltransferase activity | GO:0033819 lipoyl(octanoyl) transferase activity
CUFF.16095.1	GO:0006777 Mo-molybdopterin cofactor biosynthetic process	GO:0009507 chloroplast | GO:0005739 mitochondrion	GO:0003824 catalytic activity
CUFF.32829.1	GO:0048015 phosphatidylinositol-mediated signaling | GO:0019722 calcium-mediated signaling | GO:0010152 pollen maturation
CUFF.9354.1		GO:0005829 cytosol
CUFF.35883.1		GO:0009536 plastid	GO:0005488 binding
CUFF.37290.1	GO:0055114 oxidation-reduction process	GO:0010287 plastoglobule | GO:0009535 chloroplast thylakoid membrane	GO:0032440 2-alkenal reductase [NAD(P)] activity | GO:0005198 structural molecule activity
CUFF.42083.1	GO:0006428 isoleucyl-tRNA aminoacylation | GO:0048481 ovule development | GO:0009097 isoleucine biosynthetic process | GO:0009098 leucine biosynthetic process | GO:0009099 valine biosynthetic process	GO:0009570 chloroplast stroma	GO:0004822 isoleucine-tRNA ligase activity | GO:0008270 zinc ion binding | GO:0005524 ATP binding
CUFF.40272.1	GO:0009414 response to water deprivation | GO:0009651 response to salt stress | GO:0009639 response to red or far red light | GO:0009409 response to cold | GO:0009408 response to heat		GO:0005544 calcium-dependent phospholipid binding | GO:0005509 calcium ion binding
CUFF.34471.1	GO:0009611 response to wounding		GO:0030246 carbohydrate binding | GO:0005515 protein binding
CUFF.21052.1	GO:0006511 ubiquitin-dependent protein catabolic process | GO:0016567 protein ubiquitination		GO:0004842 ubiquitin-protein ligase activity
CUFF.24893.1	GO:0006629 lipid metabolic process | GO:0055114 oxidation-reduction process	GO:0016020 membrane	GO:0016717 oxidoreductase activity, acting on paired donors, with oxidation of a pair of donors resulting in the reduction of molecular oxygen to two molecules of water
CUFF.27481.1	GO:0009734 auxin mediated signaling pathway | GO:0016567 protein ubiquitination	GO:0005739 mitochondrion	GO:0004842 ubiquitin-protein ligase activity | GO:0000822 inositol hexakisphosphate binding
CUFF.39783.3			GO:0008270 zinc ion binding
CUFF.6695.1	GO:0006814 sodium ion transport | GO:0055085 transmembrane transport	GO:0016021 integral to membrane	GO:0005215 transporter activity
CUFF.22015.1	GO:0009651 response to salt stress	GO:0005634 nucleus
CUFF.3051.1	GO:0009911 positive regulation of flower development	GO:0005634 nucleus	GO:0003723 RNA binding
CUFF.39012.1	GO:0015770 sucrose transport | GO:0055085 transmembrane transport	GO:0005887 integral to plasma membrane	GO:0008515 sucrose transmembrane transporter activity
CUFF.24887.1	GO:0055085 transmembrane transport	GO:0016020 membrane
CUFF.13176.1	GO:0032259 methylation | GO:0008033 tRNA processing | GO:0009451 RNA modification		GO:0004809 tRNA (guanine-N2-)-methyltransferase activity | GO:0003723 RNA binding
CUFF.11454.1	GO:0016998 cell wall macromolecule catabolic process
CUFF.4003.1	GO:0043087 regulation of GTPase activity		GO:0005085 guanyl-nucleotide exchange factor activity | GO:0051020 GTPase binding | GO:0005525 GTP binding
CUFF.7271.1	GO:0006904 vesicle docking involved in exocytosis | GO:0006886 intracellular protein transport | GO:0009306 protein secretion	GO:0009705 plant-type vacuole membrane | GO:0005802 trans-Golgi network	GO:0005515 protein binding | GO:0008565 protein transporter activity
CUFF.36308.1	GO:0006402 mRNA catabolic process | GO:0090305 nucleic acid phosphodiester bond hydrolysis | GO:0006396 RNA processing | GO:0051252 regulation of RNA metabolic process | GO:0006144 purine base metabolic process | GO:0006206 pyrimidine base metabolic process	GO:0005739 mitochondrion	GO:0000175 3'-5'-exoribonuclease activity | GO:0003723 RNA binding | GO:0004654 polyribonucleotide nucleotidyltransferase activity
CUFF.26723.1	GO:0015916 fatty-acyl-CoA transport | GO:0006200 ATP catabolic process | GO:0006635 fatty acid beta-oxidation | GO:0010030 positive regulation of seed germination | GO:0006855 drug transmembrane transport	GO:0046861 glyoxysomal membrane | GO:0005739 mitochondrion | GO:0016021 integral to membrane	GO:0008559 xenobiotic-transporting ATPase activity | GO:0005524 ATP binding
CUFF.28860.1	GO:0006468 protein phosphorylation | GO:0009069 serine family amino acid metabolic process	GO:0016023 cytoplasmic membrane-bounded vesicle	GO:0004715 non-membrane spanning protein tyrosine kinase activity | GO:0005524 ATP binding | GO:0004674 protein serine/threonine kinase activity
CUFF.37743.1	GO:0006807 nitrogen compound metabolic process	GO:0005829 cytosol	GO:0016597 amino acid binding
CUFF.38728.1	GO:0042793 transcription from plastid promoter | GO:0045893 positive regulation of transcription, DNA-dependent	GO:0009508 plastid chromosome | GO:0009507 chloroplast
CUFF.29244.1	GO:0045893 positive regulation of transcription, DNA-dependent	GO:0005667 transcription factor complex	GO:0008270 zinc ion binding | GO:0043565 sequence-specific DNA binding | GO:0003700 sequence-specific DNA binding transcription factor activity
CUFF.23102.1	GO:0006508 proteolysis	GO:0005794 Golgi apparatus | GO:0009506 plasmodesma | GO:0016021 integral to membrane	GO:0004252 serine-type endopeptidase activity
CUFF.13144.1	GO:0051607 defense response to virus | GO:0010150 leaf senescence	GO:0009507 chloroplast
CUFF.5381.1	GO:0007165 signal transduction | GO:0042325 regulation of phosphorylation	GO:0000159 protein phosphatase type 2A complex	GO:0008601 protein phosphatase type 2A regulator activity
CUFF.15638.1	GO:0055114 oxidation-reduction process | GO:0006355 regulation of transcription, DNA-dependent	GO:0005667 transcription factor complex	GO:0003700 sequence-specific DNA binding transcription factor activity | GO:0003677 DNA binding | GO:0032440 2-alkenal reductase [NAD(P)] activity
CUFF.9056.1	GO:0009408 response to heat | GO:0006355 regulation of transcription, DNA-dependent	GO:0016023 cytoplasmic membrane-bounded vesicle | GO:0005667 transcription factor complex	GO:0003700 sequence-specific DNA binding transcription factor activity | GO:0043565 sequence-specific DNA binding | GO:0005515 protein binding
CUFF.19425.1	GO:0006281 DNA repair	GO:0005634 nucleus	GO:0016818 hydrolase activity, acting on acid anhydrides, in phosphorus-containing anhydrides | GO:0008081 phosphoric diester hydrolase activity | GO:0003676 nucleic acid binding | GO:0008270 zinc ion binding
CUFF.32122.1		GO:0005739 mitochondrion	GO:0005524 ATP binding | GO:0004386 helicase activity | GO:0003677 DNA binding | GO:0016740 transferase activity
CUFF.5081.1	GO:0009846 pollen germination	GO:0005794 Golgi apparatus | GO:0005739 mitochondrion	GO:0005516 calmodulin binding | GO:0017110 nucleoside-diphosphatase activity | GO:0016887 ATPase activity
CUFF.4271.1	GO:0000160 two-component signal transduction system (phosphorelay) | GO:0080036 regulation of cytokinin mediated signaling pathway | GO:0055114 oxidation-reduction process	GO:0005737 cytoplasm | GO:0005634 nucleus	GO:0009927 histidine phosphotransfer kinase activity | GO:0032440 2-alkenal reductase [NAD(P)] activity | GO:0043424 protein histidine kinase binding
CUFF.1187.1	GO:0006364 rRNA processing | GO:0009965 leaf morphogenesis | GO:0032259 methylation | GO:0010015 root morphogenesis | GO:0008283 cell proliferation	GO:0005829 cytosol | GO:0005730 nucleolus	GO:0003723 RNA binding | GO:0008757 S-adenosylmethionine-dependent methyltransferase activity
CUFF.40031.2	GO:0008152 metabolic process		GO:0047215 indole-3-acetate beta-glucosyltransferase activity
CUFF.8082.1	GO:0006508 proteolysis | GO:0043086 negative regulation of catalytic activity | GO:0055114 oxidation-reduction process	GO:0009505 plant-type cell wall | GO:0009506 plasmodesma | GO:0005829 cytosol | GO:0048046 apoplast	GO:0042802 identical protein binding | GO:0004252 serine-type endopeptidase activity | GO:0032440 2-alkenal reductase [NAD(P)] activity
CUFF.17911.1	GO:0006268 DNA unwinding involved in replication | GO:0006265 DNA topological change	GO:0005694 chromosome | GO:0009536 plastid	GO:0003917 DNA topoisomerase type I activity
CUFF.42246.1	GO:0016192 vesicle-mediated transport | GO:0006886 intracellular protein transport	GO:0030126 COPI vesicle coat	GO:0005488 binding | GO:0005198 structural molecule activity
CUFF.31605.1	GO:0009231 riboflavin biosynthetic process	GO:0009507 chloroplast	GO:0003935 GTP cyclohydrolase II activity | GO:0008686 3,4-dihydroxy-2-butanone-4-phosphate synthase activity
CUFF.22417.1	GO:0006865 amino acid transport	GO:0005774 vacuolar membrane | GO:0016021 integral to membrane	GO:0015171 amino acid transmembrane transporter activity
CUFF.39561.2	GO:0005997 xylulose metabolic process | GO:0016310 phosphorylation	GO:0005829 cytosol	GO:0004856 xylulokinase activity
CUFF.3382.1			GO:0008270 zinc ion binding
CUFF.30754.1			GO:0008270 zinc ion binding
CUFF.8111.1	GO:0006412 translation | GO:0042254 ribosome biogenesis	GO:0005840 ribosome	GO:0003735 structural constituent of ribosome
CUFF.28717.1	GO:0006694 steroid biosynthetic process | GO:0055114 oxidation-reduction process | GO:0008207 C21-steroid hormone metabolic process | GO:0008209 androgen metabolic process | GO:0008210 estrogen metabolic process | GO:0009813 flavonoid biosynthetic process		GO:0003854 3-beta-hydroxy-delta5-steroid dehydrogenase activity | GO:0050662 coenzyme binding | GO:0000166 nucleotide binding | GO:0045552 dihydrokaempferol 4-reductase activity
CUFF.10660.2	GO:0055085 transmembrane transport	GO:0016021 integral to membrane	GO:0005509 calcium ion binding
CUFF.30225.1	GO:0055085 transmembrane transport | GO:0015770 sucrose transport | GO:0055114 oxidation-reduction process | GO:0015749 monosaccharide transport | GO:0006812 cation transport	GO:0005887 integral to plasma membrane	GO:0015145 monosaccharide transmembrane transporter activity | GO:0008506 sucrose:hydrogen symporter activity | GO:0032440 2-alkenal reductase [NAD(P)] activity
CUFF.31750.1	GO:0048367 shoot development
CUFF.24666.1	GO:0015995 chlorophyll biosynthetic process	GO:0010007 magnesium chelatase complex | GO:0009706 chloroplast inner membrane | GO:0005739 mitochondrion	GO:0051116 cobaltochelatase activity | GO:0016851 magnesium chelatase activity | GO:0000166 nucleotide binding
CUFF.4865.1	GO:0046855 inositol phosphate dephosphorylation | GO:0035335 peptidyl-tyrosine dephosphorylation | GO:0006570 tyrosine metabolic process		GO:0004725 protein tyrosine phosphatase activity | GO:0008138 protein tyrosine/serine/threonine phosphatase activity | GO:0004439 phosphatidylinositol-4,5-bisphosphate 5-phosphatase activity
CUFF.21358.1	GO:0008152 metabolic process	GO:0016020 membrane	GO:0047874 dolichyldiphosphatase activity
CUFF.14745.1	GO:0006412 translation | GO:0006396 RNA processing | GO:0042254 ribosome biogenesis	GO:0009941 chloroplast envelope | GO:0015934 large ribosomal subunit | GO:0009570 chloroplast stroma | GO:0005634 nucleus | GO:0009535 chloroplast thylakoid membrane	GO:0003735 structural constituent of ribosome | GO:0003723 RNA binding
CUFF.18178.1	GO:0005975 carbohydrate metabolic process | GO:0006468 protein phosphorylation		GO:0005529 sugar binding | GO:0004553 hydrolase activity, hydrolyzing O-glycosyl compounds | GO:0043169 cation binding | GO:0004672 protein kinase activity | GO:0005524 ATP binding
CUFF.31773.1	GO:0044237 cellular metabolic process | GO:0051301 cell division	GO:0005739 mitochondrion	GO:0003824 catalytic activity | GO:0050662 coenzyme binding | GO:0000166 nucleotide binding
CUFF.1911.1		GO:0005739 mitochondrion | GO:0016020 membrane
CUFF.3108.1	GO:0005982 starch metabolic process | GO:0005985 sucrose metabolic process	GO:0016023 cytoplasmic membrane-bounded vesicle	GO:0008810 cellulase activity
CUFF.18586.1	GO:0006412 translation | GO:0006086 acetyl-CoA biosynthetic process from pyruvate | GO:0006094 gluconeogenesis | GO:0006096 glycolysis | GO:0042967 acyl-carrier-protein biosynthetic process | GO:0042254 ribosome biogenesis	GO:0015935 small ribosomal subunit | GO:0009941 chloroplast envelope | GO:0009534 chloroplast thylakoid | GO:0009570 chloroplast stroma | GO:0022626 cytosolic ribosome | GO:0016020 membrane	GO:0003723 RNA binding | GO:0004742 dihydrolipoyllysine-residue acetyltransferase activity | GO:0003735 structural constituent of ribosome | GO:0043754 dihydrolipoyllysine-residue (2-methylpropanoyl)transferase activity
CUFF.5001.1	GO:0055085 transmembrane transport | GO:0008643 carbohydrate transport | GO:0055114 oxidation-reduction process	GO:0005774 vacuolar membrane | GO:0016021 integral to membrane | GO:0009507 chloroplast	GO:0005351 sugar:hydrogen symporter activity | GO:0032440 2-alkenal reductase [NAD(P)] activity
CUFF.26858.1	GO:0006468 protein phosphorylation | GO:0007169 transmembrane receptor protein tyrosine kinase signaling pathway | GO:0055114 oxidation-reduction process | GO:0009069 serine family amino acid metabolic process	GO:0005886 plasma membrane | GO:0016021 integral to membrane	GO:0016491 oxidoreductase activity | GO:0016787 hydrolase activity | GO:0005524 ATP binding | GO:0004674 protein serine/threonine kinase activity
CUFF.14129.1			GO:0003676 nucleic acid binding | GO:0000166 nucleotide binding
CUFF.34765.1		GO:0005739 mitochondrion
CUFF.27308.1	GO:0042967 acyl-carrier-protein biosynthetic process		GO:0050736 O-malonyltransferase activity | GO:0047183 anthocyanin 5-aromatic acyltransferase activity
CUFF.11907.1		GO:0009536 plastid	GO:0005488 binding
CUFF.35832.1	GO:0006525 arginine metabolic process | GO:0006352 transcription initiation, DNA-dependent | GO:0006779 porphyrin-containing compound biosynthetic process | GO:0015994 chlorophyll metabolic process | GO:0006522 alanine metabolic process | GO:0006531 aspartate metabolic process | GO:0009448 gamma-aminobutyric acid metabolic process | GO:0019482 beta-alanine metabolic process | GO:0000051 urea cycl…	GO:0005634 nucleus	GO:0030170 pyridoxal phosphate binding | GO:0042286 glutamate-1-semialdehyde 2,1-aminomutase activity | GO:0003867 4-aminobutyrate transaminase activity | GO:0003992 N2-acetyl-L-ornithine:2-oxoglutarate 5-aminotransferase activity
CUFF.21437.1	GO:0006177 GMP biosynthetic process | GO:0055114 oxidation-reduction process | GO:0006144 purine base metabolic process	GO:0005829 cytosol | GO:0042720 mitochondrial inner membrane peptidase complex	GO:0003938 IMP dehydrogenase activity | GO:0046872 metal ion binding
CUFF.6554.2			GO:0016740 transferase activity
CUFF.15410.1	GO:0006355 regulation of transcription, DNA-dependent	GO:0005667 transcription factor complex	GO:0003700 sequence-specific DNA binding transcription factor activity | GO:0043565 sequence-specific DNA binding
CUFF.38627.3	GO:0006467 protein thiol-disulfide exchange | GO:0055114 oxidation-reduction process	GO:0005783 endoplasmic reticulum	GO:0050660 flavin adenine dinucleotide binding | GO:0016671 oxidoreductase activity, acting on a sulfur group of donors, disulfide as acceptor
CUFF.24475.1	GO:0006525 arginine metabolic process | GO:0006558 L-phenylalanine metabolic process | GO:0006560 proline metabolic process | GO:0006591 ornithine metabolic process | GO:0009085 lysine biosynthetic process | GO:0009252 peptidoglycan biosynthetic process | GO:0046436 D-alanine metabolic process		GO:0047810 D-alanine:2-oxoglutarate aminotransferase activity
CUFF.37592.1		GO:0005829 cytosol | GO:0009570 chloroplast stroma	GO:0005488 binding
CUFF.6619.1	GO:0018298 protein-chromophore linkage | GO:0006281 DNA repair	GO:0009536 plastid	GO:0003904 deoxyribodipyrimidine photo-lyase activity
CUFF.27910.1	GO:0007018 microtubule-based movement	GO:0005886 plasma membrane | GO:0005874 microtubule	GO:0005524 ATP binding | GO:0003777 microtubule motor activity
CUFF.37035.1	GO:0055114 oxidation-reduction process		GO:0008270 zinc ion binding | GO:0016491 oxidoreductase activity
CUFF.4419.1	GO:0006952 defense response | GO:0006364 rRNA processing | GO:0009069 serine family amino acid metabolic process | GO:0016310 phosphorylation	GO:0032040 small-subunit processome | GO:0016459 myosin complex	GO:0005529 sugar binding | GO:0016905 myosin heavy chain kinase activity | GO:0043531 ADP binding | GO:0017111 nucleoside-triphosphatase activity
CUFF.4902.1	GO:0006952 defense response | GO:0009693 ethylene biosynthetic process | GO:0008219 cell death | GO:0048255 mRNA stabilization | GO:0010150 leaf senescence | GO:0009738 abscisic acid mediated signaling pathway	GO:0005829 cytosol | GO:0005634 nucleus	GO:0017091 AU-rich element binding | GO:0005515 protein binding
CUFF.19491.2	GO:0005978 glycogen biosynthetic process | GO:0009793 embryo development ending in seed dormancy | GO:0005982 starch metabolic process | GO:0005985 sucrose metabolic process	GO:0009507 chloroplast	GO:0043169 cation binding | GO:0004556 alpha-amylase activity | GO:0003844 1,4-alpha-glucan branching enzyme activity
CUFF.25726.1	GO:0048366 leaf development | GO:0009908 flower development	GO:0005634 nucleus	GO:0005488 binding
CUFF.40981.1	GO:0007049 cell cycle | GO:0008360 regulation of cell shape | GO:0007047 cellular cell wall organization | GO:0051301 cell division | GO:0046901 tetrahydrofolylpolyglutamate biosynthetic process | GO:0009252 peptidoglycan biosynthetic process | GO:0006536 glutamate metabolic process | GO:0046656 folic acid biosynthetic process | GO:0009085 lysine biosynthetic process	GO:0005737 cytoplasm	GO:0004326 tetrahydrofolylpolyglutamate synthase activity | GO:0008765 UDP-N-acetylmuramoylalanyl-D-glutamate-2,6-diaminopimelate ligase activity | GO:0005524 ATP binding
CUFF.27355.1	GO:0007062 sister chromatid cohesion	GO:0009506 plasmodesma | GO:0005634 nucleus	GO:0005524 ATP binding
CUFF.5724.1	GO:0006886 intracellular protein transport	GO:0005622 intracellular	GO:0005488 binding | GO:0008565 protein transporter activity
CUFF.1705.1	GO:0010223 secondary shoot formation | GO:0010076 maintenance of floral meristem identity | GO:0006355 regulation of transcription, DNA-dependent | GO:0010077 maintenance of inflorescence meristem identity | GO:0010228 vegetative to reproductive phase transition of meristem | GO:0010229 inflorescence development | GO:0048645 organ formation | GO:0080006 internode patterning	GO:0005667 transcription factor complex	GO:0043565 sequence-specific DNA binding | GO:0003700 sequence-specific DNA binding transcription factor activity
CUFF.22962.1		GO:0005739 mitochondrion	GO:0005488 binding
CUFF.22451.1	GO:0043087 regulation of GTPase activity	GO:0005737 cytoplasm	GO:0005488 binding | GO:0005086 ARF guanyl-nucleotide exchange factor activity
CUFF.10833.1			GO:0005488 binding
CUFF.5274.1	GO:0015031 protein transport | GO:0007264 small GTPase mediated signal transduction		GO:0005525 GTP binding
CUFF.19827.1	GO:0055114 oxidation-reduction process | GO:0006979 response to oxidative stress	GO:0009506 plasmodesma	GO:0032440 2-alkenal reductase [NAD(P)] activity | GO:0000166 nucleotide binding | GO:0008270 zinc ion binding
CUFF.7409.2	GO:0006468 protein phosphorylation | GO:0009069 serine family amino acid metabolic process	GO:0016023 cytoplasmic membrane-bounded vesicle	GO:0004713 protein tyrosine kinase activity | GO:0005524 ATP binding | GO:0004674 protein serine/threonine kinase activity
CUFF.13722.1		GO:0005622 intracellular	GO:0003676 nucleic acid binding
CUFF.4790.1	GO:0048544 recognition of pollen | GO:0006468 protein phosphorylation | GO:0009069 serine family amino acid metabolic process		GO:0005529 sugar binding | GO:0003676 nucleic acid binding | GO:0005524 ATP binding | GO:0004674 protein serine/threonine kinase activity
CUFF.33717.1	GO:0010206 photosystem II repair	GO:0030095 chloroplast photosystem II | GO:0009543 chloroplast thylakoid lumen
CUFF.13749.1	GO:0006355 regulation of transcription, DNA-dependent | GO:0016575 histone deacetylation	GO:0000118 histone deacetylase complex	GO:0034739 histone deacetylase activity (H3-K16 specific) | GO:0032041 NAD-dependent histone deacetylase activity (H3-K14 specific) | GO:0046970 NAD-dependent histone deacetylase activity (H4-K16 specific) | GO:0046969 NAD-dependent histone deacetylase activity (H3-K9 specific)
CUFF.16181.1	GO:0016192 vesicle-mediated transport | GO:0006886 intracellular protein transport	GO:0016020 membrane | GO:0005622 intracellular	GO:0005484 SNAP receptor activity
CUFF.16841.1	GO:0000079 regulation of cyclin-dependent protein kinase activity | GO:0009069 serine family amino acid metabolic process		GO:0019901 protein kinase binding | GO:0004693 cyclin-dependent protein kinase activity
CUFF.9750.1	GO:0010027 thylakoid membrane organization | GO:0019375 galactolipid biosynthetic process | GO:0030259 lipid glycosylation | GO:0009790 embryo development | GO:0046486 glycerolipid metabolic process	GO:0009706 chloroplast inner membrane	GO:0046509 1,2-diacylglycerol 3-beta-galactosyltransferase activity | GO:0030246 carbohydrate binding
CUFF.30928.2	GO:0022900 electron transport chain | GO:0009836 ripening, climacteric | GO:0045454 cell redox homeostasis | GO:0006749 glutathione metabolic process | GO:0007165 signal transduction | GO:0006094 gluconeogenesis | GO:0006118 electron transport	GO:0005739 mitochondrion | GO:0009570 chloroplast stroma	GO:0005507 copper ion binding | GO:0004872 receptor activity | GO:0005524 ATP binding | GO:0004362 glutathione-disulfide reductase activity | GO:0050660 flavin adenine dinucleotide binding | GO:0050661 NADP binding
CUFF.1452.1	GO:0009908 flower development | GO:0009880 embryonic pattern specification | GO:0031053 primary miRNA processing | GO:0010098 suspensor development | GO:2000034 regulation of seed maturation | GO:0010599 production of lsiRNA involved in RNA interference | GO:0035279 mRNA cleavage involved in gene silencing by miRNA | GO:0010228 vegetative to reproductive phase transition of meristem | GO:0010267 …	GO:0010445 nuclear dicing body	GO:0004525 ribonuclease III activity | GO:0005515 protein binding | GO:0008026 ATP-dependent helicase activity | GO:0003725 double-stranded RNA binding | GO:0005524 ATP binding
CUFF.36596.1		GO:0005747 mitochondrial respiratory chain complex I
CUFF.1116.1	GO:0048767 root hair elongation | GO:0009651 response to salt stress | GO:0071805 potassium ion transmembrane transport	GO:0008076 voltage-gated potassium channel complex	GO:0030551 cyclic nucleotide binding | GO:0005242 inward rectifier potassium channel activity | GO:0005515 protein binding
CUFF.13080.1	GO:0016567 protein ubiquitination	GO:0005739 mitochondrion | GO:0000151 ubiquitin ligase complex	GO:0005488 binding | GO:0004842 ubiquitin-protein ligase activity
CUFF.12059.1	GO:0046713 borate transport | GO:0015700 arsenite transport | GO:0046685 response to arsenic-containing substance | GO:0080029 cellular response to boron-containing substance levels | GO:0006833 water transport	GO:0016328 lateral plasma membrane | GO:0016021 integral to membrane | GO:0009536 plastid	GO:0080138 borate uptake transmembrane transporter activity | GO:0046715 borate transmembrane transporter activity | GO:0015105 arsenite transmembrane transporter activity | GO:0015250 water channel activity
CUFF.40419.1	GO:0045454 cell redox homeostasis | GO:0022900 electron transport chain | GO:0006118 electron transport | GO:0006094 gluconeogenesis | GO:0006096 glycolysis | GO:0006099 tricarboxylic acid cycle | GO:0006544 glycine metabolic process | GO:0006563 L-serine metabolic process | GO:0006566 threonine metabolic process	GO:0016020 membrane | GO:0009536 plastid	GO:0050660 flavin adenine dinucleotide binding | GO:0015036 disulfide oxidoreductase activity | GO:0004148 dihydrolipoyl dehydrogenase activity
CUFF.7014.1		GO:0016023 cytoplasmic membrane-bounded vesicle | GO:0016020 membrane
CUFF.850.1		GO:0005739 mitochondrion
CUFF.8265.2			GO:0016491 oxidoreductase activity
CUFF.34873.1	GO:0006468 protein phosphorylation | GO:0009069 serine family amino acid metabolic process		GO:0004715 non-membrane spanning protein tyrosine kinase activity | GO:0005524 ATP binding | GO:0004674 protein serine/threonine kinase activity
CUFF.10748.1	GO:0048513 organ development | GO:0016567 protein ubiquitination		GO:0004842 ubiquitin-protein ligase activity
CUFF.11398.1	GO:0009414 response to water deprivation | GO:0009737 response to abscisic acid stimulus | GO:0055114 oxidation-reduction process | GO:0006525 arginine metabolic process | GO:0006560 proline metabolic process | GO:0019482 beta-alanine metabolic process | GO:0006544 glycine metabolic process | GO:0006563 L-serine metabolic process | GO:0006566 threonine metabolic process	GO:0005777 peroxisome | GO:0009507 chloroplast | GO:0005829 cytosol	GO:0004028 3-chloroallyl aldehyde dehydrogenase activity | GO:0019145 aminobutyraldehyde dehydrogenase activity | GO:0033737 1-pyrroline dehydrogenase activity | GO:0008802 betaine-aldehyde dehydrogenase activity
CUFF.28403.1			GO:0000166 nucleotide binding
CUFF.40363.1	GO:0045454 cell redox homeostasis | GO:0006118 electron transport	GO:0005773 vacuole | GO:0005886 plasma membrane | GO:0005829 cytosol | GO:0009536 plastid	GO:0009055 electron carrier activity | GO:0008794 arsenate reductase (glutaredoxin) activity | GO:0015035 protein disulfide oxidoreductase activity
CUFF.36603.1	GO:0009651 response to salt stress | GO:0042178 xenobiotic catabolic process | GO:0009636 response to toxin		GO:0050505 hydroquinone glucosyltransferase activity
CUFF.1342.2	GO:0001510 RNA methylation | GO:0006364 rRNA processing	GO:0005737 cytoplasm	GO:0046872 metal ion binding | GO:0008081 phosphoric diester hydrolase activity | GO:0051536 iron-sulfur cluster binding | GO:0008173 RNA methyltransferase activity
CUFF.16508.1	GO:0006412 translation | GO:0042254 ribosome biogenesis	GO:0005730 nucleolus | GO:0022625 cytosolic large ribosomal subunit | GO:0009507 chloroplast | GO:0005739 mitochondrion	GO:0003735 structural constituent of ribosome
CUFF.38777.1	GO:0031408 oxylipin biosynthetic process | GO:0055114 oxidation-reduction process | GO:0006118 electron transport		GO:0047987 hydroperoxide dehydratase activity | GO:0009055 electron carrier activity | GO:0004497 monooxygenase activity | GO:0020037 heme binding | GO:0016705 oxidoreductase activity, acting on paired donors, with incorporation or reduction of molecular oxygen
CUFF.29636.1		GO:0016023 cytoplasmic membrane-bounded vesicle	GO:0017111 nucleoside-triphosphatase activity | GO:0005524 ATP binding
CUFF.21113.1		GO:0005739 mitochondrion
CUFF.24348.1		GO:0016020 membrane
CUFF.3138.1	GO:0055085 transmembrane transport | GO:0009626 plant-type hypersensitive response | GO:0007263 nitric oxide mediated signal transduction | GO:0006816 calcium ion transport	GO:0005739 mitochondrion | GO:0017071 intracellular cyclic nucleotide activated cation channel complex	GO:0005516 calmodulin binding | GO:0005262 calcium channel activity | GO:0030551 cyclic nucleotide binding | GO:0005222 intracellular cAMP activated cation channel activity | GO:0005242 inward rectifier potassium channel activity
CUFF.29342.1	GO:0009620 response to fungus | GO:0009611 response to wounding | GO:0009695 jasmonic acid biosynthetic process | GO:0006635 fatty acid beta-oxidation | GO:0009555 pollen development | GO:0002213 defense response to insect | GO:0001676 long-chain fatty acid metabolic process | GO:0046686 response to cadmium ion | GO:0006637 acyl-CoA metabolic process	GO:0005829 cytosol | GO:0005777 peroxisome | GO:0009506 plasmodesma	GO:0003997 acyl-CoA oxidase activity
CUFF.33736.1	GO:0055114 oxidation-reduction process	GO:0031227 intrinsic to endoplasmic reticulum membrane	GO:0050660 flavin adenine dinucleotide binding | GO:0004499 flavin-containing monooxygenase activity | GO:0050661 NADP binding
CUFF.17677.1	GO:0006189 'de novo' IMP biosynthetic process | GO:0032259 methylation | GO:0006144 purine base metabolic process | GO:0009256 10-formyltetrahydrofolate metabolic process	GO:0009507 chloroplast	GO:0016874 ligase activity | GO:0004644 phosphoribosylglycinamide formyltransferase activity | GO:0008168 methyltransferase activity
CUFF.5978.1		GO:0005829 cytosol
CUFF.4193.1	GO:0009664 plant-type cell wall organization | GO:0042546 cell wall biogenesis	GO:0009530 primary cell wall	GO:0005199 structural constituent of cell wall
CUFF.5184.1	GO:0006200 ATP catabolic process | GO:0006875 cellular metal ion homeostasis | GO:0071722 detoxification of arsenic-containing substance | GO:0006812 cation transport | GO:0015700 arsenite transport	GO:0016020 membrane	GO:0015446 arsenite-transmembrane transporting ATPase activity | GO:0005524 ATP binding | GO:0005515 protein binding
CUFF.37895.2			GO:0008568 microtubule-severing ATPase activity | GO:0005524 ATP binding
CUFF.3576.1	GO:0055114 oxidation-reduction process		GO:0016491 oxidoreductase activity
CUFF.39791.1	GO:0006952 defense response | GO:0006470 protein dephosphorylation		GO:0004721 phosphoprotein phosphatase activity | GO:0043531 ADP binding
CUFF.19771.3	GO:0006012 galactose metabolic process | GO:0006027 glycosaminoglycan catabolic process | GO:0006687 glycosphingolipid metabolic process | GO:0046486 glycerolipid metabolic process	GO:0016023 cytoplasmic membrane-bounded vesicle | GO:0009341 beta-galactosidase complex	GO:0004565 beta-galactosidase activity | GO:0005529 sugar binding | GO:0043169 cation binding
CUFF.39355.1	GO:0006200 ATP catabolic process | GO:0006869 lipid transport | GO:0008272 sulfate transport	GO:0009507 chloroplast	GO:0015419 sulfate transmembrane-transporting ATPase activity | GO:0005524 ATP binding
CUFF.31873.1	GO:0009965 leaf morphogenesis | GO:0030154 cell differentiation | GO:0045962 positive regulation of development, heterochronic | GO:0006355 regulation of transcription, DNA-dependent	GO:0005667 transcription factor complex	GO:0003700 sequence-specific DNA binding transcription factor activity
CUFF.3484.1	GO:0006400 tRNA modification | GO:0016310 phosphorylation | GO:0032259 methylation | GO:0006096 glycolysis | GO:0006094 gluconeogenesis | GO:0015976 carbon utilization		GO:0004618 phosphoglycerate kinase activity | GO:0008176 tRNA (guanine-N7-)-methyltransferase activity
CUFF.30577.1	GO:0090305 nucleic acid phosphodiester bond hydrolysis | GO:0006308 DNA catabolic process		GO:0016888 endodeoxyribonuclease activity, producing 5'-phosphomonoesters
CUFF.6281.1		GO:0009506 plasmodesma
CUFF.3897.1		GO:0009506 plasmodesma
CUFF.25388.1	GO:0016117 carotenoid biosynthetic process | GO:0019252 starch biosynthetic process | GO:0009911 positive regulation of flower development | GO:0007568 aging | GO:0043481 anthocyanin accumulation in tissues in response to UV light | GO:0015995 chlorophyll biosynthetic process | GO:0045793 positive regulation of cell size | GO:0045995 regulation of embryonic development | GO:0048366 leaf developme…	GO:0005829 cytosol | GO:0009346 citrate lyase complex | GO:0042709 succinate-CoA ligase complex	GO:0003878 ATP citrate synthase activity | GO:0016829 lyase activity | GO:0005524 ATP binding | GO:0004775 succinate-CoA ligase (ADP-forming) activity
CUFF.42910.2	GO:0007623 circadian rhythm | GO:0042548 regulation of photosynthesis, light reaction | GO:0006468 protein phosphorylation | GO:0009069 serine family amino acid metabolic process	GO:0009507 chloroplast	GO:0005524 ATP binding | GO:0004674 protein serine/threonine kinase activity
CUFF.10353.1	GO:0006281 DNA repair	GO:0005634 nucleus	GO:0008081 phosphoric diester hydrolase activity
CUFF.30560.1	GO:0006468 protein phosphorylation | GO:0009069 serine family amino acid metabolic process		GO:0005524 ATP binding | GO:0004674 protein serine/threonine kinase activity
CUFF.2978.2	GO:0016579 protein deubiquitination | GO:0006511 ubiquitin-dependent protein catabolic process | GO:0016567 protein ubiquitination	GO:0005886 plasma membrane	GO:0004842 ubiquitin-protein ligase activity
CUFF.4493.1	GO:0006355 regulation of transcription, DNA-dependent
CUFF.43225.2	GO:0006310 DNA recombination | GO:0006281 DNA repair | GO:0009432 SOS response | GO:0006816 calcium ion transport	GO:0009536 plastid | GO:0016529 sarcoplasmic reticulum	GO:0005388 calcium-transporting ATPase activity | GO:0003684 damaged DNA binding | GO:0005524 ATP binding | GO:0003697 single-stranded DNA binding | GO:0008094 DNA-dependent ATPase activity
CUFF.42066.2	GO:0006397 mRNA processing	GO:0009570 chloroplast stroma | GO:0005739 mitochondrion	GO:0003729 mRNA binding
CUFF.36898.1	GO:0030244 cellulose biosynthetic process | GO:0007047 cellular cell wall organization | GO:0005982 starch metabolic process | GO:0005985 sucrose metabolic process | GO:0006011 UDP-glucose metabolic process	GO:0016021 integral to membrane	GO:0016760 cellulose synthase (UDP-forming) activity
CUFF.6059.1	GO:0006979 response to oxidative stress | GO:0009409 response to cold | GO:0080167 response to karrikin | GO:0006012 galactose metabolic process	GO:0009506 plasmodesma | GO:0009507 chloroplast	GO:0004553 hydrolase activity, hydrolyzing O-glycosyl compounds | GO:0047268 galactinol-raffinose galactosyltransferase activity
CUFF.40179.1	GO:0019358 nicotinate nucleotide salvage | GO:0009435 NAD biosynthetic process	GO:0005737 cytoplasm	GO:0004516 nicotinate phosphoribosyltransferase activity | GO:0004514 nicotinate-nucleotide diphosphorylase (carboxylating) activity
CUFF.12542.1	GO:0009624 response to nematode | GO:0055085 transmembrane transport | GO:0006811 ion transport	GO:0016021 integral to membrane	GO:0030551 cyclic nucleotide binding | GO:0005216 ion channel activity | GO:0005516 calmodulin binding
CUFF.6222.2		GO:0009536 plastid
CUFF.8514.1	GO:0006813 potassium ion transport | GO:0009555 pollen development	GO:0005886 plasma membrane	GO:0015079 potassium ion transmembrane transporter activity
CUFF.28557.1	GO:0006208 pyrimidine base catabolic process | GO:0015940 pantothenate biosynthetic process | GO:0019482 beta-alanine metabolic process	GO:0005737 cytoplasm	GO:0004157 dihydropyrimidinase activity
CUFF.38662.1		GO:0016023 cytoplasmic membrane-bounded vesicle	GO:0003824 catalytic activity
CUFF.2233.1	GO:0007165 signal transduction	GO:0009505 plant-type cell wall	GO:0035091 phosphatidylinositol binding
CUFF.11532.1	GO:0055085 transmembrane transport | GO:0010540 basipetal auxin transport | GO:0006200 ATP catabolic process | GO:0010541 acropetal auxin transport | GO:0010315 auxin efflux	GO:0016021 integral to membrane | GO:0009506 plasmodesma | GO:0005634 nucleus | GO:0005886 plasma membrane	GO:0042626 ATPase activity, coupled to transmembrane movement of substances | GO:0005524 ATP binding | GO:0010329 auxin efflux transmembrane transporter activity
CUFF.2608.1	GO:0016310 phosphorylation	GO:0009536 plastid	GO:0016301 kinase activity
CUFF.25415.1	GO:0055085 transmembrane transport | GO:0006839 mitochondrial transport	GO:0005743 mitochondrial inner membrane | GO:0016021 integral to membrane	GO:0005488 binding | GO:0005215 transporter activity
CUFF.22946.1	GO:0005982 starch metabolic process | GO:0005985 sucrose metabolic process		GO:0004650 polygalacturonase activity
CUFF.4826.1	GO:0006260 DNA replication	GO:0009360 DNA polymerase III complex	GO:0003887 DNA-directed DNA polymerase activity | GO:0003677 DNA binding | GO:0005524 ATP binding | GO:0017111 nucleoside-triphosphatase activity
CUFF.27149.1	GO:0046777 protein autophosphorylation | GO:0009966 regulation of signal transduction | GO:0007178 transmembrane receptor protein serine/threonine kinase signaling pathway | GO:0009069 serine family amino acid metabolic process		GO:0004712 protein serine/threonine/tyrosine kinase activity | GO:0005524 ATP binding | GO:0004709 MAP kinase kinase kinase activity
CUFF.17370.1		GO:0005829 cytosol | GO:0005773 vacuole | GO:0009507 chloroplast	GO:0005515 protein binding
CUFF.37463.1	GO:0048767 root hair elongation | GO:0009969 xyloglucan biosynthetic process	GO:0016021 integral to membrane	GO:0033843 xyloglucan 6-xylosyltransferase activity | GO:0016758 transferase activity, transferring hexosyl groups | GO:0035252 UDP-xylosyltransferase activity
CUFF.29469.1	GO:0055085 transmembrane transport | GO:0006885 regulation of pH | GO:0006814 sodium ion transport | GO:0015992 proton transport	GO:0016021 integral to membrane	GO:0015385 sodium:hydrogen antiporter activity
CUFF.9762.1			GO:0005524 ATP binding | GO:0016881 acid-amino acid ligase activity
CUFF.16947.1	GO:0006200 ATP catabolic process | GO:0006118 electron transport | GO:0015682 ferric iron transport		GO:0051536 iron-sulfur cluster binding | GO:0009055 electron carrier activity | GO:0005524 ATP binding | GO:0015408 ferric-transporting ATPase activity
CUFF.13901.1		GO:0016021 integral to membrane
CUFF.13397.2	GO:0006511 ubiquitin-dependent protein catabolic process | GO:0006396 RNA processing | GO:0016579 protein deubiquitination		GO:0004221 ubiquitin thiolesterase activity | GO:0008270 zinc ion binding
CUFF.41425.1		GO:0016021 integral to membrane
CUFF.33940.1	GO:0009069 serine family amino acid metabolic process | GO:0016310 phosphorylation	GO:0080008 CUL4 RING ubiquitin ligase complex | GO:0016459 myosin complex	GO:0016905 myosin heavy chain kinase activity | GO:0000166 nucleotide binding | GO:0005515 protein binding
CUFF.34291.1	GO:0006468 protein phosphorylation | GO:0009069 serine family amino acid metabolic process	GO:0016023 cytoplasmic membrane-bounded vesicle	GO:0005524 ATP binding | GO:0004674 protein serine/threonine kinase activity
CUFF.17739.1	GO:0000338 protein deneddylation | GO:0006511 ubiquitin-dependent protein catabolic process | GO:0009640 photomorphogenesis | GO:0010387 signalosome assembly	GO:0008180 signalosome	GO:0005515 protein binding
CUFF.177.1	GO:0032259 methylation		GO:0008168 methyltransferase activity
CUFF.28091.1	GO:0006355 regulation of transcription, DNA-dependent		GO:0003677 DNA binding
CUFF.30838.1	GO:0016042 lipid catabolic process | GO:0046486 glycerolipid metabolic process		GO:0004806 triglyceride lipase activity
CUFF.7446.1	GO:0019253 reductive pentose-phosphate cycle | GO:0015976 carbon utilization	GO:0009507 chloroplast	GO:0046872 metal ion binding | GO:0050278 sedoheptulose-bisphosphatase activity
CUFF.4671.1	GO:0009294 DNA mediated transformation | GO:0042967 acyl-carrier-protein biosynthetic process | GO:0006446 regulation of translational initiation	GO:0000123 histone acetyltransferase complex | GO:0005840 ribosome	GO:0003677 DNA binding | GO:0004402 histone acetyltransferase activity | GO:0003743 translation initiation factor activity | GO:0008270 zinc ion binding
CUFF.42177.1	GO:0016192 vesicle-mediated transport | GO:0006886 intracellular protein transport	GO:0005622 intracellular	GO:0008270 zinc ion binding
CUFF.19826.1			GO:0005488 binding
CUFF.13913.1		GO:0016020 membrane | GO:0016023 cytoplasmic membrane-bounded vesicle	GO:0008270 zinc ion binding
CUFF.30126.1	GO:0006672 ceramide metabolic process | GO:0006807 nitrogen compound metabolic process	GO:0016021 integral to membrane | GO:0005783 endoplasmic reticulum	GO:0016811 hydrolase activity, acting on carbon-nitrogen (but not peptide) bonds, in linear amides
CUFF.17920.1			GO:0005488 binding
CUFF.33044.1	GO:0006623 protein targeting to vacuole	GO:0005887 integral to plasma membrane | GO:0017119 Golgi transport complex | GO:0005802 trans-Golgi network	GO:0005509 calcium ion binding
CUFF.7343.1	GO:0006260 DNA replication	GO:0005634 nucleus	GO:0003677 DNA binding
CUFF.33586.1	GO:0009624 response to nematode | GO:0006865 amino acid transport | GO:0009734 auxin mediated signaling pathway | GO:0048829 root cap development	GO:0005886 plasma membrane | GO:0016021 integral to membrane	GO:0015171 amino acid transmembrane transporter activity | GO:0015293 symporter activity
CUFF.14032.1	GO:0006351 transcription, DNA-dependent | GO:0006448 regulation of translational elongation	GO:0005840 ribosome	GO:0003746 translation elongation factor activity
CUFF.16018.1	GO:0010162 seed dormancy | GO:0034243 regulation of transcription elongation from RNA polymerase II promoter | GO:0009739 response to gibberellin stimulus | GO:0009910 negative regulation of flower development | GO:0009845 seed germination | GO:0006448 regulation of translational elongation	GO:0005829 cytosol | GO:0005840 ribosome | GO:0005667 transcription factor complex	GO:0003746 translation elongation factor activity | GO:0008270 zinc ion binding | GO:0003677 DNA binding | GO:0003700 sequence-specific DNA binding transcription factor activity
CUFF.36011.1		GO:0005829 cytosol | GO:0005886 plasma membrane
CUFF.34449.1	GO:0006457 protein folding		GO:0031072 heat shock protein binding | GO:0051082 unfolded protein binding
CUFF.18302.1	GO:0006013 mannose metabolic process	GO:0016023 cytoplasmic membrane-bounded vesicle	GO:0004559 alpha-mannosidase activity | GO:0030246 carbohydrate binding | GO:0008270 zinc ion binding
CUFF.25836.1			GO:0017111 nucleoside-triphosphatase activity | GO:0005524 ATP binding
CUFF.39611.1	GO:0015979 photosynthesis	GO:0009543 chloroplast thylakoid lumen | GO:0019898 extrinsic to membrane | GO:0009535 chloroplast thylakoid membrane | GO:0009654 oxygen evolving complex	GO:0005509 calcium ion binding
CUFF.34416.1			GO:0005488 binding
CUFF.32302.1	GO:0006605 protein targeting	GO:0005886 plasma membrane | GO:0009941 chloroplast envelope	GO:0015450 P-P-bond-hydrolysis-driven protein transmembrane transporter activity
CUFF.42760.1	GO:0006118 electron transport	GO:0031225 anchored to membrane	GO:0005507 copper ion binding | GO:0009055 electron carrier activity
CUFF.2677.1	GO:0006094 gluconeogenesis | GO:0006096 glycolysis		GO:0043169 cation binding | GO:0008706 6-phospho-beta-glucosidase activity
CUFF.6508.1	GO:0016310 phosphorylation | GO:0008610 lipid biosynthetic process | GO:0019252 starch biosynthetic process | GO:0009416 response to light stimulus | GO:0015979 photosynthesis | GO:0006090 pyruvate metabolic process | GO:0015976 carbon utilization	GO:0009507 chloroplast | GO:0005829 cytosol	GO:0016874 ligase activity | GO:0046872 metal ion binding | GO:0050242 pyruvate, phosphate dikinase activity | GO:0016301 kinase activity | GO:0005524 ATP binding
CUFF.31580.1	GO:0006629 lipid metabolic process		GO:0016788 hydrolase activity, acting on ester bonds
CUFF.31066.3	GO:0046686 response to cadmium ion | GO:0006096 glycolysis | GO:0055114 oxidation-reduction process | GO:0006094 gluconeogenesis | GO:0009097 isoleucine biosynthetic process | GO:0009098 leucine biosynthetic process | GO:0009099 valine biosynthetic process	GO:0005759 mitochondrial matrix | GO:0005634 nucleus | GO:0005829 cytosol | GO:0045254 pyruvate dehydrogenase complex	GO:0004739 pyruvate dehydrogenase (acetyl-transferring) activity
CUFF.12348.1	GO:0043631 RNA polyadenylation | GO:0006351 transcription, DNA-dependent	GO:0005634 nucleus | GO:0009536 plastid	GO:0003723 RNA binding | GO:0004652 polynucleotide adenylyltransferase activity
CUFF.27997.1			GO:0003676 nucleic acid binding | GO:0005524 ATP binding | GO:0008026 ATP-dependent helicase activity
CUFF.40799.1	GO:0055114 oxidation-reduction process | GO:0006118 electron transport | GO:0006570 tyrosine metabolic process		GO:0020037 heme binding | GO:0009055 electron carrier activity | GO:0047085 hydroxyphenylacetonitrile 2-monooxygenase activity | GO:0050592 4-hydroxyphenylacetaldehyde oxime monooxygenase activity | GO:0019825 oxygen binding
CUFF.24439.2		GO:0005737 cytoplasm
CUFF.23455.1	GO:0006355 regulation of transcription, DNA-dependent	GO:0005667 transcription factor complex	GO:0003700 sequence-specific DNA binding transcription factor activity | GO:0003677 DNA binding
CUFF.1194.1	GO:0022621 shoot system development | GO:0048364 root development | GO:0051503 adenine nucleotide transport | GO:0048316 seed development	GO:0005789 endoplasmic reticulum membrane | GO:0005743 mitochondrial inner membrane | GO:0016021 integral to membrane	GO:0005488 binding | GO:0005471 ATP:ADP antiporter activity
CUFF.8015.1	GO:0008612 peptidyl-lysine modification to hypusine | GO:0050983 deoxyhypusine biosynthetic process from spermidine, using deoxyhypusine synthase		GO:0034038 deoxyhypusine synthase activity
CUFF.39067.1		GO:0016023 cytoplasmic membrane-bounded vesicle | GO:0016021 integral to membrane
CUFF.19962.1	GO:0006355 regulation of transcription, DNA-dependent	GO:0005634 nucleus	GO:0003677 DNA binding
CUFF.12846.1	GO:0008654 phospholipid biosynthetic process | GO:0006021 inositol biosynthetic process | GO:0019872 streptomycin biosynthetic process	GO:0005737 cytoplasm	GO:0004512 inositol-3-phosphate synthase activity | GO:0000166 nucleotide binding
CUFF.26457.1			GO:0016787 hydrolase activity
CUFF.27533.2		GO:0009536 plastid
CUFF.17148.2	GO:0006355 regulation of transcription, DNA-dependent | GO:0055114 oxidation-reduction process	GO:0005667 transcription factor complex	GO:0050660 flavin adenine dinucleotide binding | GO:0003700 sequence-specific DNA binding transcription factor activity | GO:0004499 flavin-containing monooxygenase activity | GO:0043565 sequence-specific DNA binding | GO:0050661 NADP binding
CUFF.23080.1	GO:0031425 chloroplast RNA processing		GO:0005488 binding
CUFF.23357.1			GO:0008270 zinc ion binding | GO:0016874 ligase activity
CUFF.33159.1	GO:0006281 DNA repair	GO:0005634 nucleus	GO:0008081 phosphoric diester hydrolase activity
CUFF.12545.2	GO:0035556 intracellular signal transduction | GO:0000160 two-component signal transduction system (phosphorelay) | GO:0016310 phosphorylation | GO:0009736 cytokinin mediated signaling pathway | GO:0006355 regulation of transcription, DNA-dependent	GO:0005622 intracellular	GO:0016301 kinase activity | GO:0000156 two-component response regulator activity
CUFF.2057.1		GO:0005739 mitochondrion
CUFF.11208.1	GO:0032851 positive regulation of Rab GTPase activity	GO:0005622 intracellular	GO:0005097 Rab GTPase activator activity | GO:0005509 calcium ion binding
CUFF.20672.1	GO:0006355 regulation of transcription, DNA-dependent	GO:0009941 chloroplast envelope | GO:0005667 transcription factor complex	GO:0003700 sequence-specific DNA binding transcription factor activity | GO:0003677 DNA binding
CUFF.4301.1		GO:0005829 cytosol | GO:0009506 plasmodesma | GO:0005886 plasma membrane
CUFF.13096.1	GO:0006412 translation | GO:0031348 negative regulation of defense response | GO:0006260 DNA replication | GO:0042254 ribosome biogenesis | GO:0009793 embryo development ending in seed dormancy	GO:0005840 ribosome | GO:0005634 nucleus | GO:0005663 DNA replication factor C complex | GO:0042575 DNA polymerase complex	GO:0003887 DNA-directed DNA polymerase activity | GO:0019843 rRNA binding | GO:0003735 structural constituent of ribosome | GO:0003689 DNA clamp loader activity | GO:0005524 ATP binding
CUFF.17322.1	GO:0006810 transport	GO:0016021 integral to membrane
CUFF.25685.1	GO:0006481 C-terminal protein methylation | GO:0006644 phospholipid metabolic process	GO:0016021 integral to membrane	GO:0008170 N-methyltransferase activity | GO:0004671 protein C-terminal S-isoprenylcysteine carboxyl O-methyltransferase activity
CUFF.27392.1			GO:0005488 binding
CUFF.1974.1	GO:0008152 metabolic process	GO:0005739 mitochondrion	GO:0016874 ligase activity
CUFF.12476.2			GO:0003676 nucleic acid binding | GO:0005524 ATP binding | GO:0008026 ATP-dependent helicase activity
CUFF.10108.1	GO:0042742 defense response to bacterium | GO:0005975 carbohydrate metabolic process | GO:0009772 photosynthetic electron transport in photosystem II	GO:0009941 chloroplast envelope | GO:0009535 chloroplast thylakoid membrane	GO:0004553 hydrolase activity, hydrolyzing O-glycosyl compounds | GO:0043169 cation binding | GO:0005515 protein binding
CUFF.3871.1	GO:0006184 GTP catabolic process		GO:0005525 GTP binding | GO:0003924 GTPase activity
CUFF.19626.1		GO:0005739 mitochondrion	GO:0005488 binding
CUFF.24969.1	GO:0016310 phosphorylation | GO:0006769 nicotinamide metabolic process | GO:0046497 nicotinate nucleotide metabolic process		GO:0003951 NAD+ kinase activity | GO:0042736 NADH kinase activity
CUFF.35510.1	GO:0034968 histone lysine methylation | GO:0006355 regulation of transcription, DNA-dependent | GO:0006554 lysine catabolic process	GO:0005634 nucleus	GO:0008270 zinc ion binding | GO:0018024 histone-lysine N-methyltransferase activity | GO:0003677 DNA binding
CUFF.32124.1		GO:0005739 mitochondrion
CUFF.6990.1	GO:0009268 response to pH | GO:0006468 protein phosphorylation | GO:0007165 signal transduction | GO:0009069 serine family amino acid metabolic process		GO:0004683 calmodulin-dependent protein kinase activity | GO:0005515 protein binding | GO:0005524 ATP binding
CUFF.42215.1	GO:0007047 cellular cell wall organization	GO:0005576 extracellular region | GO:0005618 cell wall
CUFF.17526.1		GO:0009536 plastid | GO:0016020 membrane
CUFF.27934.1	GO:0046686 response to cadmium ion | GO:0042325 regulation of phosphorylation	GO:0005886 plasma membrane | GO:0005829 cytosol	GO:0008601 protein phosphatase type 2A regulator activity | GO:0005488 binding
CUFF.11366.1	GO:0009664 plant-type cell wall organization | GO:0042546 cell wall biogenesis	GO:0005618 cell wall	GO:0005199 structural constituent of cell wall
CUFF.1849.1		GO:0016023 cytoplasmic membrane-bounded vesicle	GO:0005488 binding
CUFF.6885.1	GO:0006396 RNA processing	GO:0009536 plastid	GO:0003723 RNA binding | GO:0000166 nucleotide binding
CUFF.39373.1	GO:0006810 transport	GO:0031969 chloroplast membrane | GO:0016021 integral to membrane	GO:0005215 transporter activity
CUFF.892.1		GO:0005759 mitochondrial matrix | GO:0009536 plastid
CUFF.26713.1	GO:0006468 protein phosphorylation | GO:0007165 signal transduction	GO:0016023 cytoplasmic membrane-bounded vesicle | GO:0016021 integral to membrane	GO:0004872 receptor activity | GO:0004672 protein kinase activity | GO:0005524 ATP binding
CUFF.13748.1	GO:0005978 glycogen biosynthetic process | GO:0010021 amylopectin biosynthetic process | GO:0005985 sucrose metabolic process	GO:0009570 chloroplast stroma	GO:0004553 hydrolase activity, hydrolyzing O-glycosyl compounds | GO:0043169 cation binding | GO:0003844 1,4-alpha-glucan branching enzyme activity
CUFF.21717.1	GO:0003333 amino acid transmembrane transport	GO:0016021 integral to membrane	GO:0015171 amino acid transmembrane transporter activity
CUFF.19766.1	GO:0080167 response to karrikin		GO:0005524 ATP binding
CUFF.1123.1		GO:0009534 chloroplast thylakoid
CUFF.14917.1	GO:0046777 protein autophosphorylation | GO:0009069 serine family amino acid metabolic process		GO:0004683 calmodulin-dependent protein kinase activity | GO:0005524 ATP binding
CUFF.43228.1	GO:0015700 arsenite transport | GO:0009793 embryo development ending in seed dormancy | GO:0012501 programmed cell death | GO:0042344 indole glucosinolate catabolic process | GO:0046938 phytochelatin biosynthetic process | GO:0052544 defense response by callose deposition in cell wall | GO:0046685 response to arsenic-containing substance | GO:0042742 defense response to bacterium | GO:0046686 res…	GO:0005829 cytosol | GO:0005783 endoplasmic reticulum	GO:0071992 phytochelatin transmembrane transporter activity | GO:0015446 arsenite-transmembrane transporting ATPase activity | GO:0046870 cadmium ion binding | GO:0004190 aspartic-type endopeptidase activity | GO:0005507 copper ion binding | GO:0016756 glutathione gamma-glutamylcysteinyltransferase activity
CUFF.22823.1	GO:0042254 ribosome biogenesis	GO:0005730 nucleolus
CUFF.21414.1	GO:0009825 multidimensional cell growth | GO:0046777 protein autophosphorylation | GO:0046827 positive regulation of protein export from nucleus | GO:0009965 leaf morphogenesis | GO:0009733 response to auxin stimulus | GO:0009729 detection of brassinosteroid stimulus | GO:0009742 brassinosteroid mediated signaling pathway | GO:0009069 serine family amino acid metabolic process	GO:0005886 plasma membrane	GO:0004674 protein serine/threonine kinase activity | GO:0005515 protein binding
CUFF.26473.1	GO:0055085 transmembrane transport	GO:0016021 integral to membrane | GO:0005739 mitochondrion	GO:0005215 transporter activity
CUFF.13543.1			GO:0003676 nucleic acid binding | GO:0005524 ATP binding | GO:0008026 ATP-dependent helicase activity
CUFF.3937.1	GO:0006508 proteolysis		GO:0008234 cysteine-type peptidase activity
CUFF.30232.1		GO:0009506 plasmodesma	GO:0003723 RNA binding | GO:0000166 nucleotide binding | GO:0008270 zinc ion binding
CUFF.29219.2	GO:0009809 lignin biosynthetic process | GO:0032259 methylation | GO:0009805 coumarin biosynthetic process | GO:0009811 stilbene biosynthetic process		GO:0042409 caffeoyl-CoA O-methyltransferase activity | GO:0046872 metal ion binding
CUFF.32.1	GO:0008152 metabolic process		GO:0050505 hydroquinone glucosyltransferase activity
CUFF.32884.1	GO:0006355 regulation of transcription, DNA-dependent | GO:2000904 regulation of starch metabolic process	GO:0005667 transcription factor complex	GO:0008270 zinc ion binding | GO:0044212 transcription regulatory region DNA binding | GO:0043621 protein self-association | GO:0003700 sequence-specific DNA binding transcription factor activity | GO:0046982 protein heterodimerization activity
CUFF.10659.1	GO:0010374 stomatal complex development	GO:0005667 transcription factor complex	GO:0003700 sequence-specific DNA binding transcription factor activity | GO:0003677 DNA binding
CUFF.1472.1	GO:0006810 transport	GO:0031969 chloroplast membrane | GO:0016021 integral to membrane	GO:0005215 transporter activity
CUFF.2522.1	GO:0006012 galactose metabolic process | GO:0006027 glycosaminoglycan catabolic process | GO:0006687 glycosphingolipid metabolic process | GO:0046486 glycerolipid metabolic process	GO:0016023 cytoplasmic membrane-bounded vesicle | GO:0009341 beta-galactosidase complex	GO:0004565 beta-galactosidase activity | GO:0005529 sugar binding | GO:0043169 cation binding
CUFF.3967.1	GO:0006470 protein dephosphorylation	GO:0008287 protein serine/threonine phosphatase complex	GO:0004722 protein serine/threonine phosphatase activity
CUFF.17834.1	GO:0006812 cation transport		GO:0015391 nucleobase:cation symporter activity
CUFF.37422.1	GO:0055114 oxidation-reduction process	GO:0016020 membrane	GO:0032440 2-alkenal reductase [NAD(P)] activity | GO:0008270 zinc ion binding | GO:0016740 transferase activity
CUFF.16270.1		GO:0016023 cytoplasmic membrane-bounded vesicle
CUFF.32407.1	GO:0006891 intra-Golgi vesicle-mediated transport | GO:0006886 intracellular protein transport	GO:0005795 Golgi stack | GO:0005886 plasma membrane	GO:0008565 protein transporter activity
CUFF.479.1	GO:0006457 protein folding	GO:0005886 plasma membrane	GO:0051082 unfolded protein binding | GO:0031072 heat shock protein binding
CUFF.41779.1	GO:0008380 RNA splicing | GO:0006397 mRNA processing	GO:0009570 chloroplast stroma | GO:0030529 ribonucleoprotein complex	GO:0003723 RNA binding
CUFF.11538.1	GO:0009738 abscisic acid mediated signaling pathway	GO:0005737 cytoplasm | GO:0005634 nucleus	GO:0004872 receptor activity | GO:0005515 protein binding | GO:0010427 abscisic acid binding
CUFF.5588.1			GO:0005524 ATP binding
CUFF.1923.1	GO:0005982 starch metabolic process | GO:0009911 positive regulation of flower development | GO:0006096 glycolysis | GO:0006094 gluconeogenesis | GO:0005985 sucrose metabolic process | GO:0006098 pentose-phosphate shunt	GO:0005829 cytosol | GO:0009941 chloroplast envelope | GO:0009570 chloroplast stroma	GO:0004347 glucose-6-phosphate isomerase activity
CUFF.18001.1	GO:0016311 dephosphorylation | GO:0006771 riboflavin metabolic process | GO:0019497 hexachlorocyclohexane metabolic process	GO:0016023 cytoplasmic membrane-bounded vesicle	GO:0052826 inositol hexakisphosphate 2-phosphatase activity | GO:0003993 acid phosphatase activity
CUFF.36685.1	GO:0006468 protein phosphorylation | GO:0006508 proteolysis | GO:0009069 serine family amino acid metabolic process	GO:0005773 vacuole | GO:0009570 chloroplast stroma | GO:0005739 mitochondrion	GO:0004177 aminopeptidase activity | GO:0005524 ATP binding | GO:0008270 zinc ion binding | GO:0008237 metallopeptidase activity | GO:0004674 protein serine/threonine kinase activity
CUFF.12373.1	GO:0006749 glutathione metabolic process | GO:0006803 glutathione conjugation reaction	GO:0005737 cytoplasm	GO:0004364 glutathione transferase activity
CUFF.16214.1	GO:0006508 proteolysis	GO:0005739 mitochondrion | GO:0009507 chloroplast	GO:0004222 metalloendopeptidase activity | GO:0008270 zinc ion binding
CUFF.27561.1	GO:0008152 metabolic process		GO:0003824 catalytic activity
CUFF.17802.1	GO:0008104 protein localization
CUFF.42606.3	GO:0032957 inositol trisphosphate metabolic process | GO:0052746 inositol phosphorylation	GO:0005829 cytosol	GO:0052726 inositol-1,3,4-trisphosphate 5-kinase activity | GO:0047325 inositol tetrakisphosphate 1-kinase activity | GO:0005524 ATP binding | GO:0000287 magnesium ion binding | GO:0052725 inositol-1,3,4-trisphosphate 6-kinase activity
CUFF.14871.1	GO:0035335 peptidyl-tyrosine dephosphorylation | GO:0006570 tyrosine metabolic process		GO:0004725 protein tyrosine phosphatase activity
CUFF.7684.1	GO:0006468 protein phosphorylation | GO:0007165 signal transduction | GO:0055114 oxidation-reduction process | GO:0009069 serine family amino acid metabolic process	GO:0016023 cytoplasmic membrane-bounded vesicle | GO:0016021 integral to membrane	GO:0004872 receptor activity | GO:0004715 non-membrane spanning protein tyrosine kinase activity | GO:0005524 ATP binding | GO:0032440 2-alkenal reductase [NAD(P)] activity | GO:0004674 protein serine/threonine kinase activity
CUFF.18287.1	GO:0006810 transport	GO:0009536 plastid	GO:0005215 transporter activity
CUFF.1153.1		GO:0031225 anchored to membrane
CUFF.27008.1	GO:0006412 translation | GO:0042254 ribosome biogenesis	GO:0005840 ribosome	GO:0003735 structural constituent of ribosome | GO:0019843 rRNA binding
CUFF.32908.1	GO:0006412 translation | GO:0042254 ribosome biogenesis	GO:0005840 ribosome | GO:0009536 plastid	GO:0046872 metal ion binding | GO:0003735 structural constituent of ribosome | GO:0019843 rRNA binding
CUFF.186.1	GO:0008152 metabolic process		GO:0016758 transferase activity, transferring hexosyl groups
CUFF.1889.1	GO:0055114 oxidation-reduction process		GO:0016491 oxidoreductase activity | GO:0033989 3alpha,7alpha,12alpha-trihydroxy-5beta-cholest-24-enoyl-CoA hydratase activity
CUFF.26897.1			GO:0005488 binding
CUFF.7924.1	GO:0007267 cell-cell signaling | GO:0006810 transport	GO:0005886 plasma membrane	GO:0048032 galacturonate binding | GO:0003677 DNA binding
CUFF.34637.1		GO:0005886 plasma membrane
CUFF.18150.1			GO:0005488 binding
CUFF.16851.1	GO:0006891 intra-Golgi vesicle-mediated transport | GO:0006886 intracellular protein transport	GO:0005795 Golgi stack | GO:0005886 plasma membrane	GO:0008565 protein transporter activity
CUFF.17612.1	GO:0030206 chondroitin sulfate biosynthetic process	GO:0016020 membrane	GO:0030158 protein xylosyltransferase activity | GO:0008375 acetylglucosaminyltransferase activity
CUFF.25224.1	GO:0006457 protein folding | GO:0030163 protein catabolic process	GO:0005737 cytoplasm | GO:0000502 proteasome complex | GO:0016020 membrane	GO:0016887 ATPase activity | GO:0005524 ATP binding | GO:0003755 peptidyl-prolyl cis-trans isomerase activity
CUFF.24682.1	GO:0006281 DNA repair	GO:0005634 nucleus	GO:0016818 hydrolase activity, acting on acid anhydrides, in phosphorus-containing anhydrides | GO:0008081 phosphoric diester hydrolase activity | GO:0003676 nucleic acid binding | GO:0008270 zinc ion binding
CUFF.13403.2		GO:0009536 plastid	GO:0016787 hydrolase activity
CUFF.28467.1		GO:0009536 plastid
CUFF.40466.1	GO:0016310 phosphorylation	GO:0016023 cytoplasmic membrane-bounded vesicle	GO:0016301 kinase activity
CUFF.16271.1	GO:0006952 defense response | GO:0005982 starch metabolic process | GO:0005985 sucrose metabolic process	GO:0016023 cytoplasmic membrane-bounded vesicle	GO:0042973 glucan endo-1,3-beta-D-glucosidase activity | GO:0043169 cation binding
CUFF.9290.1	GO:0035556 intracellular signal transduction	GO:0016020 membrane | GO:0016023 cytoplasmic membrane-bounded vesicle
CUFF.21844.1	GO:0015712 hexose phosphate transport | GO:0015713 phosphoglycerate transport | GO:0035436 triose phosphate transmembrane transport | GO:0015758 glucose transport	GO:0009941 chloroplast envelope | GO:0016021 integral to membrane	GO:0071917 triose-phosphate transmembrane transporter activity | GO:0005355 glucose transmembrane transporter activity | GO:0015120 phosphoglycerate transmembrane transporter activity | GO:0015297 antiporter activity
CUFF.38903.1			GO:0016787 hydrolase activity
CUFF.6323.1	GO:0016042 lipid catabolic process | GO:0006446 regulation of translational initiation	GO:0016023 cytoplasmic membrane-bounded vesicle | GO:0016020 membrane | GO:0005840 ribosome	GO:0016298 lipase activity | GO:0003743 translation initiation factor activity
CUFF.42342.1	GO:0006364 rRNA processing | GO:0009069 serine family amino acid metabolic process | GO:0016310 phosphorylation	GO:0032040 small-subunit processome | GO:0016459 myosin complex	GO:0016905 myosin heavy chain kinase activity
CUFF.15851.1	GO:0030042 actin filament depolymerization | GO:0048767 root hair elongation | GO:0051017 actin filament bundle assembly | GO:0051014 actin filament severing | GO:0009737 response to abscisic acid stimulus | GO:0051764 actin crosslink formation | GO:0016482 cytoplasmic transport	GO:0005829 cytosol	GO:0051015 actin filament binding
CUFF.39435.1	GO:0008152 metabolic process		GO:0050505 hydroquinone glucosyltransferase activity
CUFF.4885.1	GO:0008299 isoprenoid biosynthetic process | GO:0015979 photosynthesis | GO:0006694 steroid biosynthetic process		GO:0000010 trans-hexaprenyltranstransferase activity
CUFF.8369.1	GO:0055114 oxidation-reduction process | GO:0006118 electron transport | GO:0019852 L-ascorbic acid metabolic process	GO:0046658 anchored to plasma membrane | GO:0009506 plasmodesma | GO:0016023 cytoplasmic membrane-bounded vesicle	GO:0005507 copper ion binding | GO:0008447 L-ascorbate oxidase activity
CUFF.17324.1		GO:0005739 mitochondrion	GO:0005488 binding
CUFF.38193.1	GO:0015700 arsenite transport | GO:0042344 indole glucosinolate catabolic process | GO:0046938 phytochelatin biosynthetic process | GO:0052544 defense response by callose deposition in cell wall | GO:0009809 lignin biosynthetic process | GO:0046685 response to arsenic-containing substance | GO:0042742 defense response to bacterium | GO:0010337 regulation of salicylic acid metabolic process | GO:0…	GO:0005829 cytosol	GO:0048037 cofactor binding | GO:0008270 zinc ion binding | GO:0071992 phytochelatin transmembrane transporter activity | GO:0016616 oxidoreductase activity, acting on the CH-OH group of donors, NAD or NADP as acceptor | GO:0015446 arsenite-transmembrane transporting ATPase activity | GO:0046870 cadmium ion binding | GO:0005507 copper ion binding | GO:0016756 glutathione gamma-glutamylcysteinyltr…
CUFF.2957.1	GO:0055114 oxidation-reduction process | GO:0006118 electron transport		GO:0020037 heme binding | GO:0033772 flavonoid 3',5'-hydroxylase activity | GO:0009055 electron carrier activity
CUFF.41424.1	GO:0055085 transmembrane transport	GO:0016021 integral to membrane
CUFF.37772.1	GO:0030433 ER-associated protein catabolic process	GO:0016023 cytoplasmic membrane-bounded vesicle | GO:0005886 plasma membrane	GO:0008270 zinc ion binding
CUFF.30020.2	GO:0010264 myo-inositol hexakisphosphate biosynthetic process | GO:0006355 regulation of transcription, DNA-dependent | GO:0009860 pollen tube growth | GO:0016310 phosphorylation | GO:0009846 pollen germination	GO:0005829 cytosol | GO:0005634 nucleus | GO:0005886 plasma membrane	GO:0000823 inositol-1,4,5-trisphosphate 6-kinase activity | GO:0008440 inositol-1,4,5-trisphosphate 3-kinase activity | GO:0051765 inositol tetrakisphosphate kinase activity | GO:0052725 inositol-1,3,4-trisphosphate 6-kinase activity
CUFF.20590.1	GO:0055085 transmembrane transport | GO:0055114 oxidation-reduction process | GO:0015757 galactose transport	GO:0016023 cytoplasmic membrane-bounded vesicle | GO:0005886 plasma membrane | GO:0016021 integral to membrane	GO:0005354 galactose transmembrane transporter activity | GO:0005351 sugar:hydrogen symporter activity | GO:0032440 2-alkenal reductase [NAD(P)] activity
CUFF.31294.1	GO:0015691 cadmium ion transport | GO:0006828 manganese ion transport | GO:0006816 calcium ion transport | GO:0055085 transmembrane transport | GO:0006885 regulation of pH	GO:0012505 endomembrane system | GO:0009705 plant-type vacuole membrane | GO:0016021 integral to membrane	GO:0015369 calcium:hydrogen antiporter activity
CUFF.24287.1		GO:0016023 cytoplasmic membrane-bounded vesicle
CUFF.32713.2	GO:0055085 transmembrane transport | GO:0006816 calcium ion transport	GO:0016021 integral to membrane	GO:0005432 calcium:sodium antiporter activity
CUFF.30686.1	GO:0006144 purine base metabolic process		GO:0047710 bis(5'-adenosyl)-triphosphatase activity
CUFF.32951.1	GO:0010200 response to chitin | GO:0045892 negative regulation of transcription, DNA-dependent | GO:0006950 response to stress	GO:0005667 transcription factor complex	GO:0043565 sequence-specific DNA binding | GO:0003700 sequence-specific DNA binding transcription factor activity
CUFF.11796.1	GO:0006508 proteolysis		GO:0004222 metalloendopeptidase activity | GO:0008270 zinc ion binding
CUFF.13329.1	GO:0006200 ATP catabolic process | GO:0015682 ferric iron transport	GO:0009536 plastid	GO:0005524 ATP binding | GO:0015408 ferric-transporting ATPase activity
CUFF.17501.1	GO:0006468 protein phosphorylation	GO:0009536 plastid	GO:0004672 protein kinase activity | GO:0005524 ATP binding
CUFF.8828.1			GO:0051087 chaperone binding
CUFF.4523.1		GO:0030529 ribonucleoprotein complex	GO:0000166 nucleotide binding | GO:0003723 RNA binding
CUFF.2432.1	GO:0006457 protein folding	GO:0005886 plasma membrane	GO:0051082 unfolded protein binding | GO:0031072 heat shock protein binding
CUFF.29239.1			GO:0005488 binding
CUFF.29917.1	GO:0016310 phosphorylation | GO:0006096 glycolysis | GO:0015979 photosynthesis | GO:0006000 fructose metabolic process | GO:0006012 galactose metabolic process | GO:0006013 mannose metabolic process | GO:0006094 gluconeogenesis | GO:0006098 pentose-phosphate shunt	GO:0010317 pyrophosphate-dependent phosphofructokinase complex, alpha-subunit complex | GO:0005945 6-phosphofructokinase complex	GO:0003872 6-phosphofructokinase activity | GO:0047334 diphosphate-fructose-6-phosphate 1-phosphotransferase activity | GO:0005524 ATP binding
CUFF.17865.1	GO:0006355 regulation of transcription, DNA-dependent	GO:0005667 transcription factor complex	GO:0003700 sequence-specific DNA binding transcription factor activity | GO:0043565 sequence-specific DNA binding
CUFF.18329.1			GO:0003676 nucleic acid binding | GO:0005524 ATP binding | GO:0008026 ATP-dependent helicase activity
CUFF.42061.1		GO:0016020 membrane | GO:0016023 cytoplasmic membrane-bounded vesicle
CUFF.2550.1	GO:0046686 response to cadmium ion | GO:0009651 response to salt stress | GO:0006098 pentose-phosphate shunt | GO:0015976 carbon utilization	GO:0009941 chloroplast envelope | GO:0009570 chloroplast stroma | GO:0005829 cytosol | GO:0009535 chloroplast thylakoid membrane	GO:0046872 metal ion binding | GO:0004802 transketolase activity
CUFF.14518.1			GO:0046872 metal ion binding
CUFF.40735.1	GO:0009414 response to water deprivation | GO:0009651 response to salt stress | GO:0050826 response to freezing | GO:0045893 positive regulation of transcription, DNA-dependent	GO:0005739 mitochondrion
CUFF.16645.1	GO:0009846 pollen germination | GO:0032012 regulation of ARF protein signal transduction | GO:0006508 proteolysis | GO:0043086 negative regulation of catalytic activity | GO:0043087 regulation of GTPase activity	GO:0005737 cytoplasm | GO:0090406 pollen tube	GO:0042802 identical protein binding | GO:0004252 serine-type endopeptidase activity | GO:0005086 ARF guanyl-nucleotide exchange factor activity
CUFF.15583.1	GO:0046686 response to cadmium ion | GO:0006099 tricarboxylic acid cycle	GO:0005739 mitochondrion | GO:0042709 succinate-CoA ligase complex	GO:0004776 succinate-CoA ligase (GDP-forming) activity | GO:0005507 copper ion binding | GO:0005524 ATP binding
CUFF.24056.1	GO:0031167 rRNA methylation	GO:0009536 plastid	GO:0008168 methyltransferase activity
CUFF.6152.1	GO:0042742 defense response to bacterium | GO:0009737 response to abscisic acid stimulus | GO:0006694 steroid biosynthetic process | GO:0008207 C21-steroid hormone metabolic process | GO:0008209 androgen metabolic process | GO:0008210 estrogen metabolic process	GO:0005886 plasma membrane | GO:0005774 vacuolar membrane | GO:0009570 chloroplast stroma | GO:0009579 thylakoid | GO:0005829 cytosol | GO:0048046 apoplast	GO:0003854 3-beta-hydroxy-delta5-steroid dehydrogenase activity | GO:0005507 copper ion binding | GO:0000166 nucleotide binding
CUFF.12341.1		GO:0016023 cytoplasmic membrane-bounded vesicle
CUFF.30929.1	GO:0006184 GTP catabolic process | GO:0045727 positive regulation of translation | GO:0006448 regulation of translational elongation	GO:0009507 chloroplast | GO:0005886 plasma membrane | GO:0005840 ribosome	GO:0003746 translation elongation factor activity | GO:0043022 ribosome binding | GO:0003924 GTPase activity | GO:0005525 GTP binding
CUFF.24117.1			GO:0008270 zinc ion binding
CUFF.21763.1	GO:0015031 protein transport | GO:0007264 small GTPase mediated signal transduction	GO:0005622 intracellular	GO:0005525 GTP binding
CUFF.4338.1	GO:0006468 protein phosphorylation | GO:0006810 transport		GO:0005524 ATP binding | GO:0004672 protein kinase activity | GO:0005215 transporter activity
CUFF.38224.2	GO:0006950 response to stress | GO:0016567 protein ubiquitination	GO:0000151 ubiquitin ligase complex	GO:0004842 ubiquitin-protein ligase activity | GO:0005488 binding
CUFF.10339.1	GO:0006099 tricarboxylic acid cycle | GO:0006121 mitochondrial electron transport, succinate to ubiquinone | GO:0006118 electron transport	GO:0005618 cell wall | GO:0005749 mitochondrial respiratory chain complex II	GO:0050897 cobalt ion binding | GO:0009055 electron carrier activity | GO:0005524 ATP binding | GO:0050660 flavin adenine dinucleotide binding | GO:0008177 succinate dehydrogenase (ubiquinone) activity
CUFF.16447.1	GO:0009617 response to bacterium | GO:0009813 flavonoid biosynthetic process | GO:0009620 response to fungus | GO:0055114 oxidation-reduction process		GO:0045486 naringenin 3-dioxygenase activity
CUFF.36021.1		GO:0005886 plasma membrane
CUFF.16540.1			GO:0005515 protein binding
CUFF.40247.1			GO:0005488 binding
CUFF.22464.1	GO:0016192 vesicle-mediated transport | GO:0006886 intracellular protein transport	GO:0005622 intracellular	GO:0005083 small GTPase regulator activity
CUFF.21910.1	GO:0009098 leucine biosynthetic process | GO:0055114 oxidation-reduction process | GO:0009097 isoleucine biosynthetic process | GO:0009099 valine biosynthetic process	GO:0009536 plastid	GO:0051287 NAD binding | GO:0000287 magnesium ion binding | GO:0003862 3-isopropylmalate dehydrogenase activity
CUFF.14205.1	GO:0055114 oxidation-reduction process | GO:0006118 electron transport		GO:0020037 heme binding | GO:0016705 oxidoreductase activity, acting on paired donors, with incorporation or reduction of molecular oxygen | GO:0004497 monooxygenase activity | GO:0009055 electron carrier activity
CUFF.14519.1	GO:0006355 regulation of transcription, DNA-dependent | GO:2000904 regulation of starch metabolic process	GO:0005667 transcription factor complex	GO:0008270 zinc ion binding | GO:0044212 transcription regulatory region DNA binding | GO:0043621 protein self-association | GO:0003700 sequence-specific DNA binding transcription factor activity | GO:0046982 protein heterodimerization activity
CUFF.12183.1	GO:0006200 ATP catabolic process | GO:0015716 organic phosphonate transport | GO:0015748 organophosphate ester transport	GO:0009941 chloroplast envelope | GO:0043190 ATP-binding cassette (ABC) transporter complex	GO:0015416 organic phosphonate transmembrane-transporting ATPase activity | GO:0005524 ATP binding
CUFF.12005.3	GO:0006888 ER to Golgi vesicle-mediated transport	GO:0005829 cytosol
CUFF.20913.1	GO:0006352 transcription initiation, DNA-dependent | GO:0006355 regulation of transcription, DNA-dependent	GO:0005667 transcription factor complex	GO:0003700 sequence-specific DNA binding transcription factor activity | GO:0003677 DNA binding | GO:0016987 sigma factor activity
CUFF.41547.1	GO:0006855 drug transmembrane transport	GO:0016020 membrane	GO:0015297 antiporter activity | GO:0015238 drug transmembrane transporter activity
CUFF.43226.1	GO:0007275 multicellular organismal development | GO:0030029 actin filament-based process | GO:0006281 DNA repair	GO:0005737 cytoplasm | GO:0005654 nucleoplasm | GO:0005856 cytoskeleton	GO:0005200 structural constituent of cytoskeleton
CUFF.27778.1	GO:0008283 cell proliferation | GO:0006364 rRNA processing	GO:0005730 nucleolus | GO:0005667 transcription factor complex	GO:0003713 transcription coactivator activity
CUFF.7222.1	GO:0055085 transmembrane transport	GO:0016021 integral to membrane	GO:0005509 calcium ion binding
CUFF.3960.1	GO:0006355 regulation of transcription, DNA-dependent	GO:0005634 nucleus	GO:0043565 sequence-specific DNA binding
CUFF.8373.1	GO:0008152 metabolic process		GO:0008168 methyltransferase activity
CUFF.4395.1	GO:0006855 drug transmembrane transport | GO:0009636 response to toxin	GO:0016020 membrane	GO:0015297 antiporter activity | GO:0015238 drug transmembrane transporter activity
CUFF.8186.1	GO:0046686 response to cadmium ion | GO:0006564 L-serine biosynthetic process | GO:0006544 glycine metabolic process | GO:0006566 threonine metabolic process | GO:0042816 vitamin B6 metabolic process	GO:0009570 chloroplast stroma | GO:0009534 chloroplast thylakoid | GO:0005829 cytosol	GO:0030170 pyridoxal phosphate binding | GO:0004648 O-phospho-L-serine:2-oxoglutarate aminotransferase activity
CUFF.42588.1	GO:0006886 intracellular protein transport | GO:0007264 small GTPase mediated signal transduction	GO:0005622 intracellular	GO:0005525 GTP binding | GO:0005215 transporter activity
CUFF.13117.1		GO:0005730 nucleolus | GO:0005829 cytosol | GO:0005732 small nucleolar ribonucleoprotein complex
CUFF.10050.1	GO:0006260 DNA replication | GO:0032508 DNA duplex unwinding | GO:0006310 DNA recombination | GO:0006281 DNA repair	GO:0005657 replication fork | GO:0009379 Holliday junction helicase complex	GO:0043140 ATP-dependent 3'-5' DNA helicase activity | GO:0003676 nucleic acid binding | GO:0005515 protein binding | GO:0005524 ATP binding | GO:0009378 four-way junction helicase activity
CUFF.31620.1		GO:0005739 mitochondrion	GO:0005488 binding
CUFF.9861.1	GO:0006974 response to DNA damage stimulus | GO:0031935 regulation of chromatin silencing | GO:0051570 regulation of histone H3-K9 methylation | GO:0009737 response to abscisic acid stimulus | GO:0006260 DNA replication	GO:0009360 DNA polymerase III complex | GO:0005663 DNA replication factor C complex	GO:0003887 DNA-directed DNA polymerase activity | GO:0003689 DNA clamp loader activity | GO:0005524 ATP binding
CUFF.23549.1	GO:0006364 rRNA processing	GO:0005730 nucleolus | GO:0030529 ribonucleoprotein complex | GO:0005829 cytosol	GO:0003676 nucleic acid binding
CUFF.3722.1		GO:0016021 integral to membrane	GO:0004252 serine-type endopeptidase activity
CUFF.2459.1	GO:0015937 coenzyme A biosynthetic process | GO:0016310 phosphorylation | GO:0015940 pantothenate biosynthetic process		GO:0005524 ATP binding | GO:0004594 pantothenate kinase activity
CUFF.2707.1			GO:0005524 ATP binding
CUFF.41954.1	GO:0006468 protein phosphorylation | GO:0007165 signal transduction | GO:0009069 serine family amino acid metabolic process		GO:0004683 calmodulin-dependent protein kinase activity | GO:0005524 ATP binding
CUFF.39834.6	GO:0010027 thylakoid membrane organization | GO:0006364 rRNA processing	GO:0032040 small-subunit processome | GO:0016021 integral to membrane | GO:0009535 chloroplast thylakoid membrane
CUFF.9943.1	GO:0009909 regulation of flower development | GO:0080164 regulation of nitric oxide metabolic process		GO:0005509 calcium ion binding
CUFF.43194.1	GO:0016192 vesicle-mediated transport | GO:0015031 protein transport	GO:0000815 ESCRT III complex	GO:0005515 protein binding
CUFF.31609.1	GO:0006200 ATP catabolic process	GO:0009535 chloroplast thylakoid membrane	GO:0005516 calmodulin binding | GO:0005524 ATP binding | GO:0008568 microtubule-severing ATPase activity
CUFF.10063.1	GO:0055114 oxidation-reduction process | GO:0006118 electron transport	GO:0009941 chloroplast envelope	GO:0046872 metal ion binding | GO:0009055 electron carrier activity | GO:0010277 chlorophyllide a oxygenase [overall] activity | GO:0051537 2 iron, 2 sulfur cluster binding
CUFF.41246.1	GO:0010026 trichome differentiation | GO:0045787 positive regulation of cell cycle | GO:0031507 heterochromatin assembly | GO:0009909 regulation of flower development | GO:0006349 regulation of gene expression by genetic imprinting | GO:0010214 seed coat development | GO:0009555 pollen development | GO:0048366 leaf development | GO:0016573 histone acetylation | GO:0008283 cell proliferation | GO:…	GO:0080008 CUL4 RING ubiquitin ligase complex | GO:0016585 chromatin remodeling complex | GO:0009507 chloroplast | GO:0000123 histone acetyltransferase complex	GO:0005515 protein binding | GO:0004402 histone acetyltransferase activity
CUFF.32461.1	GO:0055085 transmembrane transport | GO:0006821 chloride transport	GO:0016021 integral to membrane	GO:0005247 voltage-gated chloride channel activity
CUFF.8155.3	GO:0043161 proteasomal ubiquitin-dependent protein catabolic process | GO:0006289 nucleotide-excision repair	GO:0005634 nucleus	GO:0070628 proteasome binding | GO:0043130 ubiquitin binding
CUFF.22296.1	GO:0030029 actin filament-based process	GO:0005634 nucleus | GO:0005856 cytoskeleton	GO:0005200 structural constituent of cytoskeleton
CUFF.40567.1	GO:0002103 endonucleolytic cleavage of tetracistronic rRNA transcript (SSU-rRNA, LSU-rRNA, 4.5S-rRNA, 5S-rRNA) | GO:0009657 plastid organization	GO:0009507 chloroplast | GO:0005739 mitochondrion	GO:0008270 zinc ion binding
CUFF.43220.1	GO:0006542 glutamine biosynthetic process | GO:0042128 nitrate assimilation | GO:0009252 peptidoglycan biosynthetic process	GO:0005618 cell wall | GO:0009506 plasmodesma | GO:0022626 cytosolic ribosome | GO:0005886 plasma membrane	GO:0005507 copper ion binding | GO:0005524 ATP binding | GO:0005515 protein binding | GO:0004356 glutamate-ammonia ligase activity
CUFF.12656.1	GO:0006508 proteolysis	GO:0005739 mitochondrion	GO:0004222 metalloendopeptidase activity | GO:0008270 zinc ion binding
CUFF.3326.1	GO:0006646 phosphatidylethanolamine biosynthetic process	GO:0005739 mitochondrion	GO:0004306 ethanolamine-phosphate cytidylyltransferase activity
CUFF.28370.1	GO:0006487 protein N-linked glycosylation	GO:0016020 membrane | GO:0005739 mitochondrion	GO:0004559 alpha-mannosidase activity | GO:0004571 mannosyl-oligosaccharide 1,2-alpha-mannosidase activity | GO:0005509 calcium ion binding
CUFF.35524.1		GO:0009536 plastid	GO:0016787 hydrolase activity
CUFF.7230.1			GO:0003676 nucleic acid binding | GO:0005524 ATP binding | GO:0008026 ATP-dependent helicase activity
CUFF.31724.1	GO:0048573 photoperiodism, flowering | GO:0030036 actin cytoskeleton organization | GO:0006396 RNA processing	GO:0005634 nucleus	GO:0003779 actin binding | GO:0017048 Rho GTPase binding
CUFF.31180.1	GO:0006364 rRNA processing	GO:0005840 ribosome	GO:0016779 nucleotidyltransferase activity | GO:0043022 ribosome binding
CUFF.23232.1	GO:0006468 protein phosphorylation | GO:0055114 oxidation-reduction process | GO:0007169 transmembrane receptor protein tyrosine kinase signaling pathway | GO:0009069 serine family amino acid metabolic process	GO:0016021 integral to membrane | GO:0009505 plant-type cell wall | GO:0016023 cytoplasmic membrane-bounded vesicle | GO:0009570 chloroplast stroma | GO:0005886 plasma membrane	GO:0004674 protein serine/threonine kinase activity | GO:0005524 ATP binding | GO:0032440 2-alkenal reductase [NAD(P)] activity
CUFF.16534.1	GO:0010150 leaf senescence | GO:0009693 ethylene biosynthetic process | GO:0006952 defense response | GO:0008219 cell death	GO:0005730 nucleolus | GO:0030529 ribonucleoprotein complex | GO:0005829 cytosol	GO:0003723 RNA binding | GO:0000166 nucleotide binding
CUFF.12674.1	GO:0006446 regulation of translational initiation	GO:0005840 ribosome	GO:0003743 translation initiation factor activity
CUFF.15513.1	GO:0016192 vesicle-mediated transport | GO:0006886 intracellular protein transport	GO:0030121 AP-1 adaptor complex	GO:0008565 protein transporter activity | GO:0030276 clathrin binding
CUFF.33512.1	GO:0080056 petal vascular tissue pattern formation | GO:0048364 root development | GO:0010305 leaf vascular tissue pattern formation | GO:0000478 endonucleolytic cleavage involved in rRNA processing | GO:0048366 leaf development | GO:0010588 cotyledon vascular tissue pattern formation | GO:0080057 sepal vascular tissue pattern formation	GO:0005829 cytosol | GO:0005730 nucleolus	GO:0003676 nucleic acid binding | GO:0000166 nucleotide binding
CUFF.26618.1	GO:0007018 microtubule-based movement	GO:0005874 microtubule	GO:0005524 ATP binding | GO:0003777 microtubule motor activity
CUFF.6788.3	GO:0016310 phosphorylation | GO:0016114 terpenoid biosynthetic process | GO:0006694 steroid biosynthetic process	GO:0009509 chromoplast | GO:0009507 chloroplast	GO:0050515 4-(cytidine 5'-diphospho)-2-C-methyl-D-erythritol kinase activity | GO:0005524 ATP binding
CUFF.16809.1	GO:0016579 protein deubiquitination | GO:0016567 protein ubiquitination		GO:0005524 ATP binding | GO:0004842 ubiquitin-protein ligase activity
CUFF.31313.1	GO:0006164 purine nucleotide biosynthetic process | GO:0006144 purine base metabolic process | GO:0006522 alanine metabolic process | GO:0006531 aspartate metabolic process	GO:0009507 chloroplast	GO:0004019 adenylosuccinate synthase activity | GO:0005525 GTP binding | GO:0000287 magnesium ion binding
CUFF.29979.1	GO:0006526 arginine biosynthetic process | GO:0000051 urea cycle intermediate metabolic process | GO:0016310 phosphorylation | GO:0042967 acyl-carrier-protein biosynthetic process	GO:0009536 plastid | GO:0005739 mitochondrion	GO:0003991 acetylglutamate kinase activity | GO:0004042 acetyl-CoA:L-glutamate N-acetyltransferase activity
CUFF.38244.1	GO:0007018 microtubule-based movement	GO:0005874 microtubule	GO:0005524 ATP binding | GO:0003777 microtubule motor activity
CUFF.41504.1	GO:0006468 protein phosphorylation		GO:0005524 ATP binding | GO:0004672 protein kinase activity
CUFF.25436.1	GO:0009561 megagametogenesis | GO:0055114 oxidation-reduction process | GO:0006564 L-serine biosynthetic process | GO:0006544 glycine metabolic process | GO:0006566 threonine metabolic process	GO:0005829 cytosol | GO:0005739 mitochondrion | GO:0009570 chloroplast stroma | GO:0016020 membrane	GO:0051287 NAD binding | GO:0004617 phosphoglycerate dehydrogenase activity | GO:0005524 ATP binding | GO:0016597 amino acid binding
CUFF.21645.1	GO:0006457 protein folding | GO:0034605 cellular response to heat | GO:0034620 cellular response to unfolded protein | GO:0070417 cellular response to cold	GO:0009506 plasmodesma | GO:0005886 plasma membrane | GO:0005829 cytosol | GO:0005783 endoplasmic reticulum	GO:0005516 calmodulin binding
CUFF.11016.1	GO:0006629 lipid metabolic process	GO:0016023 cytoplasmic membrane-bounded vesicle	GO:0004091 carboxylesterase activity
CUFF.27183.1	GO:0009853 photorespiration | GO:0006120 mitochondrial electron transport, NADH to ubiquinone | GO:0006744 ubiquinone biosynthetic process | GO:0006814 sodium ion transport | GO:0015992 proton transport	GO:0005747 mitochondrial respiratory chain complex I	GO:0008137 NADH dehydrogenase (ubiquinone) activity
CUFF.39562.1	GO:0006950 response to stress | GO:0006468 protein phosphorylation | GO:0009069 serine family amino acid metabolic process		GO:0005524 ATP binding | GO:0004674 protein serine/threonine kinase activity
CUFF.23340.1		GO:0005739 mitochondrion | GO:0009507 chloroplast	GO:0008270 zinc ion binding
CUFF.40407.1	GO:0032259 methylation		GO:0008168 methyltransferase activity
CUFF.13549.1	GO:0042545 cell wall modification | GO:0007047 cellular cell wall organization | GO:0043086 negative regulation of catalytic activity | GO:0005982 starch metabolic process | GO:0005985 sucrose metabolic process	GO:0009505 plant-type cell wall | GO:0005576 extracellular region	GO:0030599 pectinesterase activity | GO:0045330 aspartyl esterase activity | GO:0004857 enzyme inhibitor activity
CUFF.12256.1		GO:0009536 plastid
CUFF.24967.2	GO:0032851 positive regulation of Rab GTPase activity	GO:0005622 intracellular	GO:0005097 Rab GTPase activator activity
CUFF.27086.1	GO:0006355 regulation of transcription, DNA-dependent | GO:0006281 DNA repair	GO:0005667 transcription factor complex	GO:0003700 sequence-specific DNA binding transcription factor activity | GO:0008026 ATP-dependent helicase activity | GO:0005524 ATP binding | GO:0003684 damaged DNA binding
CUFF.30318.1		GO:0009536 plastid
CUFF.33916.1	GO:0006810 transport	GO:0016021 integral to membrane	GO:0005524 ATP binding | GO:0005471 ATP:ADP antiporter activity
CUFF.25568.1	GO:0051510 regulation of unidimensional cell growth | GO:0006468 protein phosphorylation | GO:0006508 proteolysis | GO:0009791 post-embryonic development | GO:0009742 brassinosteroid mediated signaling pathway | GO:0009069 serine family amino acid metabolic process | GO:0006510 ATP-dependent proteolysis	GO:0009506 plasmodesma | GO:0005886 plasma membrane	GO:0008270 zinc ion binding | GO:0004674 protein serine/threonine kinase activity | GO:0004176 ATP-dependent peptidase activity | GO:0005524 ATP binding | GO:0004715 non-membrane spanning protein tyrosine kinase activity
CUFF.10774.1			GO:0005488 binding
CUFF.13379.1	GO:0006118 electron transport	GO:0031225 anchored to membrane | GO:0016023 cytoplasmic membrane-bounded vesicle	GO:0005507 copper ion binding | GO:0009055 electron carrier activity
CUFF.23360.1	GO:0032312 regulation of ARF GTPase activity | GO:0046686 response to cadmium ion | GO:0000162 tryptophan biosynthetic process | GO:0006107 oxaloacetate metabolic process | GO:0006522 alanine metabolic process | GO:0006525 arginine metabolic process | GO:0006531 aspartate metabolic process | GO:0006534 cysteine metabolic process | GO:0006536 glutamate metabolic process | GO:0006560 proline metabo…	GO:0005829 cytosol | GO:0005739 mitochondrion | GO:0005634 nucleus	GO:0005507 copper ion binding | GO:0008060 ARF GTPase activator activity | GO:0008270 zinc ion binding | GO:0004069 L-aspartate:2-oxoglutarate aminotransferase activity | GO:0080130 L-phenylalanine:2-oxoglutarate aminotransferase activity | GO:0003677 DNA binding | GO:0030170 pyridoxal phosphate binding
CUFF.18873.1	GO:0006468 protein phosphorylation	GO:0010287 plastoglobule	GO:0004672 protein kinase activity | GO:0005524 ATP binding
CUFF.11567.1		GO:0005739 mitochondrion
CUFF.20904.1	GO:0006468 protein phosphorylation | GO:0007165 signal transduction | GO:0009069 serine family amino acid metabolic process		GO:0004697 protein kinase C activity | GO:0005524 ATP binding
CUFF.4387.1	GO:0016117 carotenoid biosynthetic process | GO:0009965 leaf morphogenesis | GO:0009658 chloroplast organization | GO:0010239 chloroplast mRNA processing	GO:0009501 amyloplast | GO:0009513 etioplast | GO:0009509 chromoplast | GO:0009537 proplastid | GO:0009507 chloroplast
CUFF.8618.1	GO:0006355 regulation of transcription, DNA-dependent	GO:0005667 transcription factor complex	GO:0003700 sequence-specific DNA binding transcription factor activity | GO:0043565 sequence-specific DNA binding | GO:0046983 protein dimerization activity
CUFF.42067.1		GO:0009536 plastid
CUFF.28338.1	GO:0008643 carbohydrate transport	GO:0016020 membrane	GO:0008430 selenium binding | GO:0045735 nutrient reservoir activity
CUFF.12121.2	GO:0009910 negative regulation of flower development | GO:0051568 histone H3-K4 methylation | GO:0010452 histone H3-K36 methylation	GO:0080008 CUL4 RING ubiquitin ligase complex | GO:0005829 cytosol | GO:0005834 heterotrimeric G-protein complex	GO:0005515 protein binding | GO:0000166 nucleotide binding
CUFF.1084.1	GO:0009567 double fertilization forming a zygote and endosperm | GO:0005982 starch metabolic process | GO:0005985 sucrose metabolic process		GO:0030599 pectinesterase activity | GO:0046910 pectinesterase inhibitor activity
CUFF.4130.1	GO:0006355 regulation of transcription, DNA-dependent	GO:0005667 transcription factor complex	GO:0003700 sequence-specific DNA binding transcription factor activity | GO:0003677 DNA binding
CUFF.3492.1		GO:0009536 plastid
CUFF.9529.1	GO:0006446 regulation of translational initiation	GO:0005852 eukaryotic translation initiation factor 3 complex | GO:0005840 ribosome	GO:0003743 translation initiation factor activity
CUFF.40434.1	GO:0010200 response to chitin	GO:0005773 vacuole | GO:0005739 mitochondrion
CUFF.21235.1	GO:0016567 protein ubiquitination	GO:0000151 ubiquitin ligase complex	GO:0004842 ubiquitin-protein ligase activity | GO:0005488 binding
CUFF.9129.1			GO:0005488 binding
CUFF.26117.1	GO:0009620 response to fungus | GO:0006950 response to stress | GO:0007568 aging
CUFF.41019.1	GO:0006468 protein phosphorylation | GO:0009069 serine family amino acid metabolic process	GO:0009506 plasmodesma | GO:0005886 plasma membrane	GO:0005529 sugar binding | GO:0004715 non-membrane spanning protein tyrosine kinase activity | GO:0004712 protein serine/threonine/tyrosine kinase activity | GO:0005524 ATP binding | GO:0004674 protein serine/threonine kinase activity
CUFF.4775.1	GO:0040007 growth	GO:0016023 cytoplasmic membrane-bounded vesicle | GO:0009505 plant-type cell wall
CUFF.21920.4	GO:0009934 regulation of meristem structural organization | GO:0009414 response to water deprivation | GO:0010480 microsporocyte differentiation | GO:0005983 starch catabolic process | GO:0010075 regulation of meristem growth | GO:0007169 transmembrane receptor protein tyrosine kinase signaling pathway | GO:0006468 protein phosphorylation | GO:0055114 oxidation-reduction process | GO:0048229 game…	GO:0016021 integral to membrane | GO:0005829 cytosol | GO:0009570 chloroplast stroma | GO:0005886 plasma membrane | GO:0005634 nucleus	GO:0016161 beta-amylase activity | GO:0043621 protein self-association | GO:0032440 2-alkenal reductase [NAD(P)] activity | GO:0004709 MAP kinase kinase kinase activity | GO:0004872 receptor activity | GO:0033612 receptor serine/threonine kinase binding | GO:0005524 ATP binding
CUFF.35360.1	GO:0006412 translation | GO:0042254 ribosome biogenesis	GO:0005840 ribosome | GO:0009941 chloroplast envelope | GO:0009570 chloroplast stroma	GO:0003735 structural constituent of ribosome | GO:0019843 rRNA binding
CUFF.10471.1	GO:0006013 mannose metabolic process | GO:0006000 fructose metabolic process	GO:0016020 membrane	GO:0004571 mannosyl-oligosaccharide 1,2-alpha-mannosidase activity | GO:0005509 calcium ion binding | GO:0004476 mannose-6-phosphate isomerase activity
CUFF.13015.1	GO:0006457 protein folding		GO:0031072 heat shock protein binding | GO:0051082 unfolded protein binding
CUFF.3247.1	GO:0006508 proteolysis	GO:0009941 chloroplast envelope | GO:0009570 chloroplast stroma | GO:0009579 thylakoid | GO:0005739 mitochondrion	GO:0004252 serine-type endopeptidase activity
CUFF.18250.2		GO:0005739 mitochondrion
CUFF.23912.1	GO:0006950 response to stress | GO:0055114 oxidation-reduction process	GO:0005788 endoplasmic reticulum lumen | GO:0016023 cytoplasmic membrane-bounded vesicle	GO:0005524 ATP binding | GO:0032440 2-alkenal reductase [NAD(P)] activity
CUFF.33045.1	GO:0006508 proteolysis	GO:0009570 chloroplast stroma	GO:0004252 serine-type endopeptidase activity
CUFF.35144.1	GO:0006468 protein phosphorylation | GO:0055114 oxidation-reduction process | GO:0007165 signal transduction	GO:0005834 heterotrimeric G-protein complex | GO:0080008 CUL4 RING ubiquitin ligase complex	GO:0042802 identical protein binding | GO:0016874 ligase activity | GO:0004871 signal transducer activity | GO:0004672 protein kinase activity | GO:0005524 ATP binding | GO:0032440 2-alkenal reductase [NAD(P)] activity | GO:0008270 zinc ion binding
CUFF.31933.2	GO:0055085 transmembrane transport	GO:0016023 cytoplasmic membrane-bounded vesicle | GO:0016021 integral to membrane
CUFF.11156.1	GO:0000160 two-component signal transduction system (phosphorelay) | GO:0006468 protein phosphorylation | GO:0035556 intracellular signal transduction | GO:0006355 regulation of transcription, DNA-dependent | GO:0007178 transmembrane receptor protein serine/threonine kinase signaling pathway | GO:0009069 serine family amino acid metabolic process | GO:0007169 transmembrane receptor protein tyrosi…	GO:0005622 intracellular	GO:0000156 two-component response regulator activity | GO:0050254 rhodopsin kinase activity | GO:0005524 ATP binding | GO:0004709 MAP kinase kinase kinase activity | GO:0004714 transmembrane receptor protein tyrosine kinase activity
CUFF.20829.1	GO:0006355 regulation of transcription, DNA-dependent	GO:0005667 transcription factor complex	GO:0003700 sequence-specific DNA binding transcription factor activity | GO:0043565 sequence-specific DNA binding
CUFF.41288.1			GO:0008270 zinc ion binding
CUFF.40228.1	GO:0055114 oxidation-reduction process | GO:0006118 electron transport | GO:0006550 isoleucine catabolic process | GO:0006552 leucine catabolic process | GO:0006574 valine catabolic process	GO:0005739 mitochondrion	GO:0050660 flavin adenine dinucleotide binding | GO:0008470 isovaleryl-CoA dehydrogenase activity
CUFF.20541.1	GO:0042254 ribosome biogenesis | GO:0006412 translation	GO:0005730 nucleolus | GO:0009506 plasmodesma | GO:0005886 plasma membrane | GO:0005618 cell wall | GO:0005774 vacuolar membrane | GO:0022625 cytosolic large ribosomal subunit	GO:0003735 structural constituent of ribosome
CUFF.5218.1	GO:0006260 DNA replication | GO:0051103 DNA ligation involved in DNA repair | GO:0006310 DNA recombination	GO:0005622 intracellular	GO:0003677 DNA binding | GO:0005524 ATP binding | GO:0003910 DNA ligase (ATP) activity
CUFF.8198.1	GO:0007165 signal transduction	GO:0016023 cytoplasmic membrane-bounded vesicle | GO:0016021 integral to membrane	GO:0004872 receptor activity
CUFF.43301.1	GO:0006833 water transport | GO:0055085 transmembrane transport	GO:0016021 integral to membrane | GO:0005886 plasma membrane	GO:0005215 transporter activity
CUFF.27119.1	GO:0010090 trichome morphogenesis | GO:0006355 regulation of transcription, DNA-dependent | GO:2000036 regulation of stem cell maintenance | GO:0001558 regulation of cell growth | GO:0009553 embryo sac development | GO:0051782 negative regulation of cell division | GO:0006349 regulation of gene expression by genetic imprinting | GO:0032875 regulation of DNA endoreduplication | GO:0022619 generati…	GO:0005829 cytosol | GO:0005667 transcription factor complex	GO:0003677 DNA binding | GO:0008134 transcription factor binding
CUFF.5887.1	GO:0000917 barrier septum assembly	GO:0005739 mitochondrion	GO:0005525 GTP binding
CUFF.24404.1	GO:0006355 regulation of transcription, DNA-dependent	GO:0005634 nucleus	GO:0003677 DNA binding | GO:0008270 zinc ion binding
CUFF.8784.1	GO:0006355 regulation of transcription, DNA-dependent	GO:0005634 nucleus	GO:0003677 DNA binding
CUFF.19823.1	GO:0055114 oxidation-reduction process | GO:0006979 response to oxidative stress		GO:0032440 2-alkenal reductase [NAD(P)] activity | GO:0000166 nucleotide binding | GO:0008270 zinc ion binding
CUFF.7192.1	GO:0018279 protein N-linked glycosylation via asparagine	GO:0008250 oligosaccharyltransferase complex	GO:0004579 dolichyl-diphosphooligosaccharide-protein glycotransferase activity
CUFF.10267.1			GO:0005488 binding
CUFF.35181.1		GO:0009536 plastid	GO:0016747 transferase activity, transferring acyl groups other than amino-acyl groups
CUFF.25453.1	GO:0006333 chromatin assembly or disassembly	GO:0000785 chromatin	GO:0003682 chromatin binding
CUFF.33647.1	GO:0009396 folic acid-containing compound biosynthetic process | GO:0055114 oxidation-reduction process | GO:0046487 glyoxylate metabolic process	GO:0009507 chloroplast	GO:0004488 methylenetetrahydrofolate dehydrogenase (NADP+) activity | GO:0004477 methenyltetrahydrofolate cyclohydrolase activity | GO:0000166 nucleotide binding
CUFF.25121.1	GO:0010227 floral organ abscission | GO:2000037 regulation of stomatal complex patterning | GO:0000187 activation of MAPK activity | GO:0009814 defense response, incompatible interaction	GO:0005739 mitochondrion	GO:0004708 MAP kinase kinase activity
CUFF.31255.1	GO:0006468 protein phosphorylation | GO:0055114 oxidation-reduction process | GO:0009813 flavonoid biosynthetic process | GO:0042742 defense response to bacterium | GO:0010359 regulation of anion channel activity | GO:0007169 transmembrane receptor protein tyrosine kinase signaling pathway | GO:0052544 defense response by callose deposition in cell wall | GO:0016045 detection of bacterium | GO:00…	GO:0016021 integral to membrane | GO:0016023 cytoplasmic membrane-bounded vesicle | GO:0019861 flagellum | GO:0005886 plasma membrane	GO:0045431 flavonol synthase activity | GO:0005524 ATP binding | GO:0005515 protein binding | GO:0032440 2-alkenal reductase [NAD(P)] activity | GO:0004675 transmembrane receptor protein serine/threonine kinase activity
CUFF.22917.1	GO:0016573 histone acetylation | GO:0042967 acyl-carrier-protein biosynthetic process	GO:0000123 histone acetyltransferase complex	GO:0004402 histone acetyltransferase activity
CUFF.32223.1	GO:0006468 protein phosphorylation		GO:0005524 ATP binding | GO:0004672 protein kinase activity
CUFF.33858.1	GO:0055114 oxidation-reduction process		GO:0000166 nucleotide binding | GO:0008270 zinc ion binding | GO:0051903 S-(hydroxymethyl)glutathione dehydrogenase activity
CUFF.25126.1	GO:0010227 floral organ abscission | GO:2000037 regulation of stomatal complex patterning | GO:0000187 activation of MAPK activity | GO:0009814 defense response, incompatible interaction	GO:0005739 mitochondrion	GO:0004708 MAP kinase kinase activity
CUFF.1548.1	GO:0006468 protein phosphorylation | GO:0006623 protein targeting to vacuole | GO:0006508 proteolysis | GO:0009069 serine family amino acid metabolic process	GO:0000139 Golgi membrane | GO:0031902 late endosome membrane | GO:0017119 Golgi transport complex | GO:0005802 trans-Golgi network | GO:0030665 clathrin coated vesicle membrane | GO:0005773 vacuole | GO:0005887 integral to plasma membrane	GO:0008233 peptidase activity | GO:0004674 protein serine/threonine kinase activity | GO:0005509 calcium ion binding | GO:0005524 ATP binding
CUFF.3831.1			GO:0008270 zinc ion binding
CUFF.16142.2	GO:0006810 transport | GO:0015979 photosynthesis | GO:0022900 electron transport chain | GO:0006118 electron transport	GO:0042651 thylakoid membrane | GO:0009507 chloroplast	GO:0050660 flavin adenine dinucleotide binding | GO:0050661 NADP binding | GO:0004324 ferredoxin-NADP+ reductase activity
CUFF.41934.1	GO:0007165 signal transduction		GO:0035091 phosphatidylinositol binding
CUFF.6120.1			GO:0005488 binding
CUFF.29049.1	GO:0009821 alkaloid biosynthetic process | GO:0042967 acyl-carrier-protein biosynthetic process		GO:0047180 salutaridinol 7-O-acetyltransferase activity
CUFF.39630.1	GO:0006355 regulation of transcription, DNA-dependent	GO:0005667 transcription factor complex	GO:0003700 sequence-specific DNA binding transcription factor activity | GO:0043565 sequence-specific DNA binding
CUFF.29083.1	GO:0006013 mannose metabolic process	GO:0016023 cytoplasmic membrane-bounded vesicle	GO:0004559 alpha-mannosidase activity | GO:0030246 carbohydrate binding | GO:0008270 zinc ion binding
CUFF.1210.1	GO:0008152 metabolic process		GO:0003824 catalytic activity
CUFF.8146.1	GO:0007018 microtubule-based movement	GO:0005874 microtubule	GO:0005524 ATP binding | GO:0003777 microtubule motor activity
CUFF.20151.1	GO:0000245 spliceosome assembly
CUFF.10338.1	GO:0006284 base-excision repair		GO:0008725 DNA-3-methyladenine glycosylase activity
CUFF.22747.1		GO:0005739 mitochondrion
CUFF.26968.1	GO:0006184 GTP catabolic process		GO:0005525 GTP binding | GO:0003924 GTPase activity
CUFF.3887.1	GO:0009117 nucleotide metabolic process	GO:0009570 chloroplast stroma	GO:0046507 UDPsulfoquinovose synthase activity | GO:0050662 coenzyme binding | GO:0000166 nucleotide binding
CUFF.20400.1		GO:0005739 mitochondrion	GO:0008270 zinc ion binding
CUFF.23934.1	GO:0019853 L-ascorbic acid biosynthetic process | GO:0055114 oxidation-reduction process | GO:0006040 amino sugar metabolic process	GO:0016021 integral to membrane | GO:0009536 plastid | GO:0031966 mitochondrial membrane	GO:0080049 L-gulono-1,4-lactone dehydrogenase activity | GO:0050660 flavin adenine dinucleotide binding | GO:0008762 UDP-N-acetylmuramate dehydrogenase activity | GO:0016633 galactonolactone dehydrogenase activity | GO:0003885 D-arabinono-1,4-lactone oxidase activity
CUFF.17748.1	GO:0006511 ubiquitin-dependent protein catabolic process | GO:0006468 protein phosphorylation | GO:0016579 protein deubiquitination		GO:0004672 protein kinase activity | GO:0004221 ubiquitin thiolesterase activity | GO:0005524 ATP binding | GO:0008242 omega peptidase activity | GO:0008270 zinc ion binding | GO:0008234 cysteine-type peptidase activity
CUFF.2771.1	GO:0006508 proteolysis	GO:0016023 cytoplasmic membrane-bounded vesicle	GO:0004190 aspartic-type endopeptidase activity
CUFF.11622.1		GO:0009506 plasmodesma	GO:0008237 metallopeptidase activity | GO:0008270 zinc ion binding
CUFF.18701.1		GO:0016020 membrane
CUFF.18856.1	GO:0010306 rhamnogalacturonan II biosynthetic process | GO:0019294 keto-3-deoxy-D-manno-octulosonic acid biosynthetic process	GO:0005829 cytosol	GO:0016829 lyase activity | GO:0008676 3-deoxy-8-phosphooctulonate synthase activity
CUFF.32394.1	GO:0055085 transmembrane transport | GO:0008643 carbohydrate transport	GO:0016021 integral to membrane	GO:0022857 transmembrane transporter activity
CUFF.19911.1	GO:0000413 protein peptidyl-prolyl isomerization | GO:0006457 protein folding | GO:0006552 leucine catabolic process | GO:0000051 urea cycle intermediate metabolic process | GO:0006633 fatty acid biosynthetic process | GO:0006550 isoleucine catabolic process | GO:0006574 valine catabolic process	GO:0005759 mitochondrial matrix | GO:0022626 cytosolic ribosome | GO:0009343 biotin carboxylase complex	GO:0016829 lyase activity | GO:0050897 cobalt ion binding | GO:0003755 peptidyl-prolyl cis-trans isomerase activity | GO:0004847 urea carboxylase activity | GO:0005524 ATP binding | GO:0004075 biotin carboxylase activity | GO:0004485 methylcrotonoyl-CoA carboxylase activity
CUFF.32706.1	GO:0009414 response to water deprivation | GO:0009409 response to cold | GO:0009651 response to salt stress | GO:0055114 oxidation-reduction process | GO:0006094 gluconeogenesis | GO:0006096 glycolysis | GO:0019384 caprolactam catabolic process | GO:0046486 glycerolipid metabolic process	GO:0009507 chloroplast	GO:0070401 NADP+ binding | GO:0008106 alcohol dehydrogenase (NADP+) activity | GO:0016229 steroid dehydrogenase activity
CUFF.6195.1	GO:0000278 mitotic cell cycle | GO:0009788 negative regulation of abscisic acid mediated signaling pathway | GO:0009908 flower development | GO:0007202 activation of phospholipase C activity | GO:0032960 regulation of inositol trisphosphate biosynthetic process | GO:0006571 tyrosine biosynthetic process | GO:0009094 L-phenylalanine biosynthetic process | GO:0009742 brassinosteroid mediated signal…	GO:0005774 vacuolar membrane | GO:0044214 fully spanning plasma membrane | GO:0005886 plasma membrane	GO:0005515 protein binding | GO:0004930 G-protein coupled receptor activity
CUFF.30256.1			GO:0005488 binding
CUFF.25013.1	GO:0009825 multidimensional cell growth | GO:0010053 root epidermal cell differentiation | GO:0006032 chitin catabolic process | GO:0043255 regulation of carbohydrate biosynthetic process | GO:0016998 cell wall macromolecule catabolic process | GO:0009414 response to water deprivation | GO:0009651 response to salt stress | GO:0009735 response to cytokinin stimulus | GO:0009408 response to heat | …	GO:0016023 cytoplasmic membrane-bounded vesicle	GO:0004568 chitinase activity
CUFF.9491.1	GO:0006629 lipid metabolic process	GO:0016023 cytoplasmic membrane-bounded vesicle	GO:0016788 hydrolase activity, acting on ester bonds
CUFF.6538.1		GO:0009536 plastid
CUFF.2435.1		GO:0016020 membrane
CUFF.25639.1	GO:0045454 cell redox homeostasis
CUFF.13250.1	GO:0030466 chromatin silencing at silent mating-type cassette | GO:0006270 DNA-dependent DNA replication initiation | GO:0006267 pre-replicative complex assembly	GO:0005664 nuclear origin of replication recognition complex | GO:0005656 pre-replicative complex | GO:0046809 replication compartment	GO:0003688 DNA replication origin binding | GO:0005515 protein binding
CUFF.21742.1			GO:0043424 protein histidine kinase binding
CUFF.33842.1	GO:0006012 galactose metabolic process | GO:0009117 nucleotide metabolic process | GO:0009225 nucleotide-sugar metabolic process		GO:0050662 coenzyme binding | GO:0000166 nucleotide binding | GO:0003978 UDP-glucose 4-epimerase activity
CUFF.26520.1	GO:0043085 positive regulation of catalytic activity | GO:0016485 protein processing	GO:0016021 integral to membrane
CUFF.13688.1			GO:0005524 ATP binding | GO:0004386 helicase activity | GO:0003677 DNA binding | GO:0008270 zinc ion binding
CUFF.42327.1	GO:0042538 hyperosmotic salinity response | GO:0009409 response to cold | GO:0050832 defense response to fungus	GO:0016023 cytoplasmic membrane-bounded vesicle | GO:0016021 integral to membrane
CUFF.33474.1	GO:0006355 regulation of transcription, DNA-dependent		GO:0003677 DNA binding
CUFF.26948.1	GO:0006351 transcription, DNA-dependent | GO:0006144 purine base metabolic process | GO:0006206 pyrimidine base metabolic process	GO:0005730 nucleolus	GO:0003899 DNA-directed RNA polymerase activity | GO:0003677 DNA binding | GO:0032549 ribonucleoside binding | GO:0008270 zinc ion binding
CUFF.9113.1		GO:0016021 integral to membrane
CUFF.1678.1	GO:0006914 autophagy	GO:0045298 tubulin complex	GO:0008017 microtubule binding
CUFF.39787.1	GO:0006470 protein dephosphorylation	GO:0008287 protein serine/threonine phosphatase complex	GO:0046872 metal ion binding | GO:0004722 protein serine/threonine phosphatase activity
CUFF.19074.1	GO:0007049 cell cycle | GO:0006468 protein phosphorylation | GO:0006418 tRNA aminoacylation for protein translation | GO:0009069 serine family amino acid metabolic process		GO:0004812 aminoacyl-tRNA ligase activity | GO:0004713 protein tyrosine kinase activity | GO:0005524 ATP binding | GO:0004693 cyclin-dependent protein kinase activity | GO:0000049 tRNA binding
CUFF.8067.1	GO:0006081 cellular aldehyde metabolic process | GO:0055114 oxidation-reduction process | GO:0006094 gluconeogenesis | GO:0006096 glycolysis | GO:0006547 histidine metabolic process | GO:0006558 L-phenylalanine metabolic process | GO:0006570 tyrosine metabolic process		GO:0004030 aldehyde dehydrogenase [NAD(P)+] activity
CUFF.7576.1	GO:0030244 cellulose biosynthetic process | GO:0009409 response to cold | GO:0007047 cellular cell wall organization | GO:0009846 pollen germination | GO:0009832 plant-type cell wall biogenesis | GO:0005982 starch metabolic process | GO:0005985 sucrose metabolic process | GO:0006011 UDP-glucose metabolic process	GO:0016021 integral to membrane | GO:0005783 endoplasmic reticulum | GO:0005794 Golgi apparatus | GO:0005886 plasma membrane	GO:0016760 cellulose synthase (UDP-forming) activity
CUFF.10130.1	GO:0007047 cellular cell wall organization | GO:0005982 starch metabolic process | GO:0005985 sucrose metabolic process	GO:0016023 cytoplasmic membrane-bounded vesicle | GO:0005618 cell wall | GO:0016021 integral to membrane | GO:0005576 extracellular region	GO:0004650 polygalacturonase activity
CUFF.34033.2	GO:0055114 oxidation-reduction process	GO:0009536 plastid	GO:0016491 oxidoreductase activity | GO:0010181 FMN binding
CUFF.25325.1	GO:0007047 cellular cell wall organization | GO:0005982 starch metabolic process | GO:0005985 sucrose metabolic process | GO:0006011 UDP-glucose metabolic process | GO:0030244 cellulose biosynthetic process	GO:0000139 Golgi membrane | GO:0016021 integral to membrane	GO:0016760 cellulose synthase (UDP-forming) activity | GO:0051753 mannan synthase activity
CUFF.36196.1	GO:0010364 regulation of ethylene biosynthetic process		GO:0005515 protein binding
CUFF.40111.1	GO:0009069 serine family amino acid metabolic process | GO:0016310 phosphorylation	GO:0016459 myosin complex	GO:0016905 myosin heavy chain kinase activity
CUFF.1204.1	GO:0045454 cell redox homeostasis	GO:0016023 cytoplasmic membrane-bounded vesicle	GO:0016853 isomerase activity
CUFF.22782.2	GO:0006810 transport	GO:0016020 membrane	GO:0005215 transporter activity
CUFF.12524.1	GO:0006810 transport	GO:0016021 integral to membrane
CUFF.2289.2	GO:0002009 morphogenesis of an epithelium		GO:0008270 zinc ion binding | GO:0003676 nucleic acid binding
CUFF.19073.1	GO:0006260 DNA replication	GO:0042575 DNA polymerase complex	GO:0003676 nucleic acid binding | GO:0003887 DNA-directed DNA polymerase activity
CUFF.41317.1			GO:0016779 nucleotidyltransferase activity
CUFF.22219.1	GO:0006200 ATP catabolic process | GO:0015886 heme transport	GO:0005886 plasma membrane	GO:0015439 heme-transporting ATPase activity | GO:0005524 ATP binding
CUFF.1868.1			GO:0004519 endonuclease activity | GO:0005524 ATP binding | GO:0004386 helicase activity | GO:0003677 DNA binding | GO:0016740 transferase activity
CUFF.42301.1			GO:0005488 binding
CUFF.37138.1	GO:0006863 purine base transport	GO:0016020 membrane	GO:0005345 purine base transmembrane transporter activity
CUFF.4178.1	GO:0006163 purine nucleotide metabolic process | GO:0016310 phosphorylation | GO:0015949 nucleobase-containing small molecule interconversion | GO:0006144 purine base metabolic process	GO:0005739 mitochondrion	GO:0004385 guanylate kinase activity | GO:0005524 ATP binding
CUFF.21207.1	GO:0006468 protein phosphorylation | GO:0009069 serine family amino acid metabolic process	GO:0005886 plasma membrane	GO:0004683 calmodulin-dependent protein kinase activity | GO:0005509 calcium ion binding | GO:0005524 ATP binding
CUFF.5401.1	GO:0006470 protein dephosphorylation	GO:0008287 protein serine/threonine phosphatase complex	GO:0046872 metal ion binding | GO:0004722 protein serine/threonine phosphatase activity
CUFF.8113.1	GO:0006351 transcription, DNA-dependent | GO:0006144 purine base metabolic process | GO:0006206 pyrimidine base metabolic process	GO:0005730 nucleolus	GO:0003899 DNA-directed RNA polymerase activity | GO:0003677 DNA binding | GO:0032549 ribonucleoside binding
CUFF.19882.1	GO:0009446 putrescine biosynthetic process | GO:0006525 arginine metabolic process | GO:0006560 proline metabolic process | GO:0006206 pyrimidine base metabolic process | GO:0015940 pantothenate biosynthetic process | GO:0019482 beta-alanine metabolic process		GO:0050126 N-carbamoylputrescine amidase activity | GO:0003837 beta-ureidopropionase activity
CUFF.5737.1	GO:0006468 protein phosphorylation	GO:0016023 cytoplasmic membrane-bounded vesicle | GO:0016021 integral to membrane	GO:0050321 tau-protein kinase activity | GO:0005524 ATP binding
CUFF.39706.1	GO:0055085 transmembrane transport	GO:0016020 membrane	GO:0005215 transporter activity
CUFF.40970.1	GO:0006468 protein phosphorylation | GO:0055114 oxidation-reduction process | GO:0007178 transmembrane receptor protein serine/threonine kinase signaling pathway | GO:0009069 serine family amino acid metabolic process	GO:0016021 integral to membrane	GO:0004872 receptor activity | GO:0005524 ATP binding | GO:0004709 MAP kinase kinase kinase activity | GO:0032440 2-alkenal reductase [NAD(P)] activity
CUFF.8295.1			GO:0017111 nucleoside-triphosphatase activity | GO:0005524 ATP binding
CUFF.31459.1	GO:0055085 transmembrane transport	GO:0016021 integral to membrane
CUFF.27416.1	GO:0006468 protein phosphorylation	GO:0009536 plastid	GO:0004713 protein tyrosine kinase activity | GO:0005524 ATP binding
CUFF.17406.2		GO:0005739 mitochondrion | GO:0009507 chloroplast	GO:0008270 zinc ion binding
CUFF.31403.1	GO:0055114 oxidation-reduction process		GO:0003676 nucleic acid binding | GO:0032440 2-alkenal reductase [NAD(P)] activity | GO:0000166 nucleotide binding
CUFF.16607.1	GO:0055114 oxidation-reduction process		GO:0003676 nucleic acid binding | GO:0016491 oxidoreductase activity | GO:0000166 nucleotide binding
CUFF.22587.1		GO:0016023 cytoplasmic membrane-bounded vesicle	GO:0017111 nucleoside-triphosphatase activity | GO:0005524 ATP binding
CUFF.11608.1	GO:0006396 RNA processing | GO:0051252 regulation of RNA metabolic process	GO:0005622 intracellular	GO:0003725 double-stranded RNA binding | GO:0008026 ATP-dependent helicase activity | GO:0005524 ATP binding | GO:0004525 ribonuclease III activity
CUFF.13474.1		GO:0005886 plasma membrane
CUFF.41917.1	GO:0016042 lipid catabolic process | GO:0046486 glycerolipid metabolic process	GO:0005739 mitochondrion	GO:0004806 triglyceride lipase activity
CUFF.35555.1	GO:0006506 GPI anchor biosynthetic process | GO:0031647 regulation of protein stability	GO:0030176 integral to endoplasmic reticulum membrane | GO:0033185 dolichol-phosphate-mannose synthase complex | GO:0000506 glycosylphosphatidylinositol-N-acetylglucosaminyltransferase (GPI-GnT) complex | GO:0000136 alpha-1,6-mannosyltransferase complex	GO:0004582 dolichyl-phosphate beta-D-mannosyltransferase activity
CUFF.10529.1	GO:0000160 two-component signal transduction system (phosphorelay) | GO:0018106 peptidyl-histidine phosphorylation	GO:0016020 membrane | GO:0009365 protein histidine kinase complex	GO:0004872 receptor activity | GO:0000155 two-component sensor activity | GO:0005524 ATP binding
CUFF.11483.1	GO:0006200 ATP catabolic process | GO:0006855 drug transmembrane transport | GO:0015833 peptide transport	GO:0016021 integral to membrane | GO:0009506 plasmodesma | GO:0005886 plasma membrane	GO:0008559 xenobiotic-transporting ATPase activity | GO:0005524 ATP binding | GO:0015440 peptide-transporting ATPase activity
CUFF.39198.1	GO:0009414 response to water deprivation | GO:0005975 carbohydrate metabolic process | GO:0046686 response to cadmium ion	GO:0009507 chloroplast | GO:0005829 cytosol	GO:0004645 phosphorylase activity | GO:0030170 pyridoxal phosphate binding
CUFF.35804.1	GO:0006508 proteolysis	GO:0016023 cytoplasmic membrane-bounded vesicle | GO:0005773 vacuole	GO:0004197 cysteine-type endopeptidase activity
CUFF.11227.1		GO:0005739 mitochondrion	GO:0008026 ATP-dependent helicase activity | GO:0003676 nucleic acid binding | GO:0005524 ATP binding
CUFF.43006.1		GO:0005739 mitochondrion	GO:0003723 RNA binding
CUFF.17361.1	GO:0006355 regulation of transcription, DNA-dependent	GO:0005634 nucleus	GO:0003677 DNA binding
CUFF.42932.1			GO:0008270 zinc ion binding
CUFF.4024.1	GO:0009793 embryo development ending in seed dormancy	GO:0005783 endoplasmic reticulum
CUFF.8014.1	GO:0052546 cell wall pectin metabolic process | GO:0055114 oxidation-reduction process | GO:0005982 starch metabolic process | GO:0005985 sucrose metabolic process | GO:0009117 nucleotide metabolic process	GO:0016023 cytoplasmic membrane-bounded vesicle | GO:0005618 cell wall | GO:0005634 nucleus | GO:0005829 cytosol	GO:0051287 NAD binding | GO:0003979 UDP-glucose 6-dehydrogenase activity
CUFF.34496.1	GO:0016192 vesicle-mediated transport | GO:0006886 intracellular protein transport	GO:0005622 intracellular	GO:0008270 zinc ion binding
CUFF.23172.1	GO:0008152 metabolic process	GO:0009570 chloroplast stroma | GO:0009535 chloroplast thylakoid membrane	GO:0016597 amino acid binding
CUFF.30056.1			GO:0005488 binding
CUFF.29017.2	GO:0006457 protein folding	GO:0016021 integral to membrane | GO:0005783 endoplasmic reticulum
CUFF.40960.1	GO:0006979 response to oxidative stress | GO:0006886 intracellular protein transport | GO:0006888 ER to Golgi vesicle-mediated transport	GO:0030127 COPII vesicle coat | GO:0005829 cytosol	GO:0008270 zinc ion binding | GO:0005215 transporter activity
CUFF.1573.1	GO:0006810 transport	GO:0005622 intracellular	GO:0003676 nucleic acid binding | GO:0000166 nucleotide binding
CUFF.29123.1		GO:0042175 nuclear outer membrane-endoplasmic reticulum membrane network | GO:0005739 mitochondrion	GO:0005509 calcium ion binding
CUFF.2172.1	GO:0006165 nucleoside diphosphate phosphorylation | GO:0009651 response to salt stress | GO:0006228 UTP biosynthetic process | GO:0006183 GTP biosynthetic process | GO:0046686 response to cadmium ion | GO:0006241 CTP biosynthetic process | GO:0006144 purine base metabolic process | GO:0006206 pyrimidine base metabolic process	GO:0005829 cytosol | GO:0005777 peroxisome | GO:0009506 plasmodesma | GO:0005774 vacuolar membrane | GO:0009507 chloroplast | GO:0005886 plasma membrane | GO:0048046 apoplast	GO:0004550 nucleoside diphosphate kinase activity | GO:0046872 metal ion binding | GO:0005524 ATP binding
CUFF.31917.1	GO:0009058 biosynthetic process	GO:0005794 Golgi apparatus
CUFF.3641.2	GO:0009555 pollen development | GO:0006468 protein phosphorylation | GO:0007009 plasma membrane organization | GO:0051301 cell division | GO:0007178 transmembrane receptor protein serine/threonine kinase signaling pathway | GO:0009069 serine family amino acid metabolic process	GO:0005773 vacuole | GO:0005886 plasma membrane | GO:0005829 cytosol	GO:0005524 ATP binding | GO:0004709 MAP kinase kinase kinase activity
CUFF.35329.1		GO:0005886 plasma membrane
CUFF.24809.1		GO:0016021 integral to membrane
CUFF.38507.1			GO:0008270 zinc ion binding | GO:0003677 DNA binding
CUFF.31883.1	GO:0055085 transmembrane transport	GO:0016023 cytoplasmic membrane-bounded vesicle | GO:0016021 integral to membrane
CUFF.25994.1	GO:0007264 small GTPase mediated signal transduction | GO:0015031 protein transport | GO:0006687 glycosphingolipid metabolic process	GO:0005730 nucleolus | GO:0005819 spindle | GO:0005737 cytoplasm | GO:0030427 site of polarized growth | GO:0005886 plasma membrane	GO:0004767 sphingomyelin phosphodiesterase activity | GO:0003924 GTPase activity | GO:0005525 GTP binding
CUFF.11958.1			GO:0003676 nucleic acid binding
CUFF.654.1	GO:0006810 transport	GO:0016021 integral to membrane | GO:0005739 mitochondrion
CUFF.15912.1	GO:0022900 electron transport chain | GO:0006810 transport | GO:0006118 electron transport		GO:0005507 copper ion binding | GO:0009055 electron carrier activity
CUFF.11497.1	GO:0006508 proteolysis		GO:0004222 metalloendopeptidase activity | GO:0008270 zinc ion binding
CUFF.19567.1	GO:0006468 protein phosphorylation | GO:0009735 response to cytokinin stimulus | GO:0009628 response to abiotic stimulus | GO:0009738 abscisic acid mediated signaling pathway | GO:0009069 serine family amino acid metabolic process	GO:0005739 mitochondrion | GO:0016023 cytoplasmic membrane-bounded vesicle | GO:0005634 nucleus	GO:0005524 ATP binding | GO:0004683 calmodulin-dependent protein kinase activity
CUFF.17311.1	GO:0006306 DNA methylation		GO:0003677 DNA binding
CUFF.794.1	GO:0006979 response to oxidative stress | GO:0048510 regulation of timing of transition from vegetative to reproductive phase | GO:0009910 negative regulation of flower development | GO:0048497 maintenance of floral organ identity | GO:0055114 oxidation-reduction process | GO:0006749 glutathione metabolic process | GO:0006804 peroxidase reaction	GO:0009506 plasmodesma | GO:0005667 transcription factor complex	GO:0003700 sequence-specific DNA binding transcription factor activity | GO:0004602 glutathione peroxidase activity
CUFF.13382.1	GO:0016310 phosphorylation	GO:0009505 plant-type cell wall	GO:0016301 kinase activity
CUFF.29215.2		GO:0005739 mitochondrion	GO:0005488 binding
CUFF.8287.1	GO:0006950 response to stress | GO:0006096 glycolysis | GO:0055114 oxidation-reduction process | GO:0006094 gluconeogenesis | GO:0006534 cysteine metabolic process	GO:0005737 cytoplasm	GO:0004459 L-lactate dehydrogenase activity | GO:0000166 nucleotide binding
CUFF.10261.1	GO:0006379 mRNA cleavage | GO:0006378 mRNA polyadenylation | GO:0035194 posttranscriptional gene silencing by RNA | GO:0009793 embryo development ending in seed dormancy	GO:0009506 plasmodesma | GO:0005847 mRNA cleavage and polyadenylation specificity factor complex	GO:0003677 DNA binding | GO:0005515 protein binding | GO:0016787 hydrolase activity
CUFF.26747.1	GO:0009414 response to water deprivation | GO:0009651 response to salt stress | GO:0030244 cellulose biosynthetic process | GO:0009409 response to cold | GO:0007047 cellular cell wall organization | GO:0009832 plant-type cell wall biogenesis | GO:0048367 shoot development | GO:0005982 starch metabolic process | GO:0005985 sucrose metabolic process | GO:0006011 UDP-glucose metabolic process	GO:0016021 integral to membrane | GO:0005794 Golgi apparatus | GO:0005783 endoplasmic reticulum | GO:0005886 plasma membrane	GO:0016760 cellulose synthase (UDP-forming) activity
CUFF.41516.1		GO:0009706 chloroplast inner membrane
CUFF.31964.1	GO:0006470 protein dephosphorylation	GO:0000159 protein phosphatase type 2A complex | GO:0005829 cytosol	GO:0008601 protein phosphatase type 2A regulator activity | GO:0000166 nucleotide binding
CUFF.39753.1	GO:0006468 protein phosphorylation | GO:0009069 serine family amino acid metabolic process		GO:0005524 ATP binding | GO:0004674 protein serine/threonine kinase activity
CUFF.121.1		GO:0005739 mitochondrion | GO:0009706 chloroplast inner membrane
CUFF.6482.1	GO:0030001 metal ion transport		GO:0046872 metal ion binding
CUFF.29721.1	GO:0051504 diterpene phytoalexin precursor biosynthetic process pathway | GO:0009685 gibberellin metabolic process | GO:0016102 diterpenoid biosynthetic process	GO:0009507 chloroplast	GO:0010333 terpene synthase activity | GO:0050554 abietadiene synthase activity | GO:0052678 levopimaradiene synthase activity | GO:0050559 copalyl diphosphate synthase activity | GO:0009905 ent-copalyl diphosphate synthase activity | GO:0000287 magnesium ion binding
CUFF.27322.1	GO:0055114 oxidation-reduction process		GO:0016706 oxidoreductase activity, acting on paired donors, with incorporation or reduction of molecular oxygen, 2-oxoglutarate as one donor, and incorporation of one atom each of oxygen into both donors
CUFF.5050.1	GO:0006508 proteolysis		GO:0004185 serine-type carboxypeptidase activity
CUFF.5899.1	GO:0071472 cellular response to salt stress | GO:0031669 cellular response to nutrient levels | GO:0015986 ATP synthesis coupled proton transport | GO:0015991 ATP hydrolysis coupled proton transport	GO:0033177 proton-transporting two-sector ATPase complex, proton-transporting domain | GO:0009941 chloroplast envelope | GO:0009705 plant-type vacuole membrane | GO:0005886 plasma membrane	GO:0015078 hydrogen ion transmembrane transporter activity | GO:0016887 ATPase activity | GO:0009678 hydrogen-translocating pyrophosphatase activity
CUFF.28372.1		GO:0009507 chloroplast
CUFF.40732.1	GO:0006457 protein folding | GO:0009408 response to heat		GO:0046872 metal ion binding | GO:0051082 unfolded protein binding | GO:0005524 ATP binding | GO:0031072 heat shock protein binding
CUFF.33992.1		GO:0005634 nucleus
CUFF.8026.1	GO:0042254 ribosome biogenesis	GO:0005730 nucleolus	GO:0005525 GTP binding | GO:0003924 GTPase activity
CUFF.36750.1	GO:0006446 regulation of translational initiation	GO:0005829 cytosol | GO:0005840 ribosome	GO:0003743 translation initiation factor activity
CUFF.30552.1			GO:0051087 chaperone binding
CUFF.25577.1	GO:0006355 regulation of transcription, DNA-dependent	GO:0005634 nucleus	GO:0003677 DNA binding
CUFF.15600.1	GO:0006468 protein phosphorylation		GO:0005524 ATP binding | GO:0004713 protein tyrosine kinase activity
CUFF.31010.1	GO:0006412 translation | GO:0042254 ribosome biogenesis	GO:0033009 nucleomorph | GO:0015935 small ribosomal subunit	GO:0003735 structural constituent of ribosome
CUFF.7649.1	GO:0055114 oxidation-reduction process | GO:0006118 electron transport		GO:0020037 heme binding | GO:0009055 electron carrier activity | GO:0070330 aromatase activity
CUFF.16176.1	GO:0009051 pentose-phosphate shunt, oxidative branch | GO:0006749 glutathione metabolic process	GO:0009507 chloroplast | GO:0005739 mitochondrion	GO:0050661 NADP binding | GO:0005515 protein binding | GO:0004345 glucose-6-phosphate dehydrogenase activity
CUFF.43521.1			GO:0005509 calcium ion binding
CUFF.14101.1	GO:0055085 transmembrane transport | GO:0006813 potassium ion transport | GO:0006874 cellular calcium ion homeostasis | GO:0009860 pollen tube growth	GO:0016324 apical plasma membrane | GO:0008076 voltage-gated potassium channel complex	GO:0005516 calmodulin binding | GO:0005249 voltage-gated potassium channel activity | GO:0030551 cyclic nucleotide binding
CUFF.19461.1	GO:0055114 oxidation-reduction process | GO:0046487 glyoxylate metabolic process	GO:0005829 cytosol	GO:0051287 NAD binding | GO:0047964 glyoxylate reductase activity
CUFF.41110.1	GO:0055114 oxidation-reduction process | GO:0006281 DNA repair | GO:0006355 regulation of transcription, DNA-dependent | GO:0006260 DNA replication | GO:0010228 vegetative to reproductive phase transition of meristem	GO:0005719 nuclear euchromatin | GO:0035101 FACT complex | GO:0005667 transcription factor complex	GO:0003677 DNA binding | GO:0003700 sequence-specific DNA binding transcription factor activity | GO:0032440 2-alkenal reductase [NAD(P)] activity
CUFF.25320.1		GO:0016023 cytoplasmic membrane-bounded vesicle | GO:0009536 plastid	GO:0005509 calcium ion binding
CUFF.35595.1	GO:0005975 carbohydrate metabolic process | GO:0006090 pyruvate metabolic process		GO:0004462 lactoylglutathione lyase activity | GO:0016740 transferase activity
CUFF.20100.1		GO:0005622 intracellular	GO:0003779 actin binding | GO:0008270 zinc ion binding | GO:0003676 nucleic acid binding
CUFF.94.1	GO:0006457 protein folding | GO:0000413 protein peptidyl-prolyl isomerization	GO:0005788 endoplasmic reticulum lumen | GO:0009570 chloroplast stroma	GO:0042277 peptide binding | GO:0003755 peptidyl-prolyl cis-trans isomerase activity
CUFF.20085.1	GO:0035672 oligopeptide transmembrane transport | GO:0006200 ATP catabolic process | GO:0006855 drug transmembrane transport | GO:0006817 phosphate ion transport	GO:0016021 integral to membrane | GO:0009941 chloroplast envelope | GO:0005886 plasma membrane	GO:0015421 oligopeptide-transporting ATPase activity | GO:0008559 xenobiotic-transporting ATPase activity | GO:0015415 phosphate ion transmembrane-transporting ATPase activity | GO:0005524 ATP binding
CUFF.42211.1	GO:0044179 hemolysis in other organism | GO:0016485 protein processing | GO:0019835 cytolysis | GO:0006289 nucleotide-excision repair | GO:0006508 proteolysis | GO:0009408 response to heat | GO:0006510 ATP-dependent proteolysis	GO:0005737 cytoplasm	GO:0003677 DNA binding | GO:0004518 nuclease activity | GO:0005524 ATP binding | GO:0004176 ATP-dependent peptidase activity
CUFF.28185.1	GO:0005975 carbohydrate metabolic process | GO:0006108 malate metabolic process | GO:0006090 pyruvate metabolic process | GO:0006099 tricarboxylic acid cycle | GO:0015976 carbon utilization	GO:0009536 plastid	GO:0046554 malate dehydrogenase (NADP+) activity | GO:0000166 nucleotide binding
CUFF.14327.1	GO:0009739 response to gibberellin stimulus | GO:0009826 unidimensional cell growth | GO:0009737 response to abscisic acid stimulus | GO:0009741 response to brassinosteroid stimulus	GO:0009505 plant-type cell wall | GO:0016023 cytoplasmic membrane-bounded vesicle
CUFF.25427.1	GO:0006771 riboflavin metabolic process | GO:0019497 hexachlorocyclohexane metabolic process	GO:0005739 mitochondrion	GO:0003993 acid phosphatase activity
CUFF.42559.1	GO:0046686 response to cadmium ion | GO:0019544 arginine catabolic process to glutamate | GO:0006522 alanine metabolic process | GO:0006531 aspartate metabolic process | GO:0006544 glycine metabolic process | GO:0006563 L-serine metabolic process | GO:0006566 threonine metabolic process	GO:0005774 vacuolar membrane | GO:0005739 mitochondrion	GO:0008453 alanine-glyoxylate transaminase activity | GO:0030170 pyridoxal phosphate binding | GO:0008270 zinc ion binding
CUFF.27400.1			GO:0008270 zinc ion binding
CUFF.25982.1	GO:0006511 ubiquitin-dependent protein catabolic process | GO:0055114 oxidation-reduction process | GO:0016579 protein deubiquitination	GO:0000502 proteasome complex | GO:0009507 chloroplast	GO:0004843 ubiquitin-specific protease activity | GO:0016491 oxidoreductase activity | GO:0004221 ubiquitin thiolesterase activity | GO:0008270 zinc ion binding
CUFF.13558.1	GO:0017038 protein import | GO:0065002 intracellular protein transmembrane transport | GO:0006605 protein targeting	GO:0005886 plasma membrane | GO:0009570 chloroplast stroma | GO:0009535 chloroplast thylakoid membrane	GO:0046872 metal ion binding | GO:0005524 ATP binding
CUFF.17758.1	GO:0006364 rRNA processing | GO:0032259 methylation		GO:0008757 S-adenosylmethionine-dependent methyltransferase activity | GO:0003723 RNA binding
CUFF.6841.1	GO:0040010 positive regulation of growth rate | GO:0042742 defense response to bacterium | GO:0006915 apoptotic process | GO:0032012 regulation of ARF protein signal transduction | GO:0002119 nematode larval development | GO:0040011 locomotion | GO:0006898 receptor-mediated endocytosis | GO:0009792 embryo development ending in birth or egg hatching | GO:0043087 regulation of GTPase activity	GO:0005829 cytosol | GO:0005769 early endosome | GO:0005802 trans-Golgi network	GO:0005086 ARF guanyl-nucleotide exchange factor activity | GO:0005515 protein binding
CUFF.4999.1	GO:0007062 sister chromatid cohesion | GO:0030261 chromosome condensation | GO:0006310 DNA recombination | GO:0006281 DNA repair	GO:0005694 chromosome | GO:0005634 nucleus	GO:0005524 ATP binding
CUFF.20045.1	GO:0006909 phagocytosis	GO:0005856 cytoskeleton
CUFF.37078.1			GO:0000166 nucleotide binding | GO:0003723 RNA binding
CUFF.17277.1	GO:0006396 RNA processing	GO:0005730 nucleolus | GO:0005732 small nucleolar ribonucleoprotein complex | GO:0005829 cytosol	GO:0003676 nucleic acid binding
CUFF.40292.1			GO:0008270 zinc ion binding | GO:0003676 nucleic acid binding
CUFF.33683.1	GO:0009062 fatty acid catabolic process | GO:0006550 isoleucine catabolic process | GO:0006552 leucine catabolic process | GO:0006554 lysine catabolic process | GO:0006568 tryptophan metabolic process | GO:0006574 valine catabolic process | GO:0006633 fatty acid biosynthetic process | GO:0018874 benzoate metabolic process | GO:0019482 beta-alanine metabolic process | GO:0046251 limonene catabolic…	GO:0005777 peroxisome	GO:0051750 delta3,5-delta2,4-dienoyl-CoA isomerase activity | GO:0004300 enoyl-CoA hydratase activity
CUFF.30565.1	GO:0071266 'de novo' L-methionine biosynthetic process | GO:0006534 cysteine metabolic process | GO:0006544 glycine metabolic process | GO:0006563 L-serine metabolic process | GO:0006566 threonine metabolic process	GO:0009536 plastid	GO:0080146 L-cysteine desulfhydrase activity | GO:0004121 cystathionine beta-lyase activity | GO:0030170 pyridoxal phosphate binding | GO:0003962 cystathionine gamma-synthase activity | GO:0004123 cystathionine gamma-lyase activity
CUFF.36901.1	GO:0006412 translation | GO:0042254 ribosome biogenesis	GO:0005886 plasma membrane | GO:0005774 vacuolar membrane | GO:0022625 cytosolic large ribosomal subunit | GO:0009507 chloroplast	GO:0003735 structural constituent of ribosome | GO:0003723 RNA binding | GO:0005515 protein binding
CUFF.19112.1	GO:0006633 fatty acid biosynthetic process | GO:0000038 very long chain fatty acid metabolic process | GO:0042335 cuticle development	GO:0016020 membrane	GO:0016747 transferase activity, transferring acyl groups other than amino-acyl groups
CUFF.37510.1	GO:0006379 mRNA cleavage | GO:0006364 rRNA processing | GO:0008033 tRNA processing | GO:0051252 regulation of RNA metabolic process	GO:0005655 nucleolar ribonuclease P complex | GO:0000172 ribonuclease MRP complex	GO:0004526 ribonuclease P activity | GO:0003723 RNA binding
CUFF.20087.2	GO:0006629 lipid metabolic process	GO:0016023 cytoplasmic membrane-bounded vesicle	GO:0004091 carboxylesterase activity
CUFF.41296.1	GO:0016310 phosphorylation | GO:0006222 UMP biosynthetic process | GO:0006206 pyrimidine base metabolic process		GO:0004849 uridine kinase activity | GO:0005524 ATP binding
CUFF.43131.1	GO:0006511 ubiquitin-dependent protein catabolic process	GO:0005737 cytoplasm | GO:0005839 proteasome core complex | GO:0005634 nucleus	GO:0004298 threonine-type endopeptidase activity
CUFF.581.1	GO:0006810 transport	GO:0005643 nuclear pore	GO:0005515 protein binding | GO:0005215 transporter activity
CUFF.13071.1	GO:0010449 root meristem growth | GO:0010305 leaf vascular tissue pattern formation | GO:0010073 meristem maintenance | GO:0010311 lateral root formation | GO:0048366 leaf development | GO:0008152 metabolic process | GO:2000012 regulation of auxin polar transport | GO:0009790 embryo development	GO:0005634 nucleus	GO:0047654 alliin lyase activity | GO:0000166 nucleotide binding | GO:0030170 pyridoxal phosphate binding
CUFF.29923.1	GO:0006429 leucyl-tRNA aminoacylation | GO:0009793 embryo development ending in seed dormancy | GO:0009097 isoleucine biosynthetic process | GO:0009098 leucine biosynthetic process | GO:0009099 valine biosynthetic process	GO:0005739 mitochondrion | GO:0009570 chloroplast stroma	GO:0004823 leucine-tRNA ligase activity | GO:0005524 ATP binding
CUFF.42332.1	GO:0035556 intracellular signal transduction		GO:0035091 phosphatidylinositol binding
CUFF.9440.1	GO:0005975 carbohydrate metabolic process		GO:0032450 maltose alpha-glucosidase activity | GO:0030246 carbohydrate binding
CUFF.11080.1		GO:0016021 integral to membrane
CUFF.20763.1	GO:0010352 lithium ion export | GO:0055085 transmembrane transport | GO:0006814 sodium ion transport | GO:0006885 regulation of pH | GO:0015992 proton transport	GO:0005886 plasma membrane | GO:0016021 integral to membrane	GO:0015385 sodium:hydrogen antiporter activity | GO:0010348 lithium:hydrogen antiporter activity
CUFF.24997.2		GO:0016021 integral to membrane
CUFF.10928.1			GO:0000166 nucleotide binding
CUFF.20864.1			GO:0003676 nucleic acid binding | GO:0005524 ATP binding | GO:0008026 ATP-dependent helicase activity
CUFF.25416.1		GO:0030529 ribonucleoprotein complex	GO:0003676 nucleic acid binding | GO:0000166 nucleotide binding
CUFF.40245.1	GO:0010114 response to red light | GO:0006355 regulation of transcription, DNA-dependent | GO:0006352 transcription initiation, DNA-dependent | GO:0009637 response to blue light | GO:0010218 response to far red light | GO:0006144 purine base metabolic process | GO:0006206 pyrimidine base metabolic process	GO:0009536 plastid | GO:0005730 nucleolus | GO:0005667 transcription factor complex	GO:0003899 DNA-directed RNA polymerase activity | GO:0003677 DNA binding | GO:0003700 sequence-specific DNA binding transcription factor activity | GO:0016987 sigma factor activity
CUFF.14132.1			GO:0003676 nucleic acid binding | GO:0000166 nucleotide binding
CUFF.20787.4		GO:0009536 plastid	GO:0000166 nucleotide binding
CUFF.35020.1		GO:0005634 nucleus	GO:0003677 DNA binding | GO:0008270 zinc ion binding
CUFF.6167.1		GO:0005622 intracellular	GO:0003725 double-stranded RNA binding
CUFF.29677.2		GO:0005874 microtubule
CUFF.35472.1	GO:0080167 response to karrikin | GO:0043090 amino acid import | GO:0015800 acidic amino acid transport | GO:0015804 neutral amino acid transport	GO:0005886 plasma membrane	GO:0015172 acidic amino acid transmembrane transporter activity | GO:0015175 neutral amino acid transmembrane transporter activity
CUFF.7155.3	GO:0009765 photosynthesis, light harvesting | GO:0009637 response to blue light | GO:0010196 nonphotochemical quenching | GO:0010218 response to far red light | GO:0010114 response to red light	GO:0009533 chloroplast stromal thylakoid | GO:0010287 plastoglobule | GO:0009517 PSII associated light-harvesting complex II | GO:0009783 photosystem II antenna complex	GO:0016168 chlorophyll binding
CUFF.17651.1		GO:0009506 plasmodesma | GO:0005886 plasma membrane	GO:0005509 calcium ion binding | GO:0008270 zinc ion binding
CUFF.32283.1	GO:0006423 cysteinyl-tRNA aminoacylation | GO:0006534 cysteine metabolic process	GO:0005739 mitochondrion	GO:0005524 ATP binding | GO:0004817 cysteine-tRNA ligase activity
CUFF.17180.1			GO:0000166 nucleotide binding | GO:0003723 RNA binding
CUFF.3572.1	GO:0032851 positive regulation of Rab GTPase activity	GO:0005622 intracellular	GO:0005097 Rab GTPase activator activity
CUFF.40073.1	GO:0090309 positive regulation of methylation-dependent chromatin silencing | GO:0010424 DNA methylation on cytosine within a CG sequence | GO:0051301 cell division | GO:0016567 protein ubiquitination | GO:0031508 centromeric heterochromatin assembly	GO:0010369 chromocenter | GO:0005634 nucleus | GO:0000785 chromatin	GO:0042393 histone binding | GO:0008270 zinc ion binding | GO:0010429 methyl-CpNpN binding | GO:0004842 ubiquitin-protein ligase activity | GO:0010385 double-stranded methylated DNA binding | GO:0008327 methyl-CpG binding | GO:0003682 chromatin binding | GO:0010428 methyl-CpNpG binding
CUFF.38582.2	GO:0006810 transport	GO:0016021 integral to membrane	GO:0005215 transporter activity
CUFF.734.1	GO:0006400 tRNA modification | GO:0016310 phosphorylation | GO:0006096 glycolysis | GO:0006094 gluconeogenesis | GO:0015976 carbon utilization		GO:0004618 phosphoglycerate kinase activity | GO:0008176 tRNA (guanine-N7-)-methyltransferase activity
CUFF.4903.1	GO:0006950 response to stress	GO:0005739 mitochondrion
CUFF.21245.1	GO:0016567 protein ubiquitination	GO:0000151 ubiquitin ligase complex	GO:0004842 ubiquitin-protein ligase activity | GO:0005488 binding
CUFF.8175.1	GO:0055085 transmembrane transport | GO:0008643 carbohydrate transport	GO:0005774 vacuolar membrane | GO:0009536 plastid	GO:0005351 sugar:hydrogen symporter activity
CUFF.18224.1			GO:0000166 nucleotide binding
CUFF.14737.1	GO:0006355 regulation of transcription, DNA-dependent		GO:0046872 metal ion binding | GO:0016788 hydrolase activity, acting on ester bonds | GO:0003677 DNA binding | GO:0003723 RNA binding
CUFF.3843.1	GO:0019381 atrazine catabolic process		GO:0018788 atrazine chlorohydrolase activity | GO:0016810 hydrolase activity, acting on carbon-nitrogen (but not peptide) bonds
CUFF.27365.1	GO:0030244 cellulose biosynthetic process | GO:0042742 defense response to bacterium | GO:0009826 unidimensional cell growth | GO:0046686 response to cadmium ion	GO:0009507 chloroplast | GO:0005783 endoplasmic reticulum	GO:0033919 glucan 1,3-alpha-glucosidase activity | GO:0030246 carbohydrate binding
CUFF.31847.1	GO:0009831 plant-type cell wall modification involved in multidimensional cell growth | GO:0009828 plant-type cell wall loosening | GO:0009826 unidimensional cell growth | GO:0006949 syncytium formation	GO:0009505 plant-type cell wall | GO:0005576 extracellular region | GO:0016020 membrane
CUFF.12096.1	GO:0008152 metabolic process	GO:0009570 chloroplast stroma | GO:0009535 chloroplast thylakoid membrane	GO:0016597 amino acid binding
CUFF.11003.1	GO:0006508 proteolysis		GO:0004222 metalloendopeptidase activity | GO:0008270 zinc ion binding
CUFF.16158.1	GO:0006468 protein phosphorylation | GO:0006470 protein dephosphorylation | GO:0009069 serine family amino acid metabolic process	GO:0005886 plasma membrane | GO:0008287 protein serine/threonine phosphatase complex	GO:0004723 calcium-dependent protein serine/threonine phosphatase activity | GO:0005515 protein binding | GO:0005509 calcium ion binding | GO:0005524 ATP binding | GO:0004674 protein serine/threonine kinase activity
CUFF.302.3	GO:0006355 regulation of transcription, DNA-dependent | GO:0010074 maintenance of meristem identity | GO:0009934 regulation of meristem structural organization | GO:0006470 protein dephosphorylation	GO:0005634 nucleus | GO:0005886 plasma membrane | GO:0008287 protein serine/threonine phosphatase complex	GO:0005543 phospholipid binding | GO:0004722 protein serine/threonine phosphatase activity
CUFF.28193.1			GO:0005488 binding
CUFF.4817.2		GO:0005739 mitochondrion | GO:0009706 chloroplast inner membrane
CUFF.2814.1	GO:0051707 response to other organism	GO:0016020 membrane | GO:0016023 cytoplasmic membrane-bounded vesicle | GO:0009506 plasmodesma
CUFF.39402.1	GO:0045814 negative regulation of gene expression, epigenetic | GO:0006355 regulation of transcription, DNA-dependent	GO:0005634 nucleus	GO:0005515 protein binding | GO:0000166 nucleotide binding
CUFF.5417.1	GO:0032259 methylation		GO:0003723 RNA binding | GO:0008168 methyltransferase activity
CUFF.32547.1	GO:0006448 regulation of translational elongation	GO:0005739 mitochondrion | GO:0005840 ribosome	GO:0003746 translation elongation factor activity
CUFF.7282.1	GO:0009555 pollen development | GO:0006468 protein phosphorylation | GO:0007009 plasma membrane organization | GO:0007178 transmembrane receptor protein serine/threonine kinase signaling pathway | GO:0009069 serine family amino acid metabolic process	GO:0005773 vacuole | GO:0005886 plasma membrane | GO:0005829 cytosol	GO:0005524 ATP binding | GO:0004709 MAP kinase kinase kinase activity
CUFF.33829.1	GO:0016126 sterol biosynthetic process | GO:0016114 terpenoid biosynthetic process	GO:0005789 endoplasmic reticulum membrane | GO:0005886 plasma membrane | GO:0016021 integral to membrane	GO:0004310 farnesyl-diphosphate farnesyltransferase activity
CUFF.12864.1	GO:0006200 ATP catabolic process | GO:0006754 ATP biosynthetic process | GO:0015992 proton transport | GO:0006119 oxidative phosphorylation	GO:0016021 integral to membrane | GO:0005886 plasma membrane	GO:0008553 hydrogen-exporting ATPase activity, phosphorylative mechanism | GO:0046872 metal ion binding | GO:0005524 ATP binding
CUFF.13927.1	GO:0006468 protein phosphorylation | GO:0009069 serine family amino acid metabolic process	GO:0009536 plastid	GO:0005524 ATP binding | GO:0004674 protein serine/threonine kinase activity
CUFF.21118.1			GO:0008270 zinc ion binding
CUFF.22848.1	GO:0006979 response to oxidative stress | GO:0006289 nucleotide-excision repair | GO:0006285 base-excision repair, AP site formation		GO:0008534 oxidized purine base lesion DNA N-glycosylase activity | GO:0003684 damaged DNA binding | GO:0008270 zinc ion binding
CUFF.25740.1	GO:0006412 translation | GO:0046677 response to antibiotic | GO:0042254 ribosome biogenesis	GO:0022625 cytosolic large ribosomal subunit | GO:0009507 chloroplast	GO:0003735 structural constituent of ribosome | GO:0019843 rRNA binding
CUFF.35249.1	GO:0055114 oxidation-reduction process | GO:0006118 electron transport	GO:0005739 mitochondrion	GO:0000166 nucleotide binding | GO:0008270 zinc ion binding | GO:0003960 NADPH:quinone reductase activity
CUFF.183.1	GO:0055114 oxidation-reduction process | GO:0006118 electron transport	GO:0031314 extrinsic to mitochondrial inner membrane | GO:0009536 plastid	GO:0050660 flavin adenine dinucleotide binding | GO:0015036 disulfide oxidoreductase activity | GO:0005509 calcium ion binding | GO:0003954 NADH dehydrogenase activity
CUFF.164.1			GO:0016787 hydrolase activity
CUFF.39810.1	GO:0006915 apoptotic process		GO:0005524 ATP binding
CUFF.39327.1	GO:0008610 lipid biosynthetic process | GO:0009416 response to light stimulus | GO:0019252 starch biosynthetic process | GO:0016310 phosphorylation | GO:0015979 photosynthesis | GO:0006090 pyruvate metabolic process | GO:0015976 carbon utilization	GO:0005829 cytosol | GO:0009570 chloroplast stroma | GO:0005634 nucleus	GO:0050242 pyruvate, phosphate dikinase activity | GO:0046872 metal ion binding | GO:0016874 ligase activity | GO:0005524 ATP binding | GO:0016301 kinase activity
CUFF.22598.1	GO:0042744 hydrogen peroxide catabolic process | GO:0055114 oxidation-reduction process | GO:0006804 peroxidase reaction	GO:0005576 extracellular region	GO:0020037 heme binding | GO:0004601 peroxidase activity
CUFF.35793.1	GO:0006457 protein folding | GO:0006950 response to stress | GO:0055114 oxidation-reduction process	GO:0005739 mitochondrion	GO:0005524 ATP binding | GO:0051082 unfolded protein binding | GO:0032440 2-alkenal reductase [NAD(P)] activity
CUFF.2742.1		GO:0009543 chloroplast thylakoid lumen | GO:0009570 chloroplast stroma | GO:0009535 chloroplast thylakoid membrane	GO:0005515 protein binding
CUFF.21268.1		GO:0005739 mitochondrion	GO:0005488 binding
CUFF.37637.1		GO:0009574 preprophase band | GO:0009524 phragmoplast | GO:0055028 cortical microtubule
CUFF.33923.1	GO:0006355 regulation of transcription, DNA-dependent	GO:0005667 transcription factor complex	GO:0003700 sequence-specific DNA binding transcription factor activity
CUFF.42432.1	GO:0042254 ribosome biogenesis | GO:0006412 translation	GO:0022625 cytosolic large ribosomal subunit	GO:0003735 structural constituent of ribosome
CUFF.23124.1	GO:0006950 response to stress | GO:0006468 protein phosphorylation | GO:0009069 serine family amino acid metabolic process		GO:0004715 non-membrane spanning protein tyrosine kinase activity | GO:0005524 ATP binding | GO:0004674 protein serine/threonine kinase activity
CUFF.27454.1	GO:0015979 photosynthesis | GO:0055114 oxidation-reduction process | GO:0009107 lipoate biosynthetic process | GO:0006118 electron transport	GO:0009507 chloroplast	GO:0008937 ferredoxin-NAD(P) reductase activity | GO:0016992 lipoate synthase activity | GO:0051539 4 iron, 4 sulfur cluster binding
CUFF.39942.1	GO:0015914 phospholipid transport	GO:0005622 intracellular	GO:0008526 phosphatidylinositol transporter activity
CUFF.40998.1	GO:0006635 fatty acid beta-oxidation | GO:0006550 isoleucine catabolic process | GO:0006552 leucine catabolic process | GO:0006554 lysine catabolic process | GO:0006568 tryptophan metabolic process | GO:0006574 valine catabolic process | GO:0006633 fatty acid biosynthetic process | GO:0018874 benzoate metabolic process | GO:0019482 beta-alanine metabolic process | GO:0046251 limonene catabolic pr…	GO:0009514 glyoxysome	GO:0003857 3-hydroxyacyl-CoA dehydrogenase activity | GO:0018812 3-hydroxyacyl-CoA dehydratase activity | GO:0004165 dodecenoyl-CoA delta-isomerase activity | GO:0050662 coenzyme binding | GO:0000166 nucleotide binding | GO:0004300 enoyl-CoA hydratase activity | GO:0008692 3-hydroxybutyryl-CoA epimerase activity
CUFF.27452.1	GO:0006470 protein dephosphorylation	GO:0016020 membrane	GO:0004721 phosphoprotein phosphatase activity | GO:0016772 transferase activity, transferring phosphorus-containing groups
CUFF.16352.1		GO:0009543 chloroplast thylakoid lumen
CUFF.43479.1	GO:0006468 protein phosphorylation | GO:0007169 transmembrane receptor protein tyrosine kinase signaling pathway | GO:0009069 serine family amino acid metabolic process	GO:0005829 cytosol | GO:0016021 integral to membrane | GO:0016023 cytoplasmic membrane-bounded vesicle | GO:0005634 nucleus | GO:0005886 plasma membrane	GO:0004674 protein serine/threonine kinase activity | GO:0005524 ATP binding | GO:0004714 transmembrane receptor protein tyrosine kinase activity
CUFF.41801.1	GO:0006839 mitochondrial transport | GO:0015867 ATP transport | GO:0009060 aerobic respiration | GO:0015866 ADP transport | GO:0080121 AMP transport	GO:0016021 integral to membrane | GO:0005743 mitochondrial inner membrane | GO:0009536 plastid | GO:0005774 vacuolar membrane | GO:0005634 nucleus	GO:0080122 AMP transmembrane transporter activity | GO:0005488 binding | GO:0015217 ADP transmembrane transporter activity | GO:0005347 ATP transmembrane transporter activity
CUFF.37044.1	GO:0006468 protein phosphorylation | GO:0009069 serine family amino acid metabolic process	GO:0005730 nucleolus | GO:0009536 plastid	GO:0005515 protein binding | GO:0005524 ATP binding | GO:0004674 protein serine/threonine kinase activity
CUFF.38456.1			GO:0003676 nucleic acid binding | GO:0005524 ATP binding | GO:0008026 ATP-dependent helicase activity
CUFF.43229.1		GO:0005886 plasma membrane
CUFF.30543.1	GO:0055114 oxidation-reduction process | GO:0006066 alcohol metabolic process | GO:0006544 glycine metabolic process | GO:0006563 L-serine metabolic process | GO:0006566 threonine metabolic process	GO:0016023 cytoplasmic membrane-bounded vesicle	GO:0050660 flavin adenine dinucleotide binding | GO:0046593 mandelonitrile lyase activity | GO:0008812 choline dehydrogenase activity
CUFF.37503.1	GO:0007623 circadian rhythm | GO:0016311 dephosphorylation		GO:0016791 phosphatase activity
CUFF.35648.1	GO:0050793 regulation of developmental process | GO:0006338 chromatin remodeling | GO:0009723 response to ethylene stimulus | GO:0006355 regulation of transcription, DNA-dependent	GO:0005667 transcription factor complex	GO:0003700 sequence-specific DNA binding transcription factor activity | GO:0043565 sequence-specific DNA binding
CUFF.33116.2	GO:0051501 diterpene phytoalexin metabolic process | GO:0016117 carotenoid biosynthetic process | GO:0055114 oxidation-reduction process | GO:0006694 steroid biosynthetic process	GO:0009507 chloroplast	GO:0046872 metal ion binding | GO:0004337 geranyltranstransferase activity | GO:0004311 farnesyltranstransferase activity | GO:0032440 2-alkenal reductase [NAD(P)] activity | GO:0004161 dimethylallyltranstransferase activity
CUFF.38750.1		GO:0009536 plastid | GO:0016020 membrane
CUFF.36182.1	GO:0051928 positive regulation of calcium ion transport	GO:0005737 cytoplasm | GO:0005634 nucleus	GO:0003676 nucleic acid binding | GO:0008270 zinc ion binding
CUFF.30156.1	GO:0006508 proteolysis	GO:0005789 endoplasmic reticulum membrane | GO:0005773 vacuole | GO:0005777 peroxisome | GO:0016023 cytoplasmic membrane-bounded vesicle | GO:0005576 extracellular region | GO:0005829 cytosol	GO:0004185 serine-type carboxypeptidase activity
CUFF.27385.1			GO:0005488 binding
CUFF.2773.1		GO:0005886 plasma membrane
CUFF.5710.1	GO:0006898 receptor-mediated endocytosis	GO:0005769 early endosome | GO:0005886 plasma membrane
CUFF.31888.1	GO:0006508 proteolysis | GO:0050790 regulation of catalytic activity		GO:0004197 cysteine-type endopeptidase activity
CUFF.33582.1	GO:0006468 protein phosphorylation | GO:0007165 signal transduction	GO:0009506 plasmodesma | GO:0005886 plasma membrane	GO:0004872 receptor activity | GO:0004672 protein kinase activity | GO:0005524 ATP binding
CUFF.12023.1	GO:0006120 mitochondrial electron transport, NADH to ubiquinone | GO:0006744 ubiquinone biosynthetic process | GO:0006814 sodium ion transport | GO:0015992 proton transport	GO:0005747 mitochondrial respiratory chain complex I	GO:0008137 NADH dehydrogenase (ubiquinone) activity
CUFF.43475.1		GO:0016021 integral to membrane
CUFF.6396.1	GO:0006397 mRNA processing	GO:0005634 nucleus	GO:0005488 binding
CUFF.41262.3	GO:0032508 DNA duplex unwinding | GO:0006310 DNA recombination | GO:0006281 DNA repair	GO:0005657 replication fork	GO:0008026 ATP-dependent helicase activity | GO:0003676 nucleic acid binding | GO:0043138 3'-5' DNA helicase activity | GO:0005524 ATP binding
CUFF.12429.1	GO:0006355 regulation of transcription, DNA-dependent | GO:0009742 brassinosteroid mediated signaling pathway	GO:0005667 transcription factor complex	GO:0003677 DNA binding | GO:0005515 protein binding | GO:0003700 sequence-specific DNA binding transcription factor activity
CUFF.32444.1	GO:0000272 polysaccharide catabolic process | GO:0055114 oxidation-reduction process | GO:0005982 starch metabolic process | GO:0005985 sucrose metabolic process	GO:0009507 chloroplast	GO:0043169 cation binding | GO:0016161 beta-amylase activity | GO:0016657 oxidoreductase activity, acting on NADH or NADPH, nitrogenous group as acceptor
CUFF.32598.1	GO:0006468 protein phosphorylation | GO:0006635 fatty acid beta-oxidation | GO:0006550 isoleucine catabolic process | GO:0006552 leucine catabolic process | GO:0006554 lysine catabolic process | GO:0006568 tryptophan metabolic process | GO:0006574 valine catabolic process | GO:0006633 fatty acid biosynthetic process | GO:0018874 benzoate metabolic process | GO:0019482 beta-alanine metabolic proce…	GO:0005829 cytosol | GO:0005618 cell wall | GO:0005730 nucleolus | GO:0009506 plasmodesma | GO:0009514 glyoxysome	GO:0016508 long-chain-enoyl-CoA hydratase activity | GO:0004672 protein kinase activity | GO:0008692 3-hydroxybutyryl-CoA epimerase activity | GO:0004165 dodecenoyl-CoA delta-isomerase activity | GO:0005524 ATP binding | GO:0003857 3-hydroxyacyl-CoA dehydrogenase activity | GO:0050662 coenzyme binding | GO:0004300 enoyl-CoA hydratase activity | GO:0018812 3-hydroxyacyl-CoA dehydratase activity
CUFF.4115.1	GO:0009788 negative regulation of abscisic acid mediated signaling pathway | GO:0032508 DNA duplex unwinding | GO:0009739 response to gibberellin stimulus | GO:2000023 regulation of lateral root development | GO:0008283 cell proliferation | GO:0045892 negative regulation of transcription, DNA-dependent | GO:0009736 cytokinin mediated signaling pathway | GO:0016568 chromatin modification | GO:0009…	GO:0005634 nucleus | GO:0005657 replication fork	GO:0008270 zinc ion binding | GO:0016740 transferase activity | GO:0005506 iron ion binding | GO:0003677 DNA binding | GO:0016887 ATPase activity | GO:0005524 ATP binding | GO:0003678 DNA helicase activity
CUFF.7152.1	GO:0055114 oxidation-reduction process | GO:0006118 electron transport		GO:0020037 heme binding | GO:0033771 licodione synthase activity | GO:0009055 electron carrier activity
CUFF.40175.1		GO:0016023 cytoplasmic membrane-bounded vesicle
CUFF.7642.1	GO:0045910 negative regulation of DNA recombination | GO:0007131 reciprocal meiotic recombination | GO:0000710 meiotic mismatch repair | GO:0006290 pyrimidine dimer repair | GO:0009411 response to UV | GO:0006200 ATP catabolic process | GO:0043570 maintenance of DNA repeat elements	GO:0000228 nuclear chromosome | GO:0032301 MutSalpha complex	GO:0032138 single base insertion or deletion binding | GO:0008094 DNA-dependent ATPase activity | GO:0003684 damaged DNA binding | GO:0000400 four-way junction DNA binding | GO:0032137 guanine/thymine mispair binding | GO:0005524 ATP binding
CUFF.27320.1	GO:0010020 chloroplast fission	GO:0009941 chloroplast envelope | GO:0005794 Golgi apparatus	GO:0050662 coenzyme binding | GO:0003824 catalytic activity
CUFF.27793.2	GO:2001143 N-methylnicotinate transport | GO:0055085 transmembrane transport | GO:0008643 carbohydrate transport | GO:2001142 nicotinate transport	GO:0005886 plasma membrane | GO:0016021 integral to membrane	GO:0005351 sugar:hydrogen symporter activity
CUFF.25895.1	GO:0055114 oxidation-reduction process | GO:0006355 regulation of transcription, DNA-dependent	GO:0005667 transcription factor complex	GO:0003700 sequence-specific DNA binding transcription factor activity | GO:0003677 DNA binding | GO:0032440 2-alkenal reductase [NAD(P)] activity
CUFF.7115.1	GO:0046686 response to cadmium ion | GO:0002229 defense response to oomycetes | GO:0034635 glutathione transport	GO:0009536 plastid
CUFF.10728.1	GO:0006525 arginine metabolic process | GO:0006560 proline metabolic process | GO:0007423 sensory organ development	GO:0009507 chloroplast	GO:0008473 ornithine cyclodeaminase activity | GO:0005212 structural constituent of eye lens | GO:0000166 nucleotide binding
CUFF.43433.1	GO:0001522 pseudouridine synthesis | GO:0008033 tRNA processing	GO:0005829 cytosol | GO:0009536 plastid	GO:0009982 pseudouridine synthase activity | GO:0003723 RNA binding
CUFF.39914.2	GO:0051301 cell division | GO:0007059 chromosome segregation	GO:0000775 chromosome, centromeric region | GO:0005634 nucleus
CUFF.22331.1	GO:0000105 histidine biosynthetic process | GO:0000162 tryptophan biosynthetic process | GO:0006536 glutamate metabolic process | GO:0006571 tyrosine biosynthetic process | GO:0009094 L-phenylalanine biosynthetic process	GO:0009507 chloroplast	GO:0004400 histidinol-phosphate transaminase activity | GO:0030170 pyridoxal phosphate binding | GO:0080130 L-phenylalanine:2-oxoglutarate aminotransferase activity
CUFF.4685.1	GO:0015031 protein transport | GO:0007030 Golgi organization	GO:0016020 membrane | GO:0005829 cytosol | GO:0005773 vacuole
CUFF.42534.1	GO:0055085 transmembrane transport | GO:0008643 carbohydrate transport | GO:0055114 oxidation-reduction process	GO:0016021 integral to membrane	GO:0005351 sugar:hydrogen symporter activity | GO:0032440 2-alkenal reductase [NAD(P)] activity
CUFF.1380.1	GO:0006865 amino acid transport	GO:0016021 integral to membrane	GO:0015171 amino acid transmembrane transporter activity
CUFF.12434.1	GO:0009765 photosynthesis, light harvesting	GO:0016020 membrane | GO:0009507 chloroplast
CUFF.14265.1	GO:0006355 regulation of transcription, DNA-dependent	GO:0005667 transcription factor complex | GO:0005739 mitochondrion	GO:0003700 sequence-specific DNA binding transcription factor activity | GO:0003677 DNA binding
CUFF.24963.1			GO:0000166 nucleotide binding | GO:0003723 RNA binding
CUFF.38822.1	GO:0006635 fatty acid beta-oxidation | GO:0006550 isoleucine catabolic process | GO:0006552 leucine catabolic process | GO:0006554 lysine catabolic process | GO:0006568 tryptophan metabolic process | GO:0006574 valine catabolic process | GO:0006633 fatty acid biosynthetic process | GO:0018874 benzoate metabolic process | GO:0019482 beta-alanine metabolic process | GO:0046251 limonene catabolic pr…	GO:0005829 cytosol | GO:0005618 cell wall | GO:0005730 nucleolus | GO:0009506 plasmodesma | GO:0009514 glyoxysome	GO:0016508 long-chain-enoyl-CoA hydratase activity | GO:0008692 3-hydroxybutyryl-CoA epimerase activity | GO:0004165 dodecenoyl-CoA delta-isomerase activity | GO:0003857 3-hydroxyacyl-CoA dehydrogenase activity | GO:0000166 nucleotide binding | GO:0050662 coenzyme binding | GO:0004300 enoyl-CoA hydratase activity | GO:0018812 3-hydroxyacyl-CoA dehydratase activity
CUFF.25016.1	GO:0042742 defense response to bacterium	GO:0016020 membrane | GO:0005829 cytosol | GO:0005634 nucleus	GO:0005488 binding
CUFF.19076.1	GO:0009828 plant-type cell wall loosening | GO:0009826 unidimensional cell growth | GO:0019953 sexual reproduction	GO:0016023 cytoplasmic membrane-bounded vesicle | GO:0005576 extracellular region
CUFF.33602.1	GO:0007205 activation of protein kinase C activity by G-protein coupled receptor protein signaling pathway | GO:0009395 phospholipid catabolic process | GO:0046486 glycerolipid metabolic process	GO:0009506 plasmodesma | GO:0009536 plastid | GO:0005886 plasma membrane	GO:0004143 diacylglycerol kinase activity
CUFF.23593.1	GO:0006952 defense response | GO:0008219 cell death	GO:0016021 integral to membrane | GO:0005886 plasma membrane	GO:0005516 calmodulin binding
CUFF.35432.1	GO:0017038 protein import | GO:0006605 protein targeting | GO:0009790 embryo development	GO:0009941 chloroplast envelope | GO:0016020 membrane	GO:0016772 transferase activity, transferring phosphorus-containing groups | GO:0008270 zinc ion binding | GO:0015450 P-P-bond-hydrolysis-driven protein transmembrane transporter activity | GO:0005524 ATP binding | GO:0016887 ATPase activity
CUFF.2575.3		GO:0016023 cytoplasmic membrane-bounded vesicle | GO:0009506 plasmodesma | GO:0005886 plasma membrane
CUFF.17768.1	GO:0009846 pollen germination | GO:0009860 pollen tube growth | GO:0030036 actin cytoskeleton organization	GO:0005618 cell wall | GO:0005829 cytosol	GO:0005509 calcium ion binding | GO:0051015 actin filament binding
CUFF.38531.1			GO:0005488 binding
CUFF.34849.1	GO:0009630 gravitropism | GO:0048767 root hair elongation | GO:0010540 basipetal auxin transport | GO:0010315 auxin efflux | GO:0006200 ATP catabolic process | GO:0009735 response to cytokinin stimulus | GO:0006817 phosphate ion transport | GO:0006855 drug transmembrane transport	GO:0016023 cytoplasmic membrane-bounded vesicle | GO:0016021 integral to membrane | GO:0009506 plasmodesma | GO:0005886 plasma membrane	GO:0015415 phosphate ion transmembrane-transporting ATPase activity | GO:0008559 xenobiotic-transporting ATPase activity | GO:0005524 ATP binding
CUFF.31024.2		GO:0009536 plastid
CUFF.27413.1	GO:0045040 protein import into mitochondrial outer membrane | GO:0007165 signal transduction	GO:0005742 mitochondrial outer membrane translocase complex | GO:0016021 integral to membrane	GO:0004872 receptor activity | GO:0005488 binding
CUFF.13706.1	GO:0000103 sulfate assimilation | GO:0016310 phosphorylation | GO:0006144 purine base metabolic process		GO:0004020 adenylylsulfate kinase activity | GO:0005524 ATP binding
CUFF.34433.1			GO:0016787 hydrolase activity | GO:0008270 zinc ion binding
CUFF.5616.1	GO:0006855 drug transmembrane transport | GO:0016554 cytidine to uridine editing	GO:0016020 membrane	GO:0015238 drug transmembrane transporter activity | GO:0015297 antiporter activity
CUFF.19275.1	GO:0006950 response to stress	GO:0005829 cytosol	GO:0005488 binding
CUFF.39725.1	GO:0048868 pollen tube development | GO:0006979 response to oxidative stress | GO:0009651 response to salt stress | GO:0042128 nitrate assimilation | GO:0006106 fumarate metabolic process | GO:0019643 reductive tricarboxylic acid cycle	GO:0005829 cytosol | GO:0005739 mitochondrion | GO:0045239 tricarboxylic acid cycle enzyme complex	GO:0004333 fumarate hydratase activity | GO:0005515 protein binding
CUFF.6330.1	GO:0016310 phosphorylation		GO:0016301 kinase activity
CUFF.31914.1	GO:0009225 nucleotide-sugar metabolic process | GO:0009117 nucleotide metabolic process | GO:0005982 starch metabolic process | GO:0005985 sucrose metabolic process	GO:0016020 membrane	GO:0050379 UDP-glucuronate 5'-epimerase activity | GO:0050378 UDP-glucuronate 4-epimerase activity | GO:0050662 coenzyme binding | GO:0000166 nucleotide binding
CUFF.15648.1	GO:0006468 protein phosphorylation | GO:0009069 serine family amino acid metabolic process		GO:0005524 ATP binding | GO:0004674 protein serine/threonine kinase activity | GO:0004713 protein tyrosine kinase activity
CUFF.36249.1			GO:0008253 5'-nucleotidase activity
CUFF.3295.1	GO:0009416 response to light stimulus | GO:0007165 signal transduction		GO:0003723 RNA binding | GO:0004871 signal transducer activity | GO:0003677 DNA binding
CUFF.32760.1		GO:0005622 intracellular	GO:0008270 zinc ion binding | GO:0003676 nucleic acid binding
CUFF.41097.1		GO:0005739 mitochondrion
CUFF.9019.1	GO:0009846 pollen germination | GO:0009860 pollen tube growth	GO:0005829 cytosol
CUFF.1160.1		GO:0009507 chloroplast
CUFF.14541.1	GO:0006073 cellular glucan metabolic process	GO:0048046 apoplast | GO:0005618 cell wall	GO:0004553 hydrolase activity, hydrolyzing O-glycosyl compounds | GO:0016762 xyloglucan:xyloglucosyl transferase activity
CUFF.7828.1	GO:0015986 ATP synthesis coupled proton transport | GO:0009772 photosynthetic electron transport in photosystem II | GO:0006119 oxidative phosphorylation	GO:0009544 chloroplast ATP synthase complex | GO:0045261 proton-transporting ATP synthase complex, catalytic core F(1) | GO:0009941 chloroplast envelope	GO:0046933 hydrogen ion transporting ATP synthase activity, rotational mechanism | GO:0030234 enzyme regulator activity | GO:0046961 proton-transporting ATPase activity, rotational mechanism
CUFF.18315.1	GO:0006468 protein phosphorylation | GO:0055114 oxidation-reduction process | GO:0007178 transmembrane receptor protein serine/threonine kinase signaling pathway | GO:0009069 serine family amino acid metabolic process	GO:0016023 cytoplasmic membrane-bounded vesicle | GO:0016021 integral to membrane	GO:0005524 ATP binding | GO:0004709 MAP kinase kinase kinase activity | GO:0032440 2-alkenal reductase [NAD(P)] activity
CUFF.20553.1	GO:0005975 carbohydrate metabolic process		GO:0004553 hydrolase activity, hydrolyzing O-glycosyl compounds | GO:0043169 cation binding
CUFF.34587.1	GO:0007264 small GTPase mediated signal transduction | GO:0080092 regulation of pollen tube growth | GO:0015031 protein transport	GO:0070382 exocytic vesicle | GO:0090404 pollen tube tip | GO:0045177 apical part of cell | GO:0005886 plasma membrane	GO:0019900 kinase binding | GO:0016787 hydrolase activity | GO:0005525 GTP binding
[truncated: 17,795 more rows]
