# Supplementary material for: A De Novo Floral Transcriptome Reveals Clues into Phalaenopsis Orchid Flower Development
Source: PLoS One. 2015 May 13;10(5):e0123474. doi: 10.1371/journal.pone.0123474 (PMC4430480; doi:10.1371/journal.pone.0123474)
Supplement: S4 Table — (XLSX) [file pone.0123474.s005.xlsx]

## Sheet: 工作表1
S4 Table. KEGG pathway categories assigned with Phalaenopsis floral organ contigs.
KEGG Pathway	Seqs in Pathway
Purine metabolism	269
Starch and sucrose metabolism	187
Pyrimidine metabolism	98
Thiamine metabolism	92
Amino sugar and nucleotide sugar metabolism	91
Methane metabolism	79
Glycolysis / Gluconeogenesis	79
Glycerolipid metabolism	78
Glycerophospholipid metabolism	76
Nitrogen metabolism	74
T cell receptor signaling pathway	71
Phenylalanine metabolism	68
Drug metabolism - other enzymes	62
Arginine and proline metabolism	58
Pentose and glucuronate interconversions	57
Aminobenzoate degradation	55
Galactose metabolism	53
Pyruvate metabolism	51
Carbon fixation in photosynthetic organisms	51
Glycine, serine and threonine metabolism	51
Pentose phosphate pathway	49
Oxidative phosphorylation	48
Cysteine and methionine metabolism	47
Phenylpropanoid biosynthesis	47
Glutathione metabolism	46
Fatty acid metabolism	45
Tryptophan metabolism	43
Phosphatidylinositol signaling system	43
Glyoxylate and dicarboxylate metabolism	43
Fructose and mannose metabolism	42
Drug metabolism - cytochrome P450	41
alpha-Linolenic acid metabolism	39
Porphyrin and chlorophyll metabolism	39
Valine, leucine and isoleucine degradation	38
Sphingolipid metabolism	38
Aminoacyl-tRNA biosynthesis	37
Inositol phosphate metabolism	36
Phenylalanine, tyrosine and tryptophan biosynthesis	36
Metabolism of xenobiotics by cytochrome P450	35
Ascorbate and aldarate metabolism	34
Citrate cycle (TCA cycle)	33
Tyrosine metabolism	33
Alanine, aspartate and glutamate metabolism	32
beta-Alanine metabolism	30
Carbon fixation pathways in prokaryotes	29
Flavonoid biosynthesis	28
Riboflavin metabolism	28
Linoleic acid metabolism	27
Other glycan degradation	27
Steroid hormone biosynthesis	27
Biosynthesis of unsaturated fatty acids	26
Cyanoamino acid metabolism	26
Sulfur metabolism	25
Lysine degradation	25
Glycosaminoglycan biosynthesis - heparan sulfate / heparin	25
Butanoate metabolism	24
Fatty acid biosynthesis	24
Propanoate metabolism	24
Arachidonic acid metabolism	23
Ether lipid metabolism	23
Retinol metabolism	23
Terpenoid backbone biosynthesis	21
N-Glycan biosynthesis	19
Fatty acid elongation	19
Streptomycin biosynthesis	18
Nicotinate and nicotinamide metabolism	18
Pantothenate and CoA biosynthesis	17
Valine, leucine and isoleucine biosynthesis	16
Various types of N-glycan biosynthesis	16
Tropane, piperidine and pyridine alkaloid biosynthesis	16
Glycosphingolipid biosynthesis - ganglio series	16
Glycosaminoglycan biosynthesis - chondroitin sulfate / dermatan sulfate	16
Ubiquinone and other terpenoid-quinone biosynthesis	15
One carbon pool by folate	15
Isoquinoline alkaloid biosynthesis	15
Lysine biosynthesis	15
Glycosaminoglycan degradation	15
Biotin metabolism	14
Steroid biosynthesis	14
Selenocompound metabolism	14
Caprolactam degradation	14
Geraniol degradation	13
Styrene degradation	13
Histidine metabolism	13
Limonene and pinene degradation	12
Benzoate degradation	12
mTOR signaling pathway	12
Caffeine metabolism	11
Chloroalkane and chloroalkene degradation	11
Polyketide sugar unit biosynthesis	11
Carotenoid biosynthesis	10
Glycosphingolipid biosynthesis - globo series	10
Novobiocin biosynthesis	9
Peptidoglycan biosynthesis	9
Folate biosynthesis	9
Vitamin B6 metabolism	8
Biosynthesis of vancomycin group antibiotics	8
Lipopolysaccharide biosynthesis	8
Naphthalene degradation	7
Toluene degradation	7
Zeatin biosynthesis	7
Diterpenoid biosynthesis	6
Monoterpenoid biosynthesis	6
Stilbenoid, diarylheptanoid and gingerol biosynthesis	6
Flavone and flavonol biosynthesis	6
Primary bile acid biosynthesis	5
Indole alkaloid biosynthesis	5
Anthocyanin biosynthesis	5
Phosphonate and phosphinate metabolism	5
Lipoic acid metabolism	4
Glucosinolate biosynthesis	4
C5-Branched dibasic acid metabolism	4
Synthesis and degradation of ketone bodies	4
Biosynthesis of ansamycins	4
Taurine and hypotaurine metabolism	3
Steroid degradation	3
Butirosin and neomycin biosynthesis	3
Other types of O-glycan biosynthesis	3
Sesquiterpenoid and triterpenoid biosynthesis	3
D-Alanine metabolism	3
D-Glutamine and D-glutamate metabolism	3
Ethylbenzene degradation	3
Xylene degradation	2
D-Arginine and D-ornithine metabolism	2
Penicillin and cephalosporin biosynthesis	2
Glycosphingolipid biosynthesis - lacto and neolacto series	2
Glycosylphosphatidylinositol(GPI)-anchor biosynthesis	2
Fluorobenzoate degradation	2
Tetracycline biosynthesis	2
Atrazine degradation	2
Insect hormone biosynthesis	1
Photosynthesis	1
Mucin type O-Glycan biosynthesis	1
Betalain biosynthesis	1
beta-Lactam resistance	1
Chlorocyclohexane and chlorobenzene degradation	1
Biosynthesis of terpenoids and steroids	1
Biosynthesis of siderophore group nonribosomal peptides	1
Glycosaminoglycan biosynthesis - keratan sulfate	1
