# Supplementary material for: A De Novo Floral Transcriptome Reveals Clues into Phalaenopsis Orchid Flower Development
Source: PLoS One. 2015 May 13;10(5):e0123474. doi: 10.1371/journal.pone.0123474 (PMC4430480; doi:10.1371/journal.pone.0123474)
Supplement: S5 Table — (XLSX) [file pone.0123474.s006.xlsx]

## Sheet: 工作表1
S5 Table. EC numbers categories assigned with Phalaenopsis floral organ contigs.
ID	EC number
CUFF.73.1_1	2.7.7.6
CUFF.113.1_3	2.7.11.1
CUFF.143.1_5	2.7.11.1
CUFF.147.1_6	2.7.11.1
CUFF.184.1_3	3.6.4.13
CUFF.185.1_3	3.6.4.13
CUFF.251.1_1	2.7.11.1
CUFF.331.1_2	2.7.11.1
CUFF.341.2_4	2.7.11.1
CUFF.332.1_2	2.7.11.1
CUFF.334.1_2	2.7.11.1
CUFF.379.1_4	2.7.11.1
CUFF.439.1_3	2.7.12.1
CUFF.474.1_3	2.4.1.34
CUFF.560.1_2	2.7.1.68
CUFF.584.1_3	2.7.11.22
CUFF.598.1_1	2.7.11.1
CUFF.707.1_3	3.4.16.6
CUFF.778.1_1	2.7.11.1
CUFF.778.1_2	2.7.11.1
CUFF.786.1_4	2.7.11.1
CUFF.786.1_6	2.7.11.1
CUFF.802.1_3	2.7.11.22
CUFF.808.1_4	2.7.11.1
CUFF.885.1_2	2.5.1.18
CUFF.905.1_4	2.7.11.1
CUFF.994.1_1	2.7.11.1
CUFF.962.1_2	2.7.13.3
CUFF.1147.1_6	2.7.11.1
CUFF.1155.1_2	2.7.11.1
CUFF.1169.1_1	5.3.3.2
CUFF.1283.1_4	2.7.11.1
CUFF.1341.2_2	2.7.11.1
CUFF.1344.1_5	2.7.11.1
CUFF.1396.1_1	2.7.11.1
CUFF.1377.1_1	2.7.11.1
CUFF.1577.1_2	2.7.11.1
CUFF.1627.1_3	2.4.2.18
CUFF.1651.1_6	1.2.1.70
CUFF.1664.1_3	1.2.1.70
CUFF.1698.1_1	1.10.3.1
CUFF.1711.1_1	2.7.11.1
CUFF.1713.1_1	2.7.11.1
CUFF.1730.1_4	3.1.3.16
CUFF.1877.1_1	2.5.1.18
CUFF.1885.1_3	2.7.11.1
CUFF.1920.1_2	2.3.1.12
CUFF.2025.1_5	3.1.13.4
CUFF.2042.1_3	2.7.11.1
CUFF.2059.1_1	3.1.3.5
CUFF.2121.1_2	2.3.1.97
CUFF.2212.1_2	6.1.1.17
CUFF.2222.1_2	3.4.19.12
CUFF.2251.1_1	3.5.4.25
CUFF.2322.1_3	2.7.11.1
CUFF.2319.1_3	2.7.11.1
CUFF.2325.1_2	2.7.11.1
CUFF.2334.1_2	2.7.11.1
CUFF.2409.1_1	2.5.1.18
CUFF.2357.1_2	2.7.11.1
CUFF.2403.2_1	2.7.11.1
CUFF.2550.1_2	2.2.1.1
CUFF.2640.1_3	2.1.2.1
CUFF.2758.1_4	5.1.3.6
CUFF.2762.1_2	5.1.3.6
CUFF.2918.1_5	2.7.11.1
CUFF.2953.1_3	1.8.4.12
CUFF.3058.1_5	3.2.1.37
CUFF.3066.1_2	5.2.1.8
CUFF.3097.1_3	2.7.11.1
CUFF.3100.1_2	1.11.1.7
CUFF.3119.1_1	6.3.4.4
CUFF.3204.1_1	2.7.11.1
CUFF.3284.1_5	2.7.11.1
CUFF.3307.1_3	2.7.11.1
CUFF.3359.2_1	2.7.11.1
CUFF.3359.2_2	2.7.11.1
CUFF.3377.1_4	2.7.11.1
CUFF.3377.1_5	2.7.11.1
CUFF.3378.1_2	2.7.11.1
CUFF.3402.1_2	2.7.11.1
CUFF.3405.1_6	2.7.11.1
CUFF.3450.2_2	2.7.1.1
CUFF.3424.1_4	2.7.11.1
CUFF.3438.1_2	2.7.11.1
CUFF.3513.1_5	3.1.1.11
CUFF.3526.1_3	3.1.1.11
CUFF.3550.1_1	6.1.1.4
CUFF.3560.1_3	2.1.1.37
CUFF.3621.1_2	2.1.1.43
CUFF.3788.3_2	2.7.11.1
CUFF.3791.1_6	2.7.11.1
CUFF.3842.1_2	2.7.11.1
CUFF.3844.1_5	2.7.11.1
CUFF.3861.1_6	1.10.3.2
CUFF.3928.3_6	2.7.11.1
CUFF.3981.1_3	3.1.13.4
CUFF.4118.1_3	2.7.11.1
CUFF.4222.1_4	2.7.11.1
CUFF.4219.2_2	2.7.11.1
CUFF.4287.1_2	2.7.11.1
CUFF.4309.1_2	5.3.1.5
CUFF.4319.1_2	2.7.11.1
CUFF.4337.1_1	2.7.11.1
CUFF.4470.1_1	2.7.11.1
CUFF.4475.1_4	2.7.11.1
CUFF.4662.1_3	3.6.4.13
CUFF.4733.1_3	3.2.1.37
CUFF.4868.1_4	2.7.11.1
CUFF.4870.1_1	2.7.11.1
CUFF.4998.1_2	2.7.11.1
CUFF.5032.1_4	2.7.11.1
CUFF.5147.1_3	2.7.11.1
CUFF.5165.1_2	3.2.1.14
CUFF.5316.1_3	2.4.1.207
CUFF.5364.3_2	2.7.11.1
CUFF.5397.1_3	6.3.2.19
CUFF.5529.1_1	2.7.11.1
CUFF.5737.1_4	2.7.11.1
CUFF.5886.1_3	2.7.1.4
CUFF.5983.1_2	2.7.11.1
CUFF.5925.1_3	5.2.1.8
CUFF.6214.1_1	2.5.1.9
CUFF.6226.1_2	3.1.3.16
CUFF.6274.1_3	2.7.11.1
CUFF.6340.1_2	3.1.1.11
CUFF.6387.1_5	2.7.11.1
CUFF.6374.1_3	2.7.11.1
CUFF.6431.1_1	2.7.11.1
CUFF.6481.1_2	2.7.11.1
CUFF.6523.1_2	2.3.1.12
CUFF.6570.1_6	2.7.11.1
CUFF.6667.2_6	2.3.1.15
CUFF.6670.1_1	3.6.4.13
CUFF.6702.1_2	2.7.11.1
CUFF.6752.1_2	2.7.11.1
CUFF.6788.3_2	2.7.1.148
CUFF.6825.1_3	2.7.11.1
CUFF.6835.1_6	2.7.11.1
CUFF.6795.1_1	2.7.11.1
CUFF.6920.1_2	2.5.1.18
CUFF.6953.1_3	3.6.3.8
CUFF.7043.4_3	3.1.1.1
CUFF.7043.4_4	3.1.1.1
CUFF.7026.2_3	3.1.1.1
CUFF.7026.2_6	3.1.1.1
CUFF.6990.1_3	2.7.11.1
CUFF.7025.1_3	2.7.7.13
CUFF.7028.1_1	2.7.7.13
CUFF.7068.1_2	2.7.11.1
CUFF.7230.1_1	3.6.4.13
CUFF.7232.1_5	3.6.4.13
CUFF.7303.3_3	3.1.3.16
CUFF.7356.1_2	2.7.4.6
CUFF.7409.2_2	2.7.11.1
CUFF.7410.1_2	2.7.11.1
CUFF.7520.1_6	2.7.1.39
CUFF.7509.1_3	2.7.1.39
CUFF.7557.1_1	2.7.11.1
CUFF.7563.1_4	2.7.11.1
CUFF.7579.1_3	3.6.4.13
CUFF.7626.1_2	2.7.11.1
CUFF.7627.1_1	6.1.1.10
CUFF.7684.1_4	2.7.11.1
CUFF.7686.1_2	2.7.11.1
CUFF.7726.1_1	2.7.11.1
CUFF.7829.1_3	2.7.11.1
CUFF.7840.1_1	2.7.11.1
CUFF.8092.1_1	2.7.11.1
CUFF.8247.1_2	2.2.1.1
CUFF.8368.2_3	2.7.11.1
CUFF.8371.1_5	2.7.11.1
CUFF.8331.1_3	2.7.7.6
CUFF.8348.1_2	2.7.11.1
CUFF.8464.1_3	2.7.11.1
CUFF.8482.1_3	2.7.1.1
CUFF.8489.1_1	6.3.2.13
CUFF.8511.1_3	3.6.4.13
CUFF.8609.1_4	2.7.11.1
CUFF.8615.1_1	2.7.11.1
CUFF.8644.1_1	2.7.11.1
CUFF.8647.1_4	2.7.11.1
CUFF.8647.1_5	2.7.11.1
CUFF.8660.1_2	2.7.11.1
CUFF.8768.3_3	2.1.1.104
CUFF.8739.1_3	2.7.7.72
CUFF.8780.1_3	2.7.11.1
CUFF.8799.1_3	5.4.99.12
CUFF.8865.1_4	1.17.4.1
CUFF.8852.1_4	1.17.4.1
CUFF.8880.1_3	1.17.4.1
CUFF.8913.2_3	4.1.1.19
CUFF.8924.1_6	4.1.1.19
CUFF.8901.1_2	5.3.1.5
CUFF.8934.1_3	5.1.3.2
CUFF.8956.5_2	1.8.3.2
CUFF.8981.1_1	3.1.1.11
CUFF.9106.1_3	2.7.11.1
CUFF.9112.1_4	4.1.1.50
CUFF.9154.1_2	4.3.2.1
CUFF.9147.1_2	2.7.11.1
CUFF.9239.1_2	2.4.1.15
CUFF.9242.1_5	2.4.1.15
CUFF.9234.1_3	2.7.11.1
CUFF.9255.1_1	6.2.1.3
CUFF.9293.1_3	2.4.1.207
CUFF.9280.1_3	3.6.4.13
CUFF.9448.1_2	3.6.1.1
CUFF.9690.1_5	2.7.11.1
CUFF.9742.1_4	2.7.11.1
CUFF.9785.1_3	3.1.3.16
CUFF.9962.2_1	2.7.11.1
CUFF.9976.1_5	2.7.11.1
CUFF.10017.1_6	2.7.11.1
CUFF.10034.1_3	2.7.11.1
CUFF.10040.1_4	2.3.1.88
CUFF.10186.1_4	3.1.1.1
CUFF.10220.1_1	2.7.11.1
CUFF.10229.1_2	3.1.3.16
CUFF.10254.1_1	2.7.11.1
CUFF.10309.1_3	2.7.11.1
CUFF.10523.1_6	2.7.11.1
CUFF.10536.1_3	6.2.1.3
CUFF.10573.1_1	1.13.11.58
CUFF.10555.1_3	2.7.11.1
CUFF.10578.1_3	3.1.26.11
CUFF.10606.1_1	2.7.11.1
CUFF.10606.1_2	2.7.11.1
CUFF.10685.1_4	3.4.19.12
CUFF.10871.1_2	2.7.11.1
CUFF.10873.1_5	2.7.11.1
CUFF.10867.1_2	3.4.19.12
CUFF.11162.1_1	2.7.11.24
CUFF.11214.1_2	2.7.7.6
CUFF.11281.2_6	2.7.11.1
CUFF.11282.1_2	2.7.11.1
CUFF.11249.1_3	2.7.11.1
CUFF.11252.1_6	2.7.11.1
CUFF.11302.1_2	2.7.11.1
CUFF.11286.1_3	2.8.1.7
CUFF.11403.2_1	6.3.4.19
CUFF.11437.2_5	6.1.1.4
CUFF.11446.2_2	6.1.1.4
CUFF.11395.1_5	2.4.1.15
CUFF.11427.1_3	2.7.13.3
CUFF.11473.1_1	2.7.11.1
CUFF.11456.1_1	2.7.11.1
CUFF.11683.1_3	1.10.2.2
CUFF.11691.1_2	2.5.1.18
CUFF.11830.1_1	2.7.11.1
CUFF.11921.1_2	3.2.1.39
CUFF.11919.1_3	3.6.4.12
CUFF.11953.1_3	2.7.11.1
CUFF.11962.1_3	2.7.11.1
CUFF.11966.1_4	2.7.11.1
CUFF.12023.1_1	1.6.5.3
CUFF.12143.1_5	3.2.2.22
CUFF.12184.1_3	2.7.11.1
CUFF.12282.1_3	1.1.1.195
CUFF.12476.2_2	3.6.4.13
CUFF.12514.2_3	3.6.4.13
CUFF.12364.2_2	2.1.1.41
CUFF.12467.1_5	1.10.3.2
CUFF.12467.1_6	1.10.3.2
CUFF.12470.1_1	1.10.3.2
CUFF.12513.1_1	2.7.11.1
CUFF.12557.1_1	2.7.11.1
CUFF.12636.1_2	2.7.11.22;2.7.11.1
CUFF.12721.1_3	6.1.1.2
CUFF.12731.1_1	5.5.1.4
CUFF.12824.2_1	2.7.11.24
CUFF.12804.1_3	1.13.11.53
CUFF.12915.1_1	2.7.11.1
CUFF.12952.1_5	2.7.11.1
CUFF.12952.1_6	2.7.11.1
CUFF.12955.1_2	2.7.11.1
CUFF.12943.1_4	2.7.11.1
CUFF.12943.1_6	2.7.11.1
CUFF.12985.1_3	1.3.1.42
CUFF.13027.1_5	2.7.11.1
CUFF.13095.1_1	3.4.19.12
CUFF.13094.1_1	2.7.11.1
CUFF.13228.1_1	3.1.1.11
CUFF.13272.1_5	2.7.11.1
CUFF.13273.1_3	2.7.11.1
CUFF.13331.2_3	2.7.11.1
CUFF.13356.1_2	2.7.11.1
CUFF.13372.1_1	4.1.3.4
CUFF.13377.1_1	1.1.1.195
CUFF.13452.1_6	2.7.11.1
CUFF.13462.1_1	2.7.11.1
CUFF.13462.1_3	2.7.11.1
CUFF.13545.1_2	3.1.1.11
CUFF.13549.1_2	3.1.1.11
CUFF.13532.1_2	2.7.11.1
CUFF.13632.1_3	3.6.4.12
CUFF.13671.1_1	2.7.11.2;2.7.13.3
CUFF.13693.1_4	2.7.11.1
CUFF.13726.1_1	2.7.11.1
CUFF.13734.1_1	2.7.11.1
CUFF.13927.1_1	2.7.11.1
CUFF.13960.1_2	1.17.4.1
CUFF.13982.1_2	2.7.11.1
CUFF.13982.1_3	2.7.11.1
CUFF.14013.1_2	2.7.11.1
CUFF.14048.1_1	3.6.3.8
CUFF.14052.1_1	4.2.1.96
CUFF.14067.1_2	4.1.3.1
CUFF.14070.1_3	2.7.11.1
CUFF.14119.1_1	2.7.11.1
CUFF.14131.1_2	2.7.11.24
CUFF.14175.1_1	1.11.1.12;1.11.1.9
CUFF.14240.1_6	3.6.3.14
CUFF.14296.1_1	2.7.11.1
CUFF.14314.1_6	2.7.11.1
CUFF.14320.1_2	2.7.11.1
CUFF.14315.1_3	2.7.11.1
CUFF.14404.1_1	2.7.11.1
CUFF.14428.2_1	2.7.11.1
CUFF.14471.1_1	2.3.1.75
CUFF.14486.2_6	2.3.1.75
CUFF.14528.3_3	3.4.11.5
CUFF.14541.1_2	2.4.1.207
CUFF.14543.1_6	2.4.1.207
CUFF.14821.1_5	2.7.8.5
CUFF.14898.1_2	5.99.1.3
CUFF.14917.1_1	2.7.11.1
CUFF.14919.1_5	2.7.11.1
CUFF.14919.1_6	2.7.11.1
CUFF.14932.1_1	2.7.11.1
CUFF.14932.1_3	2.7.11.1
CUFF.14929.1_4	2.7.11.1
CUFF.14929.1_5	2.7.11.1
CUFF.14921.1_3	5.2.1.8
CUFF.14949.1_3	3.6.4.13
CUFF.15065.2_2	2.7.11.1
CUFF.15090.1_3	2.7.11.1
CUFF.15195.1_6	2.7.11.1
CUFF.15205.1_2	2.7.11.1
CUFF.15219.1_1	2.7.11.1
CUFF.15219.1_3	2.7.11.1
CUFF.15222.1_6	2.7.11.1
CUFF.15292.1_1	2.7.11.1
CUFF.15483.2_2	2.1.2.9
CUFF.15492.1_2	4.2.1.104
CUFF.15735.1_1	2.7.11.1
CUFF.15828.1_2	2.7.11.1
CUFF.15875.1_1	4.2.3.5
CUFF.16015.3_2	2.7.11.1
CUFF.16085.1_2	2.5.1.29;2.5.1.10;2.5.1.1
CUFF.16094.1_4	2.5.1.29;2.5.1.10;2.5.1.1
CUFF.16044.1_3	2.7.11.1
CUFF.16192.1_3	3.6.4.13
CUFF.16271.1_4	3.2.1.39
CUFF.16267.1_4	3.2.1.39
CUFF.16237.1_3	6.1.1.3
CUFF.16240.1_1	6.1.1.3
CUFF.16341.1_3	6.1.1.1
CUFF.16344.1_4	6.1.1.1
CUFF.16364.1_2	2.7.11.1
CUFF.16453.4_2	2.7.11.1
CUFF.16463.1_4	2.7.11.1
CUFF.16446.1_3	4.3.1.24
CUFF.16500.1_3	2.7.11.1
CUFF.16497.1_4	2.7.11.1
CUFF.16511.1_2	2.7.11.1
CUFF.16579.1_2	2.7.11.1
CUFF.16590.1_2	3.6.4.13
CUFF.16631.1_3	2.7.11.1
CUFF.16884.1_1	5.2.1.8
CUFF.16992.1_2	2.7.11.1
CUFF.17047.1_3	1.17.1.2
CUFF.17123.2_1	5.2.1.8
CUFF.17152.1_3	2.7.11.1
CUFF.17168.1_1	2.7.11.1
CUFF.17208.1_3	2.7.11.1
CUFF.17282.1_1	3.4.19.12
CUFF.17330.2_2	2.7.11.1
CUFF.17360.1_3	2.3.1.119
CUFF.17364.1_3	2.3.1.119
CUFF.17392.1_3	1.1.1.195
CUFF.17442.1_3	2.7.11.1
CUFF.17423.1_2	6.3.2.19
CUFF.17471.1_2	2.7.11.1
CUFF.17515.1_6	2.7.11.1
CUFF.17497.1_1	2.5.1.9
CUFF.17535.1_3	2.7.11.1
CUFF.17572.1_3	3.2.2.27
CUFF.17671.2_4	2.7.11.1
CUFF.17673.1_2	2.7.11.1
CUFF.17666.1_2	2.7.11.1
CUFF.17748.1_2	3.4.19.12
CUFF.17789.1_3	3.1.1.11
CUFF.17795.1_6	3.1.1.11
CUFF.17899.1_4	2.7.11.1
CUFF.17891.2_1	2.7.11.1
CUFF.17888.1_5	1.1.1.22
CUFF.17987.1_2	2.7.1.25
CUFF.18084.1_3	1.14.13.90
CUFF.18154.1_3	2.7.11.1
CUFF.18232.1_3	2.7.11.1
CUFF.18298.1_2	2.6.1.42
CUFF.18311.1_3	3.5.1.98
CUFF.18318.1_3	2.7.11.1
CUFF.18378.1_3	1.13.11.58
CUFF.18427.2_6	2.7.11.1
CUFF.18430.1_1	2.7.11.1
CUFF.18586.1_4	2.3.1.12
CUFF.18837.1_1	2.7.11.1
CUFF.18853.1_3	6.1.1.9
CUFF.18999.1_3	2.7.11.1
CUFF.19091.1_3	2.4.2.11
CUFF.19133.1_1	2.7.11.1
CUFF.19230.1_2	2.1.2.1
CUFF.19318.1_5	2.4.1.15
CUFF.19321.1_1	2.4.1.15
CUFF.19525.1_2	2.7.11.1
CUFF.19594.1_3	2.7.11.1
CUFF.19647.1_1	2.7.11.1
CUFF.19726.1_2	2.7.11.1
CUFF.19817.1_2	2.7.11.1
CUFF.19953.3_3	2.7.11.23;2.7.11.22;2.7.11.1
CUFF.19920.1_3	3.6.3.6
CUFF.20187.1_1	2.7.11.1
CUFF.20238.2_5	2.7.11.1
CUFF.20240.1_1	2.7.11.1
CUFF.20254.2_1	4.1.1.36
CUFF.20408.1_1	4.3.1.24
CUFF.20425.1_6	4.3.1.24
CUFF.20381.1_1	3.6.3.4
CUFF.20409.1_1	2.7.11.1
CUFF.20429.1_2	3.6.4.12
CUFF.20474.1_3	2.7.11.1
CUFF.20464.1_1	2.7.11.1
CUFF.20645.1_2	1.13.11.58
CUFF.20734.1_6	1.8.1.9
CUFF.20753.1_3	2.2.1.6
CUFF.20813.1_3	2.7.11.1
CUFF.20820.1_3	2.7.11.1
CUFF.20821.1_6	2.7.11.1
CUFF.20931.1_5	4.1.1.19
CUFF.20945.2_2	4.1.1.19
CUFF.20909.1_1	2.5.1.18
CUFF.20939.1_1	2.6.1.16
CUFF.21000.1_2	3.6.4.12
CUFF.21112.1_2	1.1.1.205
CUFF.21171.1_5	2.7.11.1
CUFF.21196.1_3	1.2.1.12
CUFF.21207.1_3	2.7.11.1
CUFF.21232.1_3	1.11.1.7
CUFF.21295.1_2	5.1.3.6
CUFF.21300.1_6	5.1.3.6
CUFF.21267.1_2	6.2.1.3
CUFF.21308.2_1	2.7.11.1
CUFF.21357.1_1	2.7.4.3
CUFF.21434.2_2	1.1.1.205
CUFF.21434.2_3	1.1.1.205
CUFF.21437.1_4	1.1.1.205
CUFF.21409.1_1	6.3.2.19
CUFF.21491.2_3	3.6.4.13
CUFF.21760.2_6	3.1.1.11
CUFF.21777.1_1	3.1.1.11
CUFF.21777.1_3	3.1.1.11
CUFF.21804.1_1	2.7.11.1
CUFF.21920.4_6	2.7.11.1
CUFF.21923.1_1	2.7.11.1
CUFF.21927.1_3	2.7.11.24
CUFF.21994.1_3	1.16.3.1
CUFF.22145.1_4	2.7.11.1
CUFF.22195.1_3	2.1.1.43
CUFF.22330.1_5	2.7.11.1
CUFF.22334.1_5	2.7.11.1
CUFF.22353.1_3	1.2.1.41
CUFF.22397.2_2	2.7.7.27
CUFF.22382.1_2	1.13.11.53
CUFF.22438.1_6	2.7.11.1
CUFF.22441.1_1	2.7.11.1
CUFF.22524.1_1	2.7.11.1
CUFF.22526.1_2	3.5.1.5
CUFF.22508.1_1	2.7.11.1
CUFF.22546.1_3	2.7.11.1
CUFF.22549.1_1	3.5.1.98
CUFF.22598.1_2	1.11.1.7
CUFF.22746.2_6	2.7.11.1
CUFF.22758.2_1	2.7.11.1
CUFF.22824.1_3	3.6.1.7
CUFF.22907.1_6	2.7.11.1
CUFF.22885.1_1	2.7.11.1
CUFF.22889.1_1	3.4.19.12
CUFF.23126.1_3	3.1.1.11
CUFF.23132.1_5	3.1.1.11
CUFF.23132.1_6	3.1.1.11
CUFF.23195.1_3	3.1.1.11
CUFF.23275.1_2	3.6.4.13
CUFF.23283.1_3	3.6.4.13
CUFF.23309.1_4	2.7.11.1
CUFF.23421.1_2	1.10.3.2
CUFF.23506.1_1	3.1.3.16
CUFF.23562.1_1	2.7.11.1
CUFF.23566.1_3	6.2.1.3
CUFF.23577.1_2	2.7.11.1
CUFF.23703.1_1	3.1.3.16
CUFF.23709.1_3	2.7.11.1
CUFF.23715.1_3	2.4.2.30
CUFF.23757.1_1	6.3.2.13
CUFF.23837.1_3	5.2.1.8
CUFF.23871.1_6	3.6.1.1
CUFF.23873.1_2	3.6.1.1
CUFF.23891.1_3	2.7.11.1
CUFF.23945.1_2	2.7.11.1
CUFF.23960.1_3	1.10.3.2
CUFF.24045.1_3	2.5.1.47
CUFF.24158.1_2	2.7.11.24
CUFF.24177.1_3	2.4.1.198
CUFF.24197.1_1	5.3.1.1
CUFF.24280.1_5	1.11.1.7
CUFF.24289.1_3	2.7.8.5
CUFF.24343.1_3	4.1.1.1
CUFF.24346.1_6	4.1.1.1
CUFF.24308.1_3	6.3.4.19
CUFF.24345.1_1	3.5.1.88
CUFF.24490.1_3	6.2.1.3
CUFF.24528.1_3	4.2.1.3
CUFF.24543.1_2	2.7.11.1
CUFF.24622.1_2	4.1.1.23
CUFF.24694.2_3	2.7.11.1
CUFF.24658.1_6	2.7.11.1
CUFF.24711.1_2	2.7.11.1
CUFF.24768.5_6	2.7.11.1
CUFF.24728.1_2	2.2.1.7
CUFF.24807.1_3	2.7.2.3
CUFF.24836.1_4	2.7.11.1
CUFF.25110.2_2	2.7.1.4
CUFF.25099.1_3	2.7.11.1
CUFF.25121.1_1	2.7.11.1
CUFF.25126.1_5	2.7.11.1
CUFF.25164.1_2	2.4.1.207
CUFF.25220.1_3	1.16.5.1
CUFF.25265.1_2	5.1.3.6
CUFF.25433.2_6	1.1.1.95
CUFF.25436.1_1	1.1.1.95
CUFF.25414.1_2	2.7.1.21
CUFF.25476.1_6	2.7.11.1
CUFF.25465.1_1	1.11.1.7
CUFF.25516.1_1	3.1.13.4
CUFF.25520.1_2	3.1.13.4
CUFF.25543.1_3	2.7.11.1
CUFF.25594.2_2	2.4.1.227
CUFF.25554.1_1	1.8.4.12
CUFF.25722.1_3	3.4.19.12
CUFF.25697.1_3	2.7.11.1
CUFF.25729.1_4	2.5.1.46
CUFF.25731.1_3	2.5.1.46
CUFF.25759.1_3	2.4.2.30
CUFF.25882.1_1	2.7.11.1
CUFF.25947.1_1	3.6.4.13
CUFF.25982.1_3	3.4.19.12
CUFF.26017.1_1	2.7.11.1
CUFF.26089.1_1	2.5.1.1
CUFF.26222.1_2	2.4.1.207
CUFF.26241.1_1	5.2.1.8
CUFF.26302.1_6	2.7.11.1
CUFF.26312.2_2	3.3.1.1
CUFF.26299.1_2	6.1.1.10
CUFF.26370.1_3	2.7.11.1
CUFF.26366.1_5	2.7.11.1
CUFF.26368.1_1	2.7.11.1
CUFF.26396.1_4	2.7.11.1
CUFF.26404.1_3	2.7.11.1
CUFF.26443.1_1	2.7.11.1
CUFF.26454.1_6	2.7.11.1
CUFF.26567.1_2	2.7.11.1
CUFF.26555.3_4	2.7.11.1
CUFF.26501.1_3	3.4.19.12
CUFF.26537.1_1	3.1.1.11
CUFF.26544.1_6	2.7.11.1
CUFF.26566.1_4	2.7.11.1
CUFF.26622.1_6	3.2.1.39
CUFF.26624.1_3	3.2.1.39
CUFF.26602.1_2	3.1.1.11
CUFF.26653.1_6	3.6.4.12
CUFF.26666.1_2	2.7.11.1
CUFF.26813.1_1	6.2.1.5
CUFF.26871.1_1	1.10.3.2
CUFF.26861.1_1	3.6.4.13
CUFF.26954.3_2	1.7.7.1
CUFF.26936.1_3	2.7.11.1
CUFF.26947.1_2	1.3.3.6
CUFF.27015.1_2	2.7.11.1
CUFF.26962.1_2	2.7.11.1
CUFF.26975.1_6	2.7.11.1
CUFF.27025.1_2	2.7.7.6
CUFF.27059.2_2	5.2.1.8
CUFF.27035.1_2	3.6.4.13
CUFF.27066.2_3	1.1.1.195
CUFF.27200.1_1	2.7.11.1
CUFF.27202.1_3	1.11.1.15
CUFF.27312.1_2	2.7.11.1
CUFF.27416.1_1	2.7.11.1
CUFF.27553.1_5	2.7.11.1
CUFF.27584.1_3	2.7.11.1
CUFF.27597.1_1	5.3.1.6
CUFF.27933.3_4	2.7.11.1
CUFF.27919.2_2	2.7.11.1
CUFF.27886.1_6	2.7.11.1
CUFF.28012.6_6	2.7.11.1
CUFF.28046.1_1	2.7.11.1
CUFF.28076.1_5	4.2.1.47
CUFF.28078.1_3	4.2.1.47
CUFF.28244.2_2	2.2.1.6
CUFF.28199.1_1	2.7.11.1
CUFF.28227.1_2	1.15.1.1
CUFF.28279.3_3	2.7.11.1
CUFF.28262.1_3	3.5.4.25
CUFF.28288.2_1	1.1.1.219
CUFF.28291.1_2	1.2.4.1
CUFF.28289.1_2	3.2.2.9
CUFF.28293.1_1	2.6.1.1
CUFF.28374.2_3	2.7.11.1
CUFF.28352.1_2	5.2.1.8
CUFF.28355.1_2	1.17.4.1
CUFF.28410.2_2	2.7.11.1
CUFF.28467.1_5	3.6.3.6
CUFF.28467.1_6	3.6.3.6
CUFF.28468.1_1	3.6.3.6
CUFF.28468.1_3	3.6.3.6
CUFF.28459.1_1	2.7.4.3
CUFF.28526.1_2	2.3.3.13
CUFF.28508.1_3	2.7.11.1
CUFF.28611.1_1	3.4.19.12
CUFF.28649.2_3	2.7.11.1
CUFF.28618.1_2	2.7.11.1
CUFF.28699.1_2	2.7.11.1
CUFF.28729.1_3	1.10.2.2
CUFF.28745.1_6	1.10.2.2
CUFF.28748.1_3	1.10.2.2
CUFF.28725.1_2	2.7.11.1
CUFF.28812.1_2	2.7.11.1
CUFF.28791.1_4	2.7.11.1
CUFF.28795.1_5	2.7.11.1
CUFF.28801.1_2	2.7.11.1
CUFF.28860.1_3	2.7.11.1
CUFF.28939.1_3	3.1.3.16
CUFF.28995.1_2	4.4.1.5
CUFF.29021.1_1	2.7.11.1
CUFF.29133.1_5	3.1.1.1
CUFF.29142.1_3	3.1.1.1
CUFF.29118.1_3	2.1.1.37
CUFF.29145.1_2	2.7.11.1
CUFF.29205.1_1	2.7.11.1
CUFF.29247.1_5	3.4.19.12
CUFF.29283.2_2	2.7.11.1
CUFF.29290.1_3	3.4.19.12
CUFF.29323.1_2	2.7.11.1
CUFF.29340.1_3	1.3.3.6
CUFF.29394.1_1	2.7.11.1
CUFF.29408.1_4	2.7.11.1
CUFF.29366.1_2	1.6.5.3;1.6.99.3
CUFF.29448.1_3	5.3.3.8;4.2.1.17
CUFF.29531.1_4	2.7.11.1
CUFF.29531.1_5	2.7.11.1
CUFF.29589.3_5	2.7.11.1
CUFF.29593.1_3	2.7.11.1
CUFF.29560.1_2	2.7.11.1
CUFF.29615.1_4	3.1.1.11
CUFF.29606.1_1	6.3.2.19
CUFF.29703.1_2	4.1.2.13
CUFF.29708.1_6	4.1.2.13
CUFF.29707.1_4	2.7.11.1
CUFF.29734.1_2	2.7.8.15
CUFF.29900.1_1	2.7.1.134;2.7.1.159
CUFF.29927.1_5	2.7.11.1
CUFF.29949.1_1	2.7.11.1
CUFF.30020.2_4	2.7.1.151
CUFF.30007.2_2	2.7.1.151
CUFF.29979.1_3	2.3.1.1
CUFF.30091.1_4	3.1.1.11
CUFF.30144.1_1	2.7.11.1
CUFF.30193.1_2	3.6.3.8
CUFF.30231.2_3	3.6.4.13
CUFF.30290.1_1	2.7.11.1
CUFF.30297.2_1	4.1.3.36
CUFF.30316.1_3	2.7.11.1
CUFF.30328.1_4	2.7.11.1
CUFF.30531.1_3	2.7.11.1
CUFF.30542.1_1	2.7.11.1
CUFF.30699.1_3	2.7.11.1
CUFF.30717.1_2	2.7.11.1
CUFF.30769.1_3	3.1.1.4
CUFF.30842.1_5	2.7.11.1
CUFF.30874.1_2	3.2.1.14
CUFF.30928.2_3	1.8.1.7
CUFF.30921.1_1	2.7.11.1
CUFF.31012.1_1	2.3.1.119
CUFF.31015.1_5	2.3.1.119
CUFF.31227.1_6	2.7.11.1
CUFF.31255.1_3	2.7.11.1
CUFF.31327.1_2	1.6.5.2
CUFF.31313.1_1	6.3.4.4
CUFF.31467.1_4	2.1.1.143
CUFF.31596.1_3	3.6.4.13
CUFF.31714.1_3	2.7.1.148
CUFF.31716.1_2	3.1.1.11
CUFF.31778.1_3	2.7.11.1
CUFF.31779.1_5	2.7.11.1
CUFF.31802.1_1	1.11.1.7
CUFF.31817.1_3	2.3.1.1
CUFF.31869.1_3	2.4.2.30
CUFF.31911.1_6	5.1.3.6
CUFF.31914.1_3	5.1.3.6
CUFF.32022.3_1	2.7.11.1
CUFF.31991.1_4	2.7.11.1
CUFF.31995.1_2	2.7.11.1
CUFF.32057.1_3	2.1.1.43
CUFF.32159.1_3	2.7.11.1
CUFF.32143.1_1	2.7.11.1
CUFF.32149.1_5	2.7.11.1
CUFF.32207.1_2	3.1.3.16;3.1.3.48
CUFF.32232.1_2	2.7.11.1
CUFF.32246.1_5	2.7.11.1
CUFF.32246.1_6	2.7.11.1
CUFF.32209.1_3	3.6.4.13
CUFF.32270.1_3	2.4.1.207
CUFF.32283.1_1	6.1.1.16
CUFF.32409.3_6	2.7.11.1
CUFF.32419.1_3	2.7.11.1
CUFF.32486.2_1	2.7.11.24
CUFF.32527.1_1	2.7.11.1
CUFF.32550.7_4	2.7.11.1
CUFF.32550.7_6	2.7.11.1
CUFF.32475.1_6	2.7.11.1
CUFF.32499.1_6	2.7.11.1
CUFF.32554.3_1	2.7.11.1
CUFF.32573.1_4	2.7.11.1
CUFF.32643.2_3	3.2.1.39
CUFF.32658.2_5	3.2.1.39
CUFF.32661.1_1	3.2.1.39
CUFF.32589.1_3	2.1.1.37
CUFF.32652.1_3	2.7.11.1
CUFF.32811.1_2	3.5.1.98
CUFF.32870.2_1	2.6.1.42
CUFF.32851.1_3	1.9.3.1
CUFF.32919.1_3	1.4.4.2
CUFF.32979.1_4	2.7.11.1
CUFF.32979.1_5	2.7.11.1
CUFF.32987.1_1	2.7.11.1
CUFF.32961.1_1	2.7.11.1
CUFF.33116.2_2	2.5.1.29;2.5.1.10;2.5.1.1
CUFF.33101.3_5	2.5.1.29;2.5.1.10;2.5.1.1
CUFF.33082.1_3	3.1.4.11
CUFF.33165.1_4	2.7.11.1
CUFF.33190.1_3	1.1.1.8
CUFF.33215.1_2	2.7.11.1
CUFF.33283.1_2	3.6.4.13
CUFF.33302.1_2	2.5.1.18
CUFF.33324.1_4	2.7.11.1
CUFF.33382.2_1	2.7.11.1
CUFF.33392.1_6	3.2.1.14
CUFF.33461.1_2	2.7.11.1
CUFF.33499.1_4	1.14.17.4
CUFF.33688.1_5	3.1.3.16
CUFF.33723.1_3	2.7.11.1
CUFF.33779.1_2	3.6.4.12
CUFF.33829.1_3	2.5.1.21
CUFF.33839.1_5	2.7.11.1
CUFF.33882.1_4	2.7.11.1
CUFF.33877.1_1	2.7.11.1
CUFF.33887.1_6	2.7.11.1
CUFF.33960.1_3	2.1.1.14
CUFF.33976.1_6	3.1.1.11
CUFF.33978.1_1	3.1.1.11
CUFF.34269.1_2	1.1.1.195
CUFF.34293.1_2	5.99.1.3
CUFF.34351.2_4	2.5.1.75
CUFF.34369.2_1	2.5.1.75
CUFF.34367.1_2	2.7.1.35
CUFF.34383.1_4	5.1.3.6
CUFF.34526.10_3	3.3.1.1
CUFF.34543.1_3	2.3.1.16
CUFF.34648.3_1	2.4.1.207
CUFF.34667.1_3	2.7.11.1
CUFF.34764.1_2	3.1.1.11
CUFF.34845.2_2	2.7.11.1
CUFF.34857.2_1	1.1.1.44
CUFF.34858.1_3	2.7.11.1
CUFF.34873.1_3	2.7.11.1
CUFF.34924.1_2	3.1.1.11
CUFF.35028.1_2	6.3.2.19
CUFF.35182.1_3	2.7.7.18
CUFF.35209.1_2	2.7.11.1
CUFF.35240.1_1	3.1.26.11
CUFF.35260.1_3	4.2.3.5
CUFF.35304.2_1	3.1.3.48;3.1.3.2
CUFF.35412.1_2	5.2.1.8
CUFF.35494.2_1	2.7.11.1
CUFF.35552.1_6	6.1.1.16
CUFF.35541.1_3	2.7.11.1
CUFF.35715.1_1	2.7.11.1
CUFF.35718.1_5	2.7.11.1
CUFF.35701.1_3	2.7.11.1
CUFF.35727.1_5	2.7.11.1
CUFF.35821.1_3	3.1.1.1
CUFF.35914.1_2	1.10.3.2
CUFF.35895.1_3	1.11.1.15
CUFF.35927.1_3	2.7.11.1
CUFF.36018.1_5	1.11.1.7
CUFF.36143.1_1	2.4.1.1
CUFF.36191.1_3	2.7.11.1
CUFF.36258.1_1	2.7.6.1
CUFF.36255.1_3	6.1.1.14
CUFF.36338.1_1	2.7.4.8
CUFF.36325.1_5	2.7.13.3
CUFF.36370.1_2	2.7.1.35
CUFF.36376.1_6	2.7.13.3
CUFF.36388.1_5	2.7.11.1
CUFF.36394.1_3	2.7.11.1
CUFF.36535.2_1	2.7.11.1
CUFF.36600.1_3	2.7.11.1
CUFF.36710.1_1	2.7.11.1
CUFF.36692.1_4	2.7.11.1
CUFF.36702.1_1	2.3.1.12
CUFF.36706.1_2	2.4.1.198
CUFF.36709.1_3	2.7.4.3
CUFF.36759.2_2	1.2.4.1
CUFF.36778.1_2	1.11.1.6
CUFF.36880.3_1	1.8.1.4
CUFF.36888.1_4	1.8.1.4
CUFF.36938.1_5	2.7.11.1
CUFF.36941.1_2	2.7.11.1
CUFF.37076.2_2	1.13.11.12
CUFF.37122.1_4	3.6.4.13
CUFF.37190.1_4	3.1.1.11
CUFF.37203.1_1	3.1.1.11
CUFF.37165.1_3	2.7.11.1
CUFF.37218.1_2	3.1.1.11
CUFF.37225.1_1	2.7.11.1
CUFF.37223.1_1	2.7.11.1
CUFF.37234.1_6	2.7.11.1
CUFF.37227.1_2	2.7.11.1
CUFF.37240.3_5	2.7.11.1
CUFF.37369.2_1	2.1.1.125
CUFF.37356.1_5	2.7.11.1
CUFF.37387.3_2	3.6.1.23
CUFF.37432.1_2	1.16.3.1
CUFF.37502.1_3	2.7.11.1
CUFF.37506.1_5	2.7.11.1
CUFF.37500.1_3	2.4.1.207
CUFF.37557.2_2	2.7.11.1
CUFF.37545.1_1	3.1.1.11
CUFF.37576.1_3	1.14.21.6
CUFF.37629.1_4	2.7.1.33;1.1.1.195
CUFF.37659.1_5	1.10.3.2
CUFF.37721.3_1	2.6.1.1
CUFF.37727.1_3	4.1.1.36
CUFF.37763.1_3	3.6.4.13
CUFF.37806.2_3	1.3.1.33
CUFF.37811.1_1	3.1.3.16;3.1.3.48
CUFF.37801.1_6	3.1.3.16;3.1.3.48
CUFF.37841.1_1	2.7.11.1
CUFF.37845.1_4	2.7.11.1
CUFF.37921.2_3	2.7.11.1
CUFF.37934.2_4	2.7.11.1
CUFF.37934.2_6	2.7.11.1
CUFF.37893.1_6	6.1.1.7
CUFF.38024.1_5	3.6.4.13
CUFF.38072.2_3	2.7.11.1
CUFF.38085.1_6	2.7.11.1
CUFF.38111.1_1	6.1.1.7
CUFF.38211.1_3	2.7.1.6
CUFF.38229.1_2	5.2.1.8
CUFF.38309.1_1	3.1.1.11
CUFF.38329.1_6	2.7.11.1
CUFF.38376.1_6	2.7.11.1
CUFF.38377.1_3	2.7.11.1
CUFF.38404.1_4	1.10.3.2
CUFF.38410.1_1	1.11.1.7
CUFF.38473.1_6	2.7.11.1
CUFF.38580.1_2	1.1.1.195
CUFF.38607.1_1	2.7.11.1
CUFF.38650.1_3	2.7.11.1
CUFF.38653.1_4	2.7.11.1
CUFF.38764.1_5	2.7.11.1
CUFF.38962.1_1	2.7.11.1
CUFF.39068.1_2	2.7.11.1
CUFF.39192.1_4	2.7.11.1
CUFF.39182.2_3	2.7.11.1
CUFF.39160.1_5	3.6.4.13
CUFF.39165.1_4	3.6.4.13
CUFF.39177.1_4	2.7.11.1
CUFF.39234.1_6	1.11.1.7
CUFF.39268.1_1	2.7.11.1
CUFF.39275.1_4	2.7.11.1
CUFF.39275.1_5	2.7.11.1
CUFF.39303.1_1	2.5.1.3
CUFF.39281.1_1	3.6.3.4
CUFF.39340.2_3	2.7.11.1
CUFF.39314.1_3	2.1.1.192
CUFF.39361.2_1	2.7.11.1
CUFF.39400.1_1	1.18.1.2
CUFF.39436.1_3	1.11.1.7
CUFF.39446.1_5	2.7.11.1
CUFF.39497.1_6	1.11.1.7
CUFF.39511.1_2	1.11.1.11
CUFF.39556.1_3	6.1.1.3
CUFF.39594.1_3	2.5.1.18
CUFF.39597.1_6	2.5.1.18
CUFF.39644.1_1	2.7.11.1
CUFF.39676.1_2	1.2.1.11
CUFF.39723.1_1	1.11.1.6
CUFF.39826.1_4	2.7.11.1
CUFF.40098.1_3	6.3.2.13
CUFF.40338.1_3	2.7.11.1
CUFF.40480.2_3	1.8.1.7
CUFF.40519.1_3	3.4.19.12
CUFF.40607.1_3	3.6.1.7
CUFF.40661.3_4	2.7.11.1
CUFF.40664.1_3	2.7.11.1
CUFF.40919.1_2	3.1.1.11
CUFF.40924.1_4	3.1.1.11
CUFF.40954.1_3	2.3.1.12
CUFF.41036.1_2	3.6.4.13
CUFF.41252.4_1	5.2.1.8
CUFF.41241.1_1	2.7.11.1
CUFF.41275.1_2	2.7.7.75
CUFF.41316.1_1	3.1.3.16;3.1.3.48
CUFF.41333.1_3	6.3.2.1
CUFF.41532.1_3	3.5.4.26
CUFF.41586.1_3	3.6.4.13
CUFF.41569.1_1	2.7.1.1
CUFF.41614.1_1	2.5.1.18
CUFF.41649.1_6	2.7.11.1
CUFF.41709.1_2	3.6.3.1
CUFF.41757.2_6	2.7.11.1
CUFF.41755.1_5	2.7.11.1
CUFF.41945.1_1	1.13.11.24
CUFF.41991.1_5	2.7.11.1
CUFF.42005.3_1	2.7.11.1
CUFF.41954.1_1	2.7.11.1
CUFF.42039.2_6	2.7.11.1
CUFF.42316.1_1	6.1.1.12
CUFF.42384.1_2	2.7.11.1
CUFF.42496.1_3	2.7.4.8
CUFF.42606.3_2	2.7.1.134;2.7.1.159
CUFF.42639.1_2	2.7.11.1
CUFF.42714.3_2	4.2.1.96
CUFF.42752.1_2	2.7.11.1
CUFF.42837.3_3	1.10.3.2
CUFF.42846.1_4	1.10.3.2
CUFF.42791.1_4	1.10.3.2
CUFF.42854.1_1	1.1.1.205
CUFF.42910.2_1	2.7.11.1
CUFF.42949.1_4	2.7.11.1
CUFF.43058.1_2	2.7.11.1
CUFF.43172.1_2	3.1.3.16
CUFF.43294.3_2	2.7.11.1
CUFF.43433.1_1	5.4.99.12
CUFF.43561.1_2	2.7.11.1
CUFF.43570.1_2	2.7.11.1
