# Supplementary material for: A De Novo Floral Transcriptome Reveals Clues into Phalaenopsis Orchid Flower Development
Source: PLoS One. 2015 May 13;10(5):e0123474. doi: 10.1371/journal.pone.0123474 (PMC4430480; doi:10.1371/journal.pone.0123474)
Supplement: S6 Table — (XLSX) [file pone.0123474.s007.xlsx]

## Sheet: 工作表1
S6 Table. Pfam domains in Phalaenopsis floral organ contigs.
Pfam ID	Genes
PPR_2	2807
PPR	1678
PPR_1	1252
LRR_8	923
PPR_3	620
Pkinase	530
Pkinase_Tyr	506
LRR_4	423
WD40	327
RRM_1	251
RRM_6	242
Ank_2	225
zf-RING_2	224
zf-C3HC4_2	218
Myb_DNA-binding	203
TPR_11	200
zf-C3HC4	193
Ank_4	190
RRM_5	190
efhand	167
zf-C3HC4_3	163
EF_hand_5	158
TPR_MLP1_2	152
Ank_5	148
DUF827	148
rve	146
TPR_12	140
ERM	138
Ank	128
Trichoplein	128
EF_hand_6	126
zf-rbx1	121
Myb_DNA-bind_6	119
GAS	118
MFS_1	117
TPR_16	112
LRRNT_2	111
DUF4200	110
IncA	107
Mito_carr	107
Tropomyosin_1	106
ABC_tran	103
Myosin_tail_1	103
RVT_2	101
EF_hand_3	100
Helicase_C	100
UBN2_2	99
Cast	98
DYW_deaminase	97
Taxilin	97
EF_hand_4	95
PHD	94
Filament	91
RVT_3	90
Tropomyosin	90
RCC1	89
UBN2	89
RVT_1	88
MAD	84
DEAD	82
gag_pre-integrs	81
Retrotrans_gag	81
SCP-1	80
zf-CCHC	78
F-box-like	76
Abhydrolase_6	74
PspA_IM30	74
C2	73
F-box	73
AAA	72
AP2	72
Arm	72
EamA	72
RCC1_2	72
ATG16	71
p450	71
CALCOCO1	70
zf-RVT	68
Myb_DNA-bind_3	67
TPR_1	67
Ank_3	66
zf-GRF	66
zf-RING_LisH	66
Abhydrolase_5	65
DUF3552	65
DnaJ	62
DUF4271	60
Cenp-F_leu_zip	59
DUF4283	59
Methyltransf_11	56
UBN2_3	56
ABC2_membrane	55
HLH	55
Acyl_transf_3	54
DUF4201	54
Homeobox	54
AAA_16	53
AAA_22	53
HEAT_2	53
Kelch_1	53
ubiquitin	52
2OG-FeII_Oxy	51
MscS_porin	51
Abhydrolase_1	50
MULE	50
ALIX_LYPXL_bnd	49
RINGv	49
Methyltransf_18	48
AAA_5	47
HMA	47
Miro	47
NAM	47
ABC_membrane	46
EzrA	46
HOOK	46
MatE	46
PP2C	46
Ras	46
zf-CCCH	46
adh_short	45
KH_1	45
Laminin_I	45
ABC2_membrane_4	44
B_lectin	44
B3	44
WRKY	44
Kelch_6	43
U-box	43
Epimerase	42
Kelch_4	42
Methyltransf_31	42
MORN	42
SMC_N	42
Sugar_tr	42
zf-Apc11	42
DUF2046	41
KH_3	41
Methyltransf_25	41
MMR_HSR1	41
TPT	41
Kelch_3	40
zf-C2H2_6	40
Arf	39
BicD	39
DIOX_N	39
FAR1	39
Stress-antifung	39
TPR_2	39
ADIP	38
DUF869	38
Methyltransf_26	38
OmpH	38
TACC	38
AA_permease_2	37
HAP1_N	37
Aa_trans	36
Kinesin	36
Thioredoxin	36
MAP7	35
Methyltransf_12	35
Pentapeptide	35
BTB	34
bZIP_1	34
FANCL_C	34
Golgin_A5	34
Hydrolase	34
Metallophos	34
Rad60-SLD	34
7TMR-DISM_7TM	33
bZIP_2	33
LEA_4	33
TMF_TATA_bd	33
Apolipoprotein	32
GRAS	32
PA	32
AAA_17	31
ABC2_membrane_5	31
CBS	31
Myb_DNA-bind_4	31
Thioredoxin_2	31
ADH_zinc_N	30
Cyclin_N	30
PMR5N	30
PUF	30
Usp	30
ABC2_membrane_3	29
ACT	29
DUF538	29
Glutaredoxin	29
mTERF	29
NAD_binding_10	29
Beta_helix	28
GST_N_3	28
PC-Esterase	28
Prefoldin_2	28
7TM_GPCR_Srz	27
AAA_13	27
DDE_4	27
DUF2353	27
GST_N_2	27
HEAT_EZ	27
Na_Ca_ex	27
Pyr_redox_2	27
SET	27
SNF2_N	27
SWIM	27
Histone	26
LEA_2	26
3Beta_HSD	25
Cep57_CLD	25
DUF1602	25
DUF3584	25
Ion_trans	25
Methyltransf_23	25
Rab5-bind	25
SF-assemblin	25
zf-DHHC	25
zf-Nse	25
APH	24
E1-E2_ATPase	24
GTP_EFTU	24
Lipase_GDSL	24
Response_reg	24
TBPIP	24
TMF_DNA_bd	24
ADH_N	23
Annexin	23
Asp	23
CCT	23
Gelsolin	23
Glyco_transf_8	23
HAD	23
Inhibitor_I9	23
Kelch_2	23
Mitofilin	23
Na_H_Exchanger	23
PTR2	23
Thioredoxin_8	23
UAA	23
UQ_con	23
AAA_27	22
Auxin_inducible	22
Chromo	22
CRS1_YhbY	22
FliJ	22
Glyco_hydro_17	22
GST_C_2	22
Homeobox_KN	22
NAD_binding_8	22
Pentapeptide_4	22
PMEI	22
Spc7	22
UCH	22
AAA_23	21
Cu_bind_like	21
Cu-oxidase_2	21
DnaJ_CXXCXGXG	21
Fez1	21
Glycos_transf_1	21
HCR	21
Jnk-SapK_ap_N	21
NB-ARC	21
PKK	21
TPR_8	21
zf-Dof	21
AAA_2	20
Abhydrolase_3	20
adh_short_C2	20
AMP-binding	20
Bax1-I	20
CENP-Q	20
Cu-oxidase	20
DUF4378	20
Exostosin	20
Hydrolase_4	20
NAD_binding_4	20
NPH3	20
O-FucT	20
Ovate	20
PB1	20
Pectinesterase	20
Pyr_redox	20
Tryp_alpha_amyl	20
ATP-synt_B	19
BRCT	19
GST_C	19
HATPase_c	19
Hydrolase_like2	19
MAP65_ASE1	19
MFS_2	19
SRF-TF	19
TRAM_LAG1_CLN8	19
Transferase	19
UBA	19
X8	19
zf-B_box	19
Acetyltransf_1	18
Acyltransferase	18
AhpC-TSA	18
Aminotran_1_2	18
bHLH-MYC_N	18
cNMP_binding	18
DUF1421	18
DUF3523	18
DUF588	18
GATA	18
HAD_2	18
K-box	18
LTP_2	18
NAF	18
PDR_assoc	18
SNARE	18
zf-AN1	18
Branch	17
DivIVA	17
dsrm	17
DUF296	17
DUF761	17
FAD_binding_4	17
GBP_C	17
Glyco_trans_2_3	17
Hexapep	17
Hydrolase_like	17
Kelch_5	17
Kinesin-related	17
Malectin	17
Methyltransf_29	17
Mnd1	17
TPR_17	17
VQ	17
zf-RanBP	17
ABC1	16
ACP_syn_III_C	16
ADH_zinc_N_2	16
AUX_IAA	16
Auxin_resp	16
Bromodomain	16
Cortex-I_coil	16
CRAL_TRIO	16
CRAL_TRIO_N	16
DUF4228	16
GST_N	16
HALZ	16
PLAC8	16
Pyr_redox_3	16
TCP	16
Trehalose_PPase	16
UCH_1	16
YkyA	16
AAA_18	15
AAA_25	15
CBFD_NFYB_HMF	15
Cupin_1	15
EmrE	15
Glyco_hydro_28	15
Glycos_transf_2	15
Gtr1_RagA	15
HSF_DNA-bind	15
JmjC	15
KR	15
PAH	15
PAS_9	15
Peptidase_S10	15
Peptidase_S9	15
Pro_isomerase	15
ResIII	15
S_locus_glycop	15
S1	15
Syntaxin	15
TPR_14	15
WRC	15
Yip1	15
YscO	15
BAH	14
CH	14
Clathrin	14
DUF260	14
DUF3816	14
DUF581	14
FAE1_CUT1_RppA	14
Fasciclin	14
FYVE	14
Glyco_hydro_16	14
GTP_EFTU_D2	14
HA2	14
IBR	14
Lipase_3	14
MADF_DNA_bdg	14
MIP	14
MtN3_slv	14
NUDIX	14
Oxidored_q3	14
PAN_2	14
PAS	14
Peptidase_S8	14
peroxidase	14
PLC-beta_C	14
Rad60-SLD_2	14
Remorin_C	14
Rhodanese	14
START	14
TPR_9	14
zf-CW	14
AA_permease	13
AAA_33	13
Aldedh	13
Amino_oxidase	13
CRAL_TRIO_2	13
Cupin_2	13
DnaJ_C	13
DPBB_1	13
FH2	13
FHA	13
FKBP_C	13
Galactosyl_T	13
Ion_trans_2	13
K_trans	13
Malectin_like	13
PCI	13
Pectate_lyase_3	13
PH	13
PHD_2	13
Proteasome	13
PRP38_assoc	13
RmlD_sub_bind	13
TauE	13
tify	13
zf-CCHC_4	13
zf-HC5HC2H	13
ZF-HD_dimer	13
zf-met	13
Acetyltransf_7	12
Adaptin_N	12
Asp_protease_2	12
C4dic_mal_tran	12
CCT_2	12
Cellulose_synt	12
Cu-oxidase_3	12
Drf_FH1	12
DUF812	12
FA_hydroxylase	12
FlgN	12
gag-asp_proteas	12
Glyco_tranf_2_3	12
Glyco_trans_1_4	12
HlyIII	12
HSP20	12
IQ	12
Lactamase_B	12
LSM	12
Methyltransf_16	12
OB_NTP_bind	12
PfkB	12
PIP5K	12
PLU-1	12
PORR	12
RabGAP-TBC	12
SBP	12
Seryl_tRNA_N	12
Snf7	12
Terpene_synth_C	12
Thioredoxin_7	12
THOC7	12
Transposase_24	12
TrkA_N	12
XET_C	12
zf-HC5HC2H_2	12
14 3 3	11
AAA_11	11
ABC2_membrane_2	11
Aldo_ket_red	11
Cation_ATPase_N	11
Chloroa_b-bind	11
Cpn60_TCP1	11
Cyclin_C	11
Cyt-b5	11
DBD_Tnp_Mut	11
Dimer_Tnp_hAT	11
DSPc	11
DUF1070	11
DUF4005	11
DUF4009	11
DUF547	11
DUF724	11
GRAM	11
Lactamase_B_2	11
Lectin_legB	11
Mod_r	11
Papilloma_E5	11
Peptidase_M16_C	11
Peptidase_M41	11
Phage_GP20	11
Pollen_Ole_e_I	11
Polysacc_synt_3	11
PP2C_2	11
Pre-SET	11
SRPRB	11
Terpene_synth	11
Thaumatin	11
vATP-synt_E	11
zf-MYND	11
2OG-FeII_Oxy_2	10
7tm_7	10
AAA_12	10
Amelogenin	10
ArfGap	10
Biotin_lipoyl	10
Cation_efflux	10
Cenp-F_N	10
DAO	10
DUF1645	10
DUF4216	10
DUF632	10
DUF904	10
Dynamitin	10
ENTH	10
Exo70	10
FMO-like	10
Glyco_trans_1_2	10
Glyco_transf_20	10
Glyoxalase	10
HisKA	10
HMG_box	10
Hydrolase_3	10
JAB	10
Lipoprotein_7	10
Longin	10
LysM	10
Mem_trans	10
Metallophos_C	10
Motile_Sperm	10
Myb_CC_LHEQLE	10
PAP2	10
Peptidase_C48	10
PI3_PI4_kinase	10
PLATZ	10
Polysacc_synt_2	10
PWWP	10
Redoxin	10
RNase_PH	10
RRM_3	10
Senescence_reg	10
SPX	10
SWIB	10
Synaptobrevin	10
ThiF	10
TPR_10	10
Tub_2	10
UbiA	10
WW	10
YDG_SRA	10
Zein-binding	10
zf-BED	10
zf-C2H2_4	10
zf-RING_3	10
2-Hacid_dh_C	9
2OG-FeII_Oxy_3	9
AAA_19	9
Actin	9
Alba	9
ARID	9
BRX	9
Cation_ATPase_C	9
Cytochrom_B561	9
DAGK_cat	9
Dev_Cell_Death	9
DUF1639	9
DUF2051	9
DUF4401	9
DUF630	9
DUF659	9
Dynamin_N	9
ECH	9
EFG_C	9
Ehrlichia_rpt	9
EMP70	9
FA_desaturase	9
Flavodoxin_1	9
GATase	9
GED	9
Glyco_hydro_3_C	9
Glyco_hydro_35	9
Glyoxalase_2	9
Got1	9
G-patch	9
GUB_WAK_bind	9
HDA2-3	9
IFT57	9
Inhibitor_I29	9
KIP1	9
LIM	9
Lzipper-MIP1	9
MBD	9
Med26	9
Myb_DNA-bind_5	9
PDZ_2	9
Peptidase_M20	9
Pollen_allerg_1	9
Polysacc_synt	9
PQ-loop	9
Pribosyltran	9
PRT_C	9
Radical_SAM	9
RNase_PH_C	9
RNase_T	9
SapB_2	9
Tim17	9
UPF0104	9
zf-C4H2	9
zf-NF-X1	9
zf-Sec23_Sec24	9
7TM-7TMR_HD	8
ACP_syn_III	8
ACT_4	8
Aminotran_4	8
APO_RNA-bind	8
Asp-B-Hydro_N	8
ATP-synt_C	8
Cep57_CLD_2	8
CLP_protease	8
CTP_transf_2	8
DDRGK	8
DNA_pol_A_exo1	8
DOG1	8
DUF1218	8
DUF1336	8
DUF1898	8
DUF2985	8
DUF789	8
DUF862	8
DUF947	8
DVL	8
efhand_3	8
Flagellar_rod	8
Gal_Lectin	8
Glyco_hydro_79n	8
Glyco_hydro_9	8
Glyco_trans_4_4	8
HATPase_c_3	8
HhH-GPD	8
His_Phos_1	8
Hist_deacetyl	8
Keratin_B2	8
Lung_7-TM_R	8
MA3	8
MutS_III	8
Myosin_head	8
NACHT	8
NAD_binding_1	8
NAD_binding_2	8
Nodulin-like	8
NTF2	8
PALP	8
Pec_lyase_C	8
Peptidase_C1	8
Peptidase_M24	8
POX	8
PQQ_2	8
PX	8
QLQ	8
Reticulon	8
Ribosomal_L6	8
SAP	8
SapB_1	8
SbcCD_C	8
SH3BP5	8
Skp1	8
Steroid_dh	8
Surp	8
TPX2	8
Transket_pyr	8
tRNA_anti	8
tRNA-synt_2b	8
zf-A20	8
zf-LSD1	8
zf-UBP	8
2-Hacid_dh	7
AA_kinase	7
AAA_14	7
Acyl-CoA_dh_M	7
ADK	7
APG12	7
APG17	7
Atg8	7
Bet_v_1	7
BRX_N	7
CAF1	7
CDC37_N	7
CTD_bind	7
CTP_transf_1	7
dCMP_cyt_deam_1	7
DLH	7
DUF1640	7
DUF1644	7
DUF3354	7
DUF3444	7
DUF3594	7
DUF3741	7
DUF4094	7
DUF4153	7
DUF4203	7
DUF4413	7
DUF573	7
DUF607	7
DUF641	7
DUF760	7
DUF868	7
Dynamin_M	7
E2F_TDP	7
EGF_3	7
F420_oxidored	7
Ferric_reduct	7
FMN_red	7
GAT	7
GFO_IDH_MocA	7
Glucos_trans_II	7
Glyco_hydro_1	7
Glyco_hydro_3	7
GYF	7
Hemerythrin	7
HSP70	7
JmjN	7
Lig_chan	7
MARVEL	7
MCM	7
Metallothio	7
Mg_trans_NIPA	7
MIF4G	7
Mpv17_PMP22	7
MTS	7
MutS_V	7
NAD_binding_9	7
NIF	7
NmrA	7
NTP_transferase	7
OTU	7
PAZ	7
Phi_1	7
Polyketide_cyc2	7
Proteasome_A_N	7
PTCB-BRCT	7
Rhomboid	7
RIB43A	7
Ribosomal_L7Ae	7
RNase_H	7
Rpp20	7
RSN1_TM	7
RST	7
Sds3	7
Sec23_helical	7
Sec23_trunk	7
Sina	7
Skp1_POZ	7
SM-ATX	7
SNARE_assoc	7
SNase	7
TB2_DP1_HVA22	7
TFIIB	7
Toprim	7
Transketolase_C	7
VHS	7
Vps5	7
VWA_2	7
YTH	7
zf-C2H2_jaz	7
AAA_21	6
AAA_assoc	6
Abi	6
Acetyltransf_11	6
Acetyltransf_9	6
ACT_6	6
Acyl-CoA_dh_1	6
Adap_comp_sub	6
Agenet	6
Amidase	6
Aminotran_3	6
Aminotran_5	6
Anticodon_1	6
Apc3	6
ATP-grasp_4	6
BBE	6
BSD	6
CaM_binding	6
CBM_4_9	6
Chal_sti_synt_C	6
CHCH	6
Competence	6
Complex1_LYR	6
Complex1_LYR_1	6
COPI_assoc	6
CS	6
CXC	6
DcpS_C	6
DEK_C	6
DNA_gyraseA_C	6
DUF221	6
DUF3021	6
DUF3420	6
DUF4408	6
DUF604	6
DUF620	6
DUF966	6
EDR1	6
ER_lumen_recept	6
Exo_endo_phos	6
FeoB_N	6
Fer4_6	6
Fer4_9	6
GAF	6
GASA	6
GH3	6
Glucan_synthase	6
Glyco_transf_21	6
Glyco_transf_22	6
Glycos_transf_4	6
GrpE	6
HD	6
HECT	6
Helicase_C_2	6
HGTP_anticodon	6
IBN_N	6
IF4E	6
Ist1	6
Kinesin-relat_1	6
KOW	6
Ldh_1_C	6
Ldh_1_N	6
Linker_histone	6
LON	6
MATH	6
Methyltransf_24	6
MS_channel	6
Not3	6
NT-C2	6
Nuc_sug_transp	6
Nucleotid_trans	6
OPT	6
PAP2_C	6
PAS_3	6
PAS_4	6
Patatin	6
PBD	6
PCI_Csn8	6
Peptidase_A22B	6
Peptidase_C26	6
Peptidase_M16	6
PFK	6
PGG	6
PH_2	6
PLDc	6
Plus-3	6
Porin_3	6
PP2	6
PRK	6
Prok-RING_1	6
PRONE	6
PsbP	6
PseudoU_synth_1	6
PseudoU_synth_2	6
PTEN_C2	6
Rad51	6
Ribonuclease_3	6
Ribosomal_L18p	6
Rieske	6
RPE65	6
SAM_1	6
SBP_bac_3	6
Sec23_BS	6
Sec7_N	6
SnoaL_2	6
STAS	6
Sulfate_tra_GLY	6
Sulfate_transp	6
SWIRM	6
Syja_N	6
TFIIS_C	6
Thioredoxin_6	6
TPP_enzyme_C	6
TPR_15	6
Trigger_C	6
Trypsin_2	6
Tub	6
UCH37_bd	6
VWA	6
VWA_3	6
XPC-binding	6
YABBY	6
YrvL	6
zf-4CXXC_R1	6
zf-HIT	6
zf-TAZ	6
Zip	6
ZZ	6
2-oxoacid_dh	5
3HCDH	5
3HCDH_N	5
A_thal_3526	5
AA_permease_C	5
AdoHcyase_NAD	5
Aldose_epim	5
Alpha-amylase	5
Alpha-mann_mid	5
ANF_receptor	5
ATP-synt_ab	5
Ax_dynein_light	5
Band_7	5
BRE1	5
BT1	5
Caldesmon	5
Calmodulin_bind	5
CarboxypepD_reg	5
CBM_20	5
CBM_48	5
Cellulase	5
CG-1	5
CitMHS	5
Clat_adaptor_s	5
CLTH	5
CN_hydrolase	5
Cnd1	5
COBRA	5
CortBP2	5
Cu_amine_oxidN3	5
Cytochrom_C	5
DER1	5
DIL	5
Dimerisation	5
Dirigent	5
DNA_pol3_delta2	5
DUF1162	5
DUF1313	5
DUF1677	5
DUF1785	5
DUF1981	5
DUF21	5
DUF239	5
DUF3223	5
DUF3339	5
DUF3475	5
DUF3511	5
DUF3792	5
DUF4013	5
DUF4066	5
DUF4118	5
DUF4207	5
DUF4409	5
DUF443	5
DUF506	5
DUF599	5
DUF616	5
DUF642	5
DUF674	5
DUF702	5
DUF716	5
DUF793	5
DUF829	5
DUF936	5
DUSP	5
E1_dh	5
EFG_IV	5
EGF_2	5
ELK	5
Epimerase_Csub	5
EVC2_like	5
FAD_binding_3	5
Fer4	5
FKS1_dom1	5
FR47	5
Frag1	5
GDPD	5
Glyco_hydro_14	5
Glyco_hydro_38	5
Glyco_hydro_38C	5
Glyco_tranf_2_4	5
Glyoxalase_4	5
G-patch_2	5
Iso_dh	5
K_tetra	5
Kdo	5
Ketoacyl-synt_C	5
KNOX1	5
KNOX2	5
La	5
LRR_5	5
malic	5
Malic_M	5
MASE1	5
MAT1	5
Methyltransf_2	5
Methyltransf_3	5
MitMem_reg	5
MreB_Mbl	5
MutS_I	5
NAD4L	5
Nramp	5
Oxidored_q1	5
PAP_fibrillin	5
Peptidase_M28	5
Peptidase_S24	5
Peripla_BP_6	5
PI-PLC-X	5
Piwi	5
PK	5
PK_C	5
PLD_C	5
PNGaseA	5
Polyketide_cyc	5
polyprenyl_synt	5
PP-binding	5
PurA	5
RALF	5
RecA	5
RF-1	5
RhoGAP	5
Ribosomal_L12	5
RIO1	5
RNA_helicase	5
RRM_2	5
SAM_2	5
Sec63	5
Sec7	5
Sigma54_activat	5
Solute_trans_a	5
SPOC	5
Spore_permease	5
SPRY	5
Srg	5
SSDP	5
Syntaxin-6_N	5
TatC	5
Telomere_Sde2	5
Tetraspannin	5
THF_DHG_CYH_C	5
TIG	5
tRNA-synt_1	5
tRNA-synt_2	5
Trp_Tyr_perm	5
UBACT	5
UBX	5
UPF0020	5
Vps51	5
Xan_ur_permease	5
XS	5
zf-C5HC2	5
4HBT	4
AAA_3	4
Acetyltransf_10	4
Acid_phosphat_B	4
Acyl-CoA_dh_N	4
AIG1	4
ALMT	4
ANTH	4
Asparaginase_2	4
Atg14	4
ATP-synt_ab_C	4
ATP-synt_ab_N	4
AvrRpt-cleavage	4
B56	4
Bac_surface_Ag	4
BAG	4
Beach	4
Beta-Casp	4
BetaGal_dom4_5	4
Brix	4
BURP	4
CaATP_NAI	4
Calreticulin	4
CENP-K	4
Choline_transpo	4
Chorein_N	4
Chorismate_bind	4
Clp_N	4
ClpB_D2-small	4
Cofilin_ADF	4
Copine	4
Cpn10	4
CPSase_L_D2	4
CPSF_A	4
Cu_amine_oxid	4
CUE	4
Cupin_3	4
Cupin_8	4
Cwf_Cwc_15	4
Cyclin	4
Cytochrome_CBB3	4
Cytokin-bind	4
Dabb	4
DAHP_synth_2	4
Dala_Dala_lig_C	4
DAZAP2	4
DDT	4
DEAD_2	4
DegS	4
DJ-1_PfpI	4
DNA_photolyase	4
DSHCT	4
DUF1119	4
DUF1430	4
DUF1637	4
DUF1777	4
DUF3133	4
DUF3411	4
DUF3527	4
DUF3633	4
DUF3675	4
DUF4137	4
DUF4339	4
DUF563	4
DUF566	4
DUF568	4
DUF617	4
DUF676	4
DUF679	4
DUF707	4
DUF740	4
E3_binding	4
EI24	4
eIF2A	4
eIF3_p135	4
eIF-4B	4
ELMO_CED12	4
EMP24_GP25L	4
EXS	4
FAD_binding_6	4
FAD_binding_8	4
FAT	4
FATC	4
FBPase	4
Fer2	4
Fer4_7	4
Fer4_8	4
FF	4
Fn3-like	4
Fringe	4
FtsH_ext	4
GAGA_bind	4
Gal-bind_lectin	4
GATase_2	4
GATase_7	4
GHMP_kinases_N	4
Glyco_hydro_100	4
Glyco_hydro_19	4
Glyco_hydro_20	4
Glyco_tran_28_C	4
Glyco_transf_17	4
Glyco_transf_28	4
Glyco_transf_43	4
Glyco_transf_5	4
Glyco_transf_64	4
Glycolytic	4
GpcrRhopsn4	4
GTP_EFTU_D3	4
HEAT	4
HIT	4
HRDC	4
HSP90	4
Hydrolase_6	4
K_oxygenase	4
KaiC	4
Keratin_B2_2	4
ketoacyl-synt	4
LEA_1	4
Lipase3_N	4
Lipoxygenase	4
LsmAD	4
LXG	4
Lysine_decarbox	4
M20_dimer	4
MACPF	4
MAM33	4
Mlo	4
MMS1_N	4
NAD-GH	4
NAP	4
Neuro_bHLH	4
NHL	4
NifU	4
NIR_SIR	4
NIR_SIR_ferr	4
NosD	4
NTP_transf_2	4
NTP_transf_3	4
Nucleoporin_FG	4
Oleosin	4
OspD	4
Oxysterol_BP	4
PABP	4
PaO	4
PAP2_3	4
PAR1	4
PARP	4
PCRF	4
PD40	4
PDT	4
PEMT	4
Peptidase_C14	4
Peptidase_MA_2	4
Peptidase_S28	4
Peptidase_S9_N	4
Phosphoesterase	4
PIG-U	4
PLAT	4
PMT_2	4
Polysacc_synt_4	4
PPTA	4
PRA1	4
PTS_EIIC	4
PWI	4
Pyrid_oxidase_2	4
Pyridox_oxidase	4
Pyridoxal_deC	4
Rad17	4
Rad21_Rec8	4
Rad21_Rec8_N	4
Rcd1	4
Rep_fac-A_C	4
Rep-A_N	4
Ribonuclease_T2	4
Ribosomal_L18e	4
Ribosomal_L5_C	4
Ribosomal_S27e	4
Ribosomal_S28e	4
Ribosomal_S9	4
RMMBL	4
RNA_POL_M_15KD	4
RNA_pol_Rpb2_1	4
RNA_pol_Rpb2_2	4
RNA_pol_Rpb2_3	4
RNA_pol_Rpb2_6	4
RNA_pol_Rpb2_7	4
Rubis-subs-bind	4
RVP_2	4
RWD	4
RWP-RK	4
S4	4
SAC3_GANP	4
SATase_N	4
SBF	4
Sec1	4
Sel1	4
Semialdhyde_dh	4
Serinc	4
SPARC_Ca_bdg	4
SpoIIE	4
SpoU_methylase	4
SQS_PSY	4
SSB	4
Str_synth	4
SUI1	4
TBP	4
TctB	4
Thioesterase	4
TPP_enzyme_N	4
TPR_7	4
Transketolase_N	4
tRNA_SAD	4
tRNA-synt_1_2	4
Trypsin	4
Tubulin	4
UBA_e1_thiolCys	4
Ubie_methyltran	4
UPF0016	4
UPF0564	4
Utp12	4
VHP	4
Virul_fac_BrkB	4
VIT1	4
VKOR	4
WAK_assoc	4
WWbp	4
XPG_I	4
XPG_N	4
Xpo1	4
Y_phosphatase2	4
YtxH	4
zf-CCHC_3	4
zf-MIZ	4
zf-Tim10_DDP	4
5_nucleotid	3
60KD_IMP	3
7tm_4	3
7TM_GPCR_Srd	3
7TM_GPCR_Srx	3
ABC_membrane_2	3
Abhydrolase_2	3
Aconitase	3
ACOX	3
Acyl-CoA_dh_2	3
AdoHcyase	3
AgrB	3
AIRS_C	3
Ala_racemase_N	3
AlaDh_PNT_C	3
Amidohydro_1	3
Angiomotin_C	3
Anth_synt_I_N	3
ApoLp-III	3
Arch_ATPase	3
ATP_bind_3	3
ATP-grasp	3
ATP-grasp_2	3
ATP-sulfurylase	3
ATP-synt_A	3
Auxin_canalis	3
Bacillus_HBL	3
BAR	3
BCAS2	3
Beta_elim_lyase	3
BLOC1_2	3
Borrelia_orfA	3
BPD_transp_1	3
bZIP_Maf	3
C1_3	3
Catalase	3
Catalase-rel	3
CBFB_NFYA	3
CBM_25	3
CDC48_2	3
CDC50	3
CDI	3
CDT1	3
cEGF	3
Cgr1	3
Chal_sti_synt_N	3
Chalcone	3
CHASE	3
ChlI	3
CIA30	3
CITED	3
Citrate_synt	3
Clathrin_lg_ch	3
COG2	3
COPIIcoated_ERV	3
COX6B	3
CPSase_L_chain	3
CRCB	3
Cu_amine_oxidN2	3
Cullin	3
Cullin_Nedd8	3
Cyto_ox_2	3
Cytochrom_B_N	3
DAGK_acc	3
DapB_N	3
DELLA	3
DENN	3
DHO_dh	3
DNA_pol_B	3
DNA_pol_B_exo1	3
DnaJ-X	3
DNMT1-RFD	3
DOMON	3
DsbD_2	3
DUF1005	3
DUF1117	3
DUF1191	3
DUF1275	3
DUF1296	3
DUF1350	3
DUF1361	3
DUF1399	3
DUF1423	3
DUF150	3
DUF1624	3
DUF1666	3
DUF1675	3
DUF1685	3
DUF1761	3
DUF1771	3
DUF1929	3
DUF1978	3
DUF1995	3
DUF2029	3
DUF2305	3
DUF2358	3
DUF2431	3
DUF247	3
DUF2968	3
DUF3049	3
DUF334	3
DUF3406	3
DUF3432	3
DUF3490	3
DUF3585	3
DUF3755	3
DUF3774	3
DUF4149	3
DUF4181	3
DUF4217	3
DUF4308	3
DUF4323	3
DUF608	3
DUF639	3
DUF640	3
DUF647	3
DUF668	3
DUF677	3
DUF745	3
DUF822	3
DUF883	3
DUF914	3
DUF964	3
DUF975	3
ECH_C	3
ECSIT	3
efhand_Ca_insen	3
efhand_like	3
EGF_CA	3
EIN3	3
ELFV_dehydrog	3
ELO	3
Endosulfine	3
ENT	3
EPL1	3
ERGIC_N	3
ETF	3
Exosortase_EpsH	3
Extensin_2	3
FAD_binding_1	3
FAD_binding_7	3
FecCD	3
Fer4_10	3
Fer4_15	3
Fer4_2	3
FERM_M	3
FERM_N	3
Flavodoxin_2	3
FlxA	3
FPL	3
FtsJ	3
FUSC_2	3
FYRC	3
FYRN	3
Gal_mutarotas_2	3
GalKase_gal_bdg	3
G-alpha	3
GATase_6	3
GBP	3
GidB	3
GILT	3
GIY-YIG	3
Glucosamine_iso	3
Glyco_hydro_10	3
Glyco_hydro_18	3
Glyco_hydro_2	3
Glyco_hydro_31	3
Glyco_hydro_32C	3
Glyco_hydro_32N	3
Glyco_hydro_47	3
Glyco_transf_34	3
Glyco_transf_4	3
Glyco_transf_90	3
GMC_oxred_C	3
Gp_dh_C	3
Gp_dh_N	3
GPCR_chapero_1	3
HCO3_cotransp	3
HD_4	3
HIRAN	3
His_biosynth	3
HMGL-like	3
Hpt	3
HrpB7	3
IMS	3
IMS_C	3
Ins134_P3_kin	3
Intron_maturas2	3
IU_nuc_hydro	3
KfrA_N	3
KH_2	3
LACT	3
Laminin_II	3
LigB	3
Lipase_chap	3
LisH	3
Mating_C	3
MBOAT	3
Mei5	3
MEKHLA	3
Met_10	3
Metallothio_2	3
Metallothio_Euk	3
Meth_synt_1	3
Methyltransf_15	3
Methyltransf_32	3
MFMR	3
Microtub_assoc	3
MIP-T3	3
MoCF_biosynth	3
MT-A70	3
Myosin_HC-like	3
Myosin_N	3
MyTH4	3
NAD_binding_6	3
NAD_Gly3P_dh_C	3
NAD_Gly3P_dh_N	3
NAD_kinase	3
NADH5_C	3
NADPH_Ox	3
NDK	3
Neogenin_C	3
Nop	3
Nop53	3
NOSIC	3
NOT2_3_5	3
NPR1_like_C	3
Nucleoside_tran	3
NUDIX_2	3
NYN	3
Orn_DAP_Arg_deC	3
OST-HTH	3
Oxidored_q4	3
PAM2	3
PAP_assoc	3
PAP_central	3
PAP_RNA-bind	3
PAS_2	3
PC4	3
PDZ	3
Peptidase_M1	3
Peptidase_M3	3
PEX11	3
Pex2_Pex12	3
PGAP1	3
PHY	3
Pinin_SDK_memA	3
PI-PLC-Y	3
Pkinase_C	3
Plant_zn_clust	3
PLDc_2	3
PolyA_pol	3
Prefoldin	3
Prenyltrans	3
Pro_CA	3
Prok-RING_4	3
Prp19_bind	3
PSS	3
Pterin_4a	3
PUA	3
PUA_2	3
PUB	3
Pyr_redox_dim	3
RdRP	3
RelA_SpoT	3
Ribosomal_L11	3
Ribosomal_L13	3
Ribosomal_L22	3
Ribosomal_L29	3
Ribosomal_L3	3
Ribosomal_L30	3
Ribosomal_L37e	3
Ribosomal_L38e	3
Ribosomal_L4	3
Ribosomal_L5	3
Ribosomal_S17	3
Ribosomal_S24e	3
Ribosomal_S3_C	3
Ribosomal_S5_C	3
Ribosomal_S6	3
RLI	3
RNA_pol_Rpb1_1	3
RNA_pol_Rpb1_2	3
RNA_pol_Rpb1_3	3
RNA_pol_Rpb2_4	3
RNA_pol_Rpb5_C	3
RNA_pol_Rpb5_N	3
RNB	3
Rotamase	3
Rotamase_3	3
RPM2	3
RPN7	3
RQC	3
RRF	3
rve_3	3
S6PP	3
SAGA-Tad1	3
SCAMP	3
SCO1-SenC	3
Sec16_C	3
Sec2p	3
SecE	3
SecY	3
Sfi1	3
SH3_1	3
SH3_2	3
Shikimate_DH	3
SMC_hinge	3
Smr	3
SNO	3
Sod_Cu	3
SOR_SNZ	3
SOUL	3
Sucrose_synth	3
SufE	3
Sybindin	3
TBCC	3
TCTP	3
TelA	3
TFIIS_M	3
TFR_dimer	3
THF_DHG_CYH	3
TLD	3
Tmemb_14	3
Topoisom_bac	3
TP2	3
TPP_enzyme_M	3
Transcrip_act	3
tRNA-synt_1b	3
tRNA-synt_1c	3
tRNA-synt_1g	3
Tymo_45kd_70kd	3
UBA_e1_C	3
UDPGT	3
UPF0004	3
UPF0118	3
UPF0242	3
V-ATPase_H_N	3
Voltage_CLC	3
Vps53_N	3
V-SNARE	3
V-SNARE_C	3
WIYLD	3
YGGT	3
YppG	3
YrbL-PhoP_reg	3
zf-CSL	3
zf-H2C2_2	3
zf-PARP	3
zf-U1	3
zf-UBR	3
zf-XS	3
2_5_RNA_ligase2	2
5_3_exonuc	2
5-FTHF_cyc-lig	2
6PF2K	2
7tm_3	2
7TM_GPCR_Srh	2
7TM_GPCR_Sru	2
A_deaminase	2
AARP2CN	2
ABC_tran_2	2
ACBP	2
Acetyltransf_3	2
Acetyltransf_4	2
Aconitase_C	2
ACT_5	2
Acyl-ACP_TE	2
Acylphosphatase	2
Ada3	2
Adaptin_binding	2
ADK_lid	2
AflR	2
Aha1_N	2
AIRS	2
Alg6_Alg8	2
Allene_ox_cyc	2
Alliinase_C	2
Alpha_adaptinC2	2
Alpha-2-MRAP_C	2
Alpha-amyl_C2	2
Alpha-amylase_C	2
ALS_ss_C	2
Amidohydro_4	2
Amidohydro_5	2
AMP_N	2
AMPKBI	2
AOX	2
Apc1	2
Apc4	2
APS_kinase	2
Arm_2	2
ArsA_ATPase	2
Arylesterase	2
Asn_synthase	2
Asx-hm	2
ATG13	2
ATG22	2
ATP_bind_1	2
ATP_synt_H	2
ATP_synt_I	2
ATP-cone	2
ATP-grasp_3	2
ATP-synt	2
ATP-synt_G	2
Autophagy_act_C	2
Auxin_repressed	2
AXE1	2
B12D	2
B2-adapt-app_C	2
BACK	2
B-block_TFIIIC	2
BCAS3	2
BolA	2
Bowman-Birk_leg	2
BRAP2	2
BRO1	2
bZIP_C	2
C1_1	2
C1_4	2
Caleosin	2
Calsequestrin	2
CAP	2
Carb_anhydrase	2
Cas1_AcylT	2
CBF	2
CbiA	2
CBM49	2
CDC27	2
CDC48_N	2
CDP-OH_P_transf	2
Cellulase-like	2
CENP-H	2
ChaC	2
Choline_kinase	2
CHORD	2
Cir_N	2
CK_II_beta	2
Claudin_2	2
Cluap1	2
CMAS	2
CNH	2
Coatomer_WDAD	2
Cohesin_HEAT	2
Colicin_V	2
ComA	2
Cons_hypoth95	2
Copper-bind	2
CorA	2
COX1	2
COX3	2
COX7a	2
Creatinase_N	2
Cryptochrome_C	2
CSTF2_hinge	2
CTK3	2
CTP_synth_N	2
Ctr	2
Cullin_binding	2
CwfJ_C_1	2
CwfJ_C_2	2
Cys_Met_Meta_PP	2
Cystatin	2
CYTH	2
Cytochrom_C_asm	2
DAD	2
DAGAT	2
DAP_epimerase	2
DBINO	2
DEP	2
DHBP_synthase	2
Diphthamide_syn	2
DNA_binding_2	2
DNA_gyraseB	2
DNA_ligase_A_C	2
DNA_ligase_A_M	2
DNA_methylase	2
DNA_pol_A	2
DNA_pol_E_B	2
DNA_primase_S	2
DNA_topoisoIV	2
Dor1	2
DPPIV_N	2
DREPP	2
DRMBL	2
DRY_EERY	2
DsbD	2
dsDNA_bind	2
dsRNA_bind	2
DTW	2
DUF106	2
DUF1084	2
DUF1087	2
DUF1090	2
DUF1103	2
DUF1279	2
DUF1295	2
DUF1298	2
DUF1407	2
DUF167	2
DUF179	2
DUF1997	2
DUF2074	2
DUF2404	2
DUF241	2
DUF2427	2
DUF2470	2
DUF2502	2
DUF258	2
DUF2838	2
DUF2930	2
DUF295	2
DUF2992	2
DUF303	2
DUF3317	2
DUF3336	2
DUF3353	2
DUF3397	2
DUF3448	2
DUF3456	2
DUF3474	2
DUF3493	2
DUF3506	2
DUF3531	2
DUF3537	2
DUF3548	2
DUF3550	2
DUF3671	2
DUF3700	2
DUF3730	2
DUF3754	2
DUF3883	2
DUF4079	2
DUF4101	2
DUF4164	2
DUF4184	2
DUF4199	2
DUF4218	2
DUF4219	2
DUF4293	2
DUF4355	2
DUF4414	2
DUF455	2
DUF500	2
DUF502	2
DUF569	2
DUF572	2
DUF591	2
DUF606	2
DUF663	2
DUF810	2
DUF814	2
DUF837	2
DUF863	2
DUF872	2
DUF92	2
DUF946	2
DUF95	2
DUF962	2
Dus	2
DXP_synthase_N	2
DZR	2
EB1	2
EcoR124_C	2
EF1_GNE	2
EF1G	2
eIF-1a	2
eIF-5a	2
ELFV_dehydrog_N	2
ER	2
ERCC4	2
eRF1_1	2
eRF1_2	2
eRF1_3	2
Esterase	2
Evr1_Alr	2
FAA_hydrolase	2
FAD_binding_2	2
FadA	2
FBD	2
Fcf1	2
Fer2_2	2
Fer4_13	2
Fer4_14	2
Fer4_17	2
Fe-S_biosyn	2
FeThRed_A	2
FGGY_N	2
fn3	2
Fork_head_N	2
Formyl_trans_N	2
FPN1	2
FSH1	2
FtsX	2
FtsZ_C	2
Furin-like	2
G6PD_C	2
G6PD_N	2
GAF_3	2
Gar1	2
GARS_A	2
GATA-N	2
GBA2_N	2
GCFC	2
GCV_H	2
GDA1_CD39	2
GDE_C	2
Gln-synt_C	2
GLTP	2
GLTT	2
Glu_syn_central	2
Glyco_hydro_2_C	2
Glyco_hydro_77	2
Glyco_trans_1_3	2
Glyco_transf_10	2
Glyoxal_oxid_N	2
Gly-zipper_Omp	2
GMC_oxred_N	2
GPDPase_memb	2
Granulin	2
GSHPx	2
GTP_cyclohydro2	2
GTP_cyclohydroI	2
GTP1_OBG	2
GTP-bdg_N	2
GtrA	2
Guanylate_kin	2
GUCT	2
H_PPase	2
HABP4_PAI-RBP1	2
HD_3	2
HEAT_PBS	2
HEM4	2
Heme_oxygenase	2
Hexokinase_1	2
Hexokinase_2	2
HHH	2
HHH_3	2
His_Phos_2	2
HK	2
HlyD	2
Homoserine_dh	2
HORMA	2
HR_lesion	2
HRD	2
HSA	2
HSBP1	2
HSCB_C	2
HTH_19	2
HTH_3	2
HTH_Tnp_IS66	2
HTH_Tnp_ISL3	2
HXXEE	2
IBB	2
IF-2B	2
IFRD	2
IlvC	2
IlvN	2
IMS_HHH	2
Inositol_P	2
IPPT	2
IstB_IS21	2
KAT11	2
Katanin_con80	2
Kazal_1	2
Kazal_2	2
L51_S25_CI-B8	2
Laminin_G_3	2
LCM	2
LEA_3	2
LepA_C	2
LeuA_dimer	2
Ligase_CoA	2
LIM_bind	2
Lipase_GDSL_2	2
Lipin_N	2
Lon_C	2
LSM14	2
Lyase_1	2
Lyase_aromatic	2
Lycopene_cycl	2
M_domain	2
Macro	2
Mad3_BUB1_I	2
MaoC_dehydratas	2
MBOAT_2	2
Mcp5_PH	2
Med25_SD1	2
Melibiase	2
Merozoite_SPAM	2
Metalloenzyme	2
Metallothionein	2
Meth_synt_2	2
MFS_Mycoplasma	2
Mg_chelatase	2
MGDG_synth	2
MIF	2
MNE1	2
Mo25	2
Mob1_phocein	2
Mo-co_dimer	2
MP	2
Mpp10	2
MR_MLE	2
MreD	2
Mt_ATP-synt_B	2
MttA_Hcf106	2
Mucin	2
muHD	2
Mur_ligase_C	2
MutS_II	2
MutS_IV	2
Na_H_antiporter	2
NABP	2
NAPRTase	2
NBP1	2
Ndr	2
NDUFA12	2
Nefa_Nip30_N	2
Neuromodulin	2
[truncated: 1,827 more rows]
