# Supplementary material for: A De Novo Floral Transcriptome Reveals Clues into Phalaenopsis Orchid Flower Development
Source: PLoS One. 2015 May 13;10(5):e0123474. doi: 10.1371/journal.pone.0123474 (PMC4430480; doi:10.1371/journal.pone.0123474)
Supplement: S7 Table — (XLSX) [file pone.0123474.s008.xlsx]

## Sheet: PS vs NS
Transcripts differentially expressed between peloric sepal and wild-type sepal calculated by DESeq with fold change >2 and p-values <0.05, log 2 transformed.
Id	PS	NS	fold_chang (PS/NS)	log2(fold_change)	p_value	HitID	Definition	Evalue
CUFF.41032.1	11.0742	365.605	0.0302901	-5.04501	0.0119031	gi|297741849|emb|CBI33209.3|	unnamed protein product [Vitis vinifera]	2.38803e-19
CUFF.34908.1	77.6564	2133.32	0.0364017	-4.77985	5.94352e-07	gi|359490377|ref|XP_002263340.2|	PREDICTED: flap endonuclease GEN-like 2-like [Vitis vinifera] &gt;gi|297741051|emb|CBI31782.3| unnamed protein product [Vitis vinifera]	7.20722e-34
CUFF.29892.1	0.934262	23.831	0.0392036	-4.67287	0.000651499	gi|225456662|ref|XP_002271692.1|	PREDICTED: homeobox-leucine zipper protein HAT5-like [Vitis vinifera]	7.38788e-61
CUFF.24415.1	5.81106	140.778	0.0412782	-4.59848	0.00831826	gi|224146096|ref|XP_002325879.1|	predicted protein [Populus trichocarpa] &gt;gi|222862754|gb|EEF00261.1| predicted protein [Populus trichocarpa]	8.03813e-45
CUFF.19526.1	5.15268	123.884	0.0415928	-4.58752	0.0441965	gi|12322858|gb|AAG51420.1|AC009465_20	unknown protein; 78996-83414 [Arabidopsis thaliana]	1.29276e-18
CUFF.41645.2	0.744599	17.9019	0.0415933	-4.58751	0.013449	gi|115476172|ref|NP_001061682.1|	Os08g0377500 [Oryza sativa Japonica Group] &gt;gi|27260989|dbj|BAC45106.1| unknown protein [Oryza sativa Japonica Group] &gt;gi|113623651|dbj|BAF23596.1| Os08g0377500 [Oryza sativa Japonica Group] &gt;gi|125603234|gb|EAZ42559.1| hypothetical protein OsJ_27125 [Oryza sativa Japonica Group] &gt;gi|215...	9.23011e-66
CUFF.4751.1	4.40641	95.8422	0.0459757	-4.44299	0.0158998	gi|297793325|ref|XP_002864547.1|	hypothetical protein ARALYDRAFT_495912 [Arabidopsis lyrata subsp. lyrata] &gt;gi|297310382|gb|EFH40806.1| hypothetical protein ARALYDRAFT_495912 [Arabidopsis lyrata subsp. lyrata]	5.40226e-24
CUFF.18650.1	1.6549	33.6677	0.0491539	-4.34655	0.00332687	No hits found	No hits found	No hits found
CUFF.36032.1	0.689145	13.3899	0.0514675	-4.28019	0.0335493	gi|37698289|gb|AAR00507.1|	1-aminocyclopropane-1-carboxylate synthase [Phalaenopsis hybrid cultivar]	6.24306e-113
CUFF.30739.1	0.418581	7.52041	0.0556593	-4.16723	0.0387175	gi|346703287|emb|CBX25385.1|	hypothetical_protein [Oryza brachyantha]	9.2455e-64
CUFF.43396.1	19.057	338.281	0.0563348	-4.14983	0.0124901	gi|255575861|ref|XP_002528828.1|	Glycolipid transfer protein, putative [Ricinus communis] &gt;gi|223531740|gb|EEF33562.1| Glycolipid transfer protein, putative [Ricinus communis]	6.60921e-26
CUFF.12282.1	1.3219	22.9357	0.057635	-4.11691	7.49763e-07	gi|13507210|gb|AAK28509.1|	cinnamyl alcohol dehydrogenase [Fragaria x ananassa]	7.56997e-86
CUFF.19820.1	0.360792	6.20096	0.0581832	-4.10325	0.000390342	gi|224078910|ref|XP_002305676.1|	predicted protein [Populus trichocarpa] &gt;gi|222848640|gb|EEE86187.1| predicted protein [Populus trichocarpa]	8.91519e-148
CUFF.16932.1	433.412	6965.25	0.0622249	-4.00636	0.0156874	gi|238007246|gb|ACR34658.1|	unknown [Zea mays] &gt;gi|413946287|gb|AFW78936.1| hypothetical protein ZEAMMB73_037814 [Zea mays]	1.59587e-17
CUFF.5744.2	3.0161	47.8644	0.0630134	-3.9882	0.0423807	gi|296089063|emb|CBI38766.3|	unnamed protein product [Vitis vinifera]	0
CUFF.40304.1	884.211	13507.5	0.0654607	-3.93323	0.000225875	gi|238015170|gb|ACR38620.1|	unknown [Zea mays]	8.94342e-18
CUFF.8772.1	1.1796	18.0164	0.0654737	-3.93294	1.00119e-05	gi|224099087|ref|XP_002311369.1|	predicted protein [Populus trichocarpa] &gt;gi|222851189|gb|EEE88736.1| predicted protein [Populus trichocarpa]	9.2794e-39
CUFF.10156.1	30.9896	458.76	0.0675508	-3.88788	0.0304062	No hits found	No hits found	No hits found
CUFF.16426.1	36.4857	532.142	0.0685638	-3.86641	0.0072998	gi|357136858|ref|XP_003570020.1|	PREDICTED: uncharacterized protein LOC100821309 [Brachypodium distachyon]	2.31601e-11
CUFF.27826.1	11.3273	161.029	0.0703432	-3.82944	4.74998e-11	gi|187940287|gb|ACD39374.1|	NAC domain protein, partial [Glycine max]	3.85278e-58
CUFF.42277.2	6.35916	88.0812	0.0721966	-3.79193	0.00513138	gi|413943064|gb|AFW75713.1|	terminal acidic SANT 1 [Zea mays]	2.01656e-06
CUFF.7865.1	34.6296	476.596	0.0726603	-3.78269	6.13924e-09	gi|224096942|ref|XP_002310795.1|	predicted protein [Populus trichocarpa] &gt;gi|222853698|gb|EEE91245.1| predicted protein [Populus trichocarpa]	2.1115e-20
CUFF.42081.2	6.02332	82.374	0.0731216	-3.77356	0.0232542	gi|147809843|emb|CAN76031.1|	hypothetical protein VITISV_027716 [Vitis vinifera]	1.47161e-12
CUFF.43351.3	0.393825	5.11504	0.0769935	-3.69912	0.0475204	gi|115452677|ref|NP_001049939.1|	Os03g0316200 [Oryza sativa Japonica Group] &gt;gi|108707826|gb|ABF95621.1| galactinol synthase 3, putative, expressed [Oryza sativa Japonica Group] &gt;gi|113548410|dbj|BAF11853.1| Os03g0316200 [Oryza sativa Japonica Group] &gt;gi|215701283|dbj|BAG92707.1| unnamed protein product [Oryza sativa Japon...	1.43772e-109
CUFF.33976.1	0.699694	8.80091	0.0795025	-3.65286	0.000754437	gi|255573722|ref|XP_002527782.1|	Pectinesterase-1 precursor, putative [Ricinus communis] &gt;gi|223532817|gb|EEF34592.1| Pectinesterase-1 precursor, putative [Ricinus communis]	3.68961e-68
CUFF.39205.1	23.5223	282.438	0.0832831	-3.58583	0.0145566	gi|395146484|gb|AFN53640.1|	putative RE-encoding protein [Linum usitatissimum]	1.46647e-07
CUFF.38427.2	3.93308	51.2839	0.0766923	-3.70477	5.30085e-09	gi|295913435|gb|ADG57969.1|	transcription factor [Lycoris longituba]	1.92417e-98
CUFF.23705.1	189.535	2195.04	0.0863469	-3.53371	0.00100353	gi|148807160|gb|ABR13290.1|	putative S-adenosyl-methionine 3-amino-3-carboxypropyl transferase [Prunus dulcis]	8.84313e-18
CUFF.19076.1	0.900093	10.3994	0.0865524	-3.53028	0.00101774	gi|255575760|ref|XP_002528779.1|	Major pollen allergen Ory s 1 precursor, putative [Ricinus communis] &gt;gi|223531782|gb|EEF33601.1| Major pollen allergen Ory s 1 precursor, putative [Ricinus communis]	4.89203e-110
CUFF.22143.1	1.13786	12.8051	0.0888599	-3.49232	0.0153051	gi|122894106|gb|ABM67699.1|	NAC domain protein [Citrus sinensis]	1.71098e-90
CUFF.33978.1	0.929398	10.4089	0.0892888	-3.48538	0.000386334	gi|255573722|ref|XP_002527782.1|	Pectinesterase-1 precursor, putative [Ricinus communis] &gt;gi|223532817|gb|EEF34592.1| Pectinesterase-1 precursor, putative [Ricinus communis]	2.22639e-95
CUFF.8723.1	31.8218	353.602	0.0899933	-3.47404	1.81892e-11	gi|357116018|ref|XP_003559782.1|	PREDICTED: uncharacterized protein LOC100826391 [Brachypodium distachyon]	1.8238e-50
CUFF.21934.1	5.84271	64.7674	0.0902107	-3.47056	0.00128339	gi|108710894|gb|ABF98689.1|	Serine carboxypeptidase family protein, expressed [Oryza sativa Japonica Group] &gt;gi|215695423|dbj|BAG90662.1| unnamed protein product [Oryza sativa Japonica Group]	1.04918e-42
CUFF.23702.1	20.659	225.921	0.0914435	-3.45098	0.000129397	No hits found	No hits found	No hits found
CUFF.35634.1	9.62152	104.871	0.0917462	-3.44621	2.30602e-11	gi|356549154|ref|XP_003542962.1|	PREDICTED: uncharacterized protein LOC100804206 [Glycine max]	2.26375e-13
CUFF.27762.1	4.57503	49.3948	0.0926217	-3.43251	0.0220611	gi|326524934|dbj|BAK04403.1|	predicted protein [Hordeum vulgare subsp. vulgare]	2.14219e-16
CUFF.20425.1	4.55876	48.9528	0.0931256	-3.42468	0.0174475	gi|440685466|gb|AGC23439.1|	phenylalanine ammonia-lyase [Dendrobium candidum]	0
CUFF.38289.1	0.722368	7.67814	0.0940811	-3.40995	0.0227645	gi|242076156|ref|XP_002448014.1|	hypothetical protein SORBIDRAFT_06g019660 [Sorghum bicolor] &gt;gi|241939197|gb|EES12342.1| hypothetical protein SORBIDRAFT_06g019660 [Sorghum bicolor]	3.92394e-55
CUFF.25329.1	5.64541	58.3459	0.0967576	-3.36948	8.7536e-11	gi|296081249|emb|CBI17993.3|	unnamed protein product [Vitis vinifera]	8.06738e-36
CUFF.30195.1	4.82474	48.6021	0.0992702	-3.3325	3.23319e-05	gi|357120174|ref|XP_003561804.1|	PREDICTED: galactose oxidase-like [Brachypodium distachyon]	1.38042e-07
CUFF.32462.1	17.7159	171.53	0.103282	-3.27534	9.47496e-06	No hits found	No hits found	No hits found
CUFF.39691.1	1.08625	10.5023	0.10343	-3.27328	0.000373561	gi|413952710|gb|AFW85359.1|	hypothetical protein ZEAMMB73_376946 [Zea mays]	2.84173e-49
CUFF.38785.1	3.18465	30.4502	0.104586	-3.25724	0.00856518	gi|297740908|emb|CBI31090.3|	unnamed protein product [Vitis vinifera]	1.15601e-06
CUFF.28667.1	12.0601	114.341	0.105475	-3.24503	0.0313178	gi|357118879|ref|XP_003561175.1|	PREDICTED: probable peptide/nitrate transporter At5g62680-like [Brachypodium distachyon]	3.01709e-22
CUFF.29893.1	17.5792	165.471	0.106237	-3.23464	0.0318639	No hits found	No hits found	No hits found
CUFF.20653.1	2.72152	25.4553	0.106914	-3.22548	0.00926566	No hits found	No hits found	No hits found
CUFF.34047.2	1.87396	17.4403	0.10745	-3.21826	0.00870295	gi|449446929|ref|XP_004141223.1|	PREDICTED: protein SPA1-RELATED 3-like [Cucumis sativus] &gt;gi|449498653|ref|XP_004160596.1| PREDICTED: protein SPA1-RELATED 3-like [Cucumis sativus]	3.43723e-47
CUFF.39005.1	0.262552	2.38593	0.110042	-3.18388	0.00532433	gi|125581917|gb|EAZ22848.1|	hypothetical protein OsJ_06527 [Oryza sativa Japonica Group]	5.11397e-143
CUFF.23963.2	391.207	3521.96	0.111077	-3.17037	0.0273228	gi|297745165|emb|CBI39157.3|	unnamed protein product [Vitis vinifera]	1.61182e-19
CUFF.5904.1	1.32339	11.815	0.112009	-3.15831	0.00357243	gi|414592146|tpg|DAA42717.1|	TPA: hypothetical protein ZEAMMB73_316714 [Zea mays]	6.62658e-17
CUFF.22222.1	19.4541	173.552	0.112094	-3.15722	0.0402927	gi|255567634|ref|XP_002524796.1|	conserved hypothetical protein [Ricinus communis] &gt;gi|223535980|gb|EEF37639.1| conserved hypothetical protein [Ricinus communis]	5.53133e-41
CUFF.35654.1	370.004	3286.55	0.112581	-3.15096	0.0109856	gi|55168340|gb|AAV44205.1|	unknow protein [Oryza sativa Japonica Group]	1.26378e-22
CUFF.36395.1	2.79037	24.5483	0.113669	-3.13709	0.00136707	gi|242067297|ref|XP_002448925.1|	hypothetical protein SORBIDRAFT_05g001690 [Sorghum bicolor] &gt;gi|241934768|gb|EES07913.1| hypothetical protein SORBIDRAFT_05g001690 [Sorghum bicolor]	2.73031e-22
CUFF.41818.1	33.0165	290.124	0.113801	-3.13541	7.99504e-06	gi|402726341|dbj|BAM37634.1|	O-methyltransferase [Eschscholzia californica]	3.13969e-14
CUFF.18139.1	14.426	126.066	0.114432	-3.12744	2.62226e-10	gi|224096942|ref|XP_002310795.1|	predicted protein [Populus trichocarpa] &gt;gi|222853698|gb|EEE91245.1| predicted protein [Populus trichocarpa]	1.86245e-43
CUFF.4048.1	109.441	951.882	0.114973	-3.12063	0.0211369	gi|242094414|ref|XP_002437697.1|	hypothetical protein SORBIDRAFT_10g001030 [Sorghum bicolor] &gt;gi|241915920|gb|EER89064.1| hypothetical protein SORBIDRAFT_10g001030 [Sorghum bicolor]	3.95774e-14
CUFF.7762.1	45.2235	388.915	0.116281	-3.10431	1.07609e-06	gi|37698286|gb|AAR00506.1|	1-aminocyclopropane-1-carboxylate oxidase [Phalaenopsis hybrid cultivar]	1.71112e-17
CUFF.26252.1	3.94154	33.5595	0.117449	-3.08989	0.0114485	No hits found	No hits found	No hits found
CUFF.10362.1	1.84212	15.6787	0.117492	-3.08937	0.0129243	gi|115458820|ref|NP_001053010.1|	Os04g0463400 [Oryza sativa Japonica Group] &gt;gi|75126895|sp|Q6MWE5.1|VIT11_ORYSJ RecName: Full=Vacuolar iron transporter 1.1; Short=OsVIT1.1 &gt;gi|38567721|emb|CAE76010.1| B1358B12.19 [Oryza sativa Japonica Group] &gt;gi|90265198|emb|CAH67637.1| B0812A04.7 [Oryza sativa Indica Group] &gt;gi|11356...	1.85043e-36
CUFF.33375.1	2.07816	17.4594	0.119028	-3.07063	3.41239e-07	gi|225455459|ref|XP_002274808.1|	PREDICTED: multidrug and toxin extrusion protein 2-like [Vitis vinifera]	9.40432e-126
CUFF.21777.1	0.709825	5.8877	0.120561	-3.05217	0.0323843	gi|255573722|ref|XP_002527782.1|	Pectinesterase-1 precursor, putative [Ricinus communis] &gt;gi|223532817|gb|EEF34592.1| Pectinesterase-1 precursor, putative [Ricinus communis]	3.92562e-123
CUFF.20457.1	5.90825	48.1888	0.122606	-3.0279	0.00211251	gi|359489134|ref|XP_002265749.2|	PREDICTED: phospholipase C 3-like isoform 1 [Vitis vinifera]	3.04452e-38
CUFF.28169.3	8.92167	72.4415	0.123157	-3.02143	0.021437	gi|255542114|ref|XP_002512121.1|	DNA binding protein, putative [Ricinus communis] &gt;gi|223549301|gb|EEF50790.1| DNA binding protein, putative [Ricinus communis]	7.64088e-26
CUFF.15277.1	6.60214	53.492	0.123423	-3.01832	5.69197e-07	No hits found	No hits found	No hits found
CUFF.34425.1	21.9439	176.682	0.1242	-3.00926	0.0469419	No hits found	No hits found	No hits found
CUFF.13992.1	1.42512	11.4457	0.124511	-3.00565	0.0157691	gi|115392249|gb|ABI96924.1|	putative polyphenol oxidase [Frangula californica]	7.78192e-25
CUFF.21737.1	3.5449	28.4295	0.124691	-3.00357	0.0270583	No hits found	No hits found	No hits found
CUFF.27827.1	28.4212	227.192	0.125098	-2.99887	2.08532e-09	No hits found	No hits found	No hits found
CUFF.24272.3	1.0594	8.38452	0.126352	-2.98448	0.0225407	gi|125527517|gb|EAY75631.1|	hypothetical protein OsI_03536 [Oryza sativa Indica Group]	0
CUFF.28004.1	62.6281	495.661	0.126353	-2.98447	0.0481939	No hits found	No hits found	No hits found
CUFF.26845.1	7.31203	57.864	0.126366	-2.98432	0.0336145	gi|215692763|dbj|BAG88231.1|	unnamed protein product [Oryza sativa Japonica Group]	4.30464e-39
CUFF.26267.1	0.508243	3.94762	0.128747	-2.95739	0.00437673	gi|125581917|gb|EAZ22848.1|	hypothetical protein OsJ_06527 [Oryza sativa Japonica Group]	7.67123e-141
CUFF.29006.1	2.57205	19.8775	0.129395	-2.95015	0.000136473	gi|226492347|ref|NP_001142665.1|	uncharacterized protein LOC100274957 [Zea mays] &gt;gi|195608044|gb|ACG25852.1| hypothetical protein [Zea mays]	6.86021e-12
CUFF.2072.1	8.40954	64.4338	0.130514	-2.93772	0.00368052	No hits found	No hits found	No hits found
CUFF.6395.1	5.88462	45.0277	0.130689	-2.93579	5.22126e-05	gi|242049932|ref|XP_002462710.1|	hypothetical protein SORBIDRAFT_02g030660 [Sorghum bicolor] &gt;gi|241926087|gb|EER99231.1| hypothetical protein SORBIDRAFT_02g030660 [Sorghum bicolor]	1.79169e-27
CUFF.16173.1	17.366	132.586	0.130979	-2.93259	1.42876e-09	gi|255563526|ref|XP_002522765.1|	conserved hypothetical protein [Ricinus communis] &gt;gi|223538003|gb|EEF39616.1| conserved hypothetical protein [Ricinus communis]	3.58883e-27
CUFF.33419.1	616.182	4696.29	0.131206	-2.93009	0.00126052	No hits found	No hits found	No hits found
CUFF.190.1	25.5877	192.72	0.132771	-2.91298	0.00145359	No hits found	No hits found	No hits found
CUFF.18211.1	214.774	1585.96	0.135422	-2.88447	0.00154275	No hits found	No hits found	No hits found
CUFF.24103.1	1.41595	10.4489	0.135512	-2.88351	0.00819586	gi|225461064|ref|XP_002279003.1|	PREDICTED: uncharacterized protein LOC100258838 [Vitis vinifera]	3.24234e-14
CUFF.34725.1	19.4605	143.508	0.135606	-2.88251	9.7892e-05	No hits found	No hits found	No hits found
CUFF.39403.1	12.6346	92.6009	0.136441	-2.87365	9.07383e-11	gi|242055817|ref|XP_002457054.1|	hypothetical protein SORBIDRAFT_03g000550 [Sorghum bicolor] &gt;gi|241929029|gb|EES02174.1| hypothetical protein SORBIDRAFT_03g000550 [Sorghum bicolor]	1.16405e-83
CUFF.25791.1	0.923336	6.65931	0.138653	-2.85045	0.0114539	gi|356549645|ref|XP_003543202.1|	PREDICTED: uncharacterized protein LOC100799419 isoform 1 [Glycine max] &gt;gi|356549647|ref|XP_003543203.1| PREDICTED: uncharacterized protein LOC100799419 isoform 2 [Glycine max]	1.21322e-46
CUFF.20192.1	23.1839	166.555	0.139197	-2.8448	0.00953441	No hits found	No hits found	No hits found
CUFF.42780.2	20.1566	144.642	0.139355	-2.84316	7.01973e-05	gi|326531106|dbj|BAK04904.1|	predicted protein [Hordeum vulgare subsp. vulgare]	6.69521e-58
CUFF.28200.1	11.7177	83.0972	0.141012	-2.82611	8.15467e-08	No hits found	No hits found	No hits found
CUFF.42480.1	170.685	1190.36	0.143389	-2.80199	0.00216048	gi|357120174|ref|XP_003561804.1|	PREDICTED: galactose oxidase-like [Brachypodium distachyon]	1.45301e-17
CUFF.33471.1	572.447	3987.18	0.143572	-2.80015	6.39921e-05	No hits found	No hits found	No hits found
CUFF.38784.1	2.4629	17.1487	0.14362	-2.79967	0.000572101	gi|147792207|emb|CAN68573.1|	hypothetical protein VITISV_023886 [Vitis vinifera]	8.50488e-29
CUFF.2235.1	32.1681	221.937	0.144942	-2.78645	0.000649365	gi|449506803|ref|XP_004162853.1|	PREDICTED: probable WRKY transcription factor 35-like [Cucumis sativus]	3.37192e-26
CUFF.41223.1	10.1799	70.0481	0.145327	-2.78262	0.000637837	No hits found	No hits found	No hits found
CUFF.241.2	1.4772	10.0378	0.147164	-2.76451	0.00182952	gi|357136008|ref|XP_003569598.1|	PREDICTED: UDP-glycosyltransferase 73D1-like [Brachypodium distachyon]	5.04634e-117
CUFF.7307.1	4.26952	28.5348	0.149625	-2.74058	0.038233	gi|357966935|gb|AET97563.1|	galactose oxidase [Ziziphus jujuba]	2.05595e-69
CUFF.42482.1	11.3581	75.6108	0.150218	-2.73487	3.79038e-07	gi|242041519|ref|XP_002468154.1|	hypothetical protein SORBIDRAFT_01g040550 [Sorghum bicolor] &gt;gi|241922008|gb|EER95152.1| hypothetical protein SORBIDRAFT_01g040550 [Sorghum bicolor]	1.60118e-67
CUFF.43004.2	28.4378	188.909	0.150537	-2.73181	0.0127687	gi|224135543|ref|XP_002327244.1|	predicted protein [Populus trichocarpa] &gt;gi|118485178|gb|ABK94450.1| unknown [Populus trichocarpa] &gt;gi|222835614|gb|EEE74049.1| predicted protein [Populus trichocarpa]	5.83767e-24
CUFF.39295.1	0.962363	6.38575	0.150705	-2.7302	0.0178954	gi|406870039|gb|AFS65093.1|	zinc-finger protein, partial [Elaeis guineensis]	6.57734e-60
CUFF.26875.1	48.2214	319.937	0.150722	-2.73004	0.00612941	gi|255551455|ref|XP_002516773.1|	Protein SSM1, putative [Ricinus communis] &gt;gi|223543861|gb|EEF45387.1| Protein SSM1, putative [Ricinus communis]	3.08562e-20
CUFF.16754.1	271.298	1793.74	0.151247	-2.72502	7.51738e-06	No hits found	No hits found	No hits found
CUFF.40895.1	33.998	224.04	0.15175	-2.72023	0.0180212	gi|159461700|gb|ABW96889.1|	CMT-type DNA-methyltransferase [Elaeis guineensis]	2.09577e-66
CUFF.31694.1	3.56845	23.2861	0.153244	-2.7061	0.0433586	No hits found	No hits found	No hits found
CUFF.23235.1	127.738	831.216	0.153676	-2.70204	0.0141931	No hits found	No hits found	No hits found
CUFF.38217.1	3.6632	23.8287	0.153731	-2.70152	0.00624399	gi|110738903|dbj|BAF01373.1|	putative acetyltransferase [Arabidopsis thaliana]	6.36757e-63
CUFF.26315.1	7.51253	48.7509	0.1541	-2.69806	1.39449e-05	gi|357136858|ref|XP_003570020.1|	PREDICTED: uncharacterized protein LOC100821309 [Brachypodium distachyon]	9.90535e-12
CUFF.34834.1	2.38391	15.4366	0.154432	-2.69495	0.0140602	gi|255555919|ref|XP_002518995.1|	GTP-binding protein alpha subunit, gna, putative [Ricinus communis] &gt;gi|223541982|gb|EEF43528.1| GTP-binding protein alpha subunit, gna, putative [Ricinus communis]	1.25022e-19
CUFF.33945.1	335.36	2170.85	0.154483	-2.69448	0.0315609	gi|302142545|emb|CBI19748.3|	unnamed protein product [Vitis vinifera]	1.55388e-26
CUFF.15255.1	6.18577	39.9763	0.154736	-2.69212	0.00674966	gi|409108326|gb|AFV13458.1|	ribosomal protein L35A [Tripsacum dactyloides]	3.49374e-11
CUFF.7848.1	1480.02	9560.88	0.1548	-2.69153	3.7737e-05	gi|224061270|ref|XP_002300400.1|	cinnamyl alcohol dehydrogenase-like protein [Populus trichocarpa] &gt;gi|222847658|gb|EEE85205.1| cinnamyl alcohol dehydrogenase-like protein [Populus trichocarpa]	4.78639e-06
CUFF.18141.1	3.52274	22.6742	0.155363	-2.68628	0.0173849	gi|414590662|tpg|DAA41233.1|	TPA: putative homeobox DNA-binding and leucine zipper domain family protein [Zea mays]	3.50976e-37
CUFF.37985.1	81.5918	523.889	0.155743	-2.68277	0.0312181	No hits found	No hits found	No hits found
CUFF.30597.1	3.83183	24.5338	0.156186	-2.67867	0.000601189	gi|414888336|tpg|DAA64350.1|	TPA: putative MYB DNA-binding domain superfamily protein [Zea mays]	4.01018e-56
CUFF.24532.1	55.9839	358.057	0.156355	-2.67711	0.00015499	No hits found	No hits found	No hits found
CUFF.42088.1	11.721	74.8929	0.156503	-2.67573	0.00722567	No hits found	No hits found	No hits found
CUFF.15478.1	30.6521	195.428	0.156846	-2.67258	4.73049e-08	No hits found	No hits found	No hits found
CUFF.43249.1	6.35157	40.4608	0.156981	-2.67134	6.15923e-06	gi|226530002|ref|NP_001142462.1|	uncharacterized protein LOC100274669 [Zea mays] &gt;gi|195604690|gb|ACG24175.1| hypothetical protein [Zea mays]	1.23083e-07
CUFF.25322.1	25.7318	163.756	0.157135	-2.66992	0.00116228	gi|356515597|ref|XP_003526485.1|	PREDICTED: tocopherol cyclase, chloroplastic-like [Glycine max]	3.16235e-36
CUFF.14223.1	7.23298	46.0087	0.157209	-2.66924	0.0342714	No hits found	No hits found	No hits found
CUFF.31648.1	15.3735	97.7749	0.157234	-2.66902	0.0155586	No hits found	No hits found	No hits found
CUFF.35529.1	0.990987	6.23963	0.158821	-2.65452	0.0346821	gi|42407966|dbj|BAD09104.1|	putative transcriptional activator [Oryza sativa Japonica Group] &gt;gi|218201499|gb|EEC83926.1| hypothetical protein OsI_29998 [Oryza sativa Indica Group]	7.81788e-66
CUFF.23877.1	38.1564	238.776	0.1598	-2.64566	0.00805783	No hits found	No hits found	No hits found
CUFF.16753.1	33.4444	209.182	0.159882	-2.64492	8.42868e-05	No hits found	No hits found	No hits found
CUFF.32848.1	4.61432	28.8248	0.160082	-2.64312	0.0120227	gi|414865648|tpg|DAA44205.1|	TPA: hypothetical protein ZEAMMB73_173078 [Zea mays]	1.9085e-55
CUFF.29587.1	4.76903	29.4665	0.161846	-2.62731	0.0083485	gi|4914437|emb|CAB43640.1|	putative protein [Arabidopsis thaliana] &gt;gi|7270908|emb|CAB80588.1| putative protein [Arabidopsis thaliana] &gt;gi|41618986|gb|AAS09997.1| MYB transcription factor [Arabidopsis thaliana] &gt;gi|88900326|gb|ABD57475.1| At4g39250 [Arabidopsis thaliana]	1.57752e-23
CUFF.7447.1	2.38177	14.6911	0.162123	-2.62484	0.00984771	gi|14719338|gb|AAK73156.1|AC079022_29	unknown protein [Oryza sativa] &gt;gi|218195959|gb|EEC78386.1| hypothetical protein OsI_18164 [Oryza sativa Indica Group] &gt;gi|222629941|gb|EEE62073.1| hypothetical protein OsJ_16857 [Oryza sativa Japonica Group]	7.3089e-27
CUFF.29584.1	3.48389	21.1954	0.16437	-2.60498	0.00086147	No hits found	No hits found	No hits found
CUFF.13092.1	1.39233	8.4326	0.165113	-2.59848	0.0181845	No hits found	No hits found	No hits found
CUFF.32411.1	11.2843	68.2218	0.165406	-2.59592	0.00270223	No hits found	No hits found	No hits found
CUFF.26944.1	4.53846	27.4274	0.165472	-2.59534	0.00468417	gi|413951081|gb|AFW83730.1|	hypothetical protein ZEAMMB73_536198 [Zea mays]	1.37851e-06
CUFF.39429.1	9.23455	55.3193	0.166932	-2.58267	0.0413022	No hits found	No hits found	No hits found
CUFF.23245.1	2.41371	14.4332	0.167233	-2.58007	0.0407424	No hits found	No hits found	No hits found
CUFF.25888.1	2.29094	13.6648	0.167653	-2.57645	0.000122685	gi|357142908|ref|XP_003572733.1|	PREDICTED: two-component response regulator ARR3-like [Brachypodium distachyon]	2.95222e-53
CUFF.16213.1	21.832	130.132	0.167768	-2.57546	3.98754e-05	No hits found	No hits found	No hits found
CUFF.42941.1	2.24409	13.3735	0.167801	-2.57517	0.0113217	gi|218189571|gb|EEC71998.1|	hypothetical protein OsI_04853 [Oryza sativa Indica Group]	1.13257e-47
CUFF.3589.1	7.20004	42.8695	0.167953	-2.57387	0.00263315	No hits found	No hits found	No hits found
CUFF.29230.1	5.1191	30.3949	0.16842	-2.56987	0.00529998	gi|297740908|emb|CBI31090.3|	unnamed protein product [Vitis vinifera]	4.65556e-11
CUFF.9915.1	424.181	2509.35	0.16904	-2.56456	0.000717359	No hits found	No hits found	No hits found
CUFF.21552.1	0.819113	4.84129	0.169193	-2.56326	0.0420717	gi|226499722|ref|NP_001144158.1|	uncharacterized protein LOC100277012 [Zea mays] &gt;gi|195637716|gb|ACG38326.1| hypothetical protein [Zea mays]	2.35337e-09
CUFF.15278.1	6.19331	36.5362	0.169512	-2.56054	0.000287833	gi|53793371|dbj|BAD52952.1|	unknown protein [Oryza sativa Japonica Group] &gt;gi|125572207|gb|EAZ13722.1| hypothetical protein OsJ_03645 [Oryza sativa Japonica Group]	3.18864e-20
CUFF.2234.1	1.16908	6.88994	0.169679	-2.55912	0.0424045	gi|297740908|emb|CBI31090.3|	unnamed protein product [Vitis vinifera]	2.51051e-06
CUFF.11363.1	1.51777	8.89553	0.170622	-2.55113	0.0206187	gi|413919351|gb|AFW59283.1|	putative cytochrome P450 superfamily protein [Zea mays]	1.15362e-32
CUFF.34034.1	8.07717	47.048	0.171679	-2.54221	3.14126e-06	gi|302143299|emb|CBI21860.3|	unnamed protein product [Vitis vinifera]	3.36098e-61
CUFF.30452.1	195488	1137930	0.171793	-2.54126	4.75437e-05	No hits found	No hits found	No hits found
CUFF.36202.1	5.72638	33.1708	0.172633	-2.53422	0.00723068	gi|125540676|gb|EAY87071.1|	hypothetical protein OsI_08467 [Oryza sativa Indica Group]	8.00453e-48
CUFF.1452.1	20.0895	115.639	0.173726	-2.52511	0.00581718	gi|296089026|emb|CBI38729.3|	unnamed protein product [Vitis vinifera]	6.60564e-85
CUFF.14703.1	53.1541	305.318	0.174094	-2.52206	4.55039e-07	gi|255641282|gb|ACU20918.1|	unknown [Glycine max]	3.15655e-29
CUFF.6006.1	1.35935	7.80442	0.174177	-2.52137	0.0122092	gi|224059482|ref|XP_002299868.1|	predicted protein [Populus trichocarpa] &gt;gi|222847126|gb|EEE84673.1| predicted protein [Populus trichocarpa]	5.30467e-55
CUFF.30909.1	2.9043	16.655	0.17438	-2.51969	0.000545539	gi|125563990|gb|EAZ09370.1|	hypothetical protein OsI_31643 [Oryza sativa Indica Group]	1.04082e-31
CUFF.39815.1	400900	2298750	0.174399	-2.51954	0.00597388	gi|145408582|ref|YP_001152206.1|	ORF137 [Pinus koraiensis] &gt;gi|145048831|gb|ABP35449.1| ORF137 [Pinus koraiensis]	2.5274e-07
CUFF.33473.1	200.788	1150.94	0.174456	-2.51907	0.00627422	No hits found	No hits found	No hits found
CUFF.41337.1	1.23637	7.08396	0.174531	-2.51845	0.00131657	gi|410927414|gb|AFV93495.1|	chloroplast ribulose bisphosphate carboxylase/oxygenase activase beta1, partial [Gossypium barbadense]	7.88572e-119
CUFF.2570.1	9.91828	56.6873	0.174965	-2.51486	0.0476159	No hits found	No hits found	No hits found
CUFF.35755.1	595.027	3386.87	0.175686	-2.50893	0.000386457	No hits found	No hits found	No hits found
CUFF.32560.1	1.39465	7.92402	0.176003	-2.50633	0.0471829	gi|357488207|ref|XP_003614391.1|	Tar1p [Medicago truncatula] &gt;gi|355515726|gb|AES97349.1| Tar1p [Medicago truncatula]	4.20802e-39
CUFF.40023.1	58.0543	329.732	0.176065	-2.50582	0.0235773	No hits found	No hits found	No hits found
CUFF.42503.1	2.37252	13.3153	0.17818	-2.48859	0.0245517	gi|72384477|gb|AAZ67593.1|	80A08_8 [Brassica rapa subsp. pekinensis]	4.55108e-10
CUFF.8040.1	16.3502	88.8616	0.183996	-2.44225	3.30223e-05	gi|302142946|emb|CBI20241.3|	unnamed protein product [Vitis vinifera]	2.16534e-14
CUFF.31954.3	5.0336	27.2522	0.184704	-2.43671	0.0283219	gi|148909813|gb|ABR17993.1|	unknown [Picea sitchensis]	2.56849e-39
CUFF.31491.1	5.95409	32.1566	0.185159	-2.43316	1.73632e-05	gi|357503025|ref|XP_003621801.1|	Zinc finger protein [Medicago truncatula] &gt;gi|355496816|gb|AES78019.1| Zinc finger protein [Medicago truncatula]	6.6574e-27
CUFF.39019.1	41.5401	220.257	0.188598	-2.40661	2.68623e-07	gi|224110412|ref|XP_002315512.1|	predicted protein [Populus trichocarpa] &gt;gi|222864552|gb|EEF01683.1| predicted protein [Populus trichocarpa]	1.46956e-10
CUFF.19669.1	189.535	1003.44	0.188885	-2.40442	0.0298298	No hits found	No hits found	No hits found
CUFF.27819.1	27.7709	146.651	0.189367	-2.40074	0.0313837	No hits found	No hits found	No hits found
CUFF.27066.2	9.75017	51.4627	0.189461	-2.40003	6.66281e-05	gi|227204453|dbj|BAH57078.1|	AT4G37980 [Arabidopsis thaliana]	7.00497e-51
CUFF.30799.1	2.74391	14.4677	0.189658	-2.39853	0.0217017	gi|212722954|ref|NP_001131289.1|	mtN3-like protein [Zea mays] &gt;gi|194691092|gb|ACF79630.1| unknown [Zea mays] &gt;gi|195620124|gb|ACG31892.1| mtN3-like protein [Zea mays] &gt;gi|413920914|gb|AFW60846.1| mtN3-like protein [Zea mays]	6.73726e-63
CUFF.19852.1	89.3228	469.949	0.190069	-2.3954	0.00987083	gi|449434190|ref|XP_004134879.1|	PREDICTED: probable salt tolerance-like protein At1g78600-like [Cucumis sativus] &gt;gi|449491387|ref|XP_004158880.1| PREDICTED: probable salt tolerance-like protein At1g78600-like [Cucumis sativus]	5.90603e-32
CUFF.18887.1	2852.97	15003	0.19016	-2.39471	0.0299701	No hits found	No hits found	No hits found
CUFF.17363.1	6.07798	31.9525	0.190219	-2.39426	0.0171276	gi|356539207|ref|XP_003538091.1|	PREDICTED: apoptosis-inducing factor homolog A-like [Glycine max]	1.5351e-07
CUFF.24902.1	2.24298	11.7698	0.190571	-2.3916	0.000544776	gi|147817189|emb|CAN64302.1|	hypothetical protein VITISV_034922 [Vitis vinifera]	4.60079e-42
CUFF.14214.1	0.948967	4.96882	0.190984	-2.38847	0.0339391	gi|255541548|ref|XP_002511838.1|	synaptotagmin, putative [Ricinus communis] &gt;gi|223549018|gb|EEF50507.1| synaptotagmin, putative [Ricinus communis]	0
CUFF.26442.1	16.7761	87.5735	0.191566	-2.38409	8.12879e-07	gi|356529926|ref|XP_003533537.1|	PREDICTED: dof zinc finger protein DOF5.2-like [Glycine max]	4.87341e-14
CUFF.25351.1	4.83078	24.8993	0.194013	-2.36578	0.00659966	gi|351723967|ref|NP_001238065.1|	uncharacterized protein LOC100500692 precursor [Glycine max] &gt;gi|255630957|gb|ACU15842.1| unknown [Glycine max]	7.68419e-51
CUFF.6693.1	366.003	1881.18	0.19456	-2.36171	4.75068e-05	No hits found	No hits found	No hits found
CUFF.38300.1	2.85169	14.616	0.195107	-2.35766	0.0003672	gi|358248390|ref|NP_001240129.1|	uncharacterized protein LOC100775516 [Glycine max] &gt;gi|255640834|gb|ACU20700.1| unknown [Glycine max]	1.45653e-15
CUFF.13165.1	28.731	147.256	0.195109	-2.35765	0.0115868	gi|329739341|gb|AEB97383.1|	MAX1 [Petunia x hybrida]	1.22572e-15
CUFF.10047.1	2.91953	14.9344	0.19549	-2.35483	0.0190427	gi|162464407|ref|NP_001105802.1|	adenosine 5&apos;-phosphosulfate reductase-like4 precursor [Zea mays] &gt;gi|58014106|gb|AAW63054.1| adenosine 5&apos;-phosphosulfate reductase 4 [Zea mays] &gt;gi|413938945|gb|AFW73496.1| adenosine 5&apos;-phosphosulfate reductase 4 [Zea mays]	9.52268e-34
CUFF.19180.1	541.784	2759.12	0.196361	-2.34842	9.28305e-08	No hits found	No hits found	No hits found
CUFF.34400.1	2.92582	14.8696	0.196765	-2.34545	0.0305875	No hits found	No hits found	No hits found
CUFF.10260.1	21.9065	111.312	0.196803	-2.34518	0.00469838	No hits found	No hits found	No hits found
CUFF.34728.1	22.7889	115.689	0.196984	-2.34385	0.00103087	gi|15810030|gb|AAL06942.1|	At2g26170/T19L18.2 [Arabidopsis thaliana] &gt;gi|19699353|gb|AAL91286.1| At2g26170/T19L18.2 [Arabidopsis thaliana]	3.58448e-43
CUFF.26866.1	10.1752	51.498	0.197584	-2.33946	0.00145588	gi|125544620|gb|EAY90759.1|	hypothetical protein OsI_12362 [Oryza sativa Indica Group]	1.37178e-30
CUFF.29674.1	1.79819	9.08798	0.197865	-2.33741	0.0199464	No hits found	No hits found	No hits found
CUFF.22302.1	8.63636	43.6426	0.197888	-2.33724	2.84483e-05	No hits found	No hits found	No hits found
CUFF.6580.1	17.7182	89.2992	0.198414	-2.33342	6.92781e-07	gi|42571635|ref|NP_973908.1|	RING/U-box domain-containing protein [Arabidopsis thaliana] &gt;gi|48958501|gb|AAT47803.1| At1g24580 [Arabidopsis thaliana] &gt;gi|58652104|gb|AAW80877.1| At1g24580 [Arabidopsis thaliana] &gt;gi|332192427|gb|AEE30548.1| RING/U-box domain-containing protein [Arabidopsis thaliana]	1.86254e-10
CUFF.38713.1	0.911533	4.5929	0.198466	-2.33304	0.0402653	gi|449447299|ref|XP_004141406.1|	PREDICTED: uncharacterized protein LOC101210181 [Cucumis sativus] &gt;gi|449508215|ref|XP_004163252.1| PREDICTED: uncharacterized protein LOC101226673 [Cucumis sativus]	1.72127e-49
CUFF.15108.2	8.23809	41.2046	0.199931	-2.32242	0.0141945	gi|357137389|ref|XP_003570283.1|	PREDICTED: pheophorbide a oxygenase, chloroplastic-like [Brachypodium distachyon]	2.59248e-23
CUFF.38782.1	6.71114	33.5658	0.19994	-2.32236	0.0373511	No hits found	No hits found	No hits found
CUFF.19832.1	4.67848	23.3983	0.19995	-2.32229	0.0211964	gi|15223471|ref|NP_171680.1|	actin depolymerizing factor 11 [Arabidopsis thaliana] &gt;gi|17366957|sp|Q9LQ81.1|ADF10_ARATH RecName: Full=Actin-depolymerizing factor 10; Short=ADF-10; Short=AtADF10 &gt;gi|8671845|gb|AAF78408.1|AC009273_14 Contains similarity to actin depolymerizing factor 4 from Arabidopsis thaliana gb|AF102822....	6.33945e-20
CUFF.36845.1	4.88283	24.4057	0.200069	-2.32143	0.0323047	No hits found	No hits found	No hits found
CUFF.5501.1	817.619	4079.74	0.20041	-2.31898	0.0077523	gi|449522518|ref|XP_004168273.1|	PREDICTED: nitrate transporter 1.3-like, partial [Cucumis sativus]	1.26612e-10
CUFF.39598.1	0.601352	2.99709	0.200645	-2.31728	0.0480871	gi|224086693|ref|XP_002307934.1|	predicted protein [Populus trichocarpa] &gt;gi|222853910|gb|EEE91457.1| predicted protein [Populus trichocarpa]	3.51997e-87
CUFF.24870.1	5.73913	31.5378	0.181976	-2.45818	1.66956e-06	gi|295913545|gb|ADG58020.1|	transcription factor [Lycoris longituba]	1.7046e-103
CUFF.41385.1	2.90615	14.4541	0.201061	-2.3143	0.00518422	gi|255557825|ref|XP_002519942.1|	ATP-binding cassette transporter, putative [Ricinus communis] &gt;gi|223540988|gb|EEF42546.1| ATP-binding cassette transporter, putative [Ricinus communis]	4.00229e-172
CUFF.34830.1	9.9125	48.8619	0.202868	-2.30139	0.00252368	gi|449432006|ref|XP_004133791.1|	PREDICTED: auxin-induced protein 15A-like [Cucumis sativus]	1.4445e-32
CUFF.30105.1	34.1494	168.293	0.202916	-2.30104	0.0138488	gi|449469553|ref|XP_004152484.1|	PREDICTED: heme-binding protein 2-like [Cucumis sativus]	3.3991e-16
CUFF.24893.1	4.36391	21.5058	0.202918	-2.30103	0.0134357	gi|224581811|gb|ACN58570.1|	delta-12 fatty acid desaturase [Elaeis oleifera]	2.91766e-12
CUFF.22931.1	15.5831	76.5604	0.20354	-2.29662	0.0241249	gi|156972242|gb|ABU98949.1|	unknown [Lupinus albus]	4.03464e-09
CUFF.12681.1	65.191	320.254	0.20356	-2.29647	0.0395232	No hits found	No hits found	No hits found
CUFF.29666.1	27.7709	136.176	0.203934	-2.29383	0.0407131	No hits found	No hits found	No hits found
CUFF.16099.1	3.5628	17.4697	0.203942	-2.29377	0.0037292	No hits found	No hits found	No hits found
CUFF.25779.1	201.32	986.305	0.204115	-2.29254	0.000741228	No hits found	No hits found	No hits found
CUFF.11094.1	291.993	1429.99	0.204192	-2.292	0.0390882	No hits found	No hits found	No hits found
CUFF.6366.1	1.83566	8.98618	0.204276	-2.29141	0.00548804	gi|414590727|tpg|DAA41298.1|	TPA: indole-3-acetic acid amido synthetase [Zea mays]	6.00351e-163
CUFF.35330.1	19.4888	95.4024	0.20428	-2.29138	1.37935e-06	gi|364886422|gb|AEW67746.1|	acyl activating enzyme [Zea mays]	2.63576e-127
CUFF.37269.1	30.103	147.181	0.20453	-2.28961	0.0410845	No hits found	No hits found	No hits found
CUFF.32628.1	381.877	1865.84	0.204668	-2.28865	0.0226794	No hits found	No hits found	No hits found
CUFF.4426.1	105.842	512.659	0.206457	-2.27609	0.00218803	gi|55168340|gb|AAV44205.1|	unknow protein [Oryza sativa Japonica Group]	6.75195e-38
CUFF.42341.1	7.75639	37.5255	0.206697	-2.27441	8.45924e-05	gi|117586720|dbj|BAF36563.1|	NAC domain protein [Cymbidium hybrid cultivar]	1.75113e-128
CUFF.34137.1	1.38477	6.69757	0.206757	-2.27399	0.00311923	No hits found	No hits found	No hits found
CUFF.4321.1	3.09703	14.9136	0.207665	-2.26767	0.0420644	No hits found	No hits found	No hits found
CUFF.1497.1	6.03139	29.0435	0.207667	-2.26765	0.0246208	gi|224130858|ref|XP_002320942.1|	multidrug/pheromone exporter, MDR family, ABC transporter family [Populus trichocarpa] &gt;gi|222861715|gb|EEE99257.1| multidrug/pheromone exporter, MDR family, ABC transporter family [Populus trichocarpa]	2.21122e-91
CUFF.30345.1	5.84992	28.1318	0.207947	-2.26571	6.48474e-05	gi|357117238|ref|XP_003560379.1|	PREDICTED: uncharacterized protein LOC100821871 [Brachypodium distachyon]	1.20959e-30
CUFF.21657.1	1.98201	9.49613	0.208718	-2.26038	0.0248953	No hits found	No hits found	No hits found
CUFF.15066.1	8.71479	41.4805	0.210094	-2.2509	0.0453597	gi|147819973|emb|CAN78303.1|	hypothetical protein VITISV_026634 [Vitis vinifera]	2.29051e-06
CUFF.28386.1	0.671843	3.19183	0.210488	-2.24819	0.0157417	gi|61381055|gb|AAX45194.1|	CYCLOIDEA-like [Triosteum himalayanum]	1.06749e-11
CUFF.27793.2	11.9102	56.5042	0.210784	-2.24616	1.69208e-06	gi|242039569|ref|XP_002467179.1|	hypothetical protein SORBIDRAFT_01g020990 [Sorghum bicolor] &gt;gi|241921033|gb|EER94177.1| hypothetical protein SORBIDRAFT_01g020990 [Sorghum bicolor]	9.70577e-141
CUFF.38643.1	4.99815	23.552	0.212218	-2.23638	0.043867	gi|225454424|ref|XP_002280136.1|	PREDICTED: uncharacterized protein LOC100258561 [Vitis vinifera]	5.35746e-54
CUFF.33738.1	320.399	1505.27	0.212852	-2.23208	0.0165051	No hits found	No hits found	No hits found
CUFF.37159.1	16.9122	79.3703	0.21308	-2.23053	0.00140207	No hits found	No hits found	No hits found
CUFF.41188.1	1.76253	8.25846	0.213421	-2.22822	0.018753	gi|125547256|gb|EAY93078.1|	hypothetical protein OsI_14879 [Oryza sativa Indica Group]	3.4977e-141
CUFF.12112.1	5.07143	23.6775	0.214188	-2.22305	7.67414e-06	gi|357476397|ref|XP_003608484.1|	LOB domain-containing protein [Medicago truncatula] &gt;gi|355509539|gb|AES90681.1| LOB domain-containing protein [Medicago truncatula]	4.46716e-64
CUFF.42648.1	11.492	53.5883	0.21445	-2.22129	0.0229251	gi|297613157|ref|NP_001066755.2|	Os12g0476200 [Oryza sativa Japonica Group] &gt;gi|255670299|dbj|BAF29774.2| Os12g0476200 [Oryza sativa Japonica Group]	1.74546e-32
CUFF.19547.1	1.68998	7.87949	0.214478	-2.2211	0.0281183	gi|357143640|ref|XP_003572993.1|	PREDICTED: probable amino acid permease 7-like [Brachypodium distachyon]	3.6978e-32
CUFF.13313.1	21.1388	98.2281	0.215201	-2.21624	0.0291584	gi|30351162|gb|AAP23065.1|	putative defender against apoptotic death 1 protein [Oryza sativa Indica Group]	3.92335e-08
CUFF.29169.1	2.29351	10.6224	0.215913	-2.21148	0.0285488	No hits found	No hits found	No hits found
CUFF.11044.1	8.04752	37.2404	0.216096	-2.21025	1.53068e-05	No hits found	No hits found	No hits found
CUFF.5019.1	0.700009	3.23908	0.216114	-2.21014	0.00771644	gi|155965517|gb|ABU40778.1|	NAC-like protein 13 [Crocus sativus]	2.27237e-116
CUFF.25778.1	46.2158	213.536	0.216431	-2.20802	3.08347e-07	gi|224080986|ref|XP_002306254.1|	white-brown-complex ABC transporter family [Populus trichocarpa] &gt;gi|222855703|gb|EEE93250.1| white-brown-complex ABC transporter family [Populus trichocarpa]	3.28018e-77
CUFF.7675.1	9.30831	42.96	0.216674	-2.2064	0.000315398	No hits found	No hits found	No hits found
CUFF.31230.1	58.0543	267.907	0.216696	-2.20626	0.049032	No hits found	No hits found	No hits found
CUFF.37112.1	13.8518	63.8298	0.217011	-2.20416	0.0300492	gi|300835516|gb|ADK37922.1|	NAC protein [Musa acuminata AAA Group]	1.1732e-46
CUFF.21026.1	47.2719	214.663	0.220214	-2.18302	7.05607e-07	gi|224053925|ref|XP_002298041.1|	predicted protein [Populus trichocarpa] &gt;gi|222845299|gb|EEE82846.1| predicted protein [Populus trichocarpa]	2.19202e-71
CUFF.9236.1	8.67496	39.3596	0.220403	-2.18179	0.0151858	gi|108706697|gb|ABF94492.1|	TPR Domain containing protein, expressed [Oryza sativa Japonica Group]	2.08293e-14
CUFF.7182.1	80.6677	364.413	0.221363	-2.17551	0.00343267	No hits found	No hits found	No hits found
CUFF.28666.1	344.494	1551.42	0.222051	-2.17104	0.00144128	gi|125587517|gb|EAZ28181.1|	hypothetical protein OsJ_12154 [Oryza sativa Japonica Group]	7.75301e-09
CUFF.11030.1	3.1145	14.0114	0.222283	-2.16953	0.00250494	No hits found	No hits found	No hits found
CUFF.6707.1	24.0405	108.121	0.222348	-2.16911	0.0161215	gi|193848533|gb|ACF22722.1|	phosphatidylinositol kinase family-like protein [Brachypodium distachyon]	1.36319e-16
CUFF.36691.1	21.3923	95.9914	0.222856	-2.16581	0.0216488	gi|357500511|ref|XP_003620544.1|	Mrp-like protein [Medicago truncatula] &gt;gi|355495559|gb|AES76762.1| Mrp-like protein [Medicago truncatula]	1.69592e-52
CUFF.37824.1	1.51173	6.76995	0.2233	-2.16294	0.0177703	gi|56713950|gb|AAW23965.1|	putative 4-coumarate-CoA ligase [Solanum chilense]	3.84599e-25
CUFF.10577.1	43.8229	195.751	0.223871	-2.15926	0.00054965	No hits found	No hits found	No hits found
CUFF.5973.1	489.551	2183.6	0.224194	-2.15718	1.02619e-05	gi|224101935|ref|XP_002312482.1|	predicted protein [Populus trichocarpa] &gt;gi|222852302|gb|EEE89849.1| predicted protein [Populus trichocarpa]	6.34804e-08
CUFF.28919.1	14.5244	64.7713	0.224241	-2.15688	0.0274595	No hits found	No hits found	No hits found
CUFF.5614.1	4.97755	22.1605	0.224614	-2.15448	0.00161397	gi|117572629|gb|ABK40508.1|	pollen caleosin [Lilium longiflorum]	1.33973e-112
CUFF.18860.1	2.08051	9.25779	0.224731	-2.15373	0.0422872	gi|297812049|ref|XP_002873908.1|	pale-green and chlorophyll B reduced 2 [Arabidopsis lyrata subsp. lyrata] &gt;gi|297319745|gb|EFH50167.1| pale-green and chlorophyll B reduced 2 [Arabidopsis lyrata subsp. lyrata]	6.26057e-173
CUFF.28959.1	16.2343	71.8409	0.225976	-2.14576	4.94459e-05	gi|125551857|gb|EAY97566.1|	hypothetical protein OsI_19494 [Oryza sativa Indica Group] &gt;gi|222631153|gb|EEE63285.1| hypothetical protein OsJ_18095 [Oryza sativa Japonica Group]	5.60966e-21
CUFF.12118.2	7.35712	32.5481	0.226038	-2.14536	0.0188741	No hits found	No hits found	No hits found
CUFF.12544.1	45.1055	199.402	0.226204	-2.1443	4.75704e-06	gi|357113218|ref|XP_003558401.1|	PREDICTED: purple acid phosphatase 3-like [Brachypodium distachyon]	1.83625e-40
CUFF.34013.1	12.8508	56.7701	0.226366	-2.14327	0.0227224	gi|297847694|ref|XP_002891728.1|	predicted protein [Arabidopsis lyrata subsp. lyrata] &gt;gi|297337570|gb|EFH67987.1| predicted protein [Arabidopsis lyrata subsp. lyrata]	3.37806e-23
CUFF.38783.1	13.1502	58.0714	0.226449	-2.14274	0.00387226	No hits found	No hits found	No hits found
CUFF.49.1	152.267	670.865	0.226971	-2.13942	0.00191297	gi|215740749|dbj|BAG97405.1|	unnamed protein product [Oryza sativa Japonica Group]	4.25428e-23
CUFF.36974.1	3.75048	16.5207	0.227017	-2.13913	0.000252399	gi|225456252|ref|XP_002279421.1|	PREDICTED: uncharacterized protein LOC100244084 [Vitis vinifera]	1.73915e-17
CUFF.13357.1	10.1191	44.2975	0.228435	-2.13014	0.00407594	gi|353441080|gb|AEQ94124.1|	putative O-methyltransferase [Elaeis guineensis]	3.79501e-36
CUFF.10163.2	3.84425	16.8282	0.228441	-2.13011	0.0249207	gi|357137980|ref|XP_003570576.1|	PREDICTED: uncharacterized protein LOC100836561 [Brachypodium distachyon]	5.17099e-16
CUFF.12058.1	14.8802	64.7634	0.229762	-2.12178	0.0104121	No hits found	No hits found	No hits found
CUFF.2036.2	2.90654	12.6372	0.229999	-2.1203	0.0111071	gi|225453925|ref|XP_002273719.1|	PREDICTED: pentatricopeptide repeat-containing protein At1g01970-like [Vitis vinifera]	3.35872e-127
CUFF.31157.1	6.80999	29.3066	0.232371	-2.1055	1.67879e-05	gi|115451799|ref|NP_001049500.1|	Os03g0238600 [Oryza sativa Japonica Group] &gt;gi|108707073|gb|ABF94868.1| purple acid phosphatase 1, putative, expressed [Oryza sativa Japonica Group] &gt;gi|113547971|dbj|BAF11414.1| Os03g0238600 [Oryza sativa Japonica Group] &gt;gi|125543049|gb|EAY89188.1| hypothetical protein OsI_10684 [Oryza sa...	1.65456e-112
CUFF.3886.1	16.7259	71.9562	0.232446	-2.10504	0.00168678	No hits found	No hits found	No hits found
CUFF.457.1	227281	976339	0.232789	-2.10291	0.0395039	No hits found	No hits found	No hits found
CUFF.20883.1	12.9385	55.5752	0.232811	-2.10277	4.86032e-05	gi|254574853|pdb|3GNO|A	Chain A, Crystal Structure Of A Rice Os3bglu6 Beta-glucosidase &gt;gi|254574854|pdb|3GNP|A Chain A, Crystal Structure Of A Rice Os3bglu6 Beta-Glucosidase With Octyl-Beta- D-Thio-Glucoside &gt;gi|254574855|pdb|3GNR|A Chain A, Crystal Structure Of A Rice Os3bglu6 Beta-glucosidase With Covalently Bound...	1.18184e-67
CUFF.38985.1	97.7401	419.217	0.233149	-2.10067	0.000172568	No hits found	No hits found	No hits found
CUFF.42876.1	30.5391	130.737	0.233592	-2.09794	9.17471e-07	No hits found	No hits found	No hits found
CUFF.33325.1	20.2396	86.6077	0.233693	-2.09731	5.09416e-05	gi|312282087|dbj|BAJ33909.1|	unnamed protein product [Thellungiella halophila]	1.85659e-44
CUFF.27064.1	81.8143	348.356	0.234858	-2.09014	4.95699e-06	gi|308080702|ref|NP_001183198.1|	uncharacterized protein LOC100501578 [Zea mays] &gt;gi|238009984|gb|ACR36027.1| unknown [Zea mays]	1.3591e-31
CUFF.34714.1	16.1243	68.4226	0.235658	-2.08524	0.00680012	No hits found	No hits found	No hits found
CUFF.23215.1	52.6762	223.099	0.236111	-2.08246	2.45135e-06	gi|224113887|ref|XP_002332480.1|	predicted protein [Populus trichocarpa] &gt;gi|222832471|gb|EEE70948.1| predicted protein [Populus trichocarpa]	2.84963e-48
CUFF.16332.1	84.1753	356.474	0.236133	-2.08233	1.24458e-06	gi|356463714|gb|AET08895.1|	vacuolar processing enzyme 2 [Aegilops tauschii]	2.57889e-10
CUFF.602.1	3.66021	15.4775	0.236486	-2.08017	0.000118043	gi|242061072|ref|XP_002451825.1|	hypothetical protein SORBIDRAFT_04g008300 [Sorghum bicolor] &gt;gi|241931656|gb|EES04801.1| hypothetical protein SORBIDRAFT_04g008300 [Sorghum bicolor]	4.32107e-66
CUFF.21386.1	8.36372	35.3141	0.236838	-2.07803	0.021989	No hits found	No hits found	No hits found
CUFF.20652.1	14.1384	100.986	0.140004	-2.83646	4.55286e-06	gi|27529810|dbj|BAC53811.1|	OsNAC2 protein [Oryza sativa]	3.78431e-78
CUFF.11891.1	5.39964	22.764	0.237201	-2.07582	0.0273575	No hits found	No hits found	No hits found
CUFF.31150.1	35.8134	150.143	0.238529	-2.06777	1.0205e-05	gi|238014500|gb|ACR38285.1|	unknown [Zea mays] &gt;gi|414865749|tpg|DAA44306.1| TPA: hypothetical protein ZEAMMB73_561294 [Zea mays]	3.38255e-69
CUFF.4603.1	125.768	522.491	0.240708	-2.05464	0.0289725	No hits found	No hits found	No hits found
CUFF.13548.1	8.62513	35.8072	0.240877	-2.05363	0.00203061	gi|147811887|emb|CAN61652.1|	hypothetical protein VITISV_006012 [Vitis vinifera]	2.52618e-17
CUFF.1493.1	71.3921	296.122	0.24109	-2.05236	0.0448704	No hits found	No hits found	No hits found
CUFF.80.1	17.2389	71.4486	0.241277	-2.05124	0.00075536	No hits found	No hits found	No hits found
CUFF.28527.1	3.63663	15.0053	0.242356	-2.0448	0.0297499	gi|224116560|ref|XP_002331927.1|	predicted protein [Populus trichocarpa] &gt;gi|222874599|gb|EEF11730.1| predicted protein [Populus trichocarpa]	1.42572e-08
CUFF.151.1	536.41	2208.34	0.242902	-2.04155	0.0140114	gi|226510472|ref|NP_001140202.1|	uncharacterized protein LOC100272229 [Zea mays] &gt;gi|194688992|gb|ACF78580.1| unknown [Zea mays]	4.73374e-19
CUFF.2758.1	0.65241	2.68451	0.243028	-2.04081	0.0352287	gi|225454014|ref|XP_002280967.1|	PREDICTED: UDP-glucuronate 4-epimerase 3-like [Vitis vinifera]	0
CUFF.11256.1	1128.95	4637.98	0.243414	-2.03852	0.0296165	No hits found	No hits found	No hits found
CUFF.30730.2	43.6718	179.367	0.243477	-2.03814	0.000193103	gi|125528564|gb|EAY76678.1|	hypothetical protein OsI_04633 [Oryza sativa Indica Group]	1.3817e-17
CUFF.4281.1	15.3834	63.1317	0.243672	-2.03699	0.0216912	gi|15795155|dbj|BAB03143.1|	ankyrin-like protein [Arabidopsis thaliana]	3.00408e-08
CUFF.29583.1	26.8476	110.049	0.24396	-2.03528	0.00251929	gi|223674381|gb|ACN12955.1|	R2R3-MYB transcription factor MYB18, partial [Picea glauca]	7.33137e-47
CUFF.21109.1	8.43362	34.4803	0.244592	-2.03155	0.0154605	No hits found	No hits found	No hits found
CUFF.8940.2	20.3347	83.136	0.244596	-2.03153	0.00432866	gi|225429930|ref|XP_002283798.1|	PREDICTED: nuclear pore complex protein Nup85 [Vitis vinifera] &gt;gi|296081842|emb|CBI20847.3| unnamed protein product [Vitis vinifera]	3.98186e-130
CUFF.18427.2	3.63447	14.8296	0.245082	-2.02866	0.0446804	gi|359489512|ref|XP_002272077.2|	PREDICTED: receptor-like serine/threonine-protein kinase At2g45590-like [Vitis vinifera]	5.85844e-169
CUFF.34671.1	11.9747	48.8098	0.245334	-2.02718	1.68908e-05	gi|595278|gb|AAC48927.1|	lectin [Epipactis helleborine]	1.27335e-73
CUFF.25895.1	25.465	103.358	0.246377	-2.02106	0.0118203	gi|194701848|gb|ACF85008.1|	unknown [Zea mays] &gt;gi|413954986|gb|AFW87635.1| putative AP2/EREBP transcription factor superfamily protein [Zea mays]	4.37447e-43
CUFF.14607.1	4.20904	19.769	0.212911	-2.23168	2.45497e-05	gi|295913266|gb|ADG57890.1|	transcription factor [Lycoris longituba]	4.4201e-62
CUFF.18298.1	1.83311	7.43375	0.246593	-2.0198	0.0255274	gi|108706993|gb|ABF94788.1|	Branched-chain-amino-acid aminotransferase 5, chloroplast precursor, putative, expressed [Oryza sativa Japonica Group] &gt;gi|108706994|gb|ABF94789.1| Branched-chain-amino-acid aminotransferase 5, chloroplast precursor, putative, expressed [Oryza sativa Japonica Group]	6.15592e-112
CUFF.11330.1	20.9698	84.9283	0.246912	-2.01793	0.0142618	No hits found	No hits found	No hits found
CUFF.3532.1	26.782	108.201	0.247521	-2.01438	0.0339113	No hits found	No hits found	No hits found
CUFF.42636.1	4.19957	16.9374	0.247947	-2.0119	0.0487932	No hits found	No hits found	No hits found
CUFF.28799.1	6.39275	25.7759	0.248013	-2.01151	0.000454748	gi|449452366|ref|XP_004143930.1|	PREDICTED: heat stress transcription factor B-2b-like [Cucumis sativus] &gt;gi|449534034|ref|XP_004173974.1| PREDICTED: heat stress transcription factor B-2b-like [Cucumis sativus]	6.27036e-64
CUFF.26279.1	13.0259	52.2229	0.249429	-2.0033	0.0463629	gi|449530510|ref|XP_004172238.1|	PREDICTED: LOW QUALITY PROTEIN: signal recognition particle receptor subunit alpha homolog, partial [Cucumis sativus]	8.67272e-66
CUFF.20386.1	1.64752	6.6047	0.249447	-2.0032	0.0169583	gi|225458157|ref|XP_002280797.1|	PREDICTED: cytokinin dehydrogenase 5 [Vitis vinifera]	1.13612e-136
CUFF.27721.1	73.3116	293.696	0.249617	-2.00221	0.041469	No hits found	No hits found	No hits found
CUFF.35427.1	7.08493	28.2984	0.250365	-1.99789	0.000270186	gi|125551147|gb|EAY96856.1|	hypothetical protein OsI_18777 [Oryza sativa Indica Group]	7.47053e-32
CUFF.20419.2	2.83343	11.2987	0.250775	-1.99554	0.00108744	gi|49065946|gb|AAT49058.1|	GA 20-oxidase 1 [Hordeum vulgare subsp. vulgare]	0
CUFF.36704.1	25.318	100.105	0.252914	-1.98328	0.000320832	gi|255556790|ref|XP_002519428.1|	Leucoanthocyanidin dioxygenase, putative [Ricinus communis] &gt;gi|223541291|gb|EEF42842.1| Leucoanthocyanidin dioxygenase, putative [Ricinus communis]	8.4184e-20
CUFF.41133.1	9.32343	36.6174	0.254617	-1.9736	0.00277117	No hits found	No hits found	No hits found
CUFF.28885.1	7.63636	29.9139	0.255278	-1.96986	0.00124005	No hits found	No hits found	No hits found
CUFF.22686.1	31.66	124.017	0.255288	-1.9698	0.0385871	gi|413937628|gb|AFW72179.1|	hypothetical protein ZEAMMB73_868326 [Zea mays]	3.80655e-41
CUFF.39661.1	3.90648	15.2959	0.255394	-1.9692	0.0371697	No hits found	No hits found	No hits found
CUFF.8812.1	1098.51	4290.03	0.256061	-1.96544	0.000948812	No hits found	No hits found	No hits found
CUFF.41803.1	9.22977	35.9381	0.256824	-1.96115	0.000196268	gi|388516601|gb|AFK46362.1|	unknown [Medicago truncatula]	1.02705e-113
CUFF.973.1	2.68664	10.4016	0.258291	-1.95293	0.0387648	No hits found	No hits found	No hits found
CUFF.35945.1	32.1851	124.391	0.258741	-1.95042	0.01038	No hits found	No hits found	No hits found
CUFF.33888.1	1761.27	6801.51	0.258953	-1.94924	0.000269075	No hits found	No hits found	No hits found
CUFF.21725.1	3.79313	14.641	0.259076	-1.94855	0.00279602	gi|255552366|ref|XP_002517227.1|	WD-repeat protein, putative [Ricinus communis] &gt;gi|223543598|gb|EEF45127.1| WD-repeat protein, putative [Ricinus communis]	7.27397e-36
CUFF.43115.1	152.547	584.827	0.260841	-1.93876	0.00558037	No hits found	No hits found	No hits found
CUFF.17704.1	3.20243	12.2058	0.26237	-1.93033	0.0161703	gi|125579864|gb|EAZ21010.1|	hypothetical protein OsJ_36660 [Oryza sativa Japonica Group]	9.90687e-28
CUFF.14124.1	0.859998	3.27419	0.26266	-1.92873	0.0412441	No hits found	No hits found	No hits found
CUFF.40986.1	4.10653	15.6326	0.26269	-1.92857	0.00158047	gi|225434355|ref|XP_002268300.1|	PREDICTED: probable serine/threonine-protein kinase WNK4 [Vitis vinifera] &gt;gi|297745773|emb|CBI15829.3| unnamed protein product [Vitis vinifera]	9.52224e-150
CUFF.34920.1	42.6783	162.017	0.263419	-1.92457	1.20258e-05	No hits found	No hits found	No hits found
CUFF.9240.1	51.0045	192.854	0.264472	-1.91881	0.0138683	No hits found	No hits found	No hits found
CUFF.6585.1	9.17947	34.5213	0.265907	-1.911	0.0197063	gi|147856607|emb|CAN82472.1|	hypothetical protein VITISV_039788 [Vitis vinifera]	2.35163e-13
CUFF.24306.1	221.472	830.986	0.266517	-1.9077	1.54758e-05	No hits found	No hits found	No hits found
CUFF.10994.1	242.652	910.2	0.266592	-1.90729	0.000318096	gi|359489639|ref|XP_003633954.1|	PREDICTED: transcription factor ASG4-like [Vitis vinifera] &gt;gi|297745319|emb|CBI40399.3| unnamed protein product [Vitis vinifera]	6.51188e-12
CUFF.21400.1	20.9369	78.4966	0.266724	-1.90658	0.008911	No hits found	No hits found	No hits found
CUFF.9598.1	13.1317	48.9984	0.268003	-1.89968	4.05928e-05	gi|441418868|gb|AGC29952.1|	CYP81B57 [Sinopodophyllum hexandrum]	1.17919e-96
CUFF.20890.1	58.517	217.454	0.269101	-1.89378	0.0344521	No hits found	No hits found	No hits found
CUFF.1275.1	10.2246	37.9738	0.269254	-1.89296	0.00359398	No hits found	No hits found	No hits found
CUFF.31109.1	10572.6	39251	0.269359	-1.8924	0.0316648	No hits found	No hits found	No hits found
CUFF.35156.1	4.7962	17.7485	0.270231	-1.88773	0.0468373	gi|297720849|ref|NP_001172787.1|	Os02g0132600 [Oryza sativa Japonica Group] &gt;gi|255670575|dbj|BAH91516.1| Os02g0132600 [Oryza sativa Japonica Group]	2.3777e-22
CUFF.16799.1	14.2197	52.5981	0.270346	-1.88712	0.0102262	No hits found	No hits found	No hits found
CUFF.30996.1	37.6951	139.348	0.270511	-1.88624	2.78419e-05	gi|115466220|ref|NP_001056709.1|	Os06g0133500 [Oryza sativa Japonica Group] &gt;gi|11875172|dbj|BAB19385.1| unknown protein [Oryza sativa Japonica Group] &gt;gi|28190674|gb|AAO33152.1| unknown [Oryza sativa Japonica Group] &gt;gi|113594749|dbj|BAF18623.1| Os06g0133500 [Oryza sativa Japonica Group] &gt;gi|125553930|gb|EAY99535.1| hy...	1.20758e-07
CUFF.39229.1	5.16674	19.0967	0.270557	-1.886	0.0303129	No hits found	No hits found	No hits found
CUFF.43190.1	9.07959	33.5228	0.270848	-1.88444	0.00777134	gi|115476784|ref|NP_001061988.1|	Os08g0462900 [Oryza sativa Japonica Group] &gt;gi|42409056|dbj|BAD10308.1| plant viral-response family protein-like [Oryza sativa Japonica Group] &gt;gi|42409370|dbj|BAD10684.1| plant viral-response family protein-like [Oryza sativa Japonica Group] &gt;gi|113623957|dbj|BAF23902.1| Os08g0462900 [Oryz...	2.44844e-30
CUFF.21885.1	2.09734	7.7284	0.271381	-1.88161	0.0194471	No hits found	No hits found	No hits found
CUFF.38274.1	17.837	65.6256	0.271799	-1.87939	0.0358468	No hits found	No hits found	No hits found
CUFF.40028.1	82.9978	305.293	0.271863	-1.87905	3.65785e-05	gi|356568310|ref|XP_003552355.1|	PREDICTED: polyphenol oxidase, chloroplastic-like [Glycine max]	1.65013e-08
CUFF.13977.1	90.0546	330.6	0.272397	-1.87621	0.00417507	gi|383151799|gb|AFG57947.1|	Pinus taeda anonymous locus CL2047Contig1_03 genomic sequence &gt;gi|383151801|gb|AFG57948.1| Pinus taeda anonymous locus CL2047Contig1_03 genomic sequence &gt;gi|383151803|gb|AFG57949.1| Pinus taeda anonymous locus CL2047Contig1_03 genomic sequence &gt;gi|383151805|gb|AFG57950.1| Pinus taeda anonym...	1.54767e-09
CUFF.27456.1	6.31135	23.1397	0.27275	-1.87435	0.00012905	gi|356518006|ref|XP_003527675.1|	PREDICTED: uncharacterized protein LOC100805274 [Glycine max]	1.25878e-47
CUFF.2227.1	2.58802	9.47681	0.27309	-1.87255	0.0251693	gi|224110510|ref|XP_002315542.1|	predicted protein [Populus trichocarpa] &gt;gi|222864582|gb|EEF01713.1| predicted protein [Populus trichocarpa]	5.57668e-69
CUFF.10154.1	355.376	1298.51	0.27368	-1.86944	9.39133e-06	gi|359496777|ref|XP_002265108.2|	PREDICTED: uncharacterized protein LOC100252003 [Vitis vinifera]	2.49217e-22
CUFF.43292.1	124.217	452.955	0.274237	-1.86651	0.00374641	No hits found	No hits found	No hits found
CUFF.25284.1	93.5051	340.925	0.274269	-1.86634	0.00734023	gi|255586001|ref|XP_002533670.1|	Inner membrane transport protein yjjL, putative [Ricinus communis] &gt;gi|223526438|gb|EEF28716.1| Inner membrane transport protein yjjL, putative [Ricinus communis]	1.10327e-24
CUFF.23223.1	740.009	2689	0.275199	-1.86146	0.0359136	No hits found	No hits found	No hits found
CUFF.23455.1	2.52396	9.14428	0.276015	-1.85718	0.00241638	gi|399950116|gb|AFP65743.1|	R2R3 MYB [Iris fulva]	3.60267e-79
CUFF.2851.1	18.146	65.7316	0.276062	-1.85694	0.00242805	gi|171194113|gb|ACB45260.1|	Cax7 [Arabidopsis lyrata]	6.78938e-38
CUFF.15751.1	32.7925	118.743	0.276164	-1.8564	8.3496e-05	gi|224132880|ref|XP_002327903.1|	predicted protein [Populus trichocarpa] &gt;gi|222837312|gb|EEE75691.1| predicted protein [Populus trichocarpa]	4.2509e-24
CUFF.1277.1	165.844	599.659	0.276564	-1.85432	0.00534506	gi|413938167|gb|AFW72718.1|	hypothetical protein ZEAMMB73_747947, partial [Zea mays]	2.53035e-12
CUFF.35573.1	3.63118	13.1293	0.276571	-1.85428	0.0374549	No hits found	No hits found	No hits found
CUFF.32270.1	1.81632	6.56116	0.276829	-1.85293	0.00436937	gi|187372980|gb|ACD03224.1|	xyloglucan endotransglucosylase/hydrolase 14 [Actinidia deliciosa]	2.03339e-133
CUFF.11376.4	3.27383	11.823	0.276903	-1.85254	0.03198	gi|218198870|gb|EEC81297.1|	hypothetical protein OsI_24429 [Oryza sativa Indica Group]	4.33098e-18
CUFF.39388.1	6.11532	22.075	0.277025	-1.85191	0.0219013	No hits found	No hits found	No hits found
CUFF.22771.1	110.679	399.219	0.277239	-1.8508	2.4958e-05	No hits found	No hits found	No hits found
CUFF.17552.1	11.1465	40.1566	0.277576	-1.84905	0.000131216	gi|595278|gb|AAC48927.1|	lectin [Epipactis helleborine]	6.77736e-73
CUFF.24028.1	7.84651	28.2442	0.27781	-1.84783	0.00667529	gi|296085506|emb|CBI29238.3|	unnamed protein product [Vitis vinifera]	5.44888e-30
CUFF.23659.1	7.45629	26.8302	0.277907	-1.84733	0.00327535	gi|225458768|ref|XP_002285105.1|	PREDICTED: isoflavone 2&apos;-hydroxylase-like [Vitis vinifera]	8.98521e-129
CUFF.5131.1	15.0484	54.1152	0.278081	-1.84642	0.0228037	No hits found	No hits found	No hits found
CUFF.29554.1	2.42264	8.71028	0.278136	-1.84614	0.0038915	gi|414592146|tpg|DAA42717.1|	TPA: hypothetical protein ZEAMMB73_316714 [Zea mays]	1.31909e-13
CUFF.32592.1	11.8952	42.7157	0.278474	-1.84439	0.00469646	No hits found	No hits found	No hits found
CUFF.12379.1	719.965	2581.97	0.278843	-1.84247	0.000633897	gi|449515811|ref|XP_004164941.1|	PREDICTED: chlorophyll a-b binding protein 40, chloroplastic-like, partial [Cucumis sativus]	1.46796e-31
CUFF.26908.1	5.34289	19.1523	0.278969	-1.84183	0.00770116	gi|224076756|ref|XP_002304992.1|	predicted protein [Populus trichocarpa] &gt;gi|222847956|gb|EEE85503.1| predicted protein [Populus trichocarpa]	1.68624e-32
CUFF.1399.2	15.4775	55.4087	0.279333	-1.83994	0.0283813	gi|296085663|emb|CBI29462.3|	unnamed protein product [Vitis vinifera]	3.5872e-29
CUFF.12808.1	4.20074	15.032	0.279453	-1.83932	0.03291	gi|255580704|ref|XP_002531174.1|	Disease resistance response protein, putative [Ricinus communis] &gt;gi|223529244|gb|EEF31217.1| Disease resistance response protein, putative [Ricinus communis]	3.18247e-62
CUFF.4585.1	3.48925	12.4731	0.279742	-1.83783	0.0046992	gi|33439735|gb|AAQ18904.1|	mannose-binding lectin [Amaryllis minuta]	2.88481e-08
CUFF.17072.1	145.705	520.834	0.279753	-1.83777	0.00144262	gi|116519121|gb|ABJ99590.1|	type III chlorophyll a/b-binding protein [Lycoris aurea]	9.13092e-166
CUFF.33499.1	155.521	555.519	0.279956	-1.83673	0.000235379	gi|37698286|gb|AAR00506.1|	1-aminocyclopropane-1-carboxylate oxidase [Phalaenopsis hybrid cultivar]	8.36316e-177
CUFF.2256.1	5.40048	19.2898	0.279966	-1.83668	0.00479676	No hits found	No hits found	No hits found
CUFF.43154.1	4.0546	14.4751	0.280109	-1.83594	0.0485134	gi|242061696|ref|XP_002452137.1|	hypothetical protein SORBIDRAFT_04g020480 [Sorghum bicolor] &gt;gi|241931968|gb|EES05113.1| hypothetical protein SORBIDRAFT_04g020480 [Sorghum bicolor]	1.72329e-06
CUFF.24555.1	975.14	3478.26	0.280353	-1.83468	0.00656299	No hits found	No hits found	No hits found
CUFF.40132.1	5.45368	19.4246	0.280762	-1.83258	0.0101946	gi|414865495|tpg|DAA44052.1|	TPA: hypothetical protein ZEAMMB73_095768 [Zea mays]	3.16352e-48
CUFF.9757.1	10.7083	38.1396	0.280766	-1.83256	0.000345562	gi|413924669|gb|AFW64601.1|	putative protein kinase superfamily protein [Zea mays]	9.05245e-17
CUFF.8219.1	2.42918	8.65111	0.280794	-1.83242	0.00436577	gi|3929325|gb|AAC79873.1|	putative DNA-binding protein [Dendrobium grex Madame Thong-In]	1.42656e-68
CUFF.3520.1	66.0991	235.09	0.281165	-1.83051	3.89516e-05	No hits found	No hits found	No hits found
CUFF.14357.1	96.5395	342.218	0.282099	-1.82572	1.80758e-05	gi|224126993|ref|XP_002319980.1|	predicted protein [Populus trichocarpa] &gt;gi|222858356|gb|EEE95903.1| predicted protein [Populus trichocarpa]	5.37942e-20
CUFF.15624.1	263.323	931.747	0.282612	-1.8231	0.0160515	gi|357505625|ref|XP_003623101.1|	Spikelet1-like AP2 transcription factor [Medicago truncatula] &gt;gi|355498116|gb|AES79319.1| Spikelet1-like AP2 transcription factor [Medicago truncatula]	2.09432e-17
CUFF.2296.1	11.3406	39.9357	0.283971	-1.81618	0.0198561	gi|170676876|gb|ACB30551.1|	transcription factor AP2 [Taxus cuspidata]	7.80194e-20
CUFF.989.1	58.9482	206.838	0.284997	-1.81098	1.73528e-05	No hits found	No hits found	No hits found
CUFF.17116.1	2.3812	8.34292	0.285416	-1.80886	0.0199394	gi|218192132|gb|EEC74559.1|	hypothetical protein OsI_10102 [Oryza sativa Indica Group]	4.44245e-13
CUFF.18358.1	38.2292	133.556	0.286241	-1.8047	1.91832e-05	gi|296084144|emb|CBI24532.3|	unnamed protein product [Vitis vinifera]	2.55912e-52
CUFF.41433.1	1.64852	5.73307	0.287546	-1.79814	0.00797231	gi|102139993|gb|ABF70128.1|	glycosyl transferase family 14 protein [Musa balbisiana]	1.20013e-155
CUFF.34597.1	4.6303	16.0915	0.287748	-1.79712	0.0344662	gi|125540094|gb|EAY86489.1|	hypothetical protein OsI_07868 [Oryza sativa Indica Group]	6.74524e-14
CUFF.18794.1	6.14231	21.3433	0.287786	-1.79693	0.000453481	gi|297609688|ref|NP_001063517.2|	Os09g0485500 [Oryza sativa Japonica Group] &gt;gi|215767554|dbj|BAG99782.1| unnamed protein product [Oryza sativa Japonica Group] &gt;gi|255679003|dbj|BAF25431.2| Os09g0485500 [Oryza sativa Japonica Group]	1.03056e-22
CUFF.11282.1	1.28209	4.45237	0.287957	-1.79608	0.0194536	gi|255588220|ref|XP_002534539.1|	kinase, putative [Ricinus communis] &gt;gi|223525084|gb|EEF27843.1| kinase, putative [Ricinus communis]	0
CUFF.3033.1	1331.57	4622.76	0.288047	-1.79563	0.0135229	No hits found	No hits found	No hits found
CUFF.18879.1	12.7301	44.1379	0.288417	-1.79377	0.00275765	gi|147801049|emb|CAN77845.1|	hypothetical protein VITISV_020829 [Vitis vinifera]	7.4063e-16
CUFF.326.1	43.7923	151.568	0.288928	-1.79122	3.7137e-05	gi|224106371|ref|XP_002314144.1|	predicted protein [Populus trichocarpa] &gt;gi|222850552|gb|EEE88099.1| predicted protein [Populus trichocarpa]	2.34737e-21
CUFF.28153.1	17.8752	61.6975	0.289723	-1.78725	0.00635293	gi|225455475|ref|XP_002280043.1|	PREDICTED: ethylene-responsive transcription factor ERF025-like [Vitis vinifera]	2.83528e-08
CUFF.899.1	83.2579	287.163	0.289933	-1.78621	0.00121999	gi|326513042|dbj|BAK03428.1|	predicted protein [Hordeum vulgare subsp. vulgare] &gt;gi|326528913|dbj|BAJ97478.1| predicted protein [Hordeum vulgare subsp. vulgare] &gt;gi|326531940|dbj|BAK01346.1| predicted protein [Hordeum vulgare subsp. vulgare]	2.34817e-34
CUFF.36073.1	2.54408	8.71548	0.291904	-1.77644	0.00203671	gi|242058255|ref|XP_002458273.1|	hypothetical protein SORBIDRAFT_03g030480 [Sorghum bicolor] &gt;gi|241930248|gb|EES03393.1| hypothetical protein SORBIDRAFT_03g030480 [Sorghum bicolor]	1.40014e-53
CUFF.40800.1	1.12359	3.84615	0.292134	-1.7753	0.049743	gi|359479914|ref|XP_002268148.2|	PREDICTED: uncharacterized protein LOC100250295 [Vitis vinifera]	2.91372e-55
CUFF.34555.1	6.62868	22.6448	0.292724	-1.77239	0.000310183	gi|297746133|emb|CBI16189.3|	unnamed protein product [Vitis vinifera]	3.34821e-63
CUFF.43100.1	4.0775	13.9143	0.293044	-1.77081	0.000750551	gi|15233785|ref|NP_194162.1|	uncharacterized protein [Arabidopsis thaliana] &gt;gi|5051773|emb|CAB45066.1| putative protein [Arabidopsis thaliana] &gt;gi|7269281|emb|CAB79341.1| putative protein [Arabidopsis thaliana] &gt;gi|28466871|gb|AAO44044.1| At4g24310 [Arabidopsis thaliana] &gt;gi|110736143|dbj|BAF00043.1| hypothetical p...	2.49745e-44
CUFF.43260.1	27.4502	93.3012	0.294211	-1.76508	0.00715658	gi|255544588|ref|XP_002513355.1|	conserved hypothetical protein [Ricinus communis] &gt;gi|223547263|gb|EEF48758.1| conserved hypothetical protein [Ricinus communis]	2.06391e-06
CUFF.17361.1	20.0874	68.2375	0.294375	-1.76427	0.000198614	gi|295913326|gb|ADG57919.1|	transcription factor [Lycoris longituba]	2.64572e-18
CUFF.23683.1	80.5026	273.117	0.294755	-1.76241	0.000152704	gi|595278|gb|AAC48927.1|	lectin [Epipactis helleborine]	1.28614e-49
CUFF.7164.1	177.582	600.464	0.295741	-1.75759	0.0496862	gi|414869402|tpg|DAA47959.1|	TPA: hypothetical protein ZEAMMB73_982403 [Zea mays]	1.40286e-08
CUFF.38090.1	33.4625	113.069	0.295948	-1.75659	0.0317815	gi|346456270|gb|AEO31497.1|	WRKY transcription factor 36-3 [Dimocarpus longan]	6.85766e-21
CUFF.19058.1	13.7549	46.4533	0.296102	-1.75584	0.00849278	No hits found	No hits found	No hits found
CUFF.15620.1	368.279	1241.39	0.296667	-1.75309	0.0283525	gi|357505625|ref|XP_003623101.1|	Spikelet1-like AP2 transcription factor [Medicago truncatula] &gt;gi|355498116|gb|AES79319.1| Spikelet1-like AP2 transcription factor [Medicago truncatula]	2.09432e-17
CUFF.34549.1	1604.72	5397.17	0.297326	-1.74988	0.0163733	gi|14193251|gb|AAK55849.1|AF266465_1	aspartic protease [Manihot esculenta]	1.27273e-16
CUFF.32808.1	23.442	78.4593	0.298779	-1.74285	0.021606	No hits found	No hits found	No hits found
CUFF.4945.1	14.0408	46.9181	0.299262	-1.74052	0.0229709	gi|187438935|gb|ACD10927.1|	carbonic anhydrase [Lemna minor]	5.08219e-21
CUFF.35470.1	316.214	1047.81	0.301786	-1.7284	0.010621	gi|372467962|gb|AEX93424.1|	chloroplast photosystem I reaction center subunit X psaK, partial [Wolffia australiana]	3.7837e-45
CUFF.15862.1	8.42995	27.9118	0.302021	-1.72728	0.00643475	gi|224097230|ref|XP_002310886.1|	predicted protein [Populus trichocarpa] &gt;gi|222853789|gb|EEE91336.1| predicted protein [Populus trichocarpa]	6.34532e-28
CUFF.33660.1	69.6896	229.124	0.304157	-1.71711	0.0451985	gi|89242714|gb|ABD64682.1|	thaumatin-like protein [Vitis vinifera]	1.37908e-35
CUFF.20269.1	25.1535	82.6967	0.304166	-1.71707	4.70092e-05	gi|225458293|ref|XP_002282654.1|	PREDICTED: uncharacterized protein At1g01500-like [Vitis vinifera]	7.62416e-49
CUFF.34283.1	8.51858	27.9922	0.30432	-1.71634	0.044157	No hits found	No hits found	No hits found
CUFF.32864.1	183.165	600.075	0.305237	-1.712	0.00520022	gi|356522861|ref|XP_003530061.1|	PREDICTED: uncharacterized protein LOC100779987 [Glycine max]	1.77066e-25
CUFF.21480.1	12.2275	40.0373	0.305403	-1.71122	0.00408792	gi|334263612|gb|AEG74552.1|	hypothetical protein [Phoenix dactylifera]	6.40129e-06
CUFF.14515.1	5.62203	18.4035	0.305487	-1.71082	0.00777103	gi|297607204|ref|NP_001059610.2|	Os07g0471900 [Oryza sativa Japonica Group] &gt;gi|255677757|dbj|BAF21524.2| Os07g0471900 [Oryza sativa Japonica Group]	1.45794e-64
CUFF.6665.1	50.9829	166.76	0.305726	-1.70969	0.0243203	No hits found	No hits found	No hits found
CUFF.6163.1	6.66327	21.794	0.305739	-1.70963	0.0445409	No hits found	No hits found	No hits found
CUFF.4755.1	8.13595	26.5804	0.306088	-1.70798	0.038399	gi|357500653|ref|XP_003620615.1|	hypothetical protein MTR_6g087780 [Medicago truncatula] &gt;gi|355495630|gb|AES76833.1| hypothetical protein MTR_6g087780 [Medicago truncatula]	4.75238e-08
CUFF.40926.1	4.23217	13.7339	0.308155	-1.69827	0.0205423	gi|242088935|ref|XP_002440300.1|	hypothetical protein SORBIDRAFT_09g029320 [Sorghum bicolor] &gt;gi|241945585|gb|EES18730.1| hypothetical protein SORBIDRAFT_09g029320 [Sorghum bicolor]	3.46408e-10
CUFF.37013.1	26.2646	85.1673	0.308388	-1.69718	0.00725031	gi|224123896|ref|XP_002319191.1|	Ca2+ antiporter/cation exchanger [Populus trichocarpa] &gt;gi|222857567|gb|EEE95114.1| Ca2+ antiporter/cation exchanger [Populus trichocarpa]	5.92088e-17
CUFF.3597.1	28.6137	92.7092	0.308639	-1.69601	0.00229125	gi|357488191|ref|XP_003614383.1|	hypothetical protein MTR_5g051000 [Medicago truncatula] &gt;gi|355515718|gb|AES97341.1| hypothetical protein MTR_5g051000 [Medicago truncatula]	4.84834e-15
CUFF.2606.1	72.2097	233.828	0.308815	-1.69518	0.000813689	gi|188485548|gb|ACD50933.1|	putative iron-phytosiderophore transporter [Avena sativa]	7.11188e-40
CUFF.35799.1	56.8037	183.419	0.309694	-1.69109	0.000272674	No hits found	No hits found	No hits found
CUFF.42404.1	5.99637	19.3454	0.309964	-1.68983	0.00881093	gi|297603093|ref|NP_001053437.2|	Os04g0539500 [Oryza sativa Japonica Group] &gt;gi|255675645|dbj|BAF15351.2| Os04g0539500, partial [Oryza sativa Japonica Group]	4.68341e-41
CUFF.42711.1	15.3268	49.4262	0.310095	-1.68922	0.00567166	No hits found	No hits found	No hits found
CUFF.32513.1	21.3343	68.7461	0.310335	-1.6881	0.000694516	gi|297799144|ref|XP_002867456.1|	hypothetical protein ARALYDRAFT_491944 [Arabidopsis lyrata subsp. lyrata] &gt;gi|297313292|gb|EFH43715.1| hypothetical protein ARALYDRAFT_491944 [Arabidopsis lyrata subsp. lyrata]	1.25066e-07
CUFF.22036.1	21.2325	68.3418	0.310681	-1.68649	0.00189817	gi|326529443|dbj|BAK04668.1|	predicted protein [Hordeum vulgare subsp. vulgare] &gt;gi|326533870|dbj|BAJ93708.1| predicted protein [Hordeum vulgare subsp. vulgare]	7.40614e-49
CUFF.35579.1	12.0002	38.4726	0.311915	-1.68077	0.000169861	gi|242054625|ref|XP_002456458.1|	hypothetical protein SORBIDRAFT_03g036680 [Sorghum bicolor] &gt;gi|241928433|gb|EES01578.1| hypothetical protein SORBIDRAFT_03g036680 [Sorghum bicolor]	2.56233e-95
CUFF.32847.1	53.239	170.31	0.312601	-1.67761	0.0036502	No hits found	No hits found	No hits found
CUFF.2627.1	21.9421	70.1151	0.312944	-1.67602	0.00980355	gi|225447121|ref|XP_002274227.1|	PREDICTED: nitrate transporter 1.3-like [Vitis vinifera]	0
CUFF.35777.1	2.43699	7.75887	0.314091	-1.67075	0.0337864	gi|225428322|ref|XP_002282994.1|	PREDICTED: calcium-dependent protein kinase 4 [Vitis vinifera]	3.04263e-82
CUFF.38183.1	24.4576	77.7207	0.314686	-1.66802	0.011409	gi|224125988|ref|XP_002319728.1|	Ca2+ antiporter/cation exchanger [Populus trichocarpa] &gt;gi|222858104|gb|EEE95651.1| Ca2+ antiporter/cation exchanger [Populus trichocarpa]	2.82601e-35
CUFF.14856.1	38.3975	121.845	0.315134	-1.66596	0.00167523	No hits found	No hits found	No hits found
CUFF.2645.1	7.40524	23.4965	0.315164	-1.66583	0.0286609	gi|110739789|dbj|BAF01801.1|	RSH3 [Arabidopsis thaliana]	1.34093e-09
CUFF.20485.1	2.93904	9.31231	0.315608	-1.66379	0.00839498	gi|115456653|ref|NP_001051927.1|	Os03g0852800 [Oryza sativa Japonica Group] &gt;gi|27573343|gb|AAO20061.1| putative phosphoesterase [Oryza sativa Japonica Group] &gt;gi|29126358|gb|AAO66550.1| putative phosphoesterase [Oryza sativa Japonica Group] &gt;gi|108712150|gb|ABF99945.1| phosphoesterase family protein, putative, expressed [...	4.45437e-137
CUFF.43340.2	3.71309	11.7564	0.315836	-1.66275	0.0166175	gi|115452677|ref|NP_001049939.1|	Os03g0316200 [Oryza sativa Japonica Group] &gt;gi|108707826|gb|ABF95621.1| galactinol synthase 3, putative, expressed [Oryza sativa Japonica Group] &gt;gi|113548410|dbj|BAF11853.1| Os03g0316200 [Oryza sativa Japonica Group] &gt;gi|215701283|dbj|BAG92707.1| unnamed protein product [Oryza sativa Japon...	3.51473e-84
CUFF.42478.1	2.4579	7.77334	0.316196	-1.66111	0.0131664	gi|20804769|dbj|BAB92454.1|	unknown protein [Oryza sativa Japonica Group] &gt;gi|215697361|dbj|BAG91355.1| unnamed protein product [Oryza sativa Japonica Group]	5.52805e-93
CUFF.29043.1	75.5761	238.69	0.316629	-1.65914	0.000165865	gi|224073675|ref|XP_002304129.1|	predicted protein [Populus trichocarpa] &gt;gi|222841561|gb|EEE79108.1| predicted protein [Populus trichocarpa]	3.75466e-09
CUFF.38916.1	7.025	22.1015	0.317852	-1.65357	0.029291	No hits found	No hits found	No hits found
CUFF.24873.1	179.311	562.299	0.318889	-1.64887	0.000361652	gi|47026989|gb|AAT08712.1|	nucleoside diphosphate kinase [Hyacinthus orientalis]	1.09237e-20
CUFF.28746.1	41.5372	130.087	0.319303	-1.647	0.000162825	gi|30961941|gb|AAP40022.1|	callus-expressing factor [Nicotiana tabacum]	4.51597e-06
CUFF.19454.1	15.6683	49.0455	0.319465	-1.64627	0.00797532	gi|297790838|ref|XP_002863304.1|	predicted protein [Arabidopsis lyrata subsp. lyrata] &gt;gi|297309138|gb|EFH39563.1| predicted protein [Arabidopsis lyrata subsp. lyrata]	9.80854e-26
CUFF.21139.1	1.77914	5.56644	0.319619	-1.64557	0.0063939	gi|388495660|gb|AFK35896.1|	unknown [Lotus japonicus]	3.85418e-28
CUFF.36227.1	67.893	211.718	0.320677	-1.64081	0.000343805	No hits found	No hits found	No hits found
CUFF.27021.1	21.1903	66.0756	0.320698	-1.64071	0.0460094	No hits found	No hits found	No hits found
CUFF.40223.1	7.58961	23.6584	0.3208	-1.64025	0.0449679	No hits found	No hits found	No hits found
CUFF.33166.1	4.33691	13.5179	0.320827	-1.64013	0.025758	gi|302787485|ref|XP_002975512.1|	hypothetical protein SELMODRAFT_103907 [Selaginella moellendorffii] &gt;gi|302823764|ref|XP_002993531.1| hypothetical protein SELMODRAFT_137185 [Selaginella moellendorffii] &gt;gi|300138662|gb|EFJ05423.1| hypothetical protein SELMODRAFT_137185 [Selaginella moellendorffii] &gt;gi|300156513|gb|EFJ2314...	1.15294e-39
CUFF.9763.1	9.29301	28.9399	0.321114	-1.63884	0.00610297	No hits found	No hits found	No hits found
CUFF.38385.1	41.2253	128.143	0.321713	-1.63615	0.000105302	gi|296084627|emb|CBI25715.3|	unnamed protein product [Vitis vinifera]	8.53243e-49
CUFF.23767.1	2.76996	8.60968	0.321726	-1.63609	0.0222201	No hits found	No hits found	No hits found
CUFF.6828.1	22.6287	70.2457	0.322136	-1.63426	0.000980708	gi|224138012|ref|XP_002326496.1|	predicted protein [Populus trichocarpa] &gt;gi|222833818|gb|EEE72295.1| predicted protein [Populus trichocarpa]	7.02456e-47
CUFF.5849.1	3.51798	10.9162	0.322271	-1.63365	0.0181814	gi|149392583|gb|ABR26094.1|	retrotransposon protein [Oryza sativa Indica Group]	2.713e-22
CUFF.19177.1	6.10105	18.913	0.322585	-1.63225	0.0011612	gi|308193634|gb|ADO16346.1|	wrinkled 1 [Brassica napus]	3.31445e-96
CUFF.31167.1	2.57293	7.96837	0.322893	-1.63087	0.0230742	gi|255546495|ref|XP_002514307.1|	monooxygenase, putative [Ricinus communis] &gt;gi|223546763|gb|EEF48261.1| monooxygenase, putative [Ricinus communis]	1.74946e-100
CUFF.19416.1	17.1262	53.0001	0.323135	-1.62979	0.00243301	gi|413943839|gb|AFW76488.1|	hypothetical protein ZEAMMB73_861481 [Zea mays]	1.34361e-37
CUFF.5820.1	246.302	761.48	0.323452	-1.62838	0.00743986	gi|225433199|ref|XP_002285337.1|	PREDICTED: phosphate transporter PHO1-like [Vitis vinifera]	3.78115e-32
CUFF.39337.1	5.35532	16.5452	0.323678	-1.62737	0.0456698	No hits found	No hits found	No hits found
CUFF.14193.2	535.795	1655.19	0.323706	-1.62724	0.0480457	No hits found	No hits found	No hits found
CUFF.17709.1	47.4757	146.569	0.323914	-1.62632	0.000213586	gi|226510073|ref|NP_001141126.1|	uncharacterized protein LOC100273211 [Zea mays] &gt;gi|194702734|gb|ACF85451.1| unknown [Zea mays] &gt;gi|413952713|gb|AFW85362.1| hypothetical protein ZEAMMB73_886591 [Zea mays]	6.34419e-50
CUFF.27791.1	2.74836	8.48452	0.323926	-1.62626	0.0318782	gi|115502172|sp|Q850K7.2|EXLB1_ORYSJ	RecName: Full=Expansin-like B1; AltName: Full=Expensin-related 1; AltName: Full=OsEXLB1; AltName: Full=OsEXPR1; AltName: Full=OsaEXPb3.1; Flags: Precursor &gt;gi|125558413|gb|EAZ03949.1| hypothetical protein OsI_26085 [Oryza sativa Indica Group] &gt;gi|125600317|gb|EAZ39893.1| hypothetical protein O...	2.05715e-76
CUFF.914.1	142.327	437.765	0.325122	-1.62095	0.0480977	No hits found	No hits found	No hits found
CUFF.8305.1	223.502	686.298	0.325663	-1.61855	0.0102673	No hits found	No hits found	No hits found
CUFF.10151.1	120.454	369.775	0.325749	-1.61817	0.000154299	No hits found	No hits found	No hits found
CUFF.24109.1	7.26075	22.2882	0.325767	-1.61809	0.00507728	gi|418204456|gb|AFX61782.1|	omega-6 fatty acid desaturase endoplasmic reticulum isozyme 2a [Musa AB Group]	1.27848e-105
CUFF.17611.1	91.5666	281.01	0.325848	-1.61773	0.000559222	gi|225442085|ref|XP_002272316.1|	PREDICTED: uncharacterized protein LOC100256554 isoform 1 [Vitis vinifera] &gt;gi|359482477|ref|XP_003632779.1| PREDICTED: uncharacterized protein LOC100256554 [Vitis vinifera]	1.02613e-44
CUFF.29469.1	16.5579	50.764	0.326174	-1.61629	0.000221002	gi|52546974|gb|AAU81619.1|	Na+/H+ antiporter [Iris lactea]	1.10663e-12
CUFF.33104.1	44.1284	134.828	0.327294	-1.61134	0.00426119	No hits found	No hits found	No hits found
CUFF.3029.1	6.67583	20.3852	0.327484	-1.6105	0.0262481	No hits found	No hits found	No hits found
CUFF.39364.1	2.48557	7.58085	0.327875	-1.60878	0.00777016	gi|255537135|ref|XP_002509634.1|	multidrug resistance pump, putative [Ricinus communis] &gt;gi|223549533|gb|EEF51021.1| multidrug resistance pump, putative [Ricinus communis]	2.62654e-127
CUFF.13289.1	2.83641	8.6492	0.327939	-1.6085	0.0406608	gi|225439022|ref|XP_002263078.1|	PREDICTED: trehalose-phosphate phosphatase [Vitis vinifera] &gt;gi|296090615|emb|CBI40999.3| unnamed protein product [Vitis vinifera]	2.60487e-105
CUFF.26862.1	4.85949	14.7975	0.328399	-1.60648	0.00334823	gi|356498332|ref|XP_003518007.1|	PREDICTED: expansin-A1-like [Glycine max]	2.96304e-132
CUFF.37831.1	100.784	306.744	0.328561	-1.60577	0.00477317	gi|374975971|gb|AFA28066.1|	NADH-plastoquinone oxidoreductase subunit K, partial [Dasypogon bromeliifolius]	1.92768e-10
CUFF.33148.1	73.6115	223.214	0.32978	-1.60042	0.000138885	gi|224132880|ref|XP_002327903.1|	predicted protein [Populus trichocarpa] &gt;gi|222837312|gb|EEE75691.1| predicted protein [Populus trichocarpa]	1.42231e-55
CUFF.18488.1	3.2912	9.97878	0.32982	-1.60025	0.00551932	gi|147773545|emb|CAN63179.1|	hypothetical protein VITISV_029107 [Vitis vinifera]	2.09082e-88
CUFF.39100.1	15.0893	45.7279	0.32998	-1.59955	0.0263419	gi|449461443|ref|XP_004148451.1|	PREDICTED: probable WRKY transcription factor 51-like [Cucumis sativus]	2.04803e-42
CUFF.42091.1	31.3737	95.0126	0.330206	-1.59856	0.00177607	No hits found	No hits found	No hits found
CUFF.7120.1	9.84391	29.6801	0.331667	-1.59219	0.0103045	No hits found	No hits found	No hits found
CUFF.27458.1	16.9347	51.0246	0.331893	-1.59121	0.0013173	gi|357136723|ref|XP_003569953.1|	PREDICTED: ferredoxin-thioredoxin reductase, variable chain-like [Brachypodium distachyon]	8.84753e-37
CUFF.19331.1	46.1881	138.892	0.332547	-1.58837	0.0348285	No hits found	No hits found	No hits found
CUFF.12044.1	26.6168	80.0213	0.332621	-1.58805	0.000487766	gi|327342130|gb|AEA50852.1|	aprr9 [Populus tremula]	2.12031e-19
CUFF.36786.1	58.4611	175.626	0.332873	-1.58696	0.00922518	gi|356541103|ref|XP_003539022.1|	PREDICTED: ethylene-responsive transcription factor 5-like [Glycine max]	2.18531e-08
CUFF.36112.1	24668.4	74045.9	0.33315	-1.58576	0.0496859	gi|297828435|ref|XP_002882100.1|	P-glycoprotein 4, P-glycoprotein4 [Arabidopsis lyrata subsp. lyrata] &gt;gi|297327939|gb|EFH58359.1| P-glycoprotein 4, P-glycoprotein4 [Arabidopsis lyrata subsp. lyrata]	3.63887e-13
CUFF.12939.1	8.10936	24.318	0.333472	-1.58436	0.00032159	gi|224086096|ref|XP_002307813.1|	predicted protein [Populus trichocarpa] &gt;gi|222857262|gb|EEE94809.1| predicted protein [Populus trichocarpa]	1.62393e-140
CUFF.32738.1	30.969	92.7802	0.333789	-1.58299	0.000178053	gi|449441664|ref|XP_004138602.1|	PREDICTED: dnaJ homolog subfamily B member 13-like [Cucumis sativus] &gt;gi|449490312|ref|XP_004158567.1| PREDICTED: dnaJ homolog subfamily B member 13-like [Cucumis sativus]	1.40228e-42
CUFF.26176.1	15.6125	46.7658	0.333844	-1.58275	0.00997125	gi|449469955|ref|XP_004152684.1|	PREDICTED: uncharacterized protein LOC101213712 isoform 2 [Cucumis sativus]	5.08832e-06
CUFF.2073.1	34.6576	103.81	0.333856	-1.5827	0.00837545	No hits found	No hits found	No hits found
CUFF.8348.1	24.139	72.302	0.333864	-1.58267	0.0166429	gi|357166454|ref|XP_003580715.1|	PREDICTED: probable receptor-like serine/threonine-protein kinase At5g57670-like [Brachypodium distachyon]	9.15518e-24
CUFF.40444.1	1.65576	4.95488	0.334168	-1.58136	0.00898965	gi|414866046|tpg|DAA44603.1|	TPA: putative DUF604-domain containing/glycosyltransferase-related family protein [Zea mays]	2.79853e-138
CUFF.28397.1	13.038	38.9991	0.334315	-1.58072	0.00198334	No hits found	No hits found	No hits found
CUFF.2425.1	7.07119	21.1297	0.334656	-1.57925	0.0414883	gi|297847674|ref|XP_002891718.1|	hypothetical protein ARALYDRAFT_474411 [Arabidopsis lyrata subsp. lyrata] &gt;gi|297337560|gb|EFH67977.1| hypothetical protein ARALYDRAFT_474411 [Arabidopsis lyrata subsp. lyrata]	3.37663e-12
CUFF.2134.1	97.0925	290.112	0.334672	-1.57918	0.000172849	No hits found	No hits found	No hits found
CUFF.2285.1	83.9621	250.786	0.334796	-1.57865	0.000883083	gi|297738188|emb|CBI27389.3|	unnamed protein product [Vitis vinifera]	1.18681e-30
CUFF.22928.1	51.1608	152.448	0.335595	-1.57521	0.00064005	No hits found	No hits found	No hits found
CUFF.26547.1	34.8937	103.917	0.335784	-1.57439	0.000391185	gi|357159688|ref|XP_003578527.1|	PREDICTED: myb-related protein Hv1-like [Brachypodium distachyon]	2.74439e-80
CUFF.22361.1	19.3251	57.4724	0.33625	-1.57239	0.00650871	No hits found	No hits found	No hits found
CUFF.17217.1	17.4379	51.8521	0.336301	-1.57218	0.0226945	gi|225445857|ref|XP_002276005.1|	PREDICTED: 1-acyl-sn-glycerol-3-phosphate acyltransferase 1, chloroplastic-like [Vitis vinifera]	1.72645e-135
CUFF.17736.1	3.6269	10.7689	0.336794	-1.57006	0.00197031	gi|224103637|ref|XP_002313133.1|	predicted protein [Populus trichocarpa] &gt;gi|222849541|gb|EEE87088.1| predicted protein [Populus trichocarpa]	1.04727e-76
CUFF.3523.1	177.031	525.382	0.336957	-1.56936	0.000191073	gi|357144947|ref|XP_003573469.1|	PREDICTED: protein LHY-like [Brachypodium distachyon]	2.07619e-10
CUFF.30027.1	2.65331	7.86092	0.337532	-1.5669	0.0127801	gi|224110780|ref|XP_002315634.1|	multidrug resistance protein ABC transporter family [Populus trichocarpa] &gt;gi|222864674|gb|EEF01805.1| multidrug resistance protein ABC transporter family [Populus trichocarpa]	6.08051e-74
CUFF.20537.1	6.21275	18.3925	0.337787	-1.56581	0.00580443	gi|356571678|ref|XP_003554001.1|	PREDICTED: NAC domain-containing protein 100-like [Glycine max]	6.12949e-84
CUFF.2251.1	2.46326	7.28958	0.337915	-1.56527	0.0193545	gi|255587675|ref|XP_002534352.1|	GTP cyclohydrolase II, putative [Ricinus communis] &gt;gi|223525444|gb|EEF28032.1| GTP cyclohydrolase II, putative [Ricinus communis]	3.14326e-131
CUFF.24366.1	4.04622	11.9577	0.338378	-1.56329	0.0401115	No hits found	No hits found	No hits found
CUFF.13303.1	45.0044	132.998	0.338384	-1.56327	0.000194619	gi|224123896|ref|XP_002319191.1|	Ca2+ antiporter/cation exchanger [Populus trichocarpa] &gt;gi|222857567|gb|EEE95114.1| Ca2+ antiporter/cation exchanger [Populus trichocarpa]	2.64435e-84
CUFF.42269.1	23.8535	70.3974	0.338841	-1.56132	0.0361724	gi|359488654|ref|XP_003633797.1|	PREDICTED: uncharacterized protein LOC100853099 [Vitis vinifera]	9.05089e-41
CUFF.7341.1	2.80907	8.2887	0.338904	-1.56105	0.0210353	gi|383212085|dbj|BAM08929.1|	class I knotted1-like homeobox protein [Asparagus officinalis]	4.89079e-68
CUFF.35745.1	76.0866	223.005	0.341188	-1.55136	0.000230477	gi|356509409|ref|XP_003523442.1|	PREDICTED: chlorophyllide a oxygenase, chloroplastic-like [Glycine max]	6.06496e-94
CUFF.14681.1	12.8844	37.7292	0.341497	-1.55006	0.0154787	gi|63020474|gb|AAY26120.1|	pollen ankyrin-like protein [Lilium longiflorum]	3.43254e-08
CUFF.18434.1	210.579	616.563	0.341537	-1.54989	0.0196854	gi|222623405|gb|EEE57537.1|	hypothetical protein OsJ_07859 [Oryza sativa Japonica Group]	4.08692e-24
CUFF.1993.1	127.896	374.278	0.341714	-1.54914	0.00283366	gi|192910922|gb|ACF06569.1|	peroxiredoxin [Elaeis guineensis] &gt;gi|448872680|gb|AGE46025.1| putative thioredoxin-dependent peroxidase [Elaeis guineensis]	9.31757e-38
CUFF.32591.1	10.2383	29.9503	0.341843	-1.54859	0.018846	gi|357437627|ref|XP_003589089.1|	hypothetical protein MTR_1g018350 [Medicago truncatula] &gt;gi|355478137|gb|AES59340.1| hypothetical protein MTR_1g018350 [Medicago truncatula]	3.14111e-24
CUFF.17375.1	192.251	562.011	0.342077	-1.54761	0.000389238	gi|414590180|tpg|DAA40751.1|	TPA: hypothetical protein ZEAMMB73_392255 [Zea mays] &gt;gi|414590181|tpg|DAA40752.1| TPA: hypothetical protein ZEAMMB73_392255 [Zea mays] &gt;gi|414590182|tpg|DAA40753.1| TPA: hypothetical protein ZEAMMB73_392255 [Zea mays] &gt;gi|414590183|tpg|DAA40754.1| TPA: hypothetical protein ZEAMMB73_392255 ...	2.06124e-19
CUFF.32002.1	2646.76	7731.98	0.342313	-1.54661	0.0125447	No hits found	No hits found	No hits found
CUFF.15638.1	13.0845	38.2207	0.342341	-1.5465	0.00544527	gi|5360996|gb|AAD22495.3|AF134116_1	APETALA2 protein homolog HAP2 [Hyacinthus orientalis]	9.26175e-27
CUFF.36855.1	239.05	698.001	0.342478	-1.54592	0.016002	No hits found	No hits found	No hits found
CUFF.40066.1	9.01178	26.2869	0.342824	-1.54446	0.021903	No hits found	No hits found	No hits found
CUFF.4908.1	94.9768	276.426	0.343589	-1.54125	0.00810358	No hits found	No hits found	No hits found
CUFF.39712.1	13.7008	39.8547	0.343769	-1.54049	0.00888986	gi|225438781|ref|XP_002283105.1|	PREDICTED: polyadenylate-binding protein 2 [Vitis vinifera] &gt;gi|296082381|emb|CBI21386.3| unnamed protein product [Vitis vinifera]	4.38732e-55
CUFF.4423.1	10.2484	29.8058	0.343839	-1.54019	0.00166061	gi|357479883|ref|XP_003610227.1|	Ycf68 [Medicago truncatula] &gt;gi|355511282|gb|AES92424.1| Ycf68 [Medicago truncatula]	1.73775e-47
CUFF.24230.1	145.883	423.756	0.344262	-1.53842	0.000295459	gi|225427338|ref|XP_002279355.1|	PREDICTED: S-norcoclaurine synthase 1 [Vitis vinifera] &gt;gi|297742171|emb|CBI33958.3| unnamed protein product [Vitis vinifera]	5.561e-21
CUFF.186.1	2.80041	8.13238	0.344353	-1.53804	0.00170307	gi|357135885|ref|XP_003569538.1|	PREDICTED: UDP-glycosyltransferase 73D1-like [Brachypodium distachyon]	6.81026e-110
CUFF.9563.1	3.33462	9.68288	0.344383	-1.53791	0.00726576	gi|225426102|ref|XP_002276951.1|	PREDICTED: uncharacterized protein LOC100244958 isoform 1 [Vitis vinifera]	2.95555e-62
CUFF.40770.1	1.25443	3.63902	0.344716	-1.53652	0.032108	gi|32816176|gb|AAP88405.1|	flavonoid glucosyl-transferase [Allium cepa]	8.79207e-79
CUFF.25923.1	310.769	900.696	0.345032	-1.5352	0.0330251	No hits found	No hits found	No hits found
CUFF.2913.1	20.2338	58.5354	0.345668	-1.53254	0.026424	No hits found	No hits found	No hits found
CUFF.23470.1	9.59382	27.7021	0.346321	-1.52982	0.0114442	gi|255547067|ref|XP_002514591.1|	zinc finger protein, putative [Ricinus communis] &gt;gi|223546195|gb|EEF47697.1| zinc finger protein, putative [Ricinus communis]	2.47063e-21
CUFF.23806.1	1.67643	4.83986	0.34638	-1.52957	0.0275729	No hits found	No hits found	No hits found
CUFF.28843.1	14.3496	41.3953	0.346648	-1.52846	0.000949363	gi|259490551|ref|NP_001159314.1|	uncharacterized protein LOC100304406 precursor [Zea mays] &gt;gi|223943347|gb|ACN25757.1| unknown [Zea mays]	6.39228e-54
CUFF.20398.1	187.511	540.537	0.346898	-1.52742	0.00726098	No hits found	No hits found	No hits found
CUFF.34441.1	12.3745	35.6714	0.346903	-1.5274	0.0161929	gi|413956188|gb|AFW88837.1|	hypothetical protein ZEAMMB73_233807 [Zea mays]	3.03035e-26
CUFF.1828.1	18.9018	54.4767	0.34697	-1.52712	0.0269628	No hits found	No hits found	No hits found
CUFF.34651.1	42.9014	123.478	0.347442	-1.52516	0.000270231	gi|15230125|ref|NP_189093.1|	multiprotein-bridging factor 1c [Arabidopsis thaliana] &gt;gi|75274343|sp|Q9LV58.1|MBF1C_ARATH RecName: Full=Multiprotein-bridging factor 1c &gt;gi|9294040|dbj|BAB01997.1| ethylene-responsive transcriptional coactivator-like protein [Arabidopsis thaliana] &gt;gi|28466837|gb|AAO44027.1| At3g24500 [Ar...	1.76049e-56
CUFF.28670.1	42.4358	122.1	0.34755	-1.52471	0.00130756	gi|297846722|ref|XP_002891242.1|	hypothetical protein ARALYDRAFT_891304 [Arabidopsis lyrata subsp. lyrata] &gt;gi|297337084|gb|EFH67501.1| hypothetical protein ARALYDRAFT_891304 [Arabidopsis lyrata subsp. lyrata]	2.15455e-26
CUFF.174.1	198.147	569.51	0.347925	-1.52315	0.000269184	gi|255573431|ref|XP_002527641.1|	Flavonol synthase/flavanone 3-hydroxylase, putative [Ricinus communis] &gt;gi|223532946|gb|EEF34712.1| Flavonol synthase/flavanone 3-hydroxylase, putative [Ricinus communis]	1.72036e-38
CUFF.10699.1	114.177	327.818	0.348294	-1.52162	0.00456209	No hits found	No hits found	No hits found
CUFF.13015.1	26.6502	76.4954	0.34839	-1.52123	0.000345586	gi|449441664|ref|XP_004138602.1|	PREDICTED: dnaJ homolog subfamily B member 13-like [Cucumis sativus] &gt;gi|449490312|ref|XP_004158567.1| PREDICTED: dnaJ homolog subfamily B member 13-like [Cucumis sativus]	6.05908e-73
CUFF.29927.1	3.53017	10.1207	0.348807	-1.5195	0.0046313	gi|357139321|ref|XP_003571231.1|	PREDICTED: mitogen-activated protein kinase kinase kinase A-like [Brachypodium distachyon]	1.49495e-88
CUFF.42391.1	3.66992	10.5144	0.349038	-1.51855	0.0328007	gi|242083012|ref|XP_002441931.1|	hypothetical protein SORBIDRAFT_08g005110 [Sorghum bicolor] &gt;gi|241942624|gb|EES15769.1| hypothetical protein SORBIDRAFT_08g005110 [Sorghum bicolor]	6.0253e-14
CUFF.21517.1	11.2678	32.2581	0.349301	-1.51746	0.00873293	gi|414884394|tpg|DAA60408.1|	TPA: hypothetical protein ZEAMMB73_122431, partial [Zea mays]	3.34342e-22
CUFF.20205.1	154.098	440.948	0.34947	-1.51676	0.00062166	gi|147771521|emb|CAN75691.1|	hypothetical protein VITISV_038532 [Vitis vinifera]	2.12597e-14
CUFF.17920.1	69.9073	199.715	0.350035	-1.51443	0.0343499	gi|224088748|ref|XP_002335082.1|	predicted protein [Populus trichocarpa] &gt;gi|222832786|gb|EEE71263.1| predicted protein [Populus trichocarpa]	9.44184e-50
CUFF.4825.1	54.8889	156.514	0.350696	-1.51171	0.00291883	gi|147811887|emb|CAN61652.1|	hypothetical protein VITISV_006012 [Vitis vinifera]	7.18526e-23
CUFF.31108.1	266.634	759.502	0.351064	-1.51019	0.0473816	gi|50657594|gb|AAT79581.1|	endonuclease, partial [Lotus japonicus]	5.89401e-28
CUFF.16066.1	14.0772	40.0957	0.35109	-1.51009	0.0104449	No hits found	No hits found	No hits found
CUFF.21404.1	4.95249	14.0881	0.351537	-1.50825	0.0284093	gi|224061557|ref|XP_002300539.1|	predicted protein [Populus trichocarpa] &gt;gi|222847797|gb|EEE85344.1| predicted protein [Populus trichocarpa]	7.12009e-66
CUFF.28731.1	17.5753	49.927	0.35202	-1.50627	0.00444078	No hits found	No hits found	No hits found
CUFF.2016.1	856.206	2427.78	0.35267	-1.50361	0.0157302	gi|42565393|gb|AAS20971.1|	pathogenesis-related protein [Hyacinthus orientalis]	7.56413e-20
CUFF.39449.1	6.28116	17.7586	0.353697	-1.49941	0.0108755	gi|595278|gb|AAC48927.1|	lectin [Epipactis helleborine]	1.39917e-70
CUFF.13276.1	6.47751	18.2368	0.355189	-1.49334	0.0105554	gi|227343617|gb|ACP27628.1|	9-cis-epoxycarotenoid dioxygenase [Oncidium Gower Ramsey]	2.95884e-18
CUFF.41212.1	47.1175	132.544	0.355486	-1.49214	0.0032314	gi|218185066|gb|EEC67493.1|	hypothetical protein OsI_34761 [Oryza sativa Indica Group]	8.59746e-21
CUFF.3006.1	5048.43	14188.7	0.355806	-1.49084	0.0237478	No hits found	No hits found	No hits found
CUFF.37652.1	50.2298	141.068	0.356068	-1.48978	0.0321068	No hits found	No hits found	No hits found
CUFF.12691.1	2.70957	7.60913	0.356095	-1.48967	0.039797	gi|357157053|ref|XP_003577668.1|	PREDICTED: serine carboxypeptidase-like 19-like [Brachypodium distachyon]	2.38141e-108
CUFF.40062.1	74.6504	209.55	0.356241	-1.48907	0.00213617	gi|159895420|gb|ABX09994.1|	chloroplast polyphenol oxidase [Taraxacum officinale]	5.71292e-51
CUFF.39926.1	29.3753	82.4405	0.356321	-1.48875	0.000455107	gi|301072303|gb|ADK56113.1|	stay-green protein [Neosinocalamus affinis]	1.91444e-102
CUFF.17939.2	16.631	46.6626	0.35641	-1.48839	0.0056059	gi|255563106|ref|XP_002522557.1|	conserved hypothetical protein [Ricinus communis] &gt;gi|223538248|gb|EEF39857.1| conserved hypothetical protein [Ricinus communis]	6.87154e-125
CUFF.2396.1	72.8795	204.462	0.356445	-1.48825	0.000513809	gi|224106371|ref|XP_002314144.1|	predicted protein [Populus trichocarpa] &gt;gi|222850552|gb|EEE88099.1| predicted protein [Populus trichocarpa]	1.67192e-15
CUFF.31325.1	13.1634	36.7272	0.35841	-1.48032	0.0259069	No hits found	No hits found	No hits found
CUFF.1236.1	59.7486	166.66	0.358506	-1.47993	0.000721478	No hits found	No hits found	No hits found
CUFF.42706.1	12.6765	35.3279	0.358824	-1.47865	0.00588737	gi|225436636|ref|XP_002280122.1|	PREDICTED: uncharacterized protein LOC100255166 [Vitis vinifera]	3.08866e-85
CUFF.772.1	10.5842	29.3101	0.361111	-1.46949	0.00412801	gi|125524825|gb|EAY72939.1|	hypothetical protein OsI_00812 [Oryza sativa Indica Group]	7.52365e-92
CUFF.42554.1	182.995	506.683	0.361163	-1.46928	0.00178586	gi|225460809|ref|XP_002275805.1|	PREDICTED: putative lipid-transfer protein DIR1-like [Vitis vinifera]	3.41287e-28
CUFF.8724.1	3.27117	9.03195	0.362178	-1.46523	0.0338024	gi|297796335|ref|XP_002866052.1|	glycosyl hydrolase family 1 protein [Arabidopsis lyrata subsp. lyrata] &gt;gi|297311887|gb|EFH42311.1| glycosyl hydrolase family 1 protein [Arabidopsis lyrata subsp. lyrata]	1.24277e-71
CUFF.37491.1	12.875	35.5382	0.362286	-1.4648	0.00592368	gi|357138145|ref|XP_003570658.1|	PREDICTED: aquaporin NIP2-1-like [Brachypodium distachyon]	1.90724e-46
CUFF.39397.1	27.929	77.0619	0.362423	-1.46425	0.00139178	gi|115462549|ref|NP_001054874.1|	Os05g0198200 [Oryza sativa Japonica Group] &gt;gi|119370641|sp|Q0DK35.1|GRXC7_ORYSJ RecName: Full=Glutaredoxin-C7 &gt;gi|113578425|dbj|BAF16788.1| Os05g0198200 [Oryza sativa Japonica Group] &gt;gi|125551164|gb|EAY96873.1| hypothetical protein OsI_18794 [Oryza sativa Indica Group]	5.7721e-34
CUFF.16942.1	10.0018	27.5306	0.363298	-1.46078	0.02886	gi|297824781|ref|XP_002880273.1|	plastid-lipid associated protein pap [Arabidopsis lyrata subsp. lyrata] &gt;gi|297326112|gb|EFH56532.1| plastid-lipid associated protein pap [Arabidopsis lyrata subsp. lyrata]	5.55282e-49
CUFF.17356.1	553.796	1523.39	0.363529	-1.45986	0.0193667	No hits found	No hits found	No hits found
CUFF.34482.1	9.0011	24.7377	0.363862	-1.45854	0.0390631	No hits found	No hits found	No hits found
CUFF.17502.1	1699.66	4670.66	0.363901	-1.45838	0.00408911	No hits found	No hits found	No hits found
CUFF.15721.1	35.0143	96.1275	0.364249	-1.457	0.0212974	gi|215433374|gb|ACJ66653.1|	unknown protein pCav6 [Musa acuminata AAA Group]	2.48584e-08
CUFF.23979.1	4.95444	13.5839	0.364729	-1.4551	0.0257633	gi|297597923|ref|NP_001044735.2|	Os01g0837000 [Oryza sativa Japonica Group] &gt;gi|255673854|dbj|BAF06649.2| Os01g0837000 [Oryza sativa Japonica Group]	2.22819e-39
CUFF.15190.1	4.50724	12.3562	0.364776	-1.45492	0.0413656	No hits found	No hits found	No hits found
CUFF.11224.1	1591.15	4353.62	0.365477	-1.45215	0.0157484	No hits found	No hits found	No hits found
CUFF.7348.1	213.42	583.731	0.365614	-1.45161	0.0194848	No hits found	No hits found	No hits found
CUFF.33824.1	24.8456	67.7404	0.366777	-1.44703	0.00620721	No hits found	No hits found	No hits found
CUFF.21545.1	23.9047	65.1162	0.367108	-1.44572	0.0368722	gi|388497878|gb|AFK37005.1|	unknown [Lotus japonicus] &gt;gi|388520333|gb|AFK48228.1| unknown [Lotus japonicus]	1.03603e-19
CUFF.23635.1	31.1781	84.9038	0.367217	-1.4453	0.00684801	gi|62319553|dbj|BAD94992.1|	hypothetical protein [Arabidopsis thaliana]	9.23059e-13
CUFF.9872.1	335.543	913.672	0.367247	-1.44518	0.00537501	gi|67968359|dbj|BAE00073.1|	PGR5 [Portulaca oleracea]	2.37166e-14
CUFF.32935.1	29.4086	80.0549	0.367355	-1.44475	0.0158608	No hits found	No hits found	No hits found
CUFF.23089.1	52.6535	143.29	0.367461	-1.44434	0.012562	No hits found	No hits found	No hits found
CUFF.21054.1	18.0212	49.0152	0.367666	-1.44353	0.0320183	No hits found	No hits found	No hits found
CUFF.35815.1	6.02658	16.3517	0.36856	-1.44003	0.0416156	No hits found	No hits found	No hits found
CUFF.15960.1	14.9459	40.5044	0.368994	-1.43833	0.0130722	gi|217069892|gb|ACJ83306.1|	unknown [Medicago truncatula]	1.87292e-76
CUFF.43430.1	1.06489	2.88528	0.369077	-1.43801	0.0350373	gi|225426706|ref|XP_002275429.1|	PREDICTED: subtilisin-like protease SDD1 [Vitis vinifera]	5.15246e-100
CUFF.15195.1	13.1675	35.6517	0.369337	-1.43699	0.0408847	gi|414886457|tpg|DAA62471.1|	TPA: putative protein kinase superfamily protein [Zea mays]	5.6485e-52
CUFF.7853.2	9.44541	25.5662	0.369449	-1.43655	0.0220664	gi|225435299|ref|XP_002282306.1|	PREDICTED: uncharacterized protein LOC100267366 [Vitis vinifera]	8.27297e-10
CUFF.19830.1	12.8453	34.7664	0.369475	-1.43645	0.00474283	gi|297852990|ref|XP_002894376.1|	hypothetical protein ARALYDRAFT_474355 [Arabidopsis lyrata subsp. lyrata] &gt;gi|297340218|gb|EFH70635.1| hypothetical protein ARALYDRAFT_474355 [Arabidopsis lyrata subsp. lyrata]	3.98124e-06
CUFF.27994.1	128.678	348.267	0.369481	-1.43643	0.00384203	gi|440685466|gb|AGC23439.1|	phenylalanine ammonia-lyase [Dendrobium candidum]	1.33032e-15
CUFF.35808.1	98.8432	267.394	0.369654	-1.43575	0.0360462	gi|359496488|ref|XP_003635247.1|	PREDICTED: uncharacterized protein LOC100854867 [Vitis vinifera]	1.54465e-07
CUFF.37619.1	61.9594	167.423	0.370077	-1.4341	0.00240241	No hits found	No hits found	No hits found
CUFF.27121.1	80.402	216.9	0.370687	-1.43173	0.0215386	gi|297612706|ref|NP_001066204.2|	Os12g0158600 [Oryza sativa Japonica Group] &gt;gi|255670068|dbj|BAF29223.2| Os12g0158600 [Oryza sativa Japonica Group]	8.49571e-29
CUFF.15667.1	62.7277	168.961	0.371255	-1.42952	0.0496147	gi|218188685|gb|EEC71112.1|	hypothetical protein OsI_02909 [Oryza sativa Indica Group]	5.30868e-21
CUFF.1214.1	8.48364	22.8455	0.371348	-1.42915	0.00436536	No hits found	No hits found	No hits found
CUFF.2565.1	415.254	1116.76	0.371838	-1.42725	0.000619607	gi|357501473|ref|XP_003621025.1|	Isocitrate lyase [Medicago truncatula] &gt;gi|355496040|gb|AES77243.1| Isocitrate lyase [Medicago truncatula]	3.23203e-27
CUFF.31619.1	7.54768	20.2928	0.371939	-1.42686	0.0492336	No hits found	No hits found	No hits found
CUFF.40516.1	10.9551	29.42	0.372369	-1.42519	0.0111949	gi|125587516|gb|EAZ28180.1|	hypothetical protein OsJ_12153 [Oryza sativa Japonica Group]	1.15193e-129
CUFF.17927.1	64.3695	172.633	0.372869	-1.42326	0.00154823	gi|359485243|ref|XP_002277927.2|	PREDICTED: 8-hydroxyquercetin 8-O-methyltransferase isoform 2 [Vitis vinifera]	4.53701e-83
CUFF.9291.1	15.785	42.2815	0.373331	-1.42147	0.0365808	No hits found	No hits found	No hits found
CUFF.19711.1	2.70047	7.23179	0.373417	-1.42114	0.0270594	gi|242062788|ref|XP_002452683.1|	hypothetical protein SORBIDRAFT_04g030610 [Sorghum bicolor] &gt;gi|241932514|gb|EES05659.1| hypothetical protein SORBIDRAFT_04g030610 [Sorghum bicolor]	1.04467e-47
CUFF.37829.1	2.91282	7.7983	0.37352	-1.42074	0.0444258	gi|356555420|ref|XP_003546030.1|	PREDICTED: uncharacterized protein LOC100775708 [Glycine max]	3.35123e-32
CUFF.33739.1	1950.62	5218.39	0.373797	-1.41967	0.0246707	gi|147790062|emb|CAN75984.1|	hypothetical protein VITISV_012188 [Vitis vinifera]	2.06511e-21
CUFF.34244.1	15.6222	41.7575	0.374117	-1.41844	0.0237047	No hits found	No hits found	No hits found
CUFF.32855.1	0.65006	1.73595	0.374469	-1.41708	0.0449763	gi|225463546|ref|XP_002265645.1|	PREDICTED: scarecrow-like protein 18 [Vitis vinifera] &gt;gi|296090051|emb|CBI39870.3| unnamed protein product [Vitis vinifera]	1.11389e-122
CUFF.8254.1	257.878	688.249	0.374687	-1.41624	0.000683236	gi|297799144|ref|XP_002867456.1|	hypothetical protein ARALYDRAFT_491944 [Arabidopsis lyrata subsp. lyrata] &gt;gi|297313292|gb|EFH43715.1| hypothetical protein ARALYDRAFT_491944 [Arabidopsis lyrata subsp. lyrata]	4.07444e-08
CUFF.31222.1	280.299	748.064	0.374699	-1.4162	0.0349282	gi|356530866|ref|XP_003534000.1|	PREDICTED: putative peroxisomal-coenzyme A synthetase-like [Glycine max]	9.13689e-23
CUFF.25362.1	10.2672	27.389	0.374866	-1.41555	0.0139949	No hits found	No hits found	No hits found
CUFF.39816.1	61.0664	162.89	0.374893	-1.41545	0.0013226	gi|145408580|ref|YP_001152204.1|	ORF64d [Pinus koraiensis] &gt;gi|145048829|gb|ABP35447.1| ORF64d [Pinus koraiensis]	1.76115e-36
CUFF.39179.1	46.2619	123.195	0.375518	-1.41305	0.000736542	gi|225436904|ref|XP_002274278.1|	PREDICTED: uncharacterized protein LOC100259706 [Vitis vinifera] &gt;gi|296086692|emb|CBI32327.3| unnamed protein product [Vitis vinifera]	1.01585e-50
CUFF.10530.1	1146.7	3052.78	0.375625	-1.41264	0.00088547	gi|16076439|emb|CAC94444.1|	cysteine proteinase [Betula pendula]	4.00689e-33
CUFF.32951.1	3.59992	9.58294	0.375659	-1.4125	0.0201924	gi|289466351|gb|ADC94861.1|	HSP transcription factor [Vitis pseudoreticulata]	3.08756e-86
CUFF.15524.1	4.70392	12.5085	0.376058	-1.41097	0.00421521	gi|316658018|tpg|DAA34018.1|	TPA_inf: Dof-type zinc finger protein 15 [Sorghum bicolor]	2.79321e-96
CUFF.5015.1	779.648	2071.01	0.376458	-1.40944	0.0124137	No hits found	No hits found	No hits found
CUFF.29631.1	20.1443	53.4681	0.376754	-1.40831	0.00665804	gi|110681464|emb|CAL25342.1|	putative zinc-binding protein [Platanus x acerifolia]	7.62253e-27
CUFF.28668.1	16.1625	42.8766	0.376954	-1.40754	0.0019736	gi|449455728|ref|XP_004145603.1|	PREDICTED: uncharacterized protein LOC101218314 [Cucumis sativus] &gt;gi|449485257|ref|XP_004157115.1| PREDICTED: uncharacterized protein LOC101224765 [Cucumis sativus]	3.04574e-63
CUFF.36846.1	40.6828	107.901	0.377038	-1.40722	0.0238506	gi|2827314|gb|AAB99796.1|	casein kinase [Oryza sativa Japonica Group]	2.96318e-32
CUFF.10960.1	8.66945	22.9875	0.377138	-1.40684	0.0347863	No hits found	No hits found	No hits found
CUFF.21784.1	823.884	2182.65	0.37747	-1.40557	0.0344198	gi|297741733|emb|CBI32865.3|	unnamed protein product [Vitis vinifera]	4.04923e-19
CUFF.27265.1	280.433	742.898	0.377485	-1.40551	0.0467566	gi|116791464|gb|ABK25989.1|	unknown [Picea sitchensis]	1.61985e-26
CUFF.42754.1	70.0568	185.087	0.378507	-1.40161	0.00321721	No hits found	No hits found	No hits found
CUFF.18314.1	51.0408	134.736	0.378821	-1.40041	0.00676742	No hits found	No hits found	No hits found
CUFF.9426.1	9.40649	24.8288	0.378854	-1.40029	0.0180972	No hits found	No hits found	No hits found
CUFF.36524.1	78.651	207.517	0.37901	-1.39969	0.0463714	gi|147779897|emb|CAN74782.1|	hypothetical protein VITISV_016425 [Vitis vinifera]	1.26975e-38
CUFF.10560.1	373.522	984.579	0.379372	-1.39831	0.00174919	gi|429345777|gb|AFZ84569.1|	mitogen-activated protein kinase 16, partial [Populus trichocarpa]	1.99453e-42
CUFF.19931.1	12.3099	32.3704	0.380283	-1.39486	0.00467015	gi|385153499|ref|YP_006073260.1|	RNA polymerase beta subunit (chloroplast) [Phalaenopsis equestris] &gt;gi|329668864|gb|AEB96311.1| RNA polymerase beta subunit (chloroplast) [Phalaenopsis equestris]	6.14049e-87
CUFF.7129.1	109.686	287.758	0.381174	-1.39148	0.00223904	gi|42493207|gb|AAS17071.1|	Zn and Cd transporter [Noccaea caerulescens]	1.42706e-38
CUFF.27234.1	14.8853	39.0047	0.381628	-1.38976	0.0125921	No hits found	No hits found	No hits found
CUFF.36843.1	16.6094	43.4462	0.382298	-1.38723	0.00660961	gi|224055015|ref|XP_002298402.1|	predicted protein [Populus trichocarpa] &gt;gi|222845660|gb|EEE83207.1| predicted protein [Populus trichocarpa]	8.41479e-11
CUFF.12178.1	96.6345	252.61	0.382544	-1.3863	0.0331316	No hits found	No hits found	No hits found
CUFF.20693.1	811.339	2119.9	0.382725	-1.38562	0.00120702	No hits found	No hits found	No hits found
CUFF.4837.1	24.0742	62.7266	0.383796	-1.38159	0.00662143	gi|356545626|ref|XP_003541238.1|	PREDICTED: uncharacterized protein LOC100808633 [Glycine max]	6.92661e-42
CUFF.13126.1	43.6404	113.642	0.384016	-1.38076	0.0182692	No hits found	No hits found	No hits found
CUFF.40391.1	32.3703	84.273	0.384112	-1.3804	0.00662797	gi|54291796|gb|AAV32165.1|	unknown protein [Oryza sativa Japonica Group]	3.53317e-39
CUFF.19075.1	85.4196	222.336	0.384191	-1.3801	0.0126584	No hits found	No hits found	No hits found
CUFF.36345.1	23.4603	60.8598	0.385481	-1.37527	0.0151229	gi|359481565|ref|XP_002273762.2|	PREDICTED: UNC93-like protein-like [Vitis vinifera] &gt;gi|147782828|emb|CAN76819.1| hypothetical protein VITISV_029718 [Vitis vinifera] &gt;gi|297741472|emb|CBI32604.3| unnamed protein product [Vitis vinifera]	1.86774e-23
CUFF.26884.1	42.7199	110.816	0.385503	-1.37519	0.00141544	gi|224122866|ref|XP_002330383.1|	predicted protein [Populus trichocarpa] &gt;gi|222871768|gb|EEF08899.1| predicted protein [Populus trichocarpa]	1.80893e-35
CUFF.13000.1	96.2714	249.664	0.385604	-1.37481	0.0232409	No hits found	No hits found	No hits found
CUFF.38150.1	20.9732	54.2508	0.386597	-1.3711	0.0273455	No hits found	No hits found	No hits found
CUFF.20925.1	18.6752	48.2521	0.387034	-1.36947	0.0129133	gi|115444065|ref|NP_001045812.1|	Os02g0134400 [Oryza sativa Japonica Group] &gt;gi|42408828|dbj|BAD10088.1| putative L-aspartate oxidase [Oryza sativa Japonica Group] &gt;gi|113535343|dbj|BAF07726.1| Os02g0134400 [Oryza sativa Japonica Group]	8.57104e-65
CUFF.4543.1	24.3092	62.6901	0.387768	-1.36674	0.0254848	gi|224138252|ref|XP_002326556.1|	predicted protein [Populus trichocarpa] &gt;gi|222833878|gb|EEE72355.1| predicted protein [Populus trichocarpa]	1.5151e-37
CUFF.21740.1	44.5925	114.845	0.388284	-1.36482	0.0359531	No hits found	No hits found	No hits found
CUFF.3694.1	53.1373	136.688	0.388749	-1.36309	0.002378	gi|300087130|gb|ADJ67812.1|	xyloglucan endotransglycosylase [Dahlia pinnata]	4.22668e-60
CUFF.9097.1	686.766	1766.25	0.388827	-1.3628	0.00273742	gi|357136972|ref|XP_003570076.1|	PREDICTED: aquaporin PIP1-1-like [Brachypodium distachyon]	1.23265e-13
CUFF.34713.1	271.889	698.213	0.389407	-1.36065	0.00442596	gi|346987811|gb|AEO51756.1|	chloroplast chlorophyll A/B binding protein [Dimocarpus longan]	7.44052e-74
CUFF.37175.1	21.5766	55.3255	0.389994	-1.35848	0.00421079	No hits found	No hits found	No hits found
CUFF.11096.1	28.2764	72.4448	0.390316	-1.35728	0.00191569	gi|255554312|ref|XP_002518196.1|	Beta-amylase, putative [Ricinus communis] &gt;gi|223542792|gb|EEF44329.1| Beta-amylase, putative [Ricinus communis]	0
CUFF.34134.1	325.917	833.963	0.390805	-1.35548	0.00307422	No hits found	No hits found	No hits found
CUFF.30832.1	29.9475	76.6174	0.390871	-1.35524	0.00122421	gi|225437352|ref|XP_002266159.1|	PREDICTED: phytochrome A-associated F-box protein-like [Vitis vinifera]	2.71178e-55
CUFF.8552.2	26.6366	68.0616	0.39136	-1.35343	0.00371059	gi|296089406|emb|CBI39225.3|	unnamed protein product [Vitis vinifera]	2.77349e-87
CUFF.38106.1	162.609	415.288	0.391557	-1.35271	0.0350893	No hits found	No hits found	No hits found
CUFF.2947.1	399.385	1019.33	0.391811	-1.35177	0.0259683	gi|224148550|ref|XP_002336672.1|	predicted protein [Populus trichocarpa] &gt;gi|222836496|gb|EEE74903.1| predicted protein [Populus trichocarpa]	1.72955e-15
CUFF.28263.1	62.3964	159.219	0.39189	-1.35148	0.00457302	No hits found	No hits found	No hits found
CUFF.34710.1	13.9284	35.5132	0.392203	-1.35033	0.00320513	No hits found	No hits found	No hits found
CUFF.16141.1	74.5916	189.426	0.393777	-1.34455	0.0140092	No hits found	No hits found	No hits found
CUFF.24739.1	50.8968	129.034	0.394445	-1.3421	0.00128819	gi|194696332|gb|ACF82250.1|	unknown [Zea mays]	7.63295e-22
CUFF.28890.1	33.604	85.1353	0.394713	-1.34112	0.0392977	No hits found	No hits found	No hits found
CUFF.38248.1	40.146	101.576	0.395231	-1.33923	0.00511327	gi|448872686|gb|AGE46028.1|	putative hydroxycinnamoyl transferase, partial [Elaeis guineensis]	1.03025e-22
CUFF.29697.1	16.7136	42.2815	0.395293	-1.339	0.0459124	No hits found	No hits found	No hits found
CUFF.29351.1	216.5	547.427	0.395487	-1.3383	0.00466027	gi|224136832|ref|XP_002326956.1|	predicted protein [Populus trichocarpa] &gt;gi|222835271|gb|EEE73706.1| predicted protein [Populus trichocarpa]	1.60425e-76
CUFF.27484.1	28.0834	70.9694	0.395711	-1.33748	0.0343184	No hits found	No hits found	No hits found
CUFF.40560.1	4.55822	11.5186	0.395727	-1.33742	0.0210316	gi|224067244|ref|XP_002302427.1|	cytochrome P450 [Populus trichocarpa] &gt;gi|222844153|gb|EEE81700.1| cytochrome P450 [Populus trichocarpa]	3.08043e-46
CUFF.28839.1	7.19523	18.1662	0.396078	-1.33614	0.0110883	gi|297791229|ref|XP_002863499.1|	hypothetical protein ARALYDRAFT_916961 [Arabidopsis lyrata subsp. lyrata] &gt;gi|297309334|gb|EFH39758.1| hypothetical protein ARALYDRAFT_916961 [Arabidopsis lyrata subsp. lyrata]	9.90206e-35
CUFF.19829.1	453.92	1145.5	0.396264	-1.33547	0.00322138	No hits found	No hits found	No hits found
CUFF.39546.1	126.307	318.127	0.397033	-1.33267	0.00166025	gi|225423539|ref|XP_002271911.1|	PREDICTED: uncharacterized protein LOC100262861 [Vitis vinifera] &gt;gi|147815438|emb|CAN63832.1| hypothetical protein VITISV_009130 [Vitis vinifera]	4.18484e-16
CUFF.22572.1	1509.12	3798.99	0.397242	-1.33191	0.0456719	No hits found	No hits found	No hits found
CUFF.28990.1	3.24327	8.1642	0.397255	-1.33186	0.0194127	gi|225464748|ref|XP_002264621.1|	PREDICTED: zinc transporter 5 isoform 1 [Vitis vinifera]	6.4622e-107
CUFF.40393.1	4.2898	10.7676	0.398399	-1.32771	0.0346832	No hits found	No hits found	No hits found
CUFF.28065.1	15.9692	39.9993	0.399237	-1.32468	0.0185394	No hits found	No hits found	No hits found
CUFF.18703.1	58.9631	147.677	0.399271	-1.32456	0.00226888	No hits found	No hits found	No hits found
CUFF.2675.1	19.1265	47.8059	0.400087	-1.32162	0.00196376	gi|74053661|gb|AAZ95247.1|	APETALA2-like protein [Dendrobium crumenatum]	2.38247e-50
CUFF.4296.1	116.637	291.475	0.400161	-1.32135	0.00189622	gi|108711332|gb|ABF99127.1|	dehydrogenase, putative, expressed [Oryza sativa Japonica Group] &gt;gi|215741200|dbj|BAG97695.1| unnamed protein product [Oryza sativa Japonica Group]	3.8515e-87
CUFF.12337.1	46.3542	115.719	0.400576	-1.31985	0.00191012	gi|255567662|ref|XP_002524810.1|	conserved hypothetical protein [Ricinus communis] &gt;gi|223535994|gb|EEF37653.1| conserved hypothetical protein [Ricinus communis]	2.60955e-21
CUFF.31199.1	18.0714	45.1011	0.400686	-1.31945	0.0365503	gi|357131902|ref|XP_003567572.1|	PREDICTED: probable tRNA threonylcarbamoyladenosine biosynthesis protein Gcp-like [Brachypodium distachyon]	1.77343e-10
CUFF.27281.1	115.713	288.762	0.400721	-1.31933	0.0158951	gi|351727689|ref|NP_001238449.1|	uncharacterized protein LOC100305644 precursor [Glycine max] &gt;gi|255626171|gb|ACU13430.1| unknown [Glycine max]	4.49227e-34
CUFF.6085.1	5.8248	14.519	0.401185	-1.31766	0.00874565	gi|147783361|emb|CAN72960.1|	hypothetical protein VITISV_008500 [Vitis vinifera]	2.51592e-35
CUFF.6298.1	35.5595	88.5238	0.401694	-1.31583	0.00851741	No hits found	No hits found	No hits found
CUFF.2159.1	50.7794	126.337	0.401936	-1.31496	0.0183613	No hits found	No hits found	No hits found
CUFF.32140.1	42.3045	105.22	0.402058	-1.31453	0.0380771	No hits found	No hits found	No hits found
CUFF.10748.1	8.86338	22.0387	0.402173	-1.31411	0.0159166	gi|449432074|ref|XP_004133825.1|	PREDICTED: F-box/kelch-repeat protein At3g61590-like [Cucumis sativus] &gt;gi|449480293|ref|XP_004155853.1| PREDICTED: F-box/kelch-repeat protein At3g61590-like [Cucumis sativus]	1.22551e-89
CUFF.6148.1	71.4778	177.63	0.402397	-1.31331	0.0135143	No hits found	No hits found	No hits found
CUFF.10429.1	85.4945	212.021	0.403236	-1.3103	0.0325108	gi|414880672|tpg|DAA57803.1|	TPA: hypothetical protein ZEAMMB73_989456 [Zea mays]	1.10268e-13
CUFF.32702.1	12.8569	31.8803	0.403287	-1.31012	0.0434237	gi|255583282|ref|XP_002532405.1|	DNA binding protein, putative [Ricinus communis] &gt;gi|223527901|gb|EEF29990.1| DNA binding protein, putative [Ricinus communis]	5.40981e-13
CUFF.31949.1	747.066	1851.8	0.403427	-1.30962	0.0394489	No hits found	No hits found	No hits found
CUFF.14986.1	302.796	749.662	0.40391	-1.30789	0.0178822	gi|414584760|tpg|DAA35331.1|	TPA: putative protein kinase superfamily protein [Zea mays]	4.63099e-31
CUFF.40559.1	38.8907	96.0745	0.404797	-1.30473	0.00833511	No hits found	No hits found	No hits found
CUFF.17573.1	952.036	2345.35	0.405925	-1.30072	0.0443315	gi|297814165|ref|XP_002874966.1|	ABC1 protein [Arabidopsis lyrata subsp. lyrata] &gt;gi|297320803|gb|EFH51225.1| ABC1 protein [Arabidopsis lyrata subsp. lyrata]	1.24554e-23
CUFF.3711.1	9.18057	22.549	0.407139	-1.29641	0.0103849	gi|242059103|ref|XP_002458697.1|	hypothetical protein SORBIDRAFT_03g038470 [Sorghum bicolor] &gt;gi|241930672|gb|EES03817.1| hypothetical protein SORBIDRAFT_03g038470 [Sorghum bicolor]	2.18165e-65
CUFF.30655.1	15.4137	37.8432	0.407304	-1.29582	0.0120761	gi|225447342|ref|XP_002280596.1|	PREDICTED: cyclin-U1-1 [Vitis vinifera]	3.02839e-11
CUFF.14298.1	63.8571	156.741	0.407405	-1.29546	0.0329599	gi|37723871|gb|AAR02191.1|	phytochrome A [Cyrtosia septentrionalis]	3.14277e-26
CUFF.1788.1	43.7718	107.429	0.407449	-1.29531	0.0284826	No hits found	No hits found	No hits found
CUFF.20041.1	11.803	28.9557	0.407623	-1.29469	0.0256427	No hits found	No hits found	No hits found
CUFF.22892.1	31.1752	76.3826	0.408145	-1.29285	0.0266007	gi|19071768|gb|AAL80006.1|	beta carotene hydroxylase [Sandersonia aurantiaca]	1.11941e-54
CUFF.23054.1	205.469	502.128	0.409196	-1.28913	0.00614895	No hits found	No hits found	No hits found
CUFF.8824.1	636.379	1553.45	0.409655	-1.28752	0.0262277	gi|388495238|gb|AFK35685.1|	unknown [Lotus japonicus] &gt;gi|388506172|gb|AFK41152.1| unknown [Lotus japonicus]	1.03529e-63
CUFF.19899.1	190.115	463.296	0.410353	-1.28506	0.020347	gi|359479709|ref|XP_003632341.1|	PREDICTED: methylcrotonoyl-CoA carboxylase subunit alpha, mitochondrial-like [Vitis vinifera] &gt;gi|296085234|emb|CBI28729.3| unnamed protein product [Vitis vinifera]	9.13655e-24
CUFF.42347.1	19.7047	47.9554	0.410896	-1.28315	0.00206262	gi|225451501|ref|XP_002271949.1|	PREDICTED: transcription factor TCP20-like [Vitis vinifera]	1.53559e-69
CUFF.30312.1	30.8308	75.005	0.41105	-1.28261	0.00237896	gi|413917049|gb|AFW56981.1|	hypothetical protein ZEAMMB73_046916 [Zea mays]	1.09673e-108
CUFF.20062.1	1677.41	4080.09	0.411121	-1.28237	0.0413595	No hits found	No hits found	No hits found
CUFF.16067.1	164.524	399.899	0.411414	-1.28134	0.00319875	gi|295913698|gb|ADG58090.1|	transcription factor [Lycoris longituba]	7.53988e-20
CUFF.21178.1	508.376	1235.28	0.411547	-1.28087	0.0209387	No hits found	No hits found	No hits found
CUFF.7922.1	8.72116	21.1884	0.411601	-1.28068	0.0397892	gi|147866249|emb|CAN82045.1|	hypothetical protein VITISV_026200 [Vitis vinifera]	1.29543e-11
CUFF.35144.1	122.644	297.873	0.411733	-1.28022	0.00636117	gi|302143300|emb|CBI21861.3|	unnamed protein product [Vitis vinifera]	5.52611e-37
CUFF.38075.1	13.716	33.3027	0.411858	-1.27978	0.0339413	gi|356507945|ref|XP_003522723.1|	PREDICTED: uncharacterized protein LOC100820359 [Glycine max]	3.39063e-12
CUFF.38936.1	1676.8	4070.35	0.411955	-1.27944	0.0479226	gi|255562972|ref|XP_002522491.1|	protein binding protein, putative [Ricinus communis] &gt;gi|223538376|gb|EEF39983.1| protein binding protein, putative [Ricinus communis]	1.41608e-08
CUFF.31185.1	3.53321	8.57514	0.412029	-1.27918	0.0400225	gi|224130668|ref|XP_002320898.1|	predicted protein [Populus trichocarpa] &gt;gi|222861671|gb|EEE99213.1| predicted protein [Populus trichocarpa]	2.10976e-36
CUFF.13215.1	675.003	1637.12	0.412311	-1.27819	0.0425583	No hits found	No hits found	No hits found
CUFF.20208.1	12.7562	30.9189	0.41257	-1.27729	0.0202106	gi|242052329|ref|XP_002455310.1|	hypothetical protein SORBIDRAFT_03g008200 [Sorghum bicolor] &gt;gi|241927285|gb|EES00430.1| hypothetical protein SORBIDRAFT_03g008200 [Sorghum bicolor]	2.23204e-37
CUFF.21891.1	29.9572	72.5975	0.412648	-1.27702	0.00946487	gi|224069216|ref|XP_002326303.1|	predicted protein [Populus trichocarpa] &gt;gi|222833496|gb|EEE71973.1| predicted protein [Populus trichocarpa]	2.4634e-06
CUFF.9550.1	235.109	569.383	0.412919	-1.27607	0.021242	gi|449526694|ref|XP_004170348.1|	PREDICTED: aldehyde dehydrogenase family 3 member F1-like, partial [Cucumis sativus]	1.88576e-14
CUFF.12872.1	7.51361	18.1929	0.412997	-1.2758	0.0405522	No hits found	No hits found	No hits found
CUFF.22184.1	210.958	510.439	0.413287	-1.27478	0.0206955	No hits found	No hits found	No hits found
CUFF.9138.2	8.08767	19.5604	0.413472	-1.27414	0.0454629	gi|413956060|gb|AFW88709.1|	hypothetical protein ZEAMMB73_490609 [Zea mays]	4.22491e-56
CUFF.12233.1	8.35295	20.2003	0.413506	-1.27402	0.0152527	gi|357437449|ref|XP_003589000.1|	Glycine dehydrogenase P protein [Medicago truncatula] &gt;gi|355478048|gb|AES59251.1| Glycine dehydrogenase P protein [Medicago truncatula]	2.29775e-38
CUFF.32200.1	248.341	599.868	0.413993	-1.27232	0.0260111	gi|357514887|ref|XP_003627732.1|	ATP synthase subunit beta [Medicago truncatula] &gt;gi|355521754|gb|AET02208.1| ATP synthase subunit beta [Medicago truncatula]	2.22904e-13
CUFF.36548.1	3.31258	8.00142	0.413999	-1.2723	0.029628	No hits found	No hits found	No hits found
CUFF.32866.1	16.6007	40.0912	0.414073	-1.27204	0.0181004	gi|242092654|ref|XP_002436817.1|	hypothetical protein SORBIDRAFT_10g009360 [Sorghum bicolor] &gt;gi|241915040|gb|EER88184.1| hypothetical protein SORBIDRAFT_10g009360 [Sorghum bicolor]	2.32796e-52
CUFF.5377.1	44.2516	106.548	0.415321	-1.2677	0.00246046	gi|449503387|ref|XP_004161977.1|	PREDICTED: potassium transporter 11-like [Cucumis sativus]	3.73931e-146
CUFF.28304.1	22.515	54.2022	0.415389	-1.26746	0.0203514	gi|224139724|ref|XP_002323246.1|	predicted protein [Populus trichocarpa] &gt;gi|222867876|gb|EEF05007.1| predicted protein [Populus trichocarpa]	1.00031e-11
CUFF.17463.1	124.212	298.936	0.415514	-1.26703	0.00233717	gi|356551954|ref|XP_003544337.1|	PREDICTED: uncharacterized protein LOC100799960 [Glycine max] &gt;gi|356564302|ref|XP_003550394.1| PREDICTED: uncharacterized protein LOC100799844 [Glycine max]	2.96309e-16
CUFF.27437.1	116.452	279.411	0.416777	-1.26265	0.00492331	No hits found	No hits found	No hits found
CUFF.33777.1	1215.4	2913.63	0.417143	-1.26139	0.00309877	gi|449473722|ref|XP_004153964.1|	PREDICTED: cation transport regulator-like protein 2-like [Cucumis sativus] &gt;gi|449521784|ref|XP_004167909.1| PREDICTED: cation transport regulator-like protein 2-like [Cucumis sativus]	4.65545e-31
CUFF.35629.1	76.0974	182.21	0.417636	-1.25968	0.015786	No hits found	No hits found	No hits found
CUFF.36471.1	16.4956	39.3991	0.41868	-1.25608	0.0218857	gi|225432746|ref|XP_002283054.1|	PREDICTED: homocysteine S-methyltransferase 3 isoform 2 [Vitis vinifera]	3.0915e-20
CUFF.35038.2	5.34885	12.7739	0.418733	-1.2559	0.0403864	gi|225448888|ref|XP_002263930.1|	PREDICTED: uncharacterized protein LOC100241098 [Vitis vinifera]	1.55923e-92
CUFF.14264.1	4.94423	11.7964	0.41913	-1.25453	0.0137825	gi|224078044|ref|XP_002305479.1|	predicted protein [Populus trichocarpa] &gt;gi|222848443|gb|EEE85990.1| predicted protein [Populus trichocarpa]	2.24119e-96
CUFF.29376.1	16.1056	38.4041	0.419372	-1.2537	0.0399729	gi|359493533|ref|XP_003634622.1|	PREDICTED: putative F-box/LRR-repeat protein 19-like [Vitis vinifera]	3.28372e-11
CUFF.9293.1	10.0485	23.9577	0.419427	-1.25351	0.017157	gi|225446103|ref|XP_002270299.1|	PREDICTED: probable xyloglucan endotransglucosylase/hydrolase protein 23 [Vitis vinifera]	3.35855e-147
CUFF.13993.1	42.8583	102.119	0.41969	-1.2526	0.0175467	No hits found	No hits found	No hits found
CUFF.5442.1	18.5416	44.178	0.419702	-1.25256	0.0271915	No hits found	No hits found	No hits found
CUFF.36792.1	110.595	263.35	0.419954	-1.2517	0.0404452	gi|224074561|ref|XP_002304390.1|	predicted protein [Populus trichocarpa] &gt;gi|222841822|gb|EEE79369.1| predicted protein [Populus trichocarpa]	5.86217e-23
CUFF.34533.1	47.0773	112.043	0.420172	-1.25095	0.00275043	gi|351724635|ref|NP_001238344.1|	bZIP transcription factor bZIP124 [Glycine max] &gt;gi|113367218|gb|ABI34666.1| bZIP transcription factor bZIP124 [Glycine max] &gt;gi|255640820|gb|ACU20693.1| unknown [Glycine max]	2.10056e-25
CUFF.14130.1	21.4023	50.9314	0.420218	-1.25079	0.02106	gi|297746284|emb|CBI16340.3|	unnamed protein product [Vitis vinifera]	1.82924e-55
CUFF.11115.1	60.3509	143.602	0.420265	-1.25063	0.0235521	gi|224098968|ref|XP_002311338.1|	predicted protein [Populus trichocarpa] &gt;gi|222851158|gb|EEE88705.1| predicted protein [Populus trichocarpa]	8.32025e-34
CUFF.13265.1	21.752	51.6601	0.42106	-1.2479	0.0169875	gi|218197850|gb|EEC80277.1|	hypothetical protein OsI_22269 [Oryza sativa Indica Group] &gt;gi|222635251|gb|EEE65383.1| hypothetical protein OsJ_20699 [Oryza sativa Japonica Group]	5.10324e-14
CUFF.24120.1	822.451	1953.08	0.421105	-1.24775	0.0164681	No hits found	No hits found	No hits found
CUFF.29051.1	28.0421	66.5404	0.42143	-1.24664	0.00691244	gi|380750162|gb|AFE55545.1|	NF-YB1 [Hordeum vulgare]	4.66779e-62
CUFF.34262.2	39.4693	93.3849	0.422652	-1.24246	0.0182135	gi|326501652|dbj|BAK02615.1|	predicted protein [Hordeum vulgare subsp. vulgare]	5.8889e-66
CUFF.37982.1	42.2478	99.9337	0.422758	-1.2421	0.0180605	gi|538202|gb|AAB67985.1|	anoxia-induced protein, partial (chloroplast) [Arabidopsis thaliana]	6.1014e-54
CUFF.14016.1	17.3385	40.9566	0.423338	-1.24012	0.0426561	gi|242071161|ref|XP_002450857.1|	hypothetical protein SORBIDRAFT_05g019790 [Sorghum bicolor] &gt;gi|241936700|gb|EES09845.1| hypothetical protein SORBIDRAFT_05g019790 [Sorghum bicolor]	8.18879e-26
CUFF.27612.1	27.905	65.8907	0.423504	-1.23955	0.0351954	No hits found	No hits found	No hits found
CUFF.33546.1	17.8453	42.1037	0.423842	-1.2384	0.0464784	gi|125550587|gb|EAY96296.1|	hypothetical protein OsI_18195 [Oryza sativa Indica Group]	1.90614e-24
CUFF.9076.1	296.875	700.066	0.424067	-1.23764	0.00405174	gi|302821232|ref|XP_002992280.1|	hypothetical protein SELMODRAFT_162233 [Selaginella moellendorffii] &gt;gi|300139930|gb|EFJ06661.1| hypothetical protein SELMODRAFT_162233 [Selaginella moellendorffii]	2.82539e-58
CUFF.3369.1	134.143	316.249	0.424169	-1.23729	0.00354192	gi|218195164|gb|EEC77591.1|	hypothetical protein OsI_16550 [Oryza sativa Indica Group]	2.74875e-113
CUFF.37216.1	63362.1	149265	0.424494	-1.23618	0.00712812	gi|242034603|ref|XP_002464696.1|	hypothetical protein SORBIDRAFT_01g023691 [Sorghum bicolor] &gt;gi|241918550|gb|EER91694.1| hypothetical protein SORBIDRAFT_01g023691 [Sorghum bicolor]	6.3018e-11
CUFF.26292.1	293.555	690.642	0.425047	-1.23431	0.00472422	gi|125605594|gb|EAZ44630.1|	hypothetical protein OsJ_29250 [Oryza sativa Japonica Group]	3.60279e-28
CUFF.7125.1	4222.26	9926.64	0.425346	-1.23329	0.0142905	No hits found	No hits found	No hits found
CUFF.6328.1	5.2902	12.4266	0.425716	-1.23204	0.0341965	gi|449432074|ref|XP_004133825.1|	PREDICTED: F-box/kelch-repeat protein At3g61590-like [Cucumis sativus] &gt;gi|449480293|ref|XP_004155853.1| PREDICTED: F-box/kelch-repeat protein At3g61590-like [Cucumis sativus]	7.59607e-109
CUFF.25076.1	108.635	255.139	0.425788	-1.23179	0.00321292	gi|52546974|gb|AAU81619.1|	Na+/H+ antiporter [Iris lactea]	8.44221e-22
CUFF.10378.1	47.4707	111.414	0.426075	-1.23082	0.00389812	gi|242070051|ref|XP_002450302.1|	hypothetical protein SORBIDRAFT_05g003450 [Sorghum bicolor] &gt;gi|241936145|gb|EES09290.1| hypothetical protein SORBIDRAFT_05g003450 [Sorghum bicolor]	5.96724e-19
CUFF.34977.1	38.8604	91.0751	0.426685	-1.22876	0.0321727	gi|255640681|gb|ACU20625.1|	unknown [Glycine max]	8.55931e-87
CUFF.41534.1	5.83445	13.6459	0.427561	-1.2258	0.0444105	gi|242094514|ref|XP_002437747.1|	hypothetical protein SORBIDRAFT_10g001873 [Sorghum bicolor] &gt;gi|241915970|gb|EER89114.1| hypothetical protein SORBIDRAFT_10g001873 [Sorghum bicolor]	7.35737e-80
CUFF.36848.1	17.1256	40.0532	0.427571	-1.22576	0.0182369	No hits found	No hits found	No hits found
CUFF.34513.1	53.0921	124.113	0.427772	-1.22509	0.0464884	gi|448872670|gb|AGE46020.1|	putative AT-hook DNA-binding protein [Elaeis guineensis]	1.97152e-37
CUFF.25913.1	79.6487	185.925	0.428392	-1.223	0.0220814	gi|255560145|ref|XP_002521090.1|	kinase, putative [Ricinus communis] &gt;gi|223539659|gb|EEF41241.1| kinase, putative [Ricinus communis]	9.08175e-16
CUFF.16471.1	318.36	742.93	0.42852	-1.22257	0.0203497	No hits found	No hits found	No hits found
CUFF.3062.1	6.30399	14.7059	0.428671	-1.22206	0.0406977	gi|224095109|ref|XP_002310347.1|	predicted protein [Populus trichocarpa] &gt;gi|222853250|gb|EEE90797.1| predicted protein [Populus trichocarpa]	3.46288e-07
CUFF.41213.1	16.27	37.9136	0.429134	-1.2205	0.00333545	gi|225427201|ref|XP_002280253.1|	PREDICTED: transcription factor MYC2-like [Vitis vinifera]	1.75913e-119
CUFF.12134.1	18.1981	42.3436	0.429772	-1.21836	0.0441363	No hits found	No hits found	No hits found
CUFF.8975.1	4.00505	9.31626	0.429899	-1.21793	0.019103	gi|147860904|emb|CAN80873.1|	hypothetical protein VITISV_004539 [Vitis vinifera]	4.14759e-45
CUFF.40517.1	33.9114	78.7813	0.43045	-1.21608	0.0182396	gi|296453136|gb|ADH21397.1|	nitrate transporter [Citrus trifoliata]	2.87493e-76
CUFF.21924.1	22.3908	52.0002	0.430591	-1.21561	0.0426688	No hits found	No hits found	No hits found
CUFF.20421.1	649.536	1508.37	0.430621	-1.21551	0.0182129	gi|224138316|ref|XP_002326572.1|	predicted protein [Populus trichocarpa] &gt;gi|222833894|gb|EEE72371.1| predicted protein [Populus trichocarpa]	3.90258e-85
CUFF.17850.1	51.0453	118.515	0.430708	-1.21522	0.00741359	No hits found	No hits found	No hits found
CUFF.17877.1	43.2382	100.324	0.430986	-1.21429	0.0481548	No hits found	No hits found	No hits found
CUFF.41614.1	14.3094	33.2	0.431006	-1.21422	0.0381934	gi|192910764|gb|ACF06490.1|	glutathione-S-transferase Cla47 [Elaeis guineensis]	1.59234e-88
CUFF.36637.1	46.772	108.27	0.431994	-1.21092	0.0329789	No hits found	No hits found	No hits found
CUFF.15087.1	30.456	70.4717	0.432173	-1.21032	0.0327689	No hits found	No hits found	No hits found
CUFF.22082.1	30.9007	71.3955	0.43281	-1.20819	0.0105695	gi|297733910|emb|CBI15157.3|	unnamed protein product [Vitis vinifera]	4.44138e-75
CUFF.8054.1	12.773	29.5058	0.432898	-1.2079	0.0354796	gi|357137935|ref|XP_003570554.1|	PREDICTED: auxin-induced protein 5NG4-like [Brachypodium distachyon]	5.47211e-41
CUFF.29595.1	15.0071	34.6631	0.432942	-1.20776	0.0367992	No hits found	No hits found	No hits found
CUFF.18124.1	44.3079	102.248	0.433338	-1.20644	0.00564076	gi|225425334|ref|XP_002274721.1|	PREDICTED: uncharacterized protein LOC100267666 [Vitis vinifera]	6.09984e-35
CUFF.38247.1	29.4502	67.8417	0.434102	-1.20389	0.00385109	gi|218196889|gb|EEC79316.1|	hypothetical protein OsI_20158 [Oryza sativa Indica Group]	1.54477e-135
CUFF.13600.1	61.9679	142.645	0.43442	-1.20284	0.00410482	gi|357503801|ref|XP_003622189.1|	Protein CREG1 [Medicago truncatula] &gt;gi|355497204|gb|AES78407.1| Protein CREG1 [Medicago truncatula]	4.91763e-57
CUFF.26247.1	18.5545	42.6631	0.434907	-1.20122	0.0077617	gi|356512373|ref|XP_003524894.1|	PREDICTED: F-box protein At1g67340-like [Glycine max]	1.7159e-112
CUFF.26353.1	65928.5	151354	0.435591	-1.19895	0.00451719	No hits found	No hits found	No hits found
CUFF.11367.1	71.1346	163.254	0.43573	-1.19849	0.0299587	No hits found	No hits found	No hits found
CUFF.9209.1	174.722	400.768	0.435968	-1.19771	0.0184002	gi|149392575|gb|ABR26090.1|	magnesium-protoporphyrin ix monomethyl ester cyclase [Oryza sativa Indica Group]	6.72021e-67
CUFF.19870.1	7.66182	17.5598	0.436327	-1.19652	0.0455464	gi|359493742|ref|XP_002280323.2|	PREDICTED: putative beta-glucosidase 41-like [Vitis vinifera]	8.27653e-92
CUFF.27346.1	13.8603	31.7399	0.436684	-1.19534	0.030444	gi|225459075|ref|XP_002283781.1|	PREDICTED: hydroxycinnamoyl-Coenzyme A shikimate/quinate hydroxycinnamoyltransferase [Vitis vinifera]	3.22185e-43
CUFF.10962.1	14.8442	33.9867	0.436765	-1.19507	0.0478871	gi|224071832|ref|XP_002303580.1|	heavy metal ATPase [Populus trichocarpa] &gt;gi|222841012|gb|EEE78559.1| heavy metal ATPase [Populus trichocarpa]	7.17909e-61
CUFF.23369.1	110.666	253.29	0.436914	-1.19458	0.006882	No hits found	No hits found	No hits found
CUFF.23788.1	16.8155	38.4801	0.436992	-1.19432	0.00428394	gi|413917473|gb|AFW57405.1|	putative RING finger and ARM repeat-containing protein containing family protein [Zea mays]	1.43818e-104
CUFF.25873.1	166.608	380.841	0.437474	-1.19273	0.00561129	No hits found	No hits found	No hits found
CUFF.21974.1	16.6845	38.1101	0.437797	-1.19166	0.0469209	gi|356504197|ref|XP_003520885.1|	PREDICTED: two-component response regulator-like PRR95-like [Glycine max]	1.2744e-06
CUFF.9866.1	15.7557	35.9273	0.438544	-1.18921	0.0436909	gi|413946302|gb|AFW78951.1|	hypothetical protein ZEAMMB73_136276 [Zea mays]	6.24497e-47
CUFF.2516.1	48.5121	110.549	0.438829	-1.18827	0.0410722	gi|334853414|gb|AEH05762.1|	CONSTANS-like 2 protein [Phalaenopsis hybrid cultivar]	0
CUFF.2478.1	13.1694	29.9874	0.439164	-1.18717	0.049463	gi|255553585|ref|XP_002517833.1|	o-methyltransferase, putative [Ricinus communis] &gt;gi|223542815|gb|EEF44351.1| o-methyltransferase, putative [Ricinus communis]	2.20922e-18
CUFF.27912.1	4.47208	10.1827	0.439184	-1.1871	0.0286634	gi|226531147|ref|NP_001150609.1|	anthocyanidin 3-O-glucosyltransferase [Zea mays] &gt;gi|195640540|gb|ACG39738.1| anthocyanidin 3-O-glucosyltransferase [Zea mays]	1.11427e-132
CUFF.19295.1	29.0124	65.9793	0.43972	-1.18534	0.0467996	gi|224125016|ref|XP_002329870.1|	predicted protein [Populus trichocarpa] &gt;gi|222871107|gb|EEF08238.1| predicted protein [Populus trichocarpa]	1.32864e-57
CUFF.6202.1	277.002	629.64	0.439937	-1.18463	0.0136725	gi|255542816|ref|XP_002512471.1|	protein phosphatase 2c, putative [Ricinus communis] &gt;gi|223548432|gb|EEF49923.1| protein phosphatase 2c, putative [Ricinus communis]	4.27391e-31
CUFF.21698.2	8.07316	18.3381	0.44024	-1.18364	0.00845471	gi|242063594|ref|XP_002453086.1|	hypothetical protein SORBIDRAFT_04g038110 [Sorghum bicolor] &gt;gi|241932917|gb|EES06062.1| hypothetical protein SORBIDRAFT_04g038110 [Sorghum bicolor]	1.71027e-119
CUFF.29314.1	242.498	550.62	0.440409	-1.18308	0.0285385	gi|356568949|ref|XP_003552670.1|	PREDICTED: sulfate transporter 4.1, chloroplastic-like [Glycine max]	1.18484e-34
CUFF.438.1	10.1557	23.0439	0.440711	-1.1821	0.00449195	gi|225457628|ref|XP_002273127.1|	PREDICTED: uncharacterized protein LOC100244427 [Vitis vinifera]	0
CUFF.1485.1	772.577	1751.88	0.440999	-1.18115	0.0282206	gi|195622130|gb|ACG32895.1|	hypothetical protein [Zea mays] &gt;gi|195639310|gb|ACG39123.1| hypothetical protein [Zea mays] &gt;gi|414885951|tpg|DAA61965.1| TPA: hypothetical protein ZEAMMB73_593195 [Zea mays]	1.61963e-08
CUFF.11920.1	23.9733	54.3067	0.441443	-1.1797	0.0497135	No hits found	No hits found	No hits found
CUFF.9450.1	42.4853	96.2311	0.441492	-1.17954	0.00838202	gi|359473359|ref|XP_002269735.2|	PREDICTED: vacuolar amino acid transporter 1-like [Vitis vinifera] &gt;gi|296086363|emb|CBI31952.3| unnamed protein product [Vitis vinifera]	7.99947e-20
CUFF.4870.1	13.5893	30.7649	0.441714	-1.17881	0.015783	gi|224106425|ref|XP_002314160.1|	predicted protein [Populus trichocarpa] &gt;gi|222850568|gb|EEE88115.1| predicted protein [Populus trichocarpa]	0
CUFF.20348.1	5.64456	12.7771	0.441772	-1.17863	0.0432037	gi|297738502|emb|CBI27747.3|	unnamed protein product [Vitis vinifera]	3.18207e-44
CUFF.20252.1	12.7123	28.7557	0.442079	-1.17762	0.0232447	gi|357126838|ref|XP_003565094.1|	PREDICTED: putative amidohydrolase ytcJ-like [Brachypodium distachyon]	2.2572e-17
CUFF.17776.1	19.3948	43.8687	0.44211	-1.17752	0.0092232	gi|359493337|ref|XP_002278219.2|	PREDICTED: GDSL esterase/lipase At1g71691-like [Vitis vinifera]	6.38372e-119
CUFF.29092.1	208.051	470.254	0.442423	-1.1765	0.0278241	gi|125532983|gb|EAY79548.1|	hypothetical protein OsI_34677 [Oryza sativa Indica Group] &gt;gi|125575718|gb|EAZ17002.1| hypothetical protein OsJ_32487 [Oryza sativa Japonica Group]	6.59747e-08
CUFF.8200.2	30.41	68.6614	0.442898	-1.17495	0.0245331	gi|118487591|gb|ABK95621.1|	unknown [Populus trichocarpa]	3.69205e-69
CUFF.36212.1	15.6534	35.3242	0.443135	-1.17418	0.00746487	gi|225429938|ref|XP_002283864.1|	PREDICTED: dehydration-responsive element-binding protein 3-like [Vitis vinifera]	3.43363e-36
CUFF.40623.1	83.8804	188.831	0.444209	-1.17069	0.0486201	No hits found	No hits found	No hits found
CUFF.29354.1	183.399	412.143	0.444989	-1.16816	0.00551407	gi|356514433|ref|XP_003525910.1|	PREDICTED: probable isoaspartyl peptidase/L-asparaginase 2-like [Glycine max]	9.35045e-37
CUFF.2237.1	12.2131	27.4452	0.444999	-1.16812	0.0499586	gi|56567285|gb|AAV98627.1|	AP2 protein [Elaeis guineensis]	9.04432e-08
CUFF.19803.1	465.493	1045.87	0.445077	-1.16787	0.045891	gi|87240866|gb|ABD32724.1|	Helicase, C-terminal; Argonaute and Dicer protein, PAZ; Ribonuclease III, bacterial [Medicago truncatula]	1.43174e-13
CUFF.8829.1	129.923	291.854	0.445164	-1.16759	0.0384222	No hits found	No hits found	No hits found
CUFF.33885.1	21.8924	49.1703	0.445236	-1.16736	0.0150527	No hits found	No hits found	No hits found
CUFF.28669.1	5.83586	13.1013	0.445441	-1.16669	0.0202912	gi|255539306|ref|XP_002510718.1|	conserved hypothetical protein [Ricinus communis] &gt;gi|223551419|gb|EEF52905.1| conserved hypothetical protein [Ricinus communis]	3.21835e-74
CUFF.18063.1	58.9631	132.349	0.445512	-1.16646	0.0327891	gi|353441080|gb|AEQ94124.1|	putative O-methyltransferase [Elaeis guineensis]	1.00275e-39
CUFF.26117.1	108.728	244.025	0.445561	-1.16631	0.0258015	gi|359486474|ref|XP_003633449.1|	PREDICTED: uncharacterized protein LOC100853125 [Vitis vinifera]	6.79181e-50
CUFF.16656.1	52.6367	118.039	0.445926	-1.16512	0.0138232	gi|326532282|dbj|BAK05070.1|	predicted protein [Hordeum vulgare subsp. vulgare]	2.18659e-11
CUFF.6342.1	36.8276	82.5765	0.445982	-1.16494	0.00843774	No hits found	No hits found	No hits found
CUFF.14007.1	22.0758	49.4858	0.446104	-1.16455	0.0130714	gi|413917049|gb|AFW56981.1|	hypothetical protein ZEAMMB73_046916 [Zea mays]	1.07691e-17
CUFF.9833.1	71.655	160.55	0.44631	-1.16388	0.0118165	gi|224070174|ref|XP_002303129.1|	predicted protein [Populus trichocarpa] &gt;gi|118486503|gb|ABK95091.1| unknown [Populus trichocarpa] &gt;gi|222844855|gb|EEE82402.1| predicted protein [Populus trichocarpa]	3.66627e-72
CUFF.18823.1	133.172	298.273	0.446477	-1.16334	0.00595985	No hits found	No hits found	No hits found
CUFF.148.1	210.443	471.218	0.446594	-1.16297	0.0236553	gi|154354069|gb|ABS76144.1|	chloroplast omega-3 fatty acid desaturase [Elaeis oleifera]	3.793e-171
CUFF.14197.1	84.6324	189.505	0.446597	-1.16295	0.0214215	No hits found	No hits found	No hits found
CUFF.2249.1	946.502	2118.55	0.446769	-1.1624	0.0207439	No hits found	No hits found	No hits found
CUFF.39796.1	916.501	2049.54	0.447174	-1.16109	0.00545565	gi|23452335|gb|AAN32998.1|	alpha-tubulin 2 [Gossypium hirsutum]	1.76124e-24
CUFF.20985.1	27.5037	61.499	0.447222	-1.16094	0.00660075	gi|242081619|ref|XP_002445578.1|	hypothetical protein SORBIDRAFT_07g021900 [Sorghum bicolor] &gt;gi|241941928|gb|EES15073.1| hypothetical protein SORBIDRAFT_07g021900 [Sorghum bicolor]	4.22837e-06
CUFF.1178.1	287.942	643.746	0.447291	-1.16071	0.00991659	gi|147779897|emb|CAN74782.1|	hypothetical protein VITISV_016425 [Vitis vinifera]	2.8632e-40
CUFF.13187.1	114.376	255.564	0.447543	-1.1599	0.0455451	gi|356532509|ref|XP_003534814.1|	PREDICTED: uncharacterized protein LOC100816396 [Glycine max]	1.03242e-07
CUFF.6043.1	25.1061	56.0695	0.447768	-1.15918	0.026957	No hits found	No hits found	No hits found
CUFF.31424.1	181.486	405.204	0.447888	-1.15879	0.0160693	gi|383151345|gb|AFG57706.1|	Pinus taeda anonymous locus 0_7479_01 genomic sequence &gt;gi|383151351|gb|AFG57709.1| Pinus taeda anonymous locus 0_7479_01 genomic sequence &gt;gi|383151355|gb|AFG57711.1| Pinus taeda anonymous locus 0_7479_01 genomic sequence &gt;gi|383151363|gb|AFG57715.1| Pinus taeda anonymous locus 0_7479_01 g...	2.18251e-16
CUFF.19366.1	61.1966	136.595	0.448015	-1.15838	0.00946675	gi|242050080|ref|XP_002462784.1|	hypothetical protein SORBIDRAFT_02g031940 [Sorghum bicolor] &gt;gi|241926161|gb|EER99305.1| hypothetical protein SORBIDRAFT_02g031940 [Sorghum bicolor]	2.08687e-50
CUFF.37426.1	6.45819	14.4119	0.448115	-1.15806	0.0495153	gi|224092242|ref|XP_002309524.1|	predicted protein [Populus trichocarpa] &gt;gi|222855500|gb|EEE93047.1| predicted protein [Populus trichocarpa]	5.63813e-50
CUFF.7968.1	117.909	263.118	0.448122	-1.15804	0.00561493	gi|52546974|gb|AAU81619.1|	Na+/H+ antiporter [Iris lactea]	4.2163e-31
CUFF.17575.1	29.5972	66.0333	0.448216	-1.15773	0.0131661	gi|255548205|ref|XP_002515159.1|	Ubiquinone biosynthesis protein coq-8, putative [Ricinus communis] &gt;gi|223545639|gb|EEF47143.1| Ubiquinone biosynthesis protein coq-8, putative [Ricinus communis]	5.64461e-72
CUFF.14814.1	12.7717	28.4915	0.448264	-1.15758	0.0291879	gi|356499077|ref|XP_003518370.1|	PREDICTED: potassium channel SKOR-like [Glycine max]	1.15229e-25
CUFF.23907.1	81.3363	181.145	0.449012	-1.15517	0.0430754	No hits found	No hits found	No hits found
CUFF.40544.1	2473.47	5499.53	0.44976	-1.15277	0.00981531	gi|297746216|emb|CBI16272.3|	unnamed protein product [Vitis vinifera]	2.11091e-21
CUFF.21636.1	113.309	251.868	0.449875	-1.15241	0.0124984	No hits found	No hits found	No hits found
CUFF.33426.1	2228.82	4952.06	0.450079	-1.15175	0.0154769	gi|78103320|ref|YP_358634.1|	hypothetical protein PhapfoPp088 [Phalaenopsis aphrodite subsp. formosana] &gt;gi|58802850|gb|AAW82570.1| hypothetical protein [Phalaenopsis aphrodite subsp. formosana]	4.47684e-13
CUFF.40161.1	97.7732	217.187	0.45018	-1.15143	0.00669884	gi|326502292|dbj|BAJ95209.1|	predicted protein [Hordeum vulgare subsp. vulgare] &gt;gi|326505580|dbj|BAJ95461.1| predicted protein [Hordeum vulgare subsp. vulgare]	1.59315e-25
CUFF.20694.1	410.337	910.393	0.450725	-1.14968	0.00918608	gi|42565393|gb|AAS20971.1|	pathogenesis-related protein [Hyacinthus orientalis]	3.84859e-27
CUFF.9421.1	10.1998	22.6281	0.450758	-1.14957	0.0250813	gi|225434812|ref|XP_002282608.1|	PREDICTED: probable protein phosphatase 2C 24 [Vitis vinifera]	1.84967e-124
CUFF.21325.1	34.7485	77.0314	0.451095	-1.1485	0.0331283	gi|15144507|gb|AAK84474.1|	suppressor-like protein [Solanum lycopersicum]	2.84547e-22
CUFF.9080.1	28.4918	63.1487	0.451186	-1.14821	0.0271768	gi|18409565|ref|NP_566965.1|	uncharacterized protein [Arabidopsis thaliana] &gt;gi|10045569|emb|CAC07927.1| putative protein [Arabidopsis thaliana] &gt;gi|17380698|gb|AAL36179.1| unknown protein [Arabidopsis thaliana] &gt;gi|20259005|gb|AAM14218.1| unknown protein [Arabidopsis thaliana] &gt;gi|21592686|gb|AAM64635.1| unknown [A...	4.4124e-12
CUFF.31029.1	133.793	296.433	0.451343	-1.1477	0.0176827	No hits found	No hits found	No hits found
CUFF.4576.1	66.7089	147.785	0.451392	-1.14755	0.0328447	gi|115461402|ref|NP_001054301.1|	Os04g0683100 [Oryza sativa Japonica Group] &gt;gi|113565872|dbj|BAF16215.1| Os04g0683100, partial [Oryza sativa Japonica Group]	9.87709e-17
CUFF.10301.1	12.3602	27.3701	0.451595	-1.1469	0.0154823	gi|357116570|ref|XP_003560053.1|	PREDICTED: uncharacterized protein LOC100824134 [Brachypodium distachyon]	0
CUFF.9661.1	630.651	1393.19	0.452667	-1.14348	0.0234372	No hits found	No hits found	No hits found
CUFF.27522.1	654.311	1445.12	0.452773	-1.14314	0.0193501	gi|55168340|gb|AAV44205.1|	unknow protein [Oryza sativa Japonica Group]	8.75285e-39
CUFF.33644.1	2535.06	5598.79	0.452787	-1.1431	0.0198714	gi|63095162|gb|AAY32312.1|	protein kinase-like protein, partial [Prunus armeniaca]	1.54097e-26
CUFF.38310.1	15853.6	34980.9	0.453207	-1.14176	0.0224007	gi|242048764|ref|XP_002462128.1|	hypothetical protein SORBIDRAFT_02g019610 [Sorghum bicolor] &gt;gi|241925505|gb|EER98649.1| hypothetical protein SORBIDRAFT_02g019610 [Sorghum bicolor]	4.34897e-22
CUFF.18765.1	196.91	434.465	0.453224	-1.1417	0.0102612	No hits found	No hits found	No hits found
CUFF.24771.1	9.60129	21.1635	0.453672	-1.14028	0.0256485	gi|397788016|gb|AFO66661.1|	AMT1;2 [Citrus trifoliata]	0
CUFF.26644.1	6.45217	14.2042	0.454244	-1.13846	0.0145415	No hits found	No hits found	No hits found
CUFF.22131.1	21.9016	48.1409	0.454948	-1.13623	0.0379378	gi|195629342|gb|ACG36312.1|	hypothetical protein [Zea mays] &gt;gi|413923102|gb|AFW63034.1| putative casein kinase family protein [Zea mays]	1.06006e-16
CUFF.17407.1	279.788	614.758	0.455119	-1.13568	0.0127958	gi|351721030|ref|NP_001236684.1|	uncharacterized protein LOC100305788 [Glycine max] &gt;gi|255626603|gb|ACU13646.1| unknown [Glycine max]	1.3873e-10
CUFF.34524.1	2461.86	5402.32	0.455704	-1.13383	0.0172123	gi|357528279|gb|AET80378.1|	GAPDH2 [x Doritaenopsis hybrid cultivar]	1.81825e-31
CUFF.31486.1	9.39588	20.6177	0.455719	-1.13378	0.0146691	gi|357138133|ref|XP_003570652.1|	PREDICTED: transcription factor TCP14-like [Brachypodium distachyon]	1.34143e-67
CUFF.4204.1	7.84864	17.1857	0.456696	-1.13069	0.048368	gi|125561674|gb|EAZ07122.1|	hypothetical protein OsI_29369 [Oryza sativa Indica Group]	8.51739e-67
CUFF.2702.1	295.009	645.33	0.457144	-1.12928	0.0327974	gi|225450096|ref|XP_002278255.1|	PREDICTED: actin-related protein 7 [Vitis vinifera] &gt;gi|297736268|emb|CBI24906.3| unnamed protein product [Vitis vinifera]	1.26833e-06
CUFF.4605.3	55.5412	121.494	0.457152	-1.12925	0.012502	gi|356554183|ref|XP_003545428.1|	PREDICTED: F-box protein At2g32560-like [Glycine max]	4.6362e-78
CUFF.4429.1	104.052	227.123	0.458131	-1.12617	0.00665526	gi|357458593|ref|XP_003599577.1|	hypothetical protein MTR_3g035650 [Medicago truncatula] &gt;gi|355488625|gb|AES69828.1| hypothetical protein MTR_3g035650 [Medicago truncatula]	3.70351e-58
CUFF.213.1	24.5929	53.6399	0.458481	-1.12506	0.0155335	gi|224092621|ref|XP_002309684.1|	predicted protein [Populus trichocarpa] &gt;gi|222855660|gb|EEE93207.1| predicted protein [Populus trichocarpa]	2.45438e-79
CUFF.35217.1	59.2112	129.145	0.458486	-1.12505	0.0147479	No hits found	No hits found	No hits found
CUFF.33308.1	454.027	988.881	0.459132	-1.12302	0.00683743	No hits found	No hits found	No hits found
CUFF.7542.1	363.465	789.443	0.460407	-1.11902	0.00774208	gi|115452875|ref|NP_001050038.1|	Os03g0336100 [Oryza sativa Japonica Group] &gt;gi|113548509|dbj|BAF11952.1| Os03g0336100 [Oryza sativa Japonica Group]	2.89445e-12
CUFF.18054.1	262.973	569.762	0.461549	-1.11544	0.00779694	No hits found	No hits found	No hits found
CUFF.37932.1	26.1526	56.5257	0.462667	-1.11195	0.0269152	gi|224090248|ref|XP_002308960.1|	predicted protein [Populus trichocarpa] &gt;gi|222854936|gb|EEE92483.1| predicted protein [Populus trichocarpa]	1.47648e-08
CUFF.19958.1	131.591	284.248	0.462944	-1.11109	0.0451167	No hits found	No hits found	No hits found
CUFF.12052.1	35.5487	76.7478	0.463189	-1.11033	0.0354821	No hits found	No hits found	No hits found
CUFF.7890.1	541.685	1169.38	0.463224	-1.11022	0.0469255	No hits found	No hits found	No hits found
CUFF.35090.1	22.8079	49.2155	0.463429	-1.10958	0.0175182	gi|113913391|gb|ABI48859.1|	LLA-115 [Lilium longiflorum] &gt;gi|189409350|gb|ACD93462.1| tapetum-specific protein LLA-115 [Lilium longiflorum]	1.68536e-17
CUFF.6310.1	13.5025	29.1173	0.463728	-1.10865	0.0410631	gi|12323766|gb|AAG51846.1|AC010926_9	putative lipoxygenase, 5&apos; partial; 101105-97928 [Arabidopsis thaliana]	1.98874e-16
CUFF.26499.1	96.0278	205.968	0.466227	-1.1009	0.048706	No hits found	No hits found	No hits found
CUFF.35335.1	18.6284	39.9512	0.466279	-1.10074	0.0152192	gi|449439926|ref|XP_004137736.1|	PREDICTED: uncharacterized protein LOC101216787 [Cucumis sativus] &gt;gi|449483446|ref|XP_004156594.1| PREDICTED: uncharacterized protein LOC101231004 [Cucumis sativus]	2.33255e-54
CUFF.26372.1	108.303	232.208	0.466405	-1.10034	0.02397	gi|414881575|tpg|DAA58706.1|	TPA: hypothetical protein ZEAMMB73_168363 [Zea mays]	1.80802e-25
CUFF.5714.1	51.6035	110.185	0.468335	-1.09439	0.0138188	gi|414887633|tpg|DAA63647.1|	TPA: putative RNA helicase family protein [Zea mays]	1.42984e-54
CUFF.32889.1	898.418	1917.38	0.468565	-1.09368	0.0226562	gi|110339345|gb|ABG67922.1|	4-coumarate:coenzyme A ligase [Vitis vinifera]	1.91956e-38
CUFF.6332.1	26.3013	56.0761	0.469029	-1.09225	0.036412	gi|359474508|ref|XP_003631483.1|	PREDICTED: MORN repeat-containing protein 1-like [Vitis vinifera]	8.72466e-14
CUFF.38748.1	23.7566	50.5922	0.46957	-1.09059	0.0232241	gi|113913391|gb|ABI48859.1|	LLA-115 [Lilium longiflorum] &gt;gi|189409350|gb|ACD93462.1| tapetum-specific protein LLA-115 [Lilium longiflorum]	7.78048e-17
CUFF.11784.1	18.2616	38.8413	0.470159	-1.08878	0.0401539	gi|115456223|ref|NP_001051712.1|	Os03g0819400 [Oryza sativa Japonica Group] &gt;gi|29124116|gb|AAO65857.1| unknown protein [Oryza sativa Japonica Group] &gt;gi|108711778|gb|ABF99573.1| heavy metal-associated domain containing protein, expressed [Oryza sativa Japonica Group] &gt;gi|113550183|dbj|BAF13626.1| Os03g0819400 [Oryza sativ...	8.79276e-13
CUFF.3357.1	30.1197	63.9745	0.470808	-1.08679	0.00996556	gi|125552405|gb|EAY98114.1|	hypothetical protein OsI_20030 [Oryza sativa Indica Group]	4.29306e-60
CUFF.28054.1	194.962	413.934	0.470998	-1.08621	0.00911883	No hits found	No hits found	No hits found
CUFF.14860.1	13.8664	29.4371	0.471052	-1.08604	0.0199282	gi|225426393|ref|XP_002269802.1|	PREDICTED: putative copper-transporting ATPase 3-like [Vitis vinifera]	3.22295e-131
CUFF.34837.1	22.4235	47.5614	0.471464	-1.08478	0.0204606	No hits found	No hits found	No hits found
CUFF.1910.1	49.832	105.687	0.471505	-1.08465	0.0434494	No hits found	No hits found	No hits found
CUFF.40844.1	34.4692	73.0985	0.471545	-1.08453	0.0320975	gi|224034571|gb|ACN36361.1|	unknown [Zea mays] &gt;gi|413955845|gb|AFW88494.1| putative thioredoxin superfamily protein [Zea mays]	2.26829e-46
CUFF.33707.1	113.829	241.232	0.471865	-1.08355	0.0383655	No hits found	No hits found	No hits found
CUFF.33449.1	32.1271	68.0619	0.472028	-1.08306	0.0477553	No hits found	No hits found	No hits found
CUFF.35866.1	200.097	422.68	0.473401	-1.07887	0.0142012	No hits found	No hits found	No hits found
CUFF.12775.1	119.128	251.625	0.473435	-1.07876	0.0395765	No hits found	No hits found	No hits found
CUFF.19657.1	27.9704	59.0731	0.473488	-1.0786	0.0113665	gi|357134795|ref|XP_003569001.1|	PREDICTED: uncharacterized protein LOC100846101 [Brachypodium distachyon]	1.45053e-103
CUFF.8992.1	73.8374	155.844	0.47379	-1.07768	0.0122941	gi|449452911|ref|XP_004144202.1|	PREDICTED: protein phosphatase 2C 16-like [Cucumis sativus]	5.07844e-23
CUFF.31750.1	33.3319	70.3342	0.473907	-1.07732	0.0124096	gi|226507665|ref|NP_001145459.1|	uncharacterized protein LOC100278842 [Zea mays] &gt;gi|195611788|gb|ACG27724.1| hypothetical protein [Zea mays] &gt;gi|195656497|gb|ACG47716.1| hypothetical protein [Zea mays]	7.68433e-22
CUFF.29871.1	33.972	71.6095	0.474406	-1.0758	0.0336889	No hits found	No hits found	No hits found
CUFF.26017.1	95.0853	200.277	0.474769	-1.0747	0.0108629	gi|125543757|gb|EAY89896.1|	hypothetical protein OsI_11445 [Oryza sativa Indica Group]	2.28388e-150
CUFF.33457.1	142.497	300.119	0.474802	-1.0746	0.0436323	No hits found	No hits found	No hits found
CUFF.12470.1	6.58921	13.8641	0.475271	-1.07318	0.0452942	gi|224139024|ref|XP_002322961.1|	laccase 1a [Populus trichocarpa] &gt;gi|222867591|gb|EEF04722.1| laccase 1a [Populus trichocarpa]	0
CUFF.8599.1	28.3669	59.6755	0.475353	-1.07293	0.0304082	No hits found	No hits found	No hits found
CUFF.1216.1	517.332	1087.65	0.475642	-1.07205	0.0125773	gi|374432929|gb|AEZ51867.1|	SEP-like MADS-box protein [Cymbidium ensifolium]	1.42756e-57
CUFF.33767.1	48.5807	101.881	0.476838	-1.06843	0.0123313	gi|357495473|ref|XP_003618025.1|	Caffeic acid 3-O-methyltransferase [Medicago truncatula] &gt;gi|355519360|gb|AET00984.1| Caffeic acid 3-O-methyltransferase [Medicago truncatula]	7.33545e-30
CUFF.2148.1	16.6363	34.8865	0.476869	-1.06833	0.0112537	gi|297736269|emb|CBI24907.3|	unnamed protein product [Vitis vinifera]	5.64247e-55
CUFF.19613.1	22.737	47.6558	0.477109	-1.06761	0.0354215	No hits found	No hits found	No hits found
CUFF.28442.1	284.507	596.032	0.477335	-1.06693	0.0107536	gi|9454581|gb|AAF87904.1|AC015447_14	Similar to protein kinases [Arabidopsis thaliana]	1.62658e-36
CUFF.29964.1	19.7652	41.341	0.478102	-1.06461	0.0453763	gi|224100995|ref|XP_002312099.1|	predicted protein [Populus trichocarpa] &gt;gi|222851919|gb|EEE89466.1| predicted protein [Populus trichocarpa]	2.42474e-90
CUFF.11301.1	42.6907	89.0002	0.47967	-1.05989	0.0156867	gi|297793865|ref|XP_002864817.1|	band 7 family protein [Arabidopsis lyrata subsp. lyrata] &gt;gi|297310652|gb|EFH41076.1| band 7 family protein [Arabidopsis lyrata subsp. lyrata]	2.84343e-46
CUFF.25662.1	27.9607	58.2507	0.480006	-1.05887	0.0240348	gi|357146013|ref|XP_003573846.1|	PREDICTED: auxin-induced protein 5NG4-like [Brachypodium distachyon]	1.64521e-30
CUFF.26689.1	76.4315	159.171	0.480185	-1.05834	0.0236791	No hits found	No hits found	No hits found
CUFF.28046.1	50.8344	105.845	0.480272	-1.05808	0.0197125	gi|359474848|ref|XP_002277797.2|	PREDICTED: wall-associated receptor kinase 5-like [Vitis vinifera]	3.88971e-42
CUFF.21496.1	60.0987	124.889	0.481217	-1.05524	0.0433899	No hits found	No hits found	No hits found
CUFF.8656.1	258.522	536.379	0.481976	-1.05297	0.020056	No hits found	No hits found	No hits found
CUFF.30826.1	498.508	1032.42	0.482854	-1.05034	0.0143011	No hits found	No hits found	No hits found
CUFF.10624.1	7.204	14.9155	0.482987	-1.04994	0.0429468	gi|413945342|gb|AFW77991.1|	hypothetical protein ZEAMMB73_694634 [Zea mays]	5.94158e-101
CUFF.2355.1	49.446	102.332	0.483192	-1.04933	0.0278858	gi|225452879|ref|XP_002283890.1|	PREDICTED: SPX domain-containing protein 4-like [Vitis vinifera]	5.48167e-32
CUFF.4384.1	235.01	486.288	0.483273	-1.04909	0.0381763	gi|293332427|ref|NP_001169966.1|	uncharacterized protein LOC100383866 [Zea mays] &gt;gi|224032621|gb|ACN35386.1| unknown [Zea mays] &gt;gi|413951267|gb|AFW83916.1| hypothetical protein ZEAMMB73_299772 [Zea mays]	2.07863e-40
CUFF.13855.1	37.5006	77.5616	0.483494	-1.04843	0.0277777	No hits found	No hits found	No hits found
CUFF.16944.1	49.0011	101.315	0.483651	-1.04796	0.0209533	gi|41745624|gb|AAS10177.1|	YABBY-like transcription factor GRAMINIFOLIA [Antirrhinum majus]	2.9804e-75
CUFF.27534.1	28.509	58.8975	0.484044	-1.04679	0.0382165	No hits found	No hits found	No hits found
CUFF.22568.1	106.098	219.096	0.484253	-1.04617	0.0196222	No hits found	No hits found	No hits found
CUFF.17207.1	112.107	231.352	0.484573	-1.04521	0.0254784	No hits found	No hits found	No hits found
CUFF.1666.1	76.7111	158.105	0.485191	-1.04338	0.024661	No hits found	No hits found	No hits found
CUFF.38620.1	7.69647	15.7758	0.487866	-1.03544	0.0487745	gi|125543278|gb|EAY89417.1|	hypothetical protein OsI_10923 [Oryza sativa Indica Group]	2.48128e-11
CUFF.22598.1	27.6905	56.7139	0.488249	-1.03431	0.0187627	gi|77548357|gb|ABA91154.1|	Cationic peroxidase 1 precursor, putative, expressed [Oryza sativa Japonica Group]	6.50884e-39
CUFF.29670.1	465.903	954.108	0.488313	-1.03412	0.0186349	gi|297742359|emb|CBI34508.3|	unnamed protein product [Vitis vinifera]	2.71722e-38
CUFF.99.1	62.4514	127.795	0.488684	-1.03303	0.0230227	gi|326513692|dbj|BAJ87865.1|	predicted protein [Hordeum vulgare subsp. vulgare]	4.42488e-12
CUFF.12610.1	180.908	369.748	0.489274	-1.03129	0.0127692	gi|255547343|ref|XP_002514729.1|	RING-H2 finger protein ATL1Q, putative [Ricinus communis] &gt;gi|223546333|gb|EEF47835.1| RING-H2 finger protein ATL1Q, putative [Ricinus communis]	2.48985e-36
CUFF.11010.1	45.1111	92.1876	0.48934	-1.03109	0.021097	gi|115440827|ref|NP_001044693.1|	Os01g0830000 [Oryza sativa Japonica Group] &gt;gi|15624065|dbj|BAB68118.1| ABC transporter subunit-like [Oryza sativa Japonica Group] &gt;gi|20160641|dbj|BAB89586.1| ABC transporter subunit-like [Oryza sativa Japonica Group] &gt;gi|113534224|dbj|BAF06607.1| Os01g0830000 [Oryza sativa Japonica Group]...	0
CUFF.27547.1	17.1667	35.018	0.490225	-1.02848	0.0235452	gi|224135109|ref|XP_002327568.1|	predicted protein [Populus trichocarpa] &gt;gi|222836122|gb|EEE74543.1| predicted protein [Populus trichocarpa]	8.04099e-21
CUFF.40169.1	109.899	224.134	0.490327	-1.02818	0.0359179	No hits found	No hits found	No hits found
CUFF.32788.1	142.114	289.774	0.49043	-1.02788	0.015234	No hits found	No hits found	No hits found
CUFF.10202.1	10.4627	21.3197	0.490753	-1.02693	0.0414502	gi|226491394|ref|NP_001147366.1|	JAG [Zea mays] &gt;gi|195610562|gb|ACG27111.1| JAG [Zea mays]	8.70974e-19
CUFF.31450.1	127.318	259.348	0.490916	-1.02645	0.0160245	gi|414866678|tpg|DAA45235.1|	TPA: hypothetical protein ZEAMMB73_974672 [Zea mays]	4.12143e-15
CUFF.32667.1	37.6797	76.7107	0.491192	-1.02564	0.0408251	No hits found	No hits found	No hits found
CUFF.22785.1	21.4249	43.6128	0.491253	-1.02546	0.0437757	No hits found	No hits found	No hits found
CUFF.13087.1	314.496	640.192	0.491253	-1.02546	0.0138103	gi|237899560|gb|ACR33100.1|	putative tea geometrid larvae-inducible protein [Camellia sinensis]	5.35867e-54
CUFF.31086.1	30.6871	62.4356	0.4915	-1.02474	0.0187905	gi|326502846|dbj|BAJ99051.1|	predicted protein [Hordeum vulgare subsp. vulgare]	6.24614e-23
CUFF.24140.1	15.2287	30.9449	0.492123	-1.02291	0.0320711	gi|297734370|emb|CBI15617.3|	unnamed protein product [Vitis vinifera]	6.05595e-96
CUFF.15923.1	289.683	587.041	0.493463	-1.01899	0.0446412	gi|227613|prf||1707317A	carbonic anhydrase	9.69732e-29
CUFF.32374.1	6.05025	12.2508	0.493866	-1.01781	0.0472142	gi|117586720|dbj|BAF36563.1|	NAC domain protein [Cymbidium hybrid cultivar]	6.80762e-142
CUFF.32602.1	65.6946	132.763	0.494826	-1.01501	0.0206046	gi|334187611|ref|NP_001190288.1|	FAD/NAD(P)-binding oxidoreductase family protein [Arabidopsis thaliana] &gt;gi|332004279|gb|AED91662.1| FAD/NAD(P)-binding oxidoreductase family protein [Arabidopsis thaliana]	4.65209e-18
CUFF.14903.1	258.797	522.694	0.495121	-1.01415	0.0143083	gi|356562514|ref|XP_003549515.1|	PREDICTED: protein WAX2-like [Glycine max]	2.31605e-50
CUFF.24320.1	42.6428	85.9394	0.496196	-1.01102	0.0264903	gi|296088543|emb|CBI37534.3|	unnamed protein product [Vitis vinifera]	7.99371e-43
CUFF.14058.1	103.289	208.05	0.496462	-1.01024	0.0210817	No hits found	No hits found	No hits found
CUFF.13058.1	643.691	1296.51	0.49648	-1.01019	0.0266733	No hits found	No hits found	No hits found
CUFF.21260.1	25.507	51.3107	0.497109	-1.00837	0.0470899	gi|115464097|ref|NP_001055648.1|	Os05g0436400 [Oryza sativa Japonica Group] &gt;gi|49328189|gb|AAT58885.1| putative signal peptide peptidase [Oryza sativa Japonica Group] &gt;gi|55733797|gb|AAV59304.1| unknown protein [Oryza sativa Japonica Group] &gt;gi|113579199|dbj|BAF17562.1| Os05g0436400 [Oryza sativa Japonica Group]	5.56327e-37
CUFF.36013.1	325.728	655.098	0.49722	-1.00804	0.0192657	gi|310656744|gb|ADP02181.1|	Tmemb_185A domain-containing protein [Triticum aestivum]	7.45107e-43
CUFF.14878.1	57.8324	116.287	0.497325	-1.00774	0.0349532	No hits found	No hits found	No hits found
CUFF.15128.1	39.055	78.4706	0.497702	-1.00664	0.0271151	gi|255553454|ref|XP_002517768.1|	conserved hypothetical protein [Ricinus communis] &gt;gi|223543040|gb|EEF44575.1| conserved hypothetical protein [Ricinus communis]	7.697e-85
CUFF.23364.1	44.3065	88.9871	0.497898	-1.00608	0.0378712	gi|359493533|ref|XP_003634622.1|	PREDICTED: putative F-box/LRR-repeat protein 19-like [Vitis vinifera]	1.47069e-11
CUFF.30403.1	401.195	805.571	0.498026	-1.00571	0.0150426	No hits found	No hits found	No hits found
CUFF.6014.1	48.5253	97.3768	0.498325	-1.00484	0.0489294	gi|18419649|gb|AAL69389.1|AF462226_1	putative cysteine proteinase [Narcissus pseudonarcissus]	4.496e-09
CUFF.39528.1	669.328	1338.64	0.500006	-0.999983	0.0206821	No hits found	No hits found	No hits found
CUFF.40479.1	553.806	1106.36	0.500566	-0.998368	0.0159459	No hits found	No hits found	No hits found
CUFF.12334.1	347.424	693.539	0.500944	-0.99728	0.017147	No hits found	No hits found	No hits found
CUFF.12219.1	80.3963	160.333	0.501433	-0.99587	0.0162885	gi|3914374|sp|Q42670.1|PLSC_COCNU	RecName: Full=1-acyl-sn-glycerol-3-phosphate acyltransferase; Short=1-AGP acyltransferase; Short=1-AGPAT; AltName: Full=Lysophosphatidic acid acyltransferase; Short=LPAAT &gt;gi|1098605|gb|AAC49119.1| lysophosphatidic acid acyltransferase [Cocos nucifera] &gt;gi|1586836|prf||2204401A 1-acyl-sn-glyce...	7.28976e-62
CUFF.38203.1	30.8708	61.4414	0.502443	-0.992968	0.0403507	gi|408797122|gb|AFU92143.1|	isoamylase II, partial [Triticum aestivum]	3.62241e-50
CUFF.33024.1	23.7796	47.3124	0.502608	-0.992494	0.043749	No hits found	No hits found	No hits found
CUFF.12607.1	15.6508	31.1257	0.502826	-0.99187	0.026426	gi|255537926|ref|XP_002510028.1|	homeobox protein, putative [Ricinus communis] &gt;gi|223550729|gb|EEF52215.1| homeobox protein, putative [Ricinus communis]	1.55502e-59
CUFF.12498.1	20.7333	41.2182	0.503013	-0.991332	0.0176463	No hits found	No hits found	No hits found
CUFF.1171.1	2342.17	4655.2	0.50313	-0.990997	0.0164197	gi|51535941|dbj|BAD38023.1|	unknown protein [Oryza sativa Japonica Group] &gt;gi|215768283|dbj|BAH00512.1| unnamed protein product [Oryza sativa Japonica Group]	3.13761e-20
CUFF.43218.1	11964	23777.7	0.503161	-0.990909	0.0167255	No hits found	No hits found	No hits found
CUFF.25608.1	15.5688	30.9101	0.50368	-0.989421	0.0246553	gi|262036878|dbj|BAI47580.1|	beta-carotene hydroxylase [Ipomoea nil]	2.72854e-115
CUFF.7366.1	32.3303	64.1595	0.503905	-0.988776	0.0392727	gi|218200039|gb|EEC82466.1|	hypothetical protein OsI_26907 [Oryza sativa Indica Group]	9.27078e-41
CUFF.9460.1	106.668	211.647	0.50399	-0.988533	0.0269715	gi|222612590|gb|EEE50722.1|	hypothetical protein OsJ_31020 [Oryza sativa Japonica Group]	4.84884e-34
CUFF.33827.1	20.8904	41.3892	0.504731	-0.986414	0.0491345	gi|108707952|gb|ABF95747.1|	Protein kinase domain containing protein, expressed [Oryza sativa Japonica Group] &gt;gi|222624861|gb|EEE58993.1| hypothetical protein OsJ_10704 [Oryza sativa Japonica Group]	5.19127e-07
CUFF.37404.1	8.41096	16.6572	0.504944	-0.985804	0.0443393	gi|359495770|ref|XP_002263103.2|	PREDICTED: INO80 complex subunit D-like [Vitis vinifera]	1.79975e-61
CUFF.24670.1	93.1044	184.096	0.505738	-0.983537	0.0180822	gi|3914374|sp|Q42670.1|PLSC_COCNU	RecName: Full=1-acyl-sn-glycerol-3-phosphate acyltransferase; Short=1-AGP acyltransferase; Short=1-AGPAT; AltName: Full=Lysophosphatidic acid acyltransferase; Short=LPAAT &gt;gi|1098605|gb|AAC49119.1| lysophosphatidic acid acyltransferase [Cocos nucifera] &gt;gi|1586836|prf||2204401A 1-acyl-sn-glyce...	1.80619e-62
CUFF.11371.1	108.128	213.785	0.505779	-0.98342	0.018429	gi|414590034|tpg|DAA40605.1|	TPA: hypothetical protein ZEAMMB73_521999 [Zea mays]	1.26056e-12
CUFF.2040.1	48.0856	94.9573	0.506392	-0.981674	0.0320751	gi|295913614|gb|ADG58052.1|	transcription factor [Lycoris longituba]	6.23658e-54
CUFF.24851.1	738.777	1454.23	0.508019	-0.977045	0.0366949	gi|125553148|gb|EAY98857.1|	hypothetical protein OsI_20805 [Oryza sativa Indica Group]	3.06141e-27
CUFF.26822.1	2563.45	5040.31	0.50859	-0.975426	0.0230736	gi|115466934|ref|NP_001057066.1|	Os06g0199200 [Oryza sativa Japonica Group] &gt;gi|51090972|dbj|BAD35574.1| smr domain-containing protein -like [Oryza sativa Japonica Group] &gt;gi|51091830|dbj|BAD36644.1| smr domain-containing protein -like [Oryza sativa Japonica Group] &gt;gi|113595106|dbj|BAF18980.1| Os06g0199200 [Oryza sativa J...	6.85298e-15
CUFF.22707.1	272.268	534.222	0.509653	-0.972412	0.0187545	gi|149392739|gb|ABR26172.1|	glutamyl-trna reductase 1 [Oryza sativa Indica Group]	6.40437e-39
CUFF.2327.1	1804.4	3539.88	0.509735	-0.972181	0.0185178	No hits found	No hits found	No hits found
CUFF.6279.1	17.1405	33.584	0.510377	-0.970365	0.0457385	gi|297745270|emb|CBI40350.3|	unnamed protein product [Vitis vinifera]	5.60052e-13
CUFF.11548.1	51.8449	101.491	0.510832	-0.969078	0.0261593	gi|3551958|gb|AAC34857.1|	senescence-associated protein 12 [Hemerocallis hybrid cultivar]	9.39918e-10
CUFF.13924.1	87.7331	171.589	0.511298	-0.967764	0.0203756	No hits found	No hits found	No hits found
CUFF.13374.1	144.502	282.251	0.511963	-0.965889	0.0274359	gi|296085157|emb|CBI28652.3|	unnamed protein product [Vitis vinifera]	1.56314e-97
CUFF.31338.1	92.3679	180.157	0.512708	-0.963791	0.0371351	gi|242075526|ref|XP_002447699.1|	hypothetical protein SORBIDRAFT_06g013750 [Sorghum bicolor] &gt;gi|241938882|gb|EES12027.1| hypothetical protein SORBIDRAFT_06g013750 [Sorghum bicolor]	5.39238e-54
CUFF.21516.1	38.0093	73.972	0.513834	-0.960627	0.0261422	gi|296090500|emb|CBI40831.3|	unnamed protein product [Vitis vinifera]	2.66952e-30
CUFF.37488.1	37.1901	72.1687	0.515322	-0.956455	0.0299129	No hits found	No hits found	No hits found
CUFF.38628.1	105.904	205.423	0.515541	-0.955841	0.0296405	gi|296086016|emb|CBI31457.3|	unnamed protein product [Vitis vinifera]	4.94056e-55
CUFF.41754.1	14.9395	28.9114	0.516734	-0.952507	0.049521	gi|224112150|ref|XP_002316099.1|	predicted protein [Populus trichocarpa] &gt;gi|222865139|gb|EEF02270.1| predicted protein [Populus trichocarpa]	2.789e-86
CUFF.24116.1	41.4182	80.0958	0.517108	-0.951462	0.0215859	gi|255564848|ref|XP_002523418.1|	conserved hypothetical protein [Ricinus communis] &gt;gi|223537368|gb|EEF38997.1| conserved hypothetical protein [Ricinus communis]	2.24891e-138
CUFF.14927.1	34.5408	66.7691	0.517317	-0.950879	0.0323186	gi|357131351|ref|XP_003567302.1|	PREDICTED: uncharacterized protein LOC100837558 [Brachypodium distachyon]	6.33773e-34
CUFF.28719.1	1439.97	2782.65	0.517482	-0.950421	0.0243381	No hits found	No hits found	No hits found
CUFF.6528.1	73.008	140.975	0.517879	-0.949313	0.035046	gi|440136373|gb|AGB85039.1|	hypothetical protein CHLPROCp009, partial [Auxenochlorella protothecoides]	7.92068e-19
CUFF.20851.1	110.44	213.198	0.518016	-0.948931	0.0407833	gi|255640123|gb|ACU20352.1|	unknown [Glycine max]	4.42234e-14
CUFF.11654.1	81.9332	157.906	0.518873	-0.946546	0.0457355	gi|218188353|gb|EEC70780.1|	hypothetical protein OsI_02217 [Oryza sativa Indica Group]	7.42229e-39
CUFF.30824.1	14.4664	27.8754	0.518967	-0.946287	0.0291276	gi|359483824|ref|XP_003633022.1|	PREDICTED: dof zinc finger protein DOF1.4-like [Vitis vinifera]	1.20483e-32
CUFF.2528.1	164.579	317.033	0.519123	-0.945853	0.0234399	gi|89276315|gb|ABD66514.1|	unknown [Gymnadenia conopsea]	2.59119e-33
CUFF.24296.1	200.153	385.03	0.519837	-0.943868	0.0224759	gi|414866418|tpg|DAA44975.1|	TPA: putative MYB DNA-binding domain superfamily protein [Zea mays] &gt;gi|414866419|tpg|DAA44976.1| TPA: putative MYB DNA-binding domain superfamily protein [Zea mays]	1.09272e-50
CUFF.19101.1	52.657	101.156	0.520552	-0.941885	0.0230185	gi|38344077|emb|CAD40826.2|	OSJNBa0006B20.21 [Oryza sativa Japonica Group]	7.86934e-72
CUFF.24867.1	51.1753	98.187	0.521202	-0.940084	0.0364031	gi|242077917|ref|XP_002443727.1|	hypothetical protein SORBIDRAFT_07g000950 [Sorghum bicolor] &gt;gi|241940077|gb|EES13222.1| hypothetical protein SORBIDRAFT_07g000950 [Sorghum bicolor]	1.40734e-14
CUFF.40541.1	110.036	210.982	0.521542	-0.939144	0.0232454	gi|115452875|ref|NP_001050038.1|	Os03g0336100 [Oryza sativa Japonica Group] &gt;gi|113548509|dbj|BAF11952.1| Os03g0336100 [Oryza sativa Japonica Group]	3.85699e-13
CUFF.30953.1	18.5409	35.5456	0.521609	-0.93896	0.0334656	No hits found	No hits found	No hits found
CUFF.11538.1	30.9712	59.3052	0.522234	-0.937231	0.0416069	gi|226509984|ref|NP_001148260.1|	cyclase/dehydrase family protein [Zea mays] &gt;gi|195617008|gb|ACG30334.1| cyclase/dehydrase family protein [Zea mays] &gt;gi|413956014|gb|AFW88663.1| cyclase/dehydrase family protein [Zea mays]	3.40336e-23
CUFF.16070.1	176.242	337.217	0.522637	-0.936119	0.0369016	gi|297722903|ref|NP_001173815.1|	Os04g0255650 [Oryza sativa Japonica Group] &gt;gi|255675256|dbj|BAH92543.1| Os04g0255650 [Oryza sativa Japonica Group]	2.17389e-36
CUFF.32358.1	90.9122	173.785	0.52313	-0.934758	0.0483191	gi|225450127|ref|XP_002275346.1|	PREDICTED: MATE efflux family protein FRD3 [Vitis vinifera] &gt;gi|297736247|emb|CBI24885.3| unnamed protein product [Vitis vinifera]	8.55062e-15
CUFF.40376.1	50.5113	96.4641	0.523628	-0.933386	0.025281	gi|225426090|ref|XP_002276602.1|	PREDICTED: uncharacterized protein LOC100255255 [Vitis vinifera]	4.52866e-138
CUFF.11501.1	275.317	525.567	0.523848	-0.932781	0.0355552	No hits found	No hits found	No hits found
CUFF.15461.1	26.7183	50.9913	0.523978	-0.932423	0.0298866	gi|449455621|ref|XP_004145551.1|	PREDICTED: probable protein phosphatase 2C 27-like [Cucumis sativus] &gt;gi|449485097|ref|XP_004157069.1| PREDICTED: probable protein phosphatase 2C 27-like [Cucumis sativus]	9.33231e-101
CUFF.27461.1	309.869	590.298	0.524937	-0.929785	0.0244129	gi|297600453|ref|NP_001049214.2|	Os03g0188000 [Oryza sativa Japonica Group] &gt;gi|24756875|gb|AAN64139.1| Hypothetical protein [Oryza sativa Japonica Group] &gt;gi|108706582|gb|ABF94377.1| expressed protein [Oryza sativa Japonica Group] &gt;gi|255674268|dbj|BAF11128.2| Os03g0188000 [Oryza sativa Japonica Group]	4.17739e-30
CUFF.38982.1	22.7729	43.3815	0.524945	-0.929762	0.0272853	gi|356515250|ref|XP_003526314.1|	PREDICTED: uncharacterized protein LOC100782994 [Glycine max]	4.30861e-34
CUFF.7634.1	57.8223	110.055	0.525395	-0.928527	0.0405404	No hits found	No hits found	No hits found
CUFF.18917.1	163.747	311.396	0.525848	-0.927282	0.0262166	gi|357119161|ref|XP_003561314.1|	PREDICTED: non-specific lipid-transfer protein-like protein At2g13820-like [Brachypodium distachyon]	4.65565e-27
CUFF.14379.1	28.4093	54.0176	0.525927	-0.927066	0.025178	gi|255545206|ref|XP_002513664.1|	DELLA protein GAI, putative [Ricinus communis] &gt;gi|223547572|gb|EEF49067.1| DELLA protein GAI, putative [Ricinus communis]	5.02262e-36
CUFF.11505.1	45.4985	86.5032	0.525975	-0.926935	0.0424	No hits found	No hits found	No hits found
CUFF.8828.1	95.4265	180.548	0.528538	-0.919921	0.0347172	gi|449534343|ref|XP_004174122.1|	PREDICTED: BAG family molecular chaperone regulator 3-like, partial [Cucumis sativus]	9.40087e-12
CUFF.34630.1	6.16837	11.6518	0.529392	-0.917592	0.0334232	gi|242034785|ref|XP_002464787.1|	hypothetical protein SORBIDRAFT_01g026710 [Sorghum bicolor] &gt;gi|241918641|gb|EER91785.1| hypothetical protein SORBIDRAFT_01g026710 [Sorghum bicolor]	8.60527e-62
CUFF.12638.1	32.8367	61.8523	0.530889	-0.913518	0.0494991	gi|356522142|ref|XP_003529708.1|	PREDICTED: synaptic vesicle 2-related protein-like [Glycine max]	4.04323e-36
CUFF.17964.1	66.9038	125.962	0.531143	-0.912829	0.0345158	gi|115457344|ref|NP_001052272.1|	Os04g0223500 [Oryza sativa Japonica Group] &gt;gi|38344124|emb|CAD39837.2| OSJNBb0072N21.3 [Oryza sativa Japonica Group] &gt;gi|113563843|dbj|BAF14186.1| Os04g0223500 [Oryza sativa Japonica Group] &gt;gi|125589478|gb|EAZ29828.1| hypothetical protein OsJ_13890 [Oryza sativa Japonica Group]	1.59833e-54
CUFF.32138.1	276.219	520.014	0.531176	-0.912738	0.0479265	No hits found	No hits found	No hits found
CUFF.19205.1	34.8408	65.5492	0.531521	-0.9118	0.0400518	gi|115435488|ref|NP_001042502.1|	Os01g0232300 [Oryza sativa Japonica Group] &gt;gi|113532033|dbj|BAF04416.1| Os01g0232300 [Oryza sativa Japonica Group]	5.6235e-23
CUFF.39394.1	48.5966	91.3975	0.531706	-0.911299	0.0444774	gi|115488582|ref|NP_001066778.1|	Os12g0484700 [Oryza sativa Japonica Group] &gt;gi|113649285|dbj|BAF29797.1| Os12g0484700 [Oryza sativa Japonica Group]	1.07889e-12
CUFF.33174.1	26.0249	48.7945	0.533357	-0.906826	0.049042	gi|242095302|ref|XP_002438141.1|	hypothetical protein SORBIDRAFT_10g008710 [Sorghum bicolor] &gt;gi|241916364|gb|EER89508.1| hypothetical protein SORBIDRAFT_10g008710 [Sorghum bicolor]	1.05617e-34
CUFF.28126.1	190.788	357.665	0.533427	-0.906639	0.0289892	gi|78103321|ref|YP_358635.1|	ORF170 [Phalaenopsis aphrodite subsp. formosana] &gt;gi|58802851|gb|AAW82571.1| ORF170 [Phalaenopsis aphrodite subsp. formosana]	4.84215e-41
CUFF.8813.1	134.821	252.695	0.533533	-0.906352	0.0468983	gi|224124574|ref|XP_002330057.1|	predicted protein [Populus trichocarpa] &gt;gi|118487308|gb|ABK95482.1| unknown [Populus trichocarpa] &gt;gi|222871482|gb|EEF08613.1| predicted protein [Populus trichocarpa]	7.75661e-67
CUFF.42731.1	75.8545	141.724	0.535227	-0.901777	0.0325353	gi|225430639|ref|XP_002268296.1|	PREDICTED: GDSL esterase/lipase At5g33370 [Vitis vinifera] &gt;gi|147788313|emb|CAN67727.1| hypothetical protein VITISV_038832 [Vitis vinifera] &gt;gi|296085158|emb|CBI28653.3| unnamed protein product [Vitis vinifera]	8.84771e-49
CUFF.4865.1	179.141	334.66	0.535293	-0.901601	0.0424338	gi|224063609|ref|XP_002301226.1|	predicted protein [Populus trichocarpa] &gt;gi|222842952|gb|EEE80499.1| predicted protein [Populus trichocarpa]	8.60476e-27
CUFF.37328.1	53.707	100.022	0.536952	-0.897135	0.0377543	No hits found	No hits found	No hits found
CUFF.11491.1	57.3218	106.489	0.538288	-0.893549	0.039092	gi|212722084|ref|NP_001131246.1|	uncharacterized protein LOC100192558 [Zea mays] &gt;gi|194690984|gb|ACF79576.1| unknown [Zea mays]	1.54315e-91
CUFF.9728.1	125.667	233.15	0.538996	-0.891653	0.0375301	gi|224067680|ref|XP_002302524.1|	predicted protein [Populus trichocarpa] &gt;gi|222844250|gb|EEE81797.1| predicted protein [Populus trichocarpa]	5.06613e-62
CUFF.35878.1	50.2172	92.6531	0.541992	-0.883658	0.0358799	gi|81239117|gb|ABB60086.1|	brassinosteroid-6-oxidase [Vitis vinifera]	0
CUFF.2082.1	30.5736	56.3342	0.542718	-0.881725	0.040115	gi|297736814|emb|CBI26015.3|	unnamed protein product [Vitis vinifera]	6.3339e-69
CUFF.6989.1	100.587	185.144	0.543291	-0.880204	0.0438161	gi|357506567|ref|XP_003623572.1|	Saposin B domain-containing protein [Medicago truncatula] &gt;gi|355498587|gb|AES79790.1| Saposin B domain-containing protein [Medicago truncatula]	1.22201e-19
CUFF.28214.1	400.92	736.431	0.544409	-0.877236	0.0410494	gi|226432463|gb|ACO55747.1|	sucrose transporter [Panicum virgatum]	4.91299e-30
CUFF.39888.1	62.1045	113.987	0.544838	-0.8761	0.0474424	No hits found	No hits found	No hits found
CUFF.27175.1	1221.19	2240.2	0.545125	-0.87534	0.0363549	No hits found	No hits found	No hits found
CUFF.34311.1	22.2577	40.8027	0.545496	-0.87436	0.0459056	gi|225442042|ref|XP_002272087.1|	PREDICTED: uncharacterized protein LOC100241213 [Vitis vinifera]	1.02026e-58
CUFF.24433.1	594.274	1089.08	0.545666	-0.87391	0.046435	gi|374256021|gb|AEZ00872.1|	putative hypersensitive-induced response protein, partial [Elaeis guineensis]	5.7558e-39
CUFF.29643.1	31.5751	57.8547	0.545766	-0.873647	0.046365	gi|47847630|dbj|BAD22116.1|	Avr9/Cf-9 rapidly elicited protein-like [Oryza sativa Japonica Group] &gt;gi|47848077|dbj|BAD21861.1| Avr9/Cf-9 rapidly elicited protein-like [Oryza sativa Japonica Group]	1.5007e-115
CUFF.7468.1	91.6433	167.863	0.545941	-0.873183	0.0345842	No hits found	No hits found	No hits found
CUFF.16777.1	95.9389	175.396	0.546985	-0.870428	0.0357127	gi|359476640|ref|XP_003631872.1|	PREDICTED: probable salt tolerance-like protein At1g78600-like [Vitis vinifera] &gt;gi|297735043|emb|CBI17405.3| unnamed protein product [Vitis vinifera]	4.78713e-10
CUFF.11670.1	103.657	188.726	0.549246	-0.864476	0.0390458	No hits found	No hits found	No hits found
CUFF.38066.1	22.1835	40.2898	0.550598	-0.860928	0.0494729	gi|449531968|ref|XP_004172957.1|	PREDICTED: uncharacterized LOC101221089, partial [Cucumis sativus]	2.66247e-21
CUFF.14615.1	406.834	738.321	0.551026	-0.859808	0.0426067	gi|125534233|gb|EAY80781.1|	hypothetical protein OsI_35960 [Oryza sativa Indica Group]	2.13623e-13
CUFF.37331.1	38.1586	69.0644	0.552508	-0.855934	0.041101	gi|195633101|gb|ACG36734.1|	hydrolase, alpha/beta fold family protein [Zea mays]	1.36286e-72
CUFF.32380.1	64.056	115.722	0.553533	-0.853258	0.0396144	gi|326504120|dbj|BAK02846.1|	predicted protein [Hordeum vulgare subsp. vulgare]	1.57628e-76
CUFF.32359.1	146.889	265.162	0.553959	-0.852148	0.044005	No hits found	No hits found	No hits found
CUFF.29317.1	2549.02	4598.21	0.55435	-0.85113	0.0443138	gi|15241939|ref|NP_201080.1|	Hypersensitive-induced response protein 1 [Arabidopsis thaliana] &gt;gi|75262692|sp|Q9FM19.1|HIR1_ARATH RecName: Full=Hypersensitive-induced response protein 1; Short=AtHIR1 &gt;gi|10177452|dbj|BAB10843.1| hypersensitive-induced response protein [Arabidopsis thaliana] &gt;gi|17065548|gb|AAL32928.1| ...	7.3096e-30
CUFF.10337.1	675.083	1215.55	0.555372	-0.848472	0.0455604	gi|218197710|gb|EEC80137.1|	hypothetical protein OsI_21925 [Oryza sativa Indica Group]	9.547e-15
CUFF.33637.1	25.6932	46.0867	0.557497	-0.842964	0.0440219	gi|224072410|ref|XP_002303722.1|	predicted protein [Populus trichocarpa] &gt;gi|222841154|gb|EEE78701.1| predicted protein [Populus trichocarpa]	1.52155e-41
CUFF.7861.1	37.0262	66.3708	0.557869	-0.842002	0.0475793	gi|357136240|ref|XP_003569713.1|	PREDICTED: E3 ubiquitin-protein ligase HERC2-like [Brachypodium distachyon]	0
CUFF.23768.1	28.5298	51.1371	0.557908	-0.841901	0.0434832	gi|255637121|gb|ACU18892.1|	unknown [Glycine max]	7.18692e-156
CUFF.11986.1	647.7	1159.4	0.558651	-0.839981	0.0419035	gi|112785144|gb|ABI20759.1|	ACP-thioesterase protein [Glycine max]	2.14298e-06
CUFF.24619.1	53.9453	96.434	0.559401	-0.838045	0.0466031	gi|255559072|ref|XP_002520558.1|	brg-1 associated factor, putative [Ricinus communis] &gt;gi|223540218|gb|EEF41791.1| brg-1 associated factor, putative [Ricinus communis]	8.35983e-11
CUFF.2.1	393.721	702.997	0.560061	-0.836345	0.0472412	gi|224062067|ref|XP_002300738.1|	thioredoxin h [Populus trichocarpa] &gt;gi|222842464|gb|EEE80011.1| thioredoxin h [Populus trichocarpa]	1.00136e-37
CUFF.6110.1	89.7657	160.09	0.56072	-0.834647	0.0489723	gi|296083395|emb|CBI23350.3|	unnamed protein product [Vitis vinifera]	5.83667e-33
CUFF.15333.1	474.715	843.888	0.562533	-0.82999	0.045812	gi|55168340|gb|AAV44205.1|	unknow protein [Oryza sativa Japonica Group]	6.49282e-24
CUFF.19365.1	53.7743	94.914	0.566558	-0.819704	0.048652	gi|357159863|ref|XP_003578581.1|	PREDICTED: probable flavin-containing monooxygenase 1-like isoform 2 [Brachypodium distachyon]	4.28907e-109
CUFF.8530.1	1508.12	2659.91	0.566982	-0.818626	0.0469809	gi|37723871|gb|AAR02191.1|	phytochrome A [Cyrtosia septentrionalis]	1.14016e-29
CUFF.35813.1	468.275	820.563	0.570675	-0.809258	0.0497476	No hits found	No hits found	No hits found
CUFF.26332.1	52.6823	29.8412	1.76542	0.820013	0.0489537	gi|242046428|ref|XP_002461085.1|	hypothetical protein SORBIDRAFT_02g040430 [Sorghum bicolor] &gt;gi|241924462|gb|EER97606.1| hypothetical protein SORBIDRAFT_02g040430 [Sorghum bicolor]	5.17317e-116
CUFF.1059.1	81.4136	45.6959	1.78164	0.833205	0.0439951	gi|406668707|gb|AFS50097.1|	beta-D-glucan exohydolase [Elaeis guineensis]	0
CUFF.26869.1	408.403	228.681	1.78591	0.836657	0.0469488	gi|413950678|gb|AFW83327.1|	hypothetical protein ZEAMMB73_967277 [Zea mays]	1.09088e-17
CUFF.2756.1	665.323	368.269	1.80662	0.853295	0.0447499	No hits found	No hits found	No hits found
CUFF.42978.1	114.359	63.1426	1.81112	0.856884	0.0430183	gi|296081618|emb|CBI20623.3|	unnamed protein product [Vitis vinifera]	3.01908e-20
CUFF.12293.1	512.318	280.648	1.82548	0.868278	0.0359352	gi|296084046|emb|CBI24434.3|	unnamed protein product [Vitis vinifera]	3.89652e-41
CUFF.41116.1	24.5231	13.3744	1.83359	0.874667	0.0444263	gi|357136779|ref|XP_003569981.1|	PREDICTED: GATA transcription factor 5-like [Brachypodium distachyon]	1.94931e-45
CUFF.41540.1	111.385	60.6394	1.83684	0.877228	0.0419399	gi|224106107|ref|XP_002314045.1|	predicted protein [Populus trichocarpa] &gt;gi|222850453|gb|EEE88000.1| predicted protein [Populus trichocarpa]	1.0399e-21
CUFF.27475.1	193.685	105.405	1.83753	0.877769	0.0450937	gi|7417006|gb|AAF62403.1|AF212183_1	harpin inducing protein [Nicotiana tabacum] &gt;gi|22830759|dbj|BAC15623.1| hin1 [Nicotiana tabacum]	4.26922e-31
CUFF.13940.1	62.6356	33.9309	1.84598	0.884383	0.0376787	gi|125560198|gb|EAZ05646.1|	hypothetical protein OsI_27865 [Oryza sativa Indica Group]	2.88682e-28
CUFF.3379.1	129.064	69.8393	1.84801	0.885976	0.0326696	gi|99033697|gb|ABF61870.1|	chaperone [Agave tequilana]	1.1153e-43
CUFF.9331.1	100.605	53.8953	1.86667	0.900471	0.0395485	gi|255548199|ref|XP_002515156.1|	monoxygenase, putative [Ricinus communis] &gt;gi|223545636|gb|EEF47140.1| monoxygenase, putative [Ricinus communis]	2.0303e-117
CUFF.41491.1	1017.27	543.858	1.87047	0.903401	0.0294454	gi|195635695|gb|ACG37316.1|	hypothetical protein [Zea mays]	2.16031e-23
CUFF.18711.1	188.869	100.764	1.87437	0.906406	0.0359007	gi|295812497|gb|ADG34845.1|	cytochrome P450 protein [Vanda hybrid cultivar]	1.12244e-161
CUFF.6067.1	52.2171	27.8256	1.87658	0.90811	0.0482701	gi|449457939|ref|XP_004146705.1|	PREDICTED: uncharacterized protein LOC101215616 [Cucumis sativus] &gt;gi|449505393|ref|XP_004162455.1| PREDICTED: uncharacterized protein LOC101226755 [Cucumis sativus]	1.10626e-40
CUFF.19738.1	44.9582	23.9565	1.87666	0.908167	0.0370616	gi|225426842|ref|XP_002276721.1|	PREDICTED: phosphatidylinositol glycan anchor biosynthesis class U protein [Vitis vinifera] &gt;gi|297742569|emb|CBI34718.3| unnamed protein product [Vitis vinifera]	4.24769e-39
CUFF.11880.1	98.613	52.5302	1.87726	0.908631	0.0479705	No hits found	No hits found	No hits found
CUFF.10616.1	100.895	53.4157	1.88886	0.917519	0.0343242	gi|53792886|dbj|BAD54063.1|	putative 68 kDa protein [Oryza sativa Japonica Group]	1.50098e-34
CUFF.26207.1	271.265	143.308	1.89288	0.920584	0.0261454	gi|226500684|ref|NP_001152721.1|	LOC100286362 precursor [Zea mays] &gt;gi|195659321|gb|ACG49128.1| c/VIF2 [Zea mays] &gt;gi|223945175|gb|ACN26671.1| unknown [Zea mays] &gt;gi|414587268|tpg|DAA37839.1| TPA: C/VIF2 [Zea mays]	1.19001e-23
CUFF.20536.1	322.262	169.932	1.89642	0.923277	0.0356072	gi|224118434|ref|XP_002331481.1|	predicted protein [Populus trichocarpa] &gt;gi|118488503|gb|ABK96065.1| unknown [Populus trichocarpa] &gt;gi|222873559|gb|EEF10690.1| predicted protein [Populus trichocarpa]	3.81967e-22
CUFF.14503.1	109.474	57.5616	1.90186	0.92741	0.0401874	gi|359485125|ref|XP_002262877.2|	PREDICTED: uncharacterized protein LOC100240988 [Vitis vinifera]	1.32417e-42
CUFF.41724.1	72.6029	38.1395	1.90361	0.928741	0.0356227	gi|449465926|ref|XP_004150678.1|	PREDICTED: kxDL motif-containing protein CG10681-like isoform 1 [Cucumis sativus] &gt;gi|449503008|ref|XP_004161805.1| PREDICTED: kxDL motif-containing protein CG10681-like isoform 1 [Cucumis sativus]	1.96343e-48
CUFF.8147.1	125.66	65.988	1.90429	0.92925	0.0359617	gi|297741339|emb|CBI32470.3|	unnamed protein product [Vitis vinifera]	9.61717e-43
CUFF.33437.1	40.8867	21.4443	1.90665	0.931037	0.0317081	gi|363807213|ref|NP_001242609.1|	uncharacterized protein LOC100808372 [Glycine max] &gt;gi|255636639|gb|ACU18657.1| unknown [Glycine max]	9.31996e-38
CUFF.18712.1	292.953	153.262	1.91145	0.934669	0.0252155	gi|295812497|gb|ADG34845.1|	cytochrome P450 protein [Vanda hybrid cultivar]	3.80347e-103
CUFF.38313.1	1241.01	649.169	1.91169	0.934849	0.0273822	gi|297739769|emb|CBI29951.3|	unnamed protein product [Vitis vinifera]	1.40519e-23
CUFF.19287.1	88.6983	46.2449	1.91801	0.939612	0.0352101	gi|224135033|ref|XP_002327550.1|	predicted protein [Populus trichocarpa] &gt;gi|222836104|gb|EEE74525.1| predicted protein [Populus trichocarpa]	1.75321e-79
CUFF.5589.1	118.655	61.8544	1.9183	0.939825	0.0253764	gi|117553552|gb|ABK35296.1|	actin-binding protein ABP29 [Lilium longiflorum]	3.38018e-128
CUFF.5639.1	715.889	372.13	1.92376	0.943929	0.0265262	gi|255582633|ref|XP_002532097.1|	phosphoethanolamine n-methyltransferase, putative [Ricinus communis] &gt;gi|223528231|gb|EEF30287.1| phosphoethanolamine n-methyltransferase, putative [Ricinus communis]	5.39262e-31
CUFF.36391.1	73.6969	38.2287	1.92779	0.946948	0.0446813	gi|147773846|emb|CAN69712.1|	hypothetical protein VITISV_041333 [Vitis vinifera]	4.88701e-13
CUFF.25370.1	509.781	264.087	1.93035	0.948864	0.0227737	gi|60418886|gb|AAX19870.1|	unknown, partial [Doryanthes excelsa]	6.62107e-20
CUFF.3297.1	37.9139	19.5507	1.93926	0.955507	0.0372198	gi|297742294|emb|CBI34443.3|	unnamed protein product [Vitis vinifera]	7.49063e-31
CUFF.17091.1	102.154	52.5262	1.94482	0.959637	0.0387383	gi|449474556|ref|XP_004154213.1|	PREDICTED: uncharacterized protein LOC101207800, partial [Cucumis sativus]	1.2009e-91
CUFF.37472.1	54.503	28.0075	1.94601	0.960522	0.0420673	gi|224122244|ref|XP_002330575.1|	predicted protein [Populus trichocarpa] &gt;gi|222872133|gb|EEF09264.1| predicted protein [Populus trichocarpa]	6.14109e-28
CUFF.10168.1	43.3421	22.2262	1.95005	0.963508	0.0411451	gi|297734204|emb|CBI15451.3|	unnamed protein product [Vitis vinifera]	5.74576e-11
CUFF.25579.1	103.087	52.7892	1.9528	0.965548	0.0241474	gi|224099755|ref|XP_002311605.1|	predicted protein [Populus trichocarpa] &gt;gi|222851425|gb|EEE88972.1| predicted protein [Populus trichocarpa]	2.87117e-25
CUFF.14346.1	768.567	393.336	1.95397	0.966409	0.0434907	gi|397133613|gb|AFO10125.1|	CIPK [Gossypium aridum]	9.18154e-23
CUFF.9252.1	282.06	144.035	1.95827	0.969583	0.0221395	No hits found	No hits found	No hits found
CUFF.26698.1	59.448	30.2787	1.96336	0.973325	0.0187306	gi|359482729|ref|XP_002274489.2|	PREDICTED: LOW QUALITY PROTEIN: midasin-like [Vitis vinifera]	9.72759e-84
CUFF.32703.1	163.828	83.4297	1.96367	0.973549	0.0310756	gi|255562924|ref|XP_002522467.1|	P30 dbc protein, putative [Ricinus communis] &gt;gi|223538352|gb|EEF39959.1| P30 dbc protein, putative [Ricinus communis]	3.31129e-25
CUFF.3047.1	552.429	280.335	1.9706	0.978637	0.0498499	No hits found	No hits found	No hits found
CUFF.37862.1	61.902	31.4108	1.97072	0.978725	0.044147	No hits found	No hits found	No hits found
CUFF.7736.1	31.1121	15.7557	1.97466	0.981602	0.0275518	gi|296090514|emb|CBI40845.3|	unnamed protein product [Vitis vinifera]	3.89629e-101
CUFF.36681.1	68.5294	34.6709	1.97657	0.982998	0.037619	gi|293334859|ref|NP_001167794.1|	uncharacterized protein LOC100381487 [Zea mays] &gt;gi|223943993|gb|ACN26080.1| unknown [Zea mays]	2.41778e-29
CUFF.8360.1	443.376	224.02	1.97918	0.984903	0.041407	gi|413950992|gb|AFW83641.1|	hypothetical protein ZEAMMB73_560974 [Zea mays]	4.45034e-69
CUFF.15539.2	132.691	66.9672	1.98143	0.986544	0.0317844	gi|356550068|ref|XP_003543412.1|	PREDICTED: dnaJ homolog subfamily C member 8-like isoform 2 [Glycine max]	1.79246e-37
CUFF.39480.1	34.727	17.4333	1.99199	0.994212	0.0242867	gi|449450405|ref|XP_004142953.1|	PREDICTED: uncharacterized protein LOC101204130 [Cucumis sativus]	1.16485e-18
CUFF.42874.1	32.0195	16.0447	1.99564	0.996854	0.0364878	No hits found	No hits found	No hits found
CUFF.32184.1	38.3943	19.2159	1.99805	0.998592	0.0257499	No hits found	No hits found	No hits found
CUFF.32656.2	644.342	322.392	1.99863	0.999011	0.0440074	No hits found	No hits found	No hits found
CUFF.31201.1	45.6952	22.849	1.99988	0.999912	0.0312754	gi|302790169|ref|XP_002976852.1|	hypothetical protein SELMODRAFT_443360 [Selaginella moellendorffii] &gt;gi|300155330|gb|EFJ21962.1| hypothetical protein SELMODRAFT_443360 [Selaginella moellendorffii]	2.77072e-07
CUFF.34029.1	41.9669	20.9707	2.00122	1.00088	0.0411393	No hits found	No hits found	No hits found
CUFF.35871.1	24.3501	12.1651	2.00164	1.00118	0.0429335	No hits found	No hits found	No hits found
CUFF.23885.1	142.005	70.9199	2.00233	1.00168	0.0196703	gi|23477636|gb|AAN34791.1|	Grp94 [Xerophyta viscosa]	1.15745e-06
CUFF.13254.1	141.056	70.3827	2.00413	1.00298	0.0252825	gi|225453510|ref|XP_002277999.1|	PREDICTED: uncharacterized protein LOC100266783 [Vitis vinifera] &gt;gi|297734546|emb|CBI16597.3| unnamed protein product [Vitis vinifera]	3.1701e-09
CUFF.39805.1	176.462	88.0003	2.00524	1.00378	0.043658	gi|356501220|ref|XP_003519424.1|	PREDICTED: peptide-N4-(N-acetyl-beta-glucosaminyl)asparagine amidase A-like [Glycine max]	4.30773e-91
CUFF.22038.1	415.087	206.918	2.00605	1.00435	0.0278333	gi|357165819|ref|XP_003580504.1|	PREDICTED: probable plastid-lipid-associated protein 8, chloroplastic-like [Brachypodium distachyon]	2.00146e-32
CUFF.27666.1	22.4354	11.1581	2.01068	1.00769	0.0490635	gi|122912961|gb|ABM68041.1|	mannose-binding tuber lectin [Typhonium divaricatum]	6.61041e-35
CUFF.9715.1	143.744	71.3292	2.01522	1.01094	0.0399196	gi|449438098|ref|XP_004136827.1|	PREDICTED: uncharacterized protein LOC101207471 [Cucumis sativus]	3.58765e-30
CUFF.20.1	199.567	99.0026	2.01578	1.01133	0.023182	gi|242091944|ref|XP_002436462.1|	hypothetical protein SORBIDRAFT_10g003040 [Sorghum bicolor] &gt;gi|241914685|gb|EER87829.1| hypothetical protein SORBIDRAFT_10g003040 [Sorghum bicolor]	1.09933e-13
CUFF.33334.1	41.5157	20.5915	2.01616	1.01161	0.0332837	gi|326492954|dbj|BAJ90333.1|	predicted protein [Hordeum vulgare subsp. vulgare]	8.35108e-64
CUFF.39517.1	36.7016	18.196	2.01701	1.01222	0.0311284	gi|358009403|gb|AET99288.1|	anthocyanidin synthase [Oncidium Gower Ramsey]	6.62947e-35
CUFF.37640.1	46.9685	23.247	2.02041	1.01465	0.0281856	gi|255541168|ref|XP_002511648.1|	Nuc-1 negative regulatory protein preg, putative [Ricinus communis] &gt;gi|223548828|gb|EEF50317.1| Nuc-1 negative regulatory protein preg, putative [Ricinus communis]	2.08131e-43
CUFF.39452.1	266.395	131.819	2.02092	1.01501	0.0176004	gi|2935450|gb|AAC05126.1|	histone H2B [Malus x domestica]	7.25739e-52
CUFF.40719.1	43.7106	21.6123	2.02249	1.01613	0.0467608	gi|102139994|gb|ABF70129.1|	dynamin family protein [Musa balbisiana]	1.53008e-64
CUFF.25554.1	276.663	136.552	2.02606	1.01868	0.0141124	gi|449432763|ref|XP_004134168.1|	PREDICTED: peptide methionine sulfoxide reductase B5-like isoform 1 [Cucumis sativus] &gt;gi|449432765|ref|XP_004134169.1| PREDICTED: peptide methionine sulfoxide reductase B5-like isoform 2 [Cucumis sativus]	5.94825e-81
CUFF.13730.1	412.519	203.56	2.02652	1.01901	0.0140065	gi|157422232|gb|ABV55998.1|	gigantea1A, partial [Zea mays]	7.02766e-64
CUFF.19875.1	146.873	72.3801	2.02919	1.0209	0.0469556	gi|226528296|ref|NP_001140283.1|	uncharacterized protein LOC100272327 [Zea mays] &gt;gi|194698842|gb|ACF83505.1| unknown [Zea mays]	3.10046e-27
CUFF.31951.1	18.2224	8.96585	2.03242	1.0232	0.0470395	gi|147789492|emb|CAN76136.1|	hypothetical protein VITISV_034276 [Vitis vinifera]	7.9111e-22
CUFF.30834.1	243.173	119.528	2.03444	1.02463	0.0237635	gi|118485495|gb|ABK94602.1|	unknown [Populus trichocarpa]	1.84488e-12
CUFF.34.1	254.967	125.265	2.03542	1.02533	0.0156225	gi|356563246|ref|XP_003549875.1|	PREDICTED: subtilisin-like protease SDD1-like [Glycine max]	1.53524e-55
CUFF.41130.1	43.777	21.4062	2.04506	1.03214	0.0127443	gi|414872131|tpg|DAA50688.1|	TPA: hypothetical protein ZEAMMB73_997132, partial [Zea mays]	1.75013e-09
CUFF.15618.1	28.4477	13.9049	2.04588	1.03272	0.0461493	No hits found	No hits found	No hits found
CUFF.43521.1	155.923	75.9481	2.05302	1.03775	0.0124112	gi|356502557|ref|XP_003520085.1|	PREDICTED: uncharacterized protein LOC100790366 [Glycine max]	2.82582e-66
CUFF.6843.1	385.436	187.739	2.05304	1.03776	0.0139811	gi|3183989|emb|CAA06413.1|	P69E protein [Solanum lycopersicum]	4.13033e-26
CUFF.1745.1	14.2315	6.92096	2.05629	1.04004	0.0417812	gi|357483077|ref|XP_003611825.1|	L-ascorbate oxidase-like protein [Medicago truncatula] &gt;gi|355513160|gb|AES94783.1| L-ascorbate oxidase-like protein [Medicago truncatula]	1.48244e-156
CUFF.33638.1	16.4566	7.98677	2.06048	1.04298	0.0487906	gi|255576850|ref|XP_002529311.1|	DNA repair helicase rad5,16, putative [Ricinus communis] &gt;gi|223531235|gb|EEF33080.1| DNA repair helicase rad5,16, putative [Ricinus communis]	2.48969e-104
CUFF.7347.1	38.97	18.8512	2.06724	1.04771	0.025448	gi|297737120|emb|CBI26321.3|	unnamed protein product [Vitis vinifera]	5.82971e-154
CUFF.23083.1	77.4664	37.4519	2.06842	1.04853	0.027597	gi|357112892|ref|XP_003558239.1|	PREDICTED: uncharacterized protein C24B11.05-like [Brachypodium distachyon]	2.2055e-29
CUFF.4185.1	89.6662	43.3497	2.06844	1.04854	0.0141036	gi|449529228|ref|XP_004171603.1|	PREDICTED: alpha-aminoadipic semialdehyde synthase-like, partial [Cucumis sativus]	1.12074e-109
CUFF.2677.1	51.7908	25.0367	2.0686	1.04865	0.0469115	gi|357149480|ref|XP_003575126.1|	PREDICTED: beta-glucosidase 5-like isoform 1 [Brachypodium distachyon]	2.9176e-77
CUFF.12371.1	212.071	102.477	2.06945	1.04925	0.0196262	gi|311350542|gb|ADP92454.1|	GIGANTEA 1 [x Doritaenopsis hybrid cultivar]	0
CUFF.13316.1	8.59463	4.15307	2.06946	1.04926	0.0448781	gi|215704255|dbj|BAG93095.1|	unnamed protein product [Oryza sativa Japonica Group]	6.53245e-15
CUFF.4067.1	14.8275	7.13773	2.07734	1.05474	0.0260917	gi|224067818|ref|XP_002302548.1|	predicted protein [Populus trichocarpa] &gt;gi|222844274|gb|EEE81821.1| predicted protein [Populus trichocarpa]	8.55128e-118
CUFF.40434.1	23.4673	11.2832	2.07984	1.05648	0.0274706	gi|357124146|ref|XP_003563766.1|	PREDICTED: uncharacterized protein LOC100821286 [Brachypodium distachyon]	7.09375e-26
CUFF.12399.1	99.8959	48.0156	2.08049	1.05692	0.0196194	gi|255552085|ref|XP_002517087.1|	protein binding protein, putative [Ricinus communis] &gt;gi|223543722|gb|EEF45250.1| protein binding protein, putative [Ricinus communis]	5.77703e-17
CUFF.8744.1	517.734	248.751	2.08133	1.05751	0.0174142	gi|359490972|ref|XP_002279379.2|	PREDICTED: non-specific lipid-transfer protein 2-like [Vitis vinifera]	1.8229e-30
CUFF.37263.1	88.7181	42.5754	2.08379	1.05921	0.0378	gi|242066444|ref|XP_002454511.1|	hypothetical protein SORBIDRAFT_04g032460 [Sorghum bicolor] &gt;gi|241934342|gb|EES07487.1| hypothetical protein SORBIDRAFT_04g032460 [Sorghum bicolor]	9.67528e-06
CUFF.27252.1	66.8139	32.0621	2.08389	1.05928	0.0129905	gi|242059763|ref|XP_002459027.1|	hypothetical protein SORBIDRAFT_03g044740 [Sorghum bicolor] &gt;gi|241931002|gb|EES04147.1| hypothetical protein SORBIDRAFT_03g044740 [Sorghum bicolor]	8.26417e-17
CUFF.12081.1	108.638	52.0388	2.08763	1.06187	0.0394224	gi|255545512|ref|XP_002513816.1|	protein with unknown function [Ricinus communis] &gt;gi|223546902|gb|EEF48399.1| protein with unknown function [Ricinus communis]	1.26194e-13
CUFF.25059.1	206.373	98.6142	2.09273	1.06539	0.0118398	gi|302142313|emb|CBI19516.3|	unnamed protein product [Vitis vinifera]	1.04072e-14
CUFF.8137.1	1638.23	781.128	2.09726	1.06851	0.0283327	gi|357164319|ref|XP_003580017.1|	PREDICTED: DNA-directed RNA polymerases I, II, and III subunit RPABC1-like [Brachypodium distachyon]	3.98066e-08
CUFF.37992.1	28.1697	13.428	2.09783	1.0689	0.0317672	No hits found	No hits found	No hits found
CUFF.3494.1	42.2495	20.0571	2.10646	1.07482	0.0140132	gi|242076760|ref|XP_002448316.1|	hypothetical protein SORBIDRAFT_06g025110 [Sorghum bicolor] &gt;gi|241939499|gb|EES12644.1| hypothetical protein SORBIDRAFT_06g025110 [Sorghum bicolor]	2.04718e-86
CUFF.21225.1	644.077	305.313	2.10956	1.07694	0.0460323	No hits found	No hits found	No hits found
CUFF.11861.1	20.4617	9.69428	2.1107	1.07772	0.0295054	gi|255576850|ref|XP_002529311.1|	DNA repair helicase rad5,16, putative [Ricinus communis] &gt;gi|223531235|gb|EEF33080.1| DNA repair helicase rad5,16, putative [Ricinus communis]	1.21809e-102
CUFF.28367.1	46.0468	21.8071	2.11155	1.0783	0.0295376	gi|326486289|gb|ADZ76153.1|	OMT4 [Vanilla planifolia]	6.01442e-51
CUFF.42736.1	237.089	111.693	2.12268	1.08589	0.0163869	No hits found	No hits found	No hits found
CUFF.2413.1	971.448	456.985	2.12578	1.08799	0.0437482	gi|147856445|emb|CAN78645.1|	hypothetical protein VITISV_035473 [Vitis vinifera]	1.9818e-34
CUFF.23580.1	17.9852	8.44877	2.12874	1.09	0.0152185	No hits found	No hits found	No hits found
CUFF.9439.1	37.0639	17.3988	2.13026	1.09103	0.014243	gi|359475276|ref|XP_003631631.1|	PREDICTED: phosphatidylinositol 4-kinase alpha-like isoform 1 [Vitis vinifera]	1.61527e-46
CUFF.28064.1	116.336	54.5711	2.13182	1.09209	0.0183115	No hits found	No hits found	No hits found
CUFF.35434.1	75.9464	35.5207	2.13809	1.09632	0.0117	gi|224107861|ref|XP_002314630.1|	predicted protein [Populus trichocarpa] &gt;gi|222863670|gb|EEF00801.1| predicted protein [Populus trichocarpa]	1.78045e-61
CUFF.26672.1	100.238	46.7537	2.14396	1.10028	0.0419698	gi|30103012|gb|AAP21425.1|	putative translation elongation factor P [Oryza sativa Japonica Group]	4.89486e-08
CUFF.41961.1	28.1009	13.0907	2.14663	1.10207	0.0182259	No hits found	No hits found	No hits found
CUFF.35995.1	479.147	222.896	2.14964	1.1041	0.0144703	gi|449461413|ref|XP_004148436.1|	PREDICTED: upstream activation factor subunit UAF30-like [Cucumis sativus]	7.83959e-22
CUFF.16778.1	24.1265	11.2182	2.15066	1.10478	0.0458706	gi|226532738|ref|NP_001152178.1|	ribonuclease P [Zea mays] &gt;gi|195653597|gb|ACG46266.1| ribonuclease P [Zea mays]	3.607e-30
CUFF.19719.1	8.72748	4.05415	2.15273	1.10617	0.0402503	gi|357123707|ref|XP_003563549.1|	PREDICTED: F-box/kelch-repeat protein SKIP25-like [Brachypodium distachyon]	1.16595e-36
CUFF.36998.1	10.4582	4.8325	2.16414	1.11379	0.0247379	gi|224122570|ref|XP_002330514.1|	predicted protein [Populus trichocarpa] &gt;gi|222872448|gb|EEF09579.1| predicted protein [Populus trichocarpa]	7.55057e-63
CUFF.40067.1	122.067	56.334	2.16684	1.1156	0.0117443	gi|449499520|ref|XP_004160838.1|	PREDICTED: cation transport regulator-like protein 2-like [Cucumis sativus]	8.72502e-13
CUFF.12666.1	518.244	238.089	2.17668	1.12213	0.0174248	gi|356502557|ref|XP_003520085.1|	PREDICTED: uncharacterized protein LOC100790366 [Glycine max]	1.30885e-32
CUFF.14.1	91.3519	41.9277	2.1788	1.12353	0.0216137	gi|326520854|dbj|BAJ92790.1|	predicted protein [Hordeum vulgare subsp. vulgare] &gt;gi|326532558|dbj|BAK05208.1| predicted protein [Hordeum vulgare subsp. vulgare]	1.3512e-27
CUFF.11652.1	284.712	130.578	2.1804	1.12459	0.0308941	No hits found	No hits found	No hits found
CUFF.2763.1	1155.22	529.315	2.18248	1.12597	0.0360769	gi|356538913|ref|XP_003537945.1|	PREDICTED: beta-glucosidase 24-like isoform 2 [Glycine max]	2.97016e-55
CUFF.19028.1	11.2292	5.12267	2.19206	1.13229	0.0225782	No hits found	No hits found	No hits found
CUFF.38770.1	36.4821	16.6409	2.19232	1.13246	0.0464825	No hits found	No hits found	No hits found
CUFF.4958.1	24.7975	11.3042	2.19365	1.13334	0.0406398	gi|225451521|ref|XP_002272852.1|	PREDICTED: glutaredoxin-C1 [Vitis vinifera]	3.29022e-54
CUFF.3069.1	38.186	17.2948	2.20795	1.14271	0.00874227	gi|255552069|ref|XP_002517079.1|	calmodulin binding protein, putative [Ricinus communis] &gt;gi|223543714|gb|EEF45242.1| calmodulin binding protein, putative [Ricinus communis]	4.89298e-102
CUFF.21443.1	210.863	95.3477	2.21152	1.14504	0.00647373	gi|255537197|ref|XP_002509665.1|	Xylem serine proteinase 1 precursor, putative [Ricinus communis] &gt;gi|223549564|gb|EEF51052.1| Xylem serine proteinase 1 precursor, putative [Ricinus communis]	1.99453e-18
CUFF.19802.1	27.5294	12.4166	2.21714	1.1487	0.0256833	No hits found	No hits found	No hits found
CUFF.14866.1	40.8108	18.3944	2.21865	1.14968	0.0255576	gi|414886595|tpg|DAA62609.1|	TPA: hypothetical protein ZEAMMB73_290604 [Zea mays]	1.51526e-11
CUFF.6445.1	31.0749	13.9614	2.22577	1.15431	0.0127673	gi|304651492|gb|ADM47610.1|	heat shock transcription factor A2 [Lilium longiflorum]	7.83252e-50
CUFF.31674.1	1329140	595504	2.23196	1.15831	0.0243836	gi|197308360|gb|ACH60531.1|	glycine-rich RNA-binding protein [Pseudotsuga menziesii]	4.25143e-07
CUFF.33335.1	69.2118	30.998	2.23278	1.15884	0.0188057	gi|224123248|ref|XP_002330269.1|	2-oxoglutarate-dependent dioxygenase [Populus trichocarpa] &gt;gi|222871304|gb|EEF08435.1| 2-oxoglutarate-dependent dioxygenase [Populus trichocarpa]	6.87936e-104
CUFF.30469.1	143.278	64.1017	2.23517	1.16038	0.00919426	gi|224112227|ref|XP_002316125.1|	predicted protein [Populus trichocarpa] &gt;gi|222865165|gb|EEF02296.1| predicted protein [Populus trichocarpa]	8.19708e-13
CUFF.43086.1	29.0259	12.9664	2.23855	1.16256	0.0289095	gi|224060076|ref|XP_002300037.1|	predicted protein [Populus trichocarpa] &gt;gi|222847295|gb|EEE84842.1| predicted protein [Populus trichocarpa]	8.31813e-67
CUFF.39807.1	86.8856	38.8097	2.23876	1.1627	0.00690737	gi|218196746|gb|EEC79173.1|	hypothetical protein OsI_19859 [Oryza sativa Indica Group]	9.7756e-29
CUFF.38335.1	38.8363	17.276	2.24799	1.16864	0.0243177	No hits found	No hits found	No hits found
CUFF.34582.1	15.6098	6.92858	2.25296	1.17182	0.0341338	gi|198250343|gb|ACH85188.1|	main allergen 15 kDa oleosin [Sesamum indicum]	2.5404e-27
CUFF.15081.1	230.306	102.114	2.25538	1.17337	0.00658355	No hits found	No hits found	No hits found
CUFF.3567.1	15.2987	6.78093	2.25614	1.17385	0.0349412	No hits found	No hits found	No hits found
CUFF.23701.1	33.7145	14.7777	2.28144	1.18995	0.0409289	gi|13194672|gb|AAK15501.1|AF325719_1	calmodulin-like protein [Cenchrus ciliaris]	1.09613e-26
CUFF.38696.3	44.0351	19.2641	2.28586	1.19274	0.0499737	gi|357150684|ref|XP_003575542.1|	PREDICTED: uncharacterized protein LOC100842365 [Brachypodium distachyon]	2.9545e-08
CUFF.5245.1	23.4859	10.2195	2.29815	1.20047	0.0413573	gi|357519651|ref|XP_003630114.1|	GTP-binding protein, putative [Medicago truncatula] &gt;gi|355524136|gb|AET04590.1| GTP-binding protein, putative [Medicago truncatula]	5.94363e-83
CUFF.21084.2	48.2316	20.9851	2.29837	1.20061	0.0475677	gi|125562762|gb|EAZ08142.1|	hypothetical protein OsI_30406 [Oryza sativa Indica Group]	0
CUFF.950.1	16.2775	7.05551	2.30706	1.20606	0.0372405	gi|225462990|ref|XP_002264232.1|	PREDICTED: WD repeat-containing protein 76-like [Vitis vinifera]	6.30796e-27
CUFF.15223.1	57.9217	24.9983	2.31703	1.21227	0.0161678	gi|357140568|ref|XP_003571837.1|	PREDICTED: LOW QUALITY PROTEIN: midasin-like [Brachypodium distachyon]	5.52542e-33
CUFF.1653.2	15.609	6.73479	2.31767	1.21267	0.0459958	gi|359475176|ref|XP_003631610.1|	PREDICTED: uncharacterized protein LOC100852464 [Vitis vinifera]	9.99988e-97
CUFF.21156.1	30.0796	12.9554	2.32178	1.21523	0.0181766	No hits found	No hits found	No hits found
CUFF.10897.1	245.559	105.572	2.32599	1.21784	0.00676074	gi|242055455|ref|XP_002456873.1|	hypothetical protein SORBIDRAFT_03g044330 [Sorghum bicolor] &gt;gi|241928848|gb|EES01993.1| hypothetical protein SORBIDRAFT_03g044330 [Sorghum bicolor]	1.39953e-09
CUFF.22690.1	1386.59	593.097	2.33788	1.2252	0.0104897	gi|255560331|ref|XP_002521182.1|	amino acid binding protein, putative [Ricinus communis] &gt;gi|223539629|gb|EEF41213.1| amino acid binding protein, putative [Ricinus communis]	1.17158e-20
CUFF.5135.1	27.9093	11.9365	2.33815	1.22537	0.00956836	gi|194699914|gb|ACF84041.1|	unknown [Zea mays]	2.67988e-16
CUFF.2664.1	30.6981	13.1217	2.33949	1.22619	0.00924678	gi|357477055|ref|XP_003608813.1|	hypothetical protein MTR_4g103250 [Medicago truncatula] &gt;gi|355509868|gb|AES91010.1| hypothetical protein MTR_4g103250 [Medicago truncatula] &gt;gi|388512361|gb|AFK44242.1| unknown [Medicago truncatula]	2.06737e-23
CUFF.3634.1	303.313	129.603	2.34032	1.22671	0.0150538	gi|225448751|ref|XP_002281489.1|	PREDICTED: uncharacterized protein LOC100255322 [Vitis vinifera] &gt;gi|297736455|emb|CBI25326.3| unnamed protein product [Vitis vinifera]	2.92701e-26
CUFF.23738.1	20.1858	8.62222	2.34114	1.22721	0.0439201	gi|224115694|ref|XP_002332119.1|	predicted protein [Populus trichocarpa] &gt;gi|118488228|gb|ABK95933.1| unknown [Populus trichocarpa] &gt;gi|222874939|gb|EEF12070.1| predicted protein [Populus trichocarpa]	4.10992e-46
CUFF.24662.1	7.95058	3.39519	2.34172	1.22757	0.0234563	gi|357455683|ref|XP_003598122.1|	S-locus-specific glycoprotein S6 [Medicago truncatula] &gt;gi|355487170|gb|AES68373.1| S-locus-specific glycoprotein S6 [Medicago truncatula]	2.24411e-74
CUFF.2761.1	4999.59	2132.54	2.34443	1.22924	0.0334575	gi|388495846|gb|AFK35989.1|	unknown [Lotus japonicus]	3.94932e-33
CUFF.19600.1	503.738	214.575	2.34761	1.23119	0.00868635	gi|449518966|ref|XP_004166506.1|	PREDICTED: uncharacterized protein C24B11.05-like [Cucumis sativus]	3.30008e-72
CUFF.23299.1	34.8574	14.7167	2.36856	1.24401	0.0447717	gi|449531683|ref|XP_004172815.1|	PREDICTED: agamous-like MADS-box protein AGL8-like [Cucumis sativus]	3.2718e-34
CUFF.2791.1	16.0197	6.74099	2.37646	1.24881	0.0442601	gi|296082276|emb|CBI21281.3|	unnamed protein product [Vitis vinifera]	1.23143e-49
CUFF.21635.1	134.301	56.3081	2.38511	1.25406	0.0146447	gi|242060073|ref|XP_002459182.1|	hypothetical protein SORBIDRAFT_03g047460 [Sorghum bicolor] &gt;gi|241931157|gb|EES04302.1| hypothetical protein SORBIDRAFT_03g047460 [Sorghum bicolor]	2.42627e-19
CUFF.28925.1	84.1953	35.2798	2.3865	1.2549	0.029918	No hits found	No hits found	No hits found
CUFF.36304.1	17.2403	7.21505	2.38949	1.2567	0.0479142	gi|225434090|ref|XP_002273695.1|	PREDICTED: uncharacterized protein LOC100252686 [Vitis vinifera]	1.3938e-47
CUFF.25297.1	27.7146	11.5893	2.3914	1.25785	0.0380781	gi|359484691|ref|XP_003633146.1|	PREDICTED: uncharacterized protein LOC100852953 [Vitis vinifera]	1.6768e-42
CUFF.34038.1	630.252	262.967	2.3967	1.26105	0.00314995	gi|339782125|gb|AEK07904.1|	putative constitutive photomorphogenesis and dwarfism protein [Elaeis guineensis]	1.45445e-54
CUFF.37186.1	85.5242	35.6832	2.39676	1.26109	0.00622815	gi|110740535|dbj|BAE98373.1|	hypothetical protein [Arabidopsis thaliana]	2.57922e-26
CUFF.10682.1	45.2685	18.8729	2.3986	1.26219	0.00284733	gi|297608898|ref|NP_001062363.2|	Os08g0536300 [Oryza sativa Japonica Group] &gt;gi|38175538|dbj|BAD01231.1| zinc-finger protein C60910-like [Oryza sativa Japonica Group] &gt;gi|45736091|dbj|BAD13116.1| zinc-finger protein C60910-like [Oryza sativa Japonica Group] &gt;gi|255678605|dbj|BAF24277.2| Os08g0536300 [Oryza sativa Japonica ...	9.89042e-49
CUFF.4663.1	70.8302	29.527	2.39883	1.26233	0.00364677	gi|255569926|ref|XP_002525926.1|	conserved hypothetical protein [Ricinus communis] &gt;gi|223534755|gb|EEF36446.1| conserved hypothetical protein [Ricinus communis]	6.33157e-25
CUFF.11415.1	16150.6	6727.05	2.40084	1.26354	0.00312345	gi|311350542|gb|ADP92454.1|	GIGANTEA 1 [x Doritaenopsis hybrid cultivar]	1.34214e-27
CUFF.36181.1	89.3867	37.1568	2.40566	1.26643	0.016418	gi|311350542|gb|ADP92454.1|	GIGANTEA 1 [x Doritaenopsis hybrid cultivar]	1.46851e-07
CUFF.17174.1	55.9027	23.2253	2.40697	1.26722	0.0195184	gi|414590365|tpg|DAA40936.1|	TPA: hypothetical protein ZEAMMB73_921847, partial [Zea mays]	2.04543e-11
CUFF.35684.1	15.4961	6.43557	2.40788	1.26777	0.0133151	gi|242064130|ref|XP_002453354.1|	hypothetical protein SORBIDRAFT_04g004390 [Sorghum bicolor] &gt;gi|241933185|gb|EES06330.1| hypothetical protein SORBIDRAFT_04g004390 [Sorghum bicolor]	1.20561e-132
CUFF.26219.1	173.946	72.1943	2.40941	1.26868	0.0169293	No hits found	No hits found	No hits found
CUFF.3906.1	17.1343	7.0919	2.41604	1.27264	0.0497727	gi|298204760|emb|CBI25258.3|	unnamed protein product [Vitis vinifera]	8.64513e-12
CUFF.26144.1	65.3322	26.9471	2.42446	1.27766	0.0349837	gi|297740080|emb|CBI30262.3|	unnamed protein product [Vitis vinifera]	2.54489e-25
CUFF.36606.1	14.5038	5.97968	2.42551	1.27829	0.0225592	gi|147778498|emb|CAN67205.1|	hypothetical protein VITISV_037214 [Vitis vinifera]	2.46414e-55
CUFF.23874.1	3270.96	1346.55	2.42914	1.28045	0.0195538	gi|326532498|dbj|BAK05178.1|	predicted protein [Hordeum vulgare subsp. vulgare]	2.01117e-10
CUFF.12903.1	7678.74	3151.43	2.43659	1.28486	0.0289808	gi|224133084|ref|XP_002327957.1|	predicted protein [Populus trichocarpa] &gt;gi|222837366|gb|EEE75745.1| predicted protein [Populus trichocarpa]	3.6321e-26
CUFF.29510.1	27.2027	11.1584	2.43787	1.28562	0.0227772	No hits found	No hits found	No hits found
CUFF.39461.1	14.4668	5.93003	2.43958	1.28663	0.010931	gi|326487492|dbj|BAJ89730.1|	predicted protein [Hordeum vulgare subsp. vulgare]	3.32805e-87
CUFF.16906.1	13.209	5.41117	2.44106	1.28751	0.0417289	No hits found	No hits found	No hits found
CUFF.24726.1	37.3177	15.2414	2.44844	1.29186	0.0067592	gi|125537117|gb|EAY83605.1|	hypothetical protein OsI_38827 [Oryza sativa Indica Group]	2.03807e-13
CUFF.34678.1	5.83436	2.38106	2.45032	1.29297	0.0462343	No hits found	No hits found	No hits found
CUFF.24648.1	695.303	283.568	2.45198	1.29395	0.00191905	gi|356528556|ref|XP_003532867.1|	PREDICTED: beta-glucosidase 13-like [Glycine max]	2.52542e-16
CUFF.14070.1	7.65143	3.10452	2.46461	1.30136	0.0268751	gi|255539625|ref|XP_002510877.1|	serine-threonine protein kinase, plant-type, putative [Ricinus communis] &gt;gi|223549992|gb|EEF51479.1| serine-threonine protein kinase, plant-type, putative [Ricinus communis]	5.0298e-157
CUFF.33329.1	31.1148	12.597	2.47002	1.30452	0.0397148	No hits found	No hits found	No hits found
CUFF.13852.1	27.029	10.9386	2.47097	1.30508	0.0210274	gi|242040061|ref|XP_002467425.1|	hypothetical protein SORBIDRAFT_01g027880 [Sorghum bicolor] &gt;gi|241921279|gb|EER94423.1| hypothetical protein SORBIDRAFT_01g027880 [Sorghum bicolor]	2.22972e-76
CUFF.21948.1	17.0545	6.90088	2.47135	1.3053	0.0434837	gi|87241473|gb|ABD33331.1|	BIG ; ubiquitin-protein ligase/ zinc ion binding, related [Medicago truncatula]	1.73921e-07
CUFF.20004.1	16.1451	6.52563	2.47411	1.30691	0.0494725	gi|357167664|ref|XP_003581273.1|	PREDICTED: uncharacterized protein LOC100830081 [Brachypodium distachyon]	3.47605e-17
CUFF.35265.1	11.7716	4.74896	2.47877	1.30963	0.0230302	No hits found	No hits found	No hits found
CUFF.11302.1	17.4627	7.00809	2.49179	1.31718	0.0195606	gi|224119448|ref|XP_002331232.1|	predicted protein [Populus trichocarpa] &gt;gi|222873418|gb|EEF10549.1| predicted protein [Populus trichocarpa]	1.59965e-139
CUFF.38523.1	4530.34	1817.28	2.49292	1.31784	0.0231482	gi|449458840|ref|XP_004147154.1|	PREDICTED: kinesin-like protein KIF11-like [Cucumis sativus]	1.0178e-21
CUFF.8933.1	75.0861	30.0736	2.49674	1.32005	0.00249572	gi|326518240|dbj|BAK07372.1|	predicted protein [Hordeum vulgare subsp. vulgare]	4.87438e-88
CUFF.29219.2	38.0418	15.1983	2.50303	1.32368	0.0265731	gi|326486289|gb|ADZ76153.1|	OMT4 [Vanilla planifolia]	2.04395e-44
CUFF.38336.1	1863.31	740.756	2.51542	1.3308	0.00588928	gi|224122570|ref|XP_002330514.1|	predicted protein [Populus trichocarpa] &gt;gi|222872448|gb|EEF09579.1| predicted protein [Populus trichocarpa]	1.12708e-32
CUFF.485.1	55.4425	22.0064	2.51938	1.33307	0.0192018	No hits found	No hits found	No hits found
CUFF.39190.1	31.7791	12.6058	2.52099	1.33399	0.0384677	gi|359494663|ref|XP_002265556.2|	PREDICTED: E3 ubiquitin-protein ligase RGLG2-like [Vitis vinifera]	3.01719e-124
CUFF.16267.1	39.849	15.7731	2.52639	1.33708	0.0363093	gi|225449529|ref|XP_002283647.1|	PREDICTED: glucan endo-1,3-beta-glucosidase isoform 1 [Vitis vinifera]	6.17874e-157
CUFF.30848.1	15.2045	6.01441	2.52801	1.338	0.0276089	gi|147780900|emb|CAN61717.1|	hypothetical protein VITISV_011742 [Vitis vinifera]	4.77764e-100
CUFF.25722.1	30.8087	12.1662	2.53232	1.34046	0.0141813	gi|413923519|gb|AFW63451.1|	putative ubiquitin carboxyl-terminal hydrolase superfamily protein [Zea mays]	9.00133e-111
CUFF.23155.1	34.2657	13.5187	2.53469	1.34181	0.0266247	No hits found	No hits found	No hits found
CUFF.2211.1	10.8457	4.27807	2.53519	1.34209	0.0185902	gi|357122490|ref|XP_003562948.1|	PREDICTED: transcription factor ABORTED MICROSPORES-like [Brachypodium distachyon]	2.14841e-47
CUFF.39955.1	26.9215	10.6042	2.53876	1.34412	0.0200646	gi|225452332|ref|XP_002273651.1|	PREDICTED: uncharacterized protein LOC100262706 [Vitis vinifera] &gt;gi|296087605|emb|CBI34861.3| unnamed protein product [Vitis vinifera]	9.73344e-13
CUFF.9489.1	6.51397	2.56483	2.53973	1.34467	0.0254899	gi|224096506|ref|XP_002310637.1|	predicted protein [Populus trichocarpa] &gt;gi|222853540|gb|EEE91087.1| predicted protein [Populus trichocarpa]	1.07037e-46
CUFF.22967.1	20.8983	8.21177	2.54492	1.34762	0.032548	No hits found	No hits found	No hits found
CUFF.35170.1	15.3353	6.02237	2.54639	1.34845	0.00713919	No hits found	No hits found	No hits found
CUFF.29283.2	78.5511	30.8387	2.54716	1.34889	0.0427634	gi|413946736|gb|AFW79385.1|	putative protein kinase superfamily protein [Zea mays]	2.56902e-57
CUFF.6255.2	35.1041	13.7757	2.54826	1.34951	0.0443548	gi|8979945|gb|AAF82259.1|AC008051_10	Identical to gene ZW10 from Arabidopsis thaliana gb|AB028195 and is a member of the Phosphoglycerate mutase PF|00300 family [Arabidopsis thaliana]	1.29133e-27
CUFF.31841.1	66.7726	26.1792	2.5506	1.35084	0.0263812	gi|25044839|gb|AAM28293.1|	class-1 LMW heat shock protein [Ananas comosus]	9.09801e-20
CUFF.22411.1	18.7484	7.34873	2.55124	1.3512	0.03209	No hits found	No hits found	No hits found
CUFF.35516.1	23.9504	9.38474	2.55206	1.35166	0.0231451	gi|147770515|emb|CAN75681.1|	hypothetical protein VITISV_038954 [Vitis vinifera]	1.32097e-36
CUFF.4584.1	17429.8	6827.12	2.55302	1.35221	0.00320648	No hits found	No hits found	No hits found
CUFF.2985.1	14.3013	5.59951	2.55403	1.35277	0.0284424	gi|115450591|ref|NP_001048896.1|	Os03g0136700 [Oryza sativa Japonica Group] &gt;gi|113547367|dbj|BAF10810.1| Os03g0136700 [Oryza sativa Japonica Group]	6.13625e-31
CUFF.22228.1	26.6332	10.4144	2.55734	1.35465	0.0313776	No hits found	No hits found	No hits found
CUFF.31972.1	2598.03	1014.92	2.55984	1.35605	0.0282667	No hits found	No hits found	No hits found
CUFF.15425.1	11.9207	4.65438	2.56118	1.35681	0.0249769	gi|413925486|gb|AFW65418.1|	hypothetical protein ZEAMMB73_370543 [Zea mays]	3.94468e-100
CUFF.7399.1	26509.5	10345.4	2.56244	1.35752	0.00928841	No hits found	No hits found	No hits found
CUFF.15410.1	2.99778	1.16646	2.56998	1.36176	0.0414048	gi|1669603|dbj|BAA13689.1|	AR411 [Arabidopsis thaliana]	2.085e-10
CUFF.39354.1	1151.76	447.749	2.57233	1.36308	0.00588077	No hits found	No hits found	No hits found
CUFF.10033.1	9.62802	3.73958	2.57463	1.36436	0.0399174	gi|297817184|ref|XP_002876475.1|	60S ribosomal protein L11 [Arabidopsis lyrata subsp. lyrata] &gt;gi|297322313|gb|EFH52734.1| 60S ribosomal protein L11 [Arabidopsis lyrata subsp. lyrata]	1.31472e-36
CUFF.38759.1	8.36528	3.23932	2.58242	1.36872	0.0304632	gi|414873206|tpg|DAA51763.1|	TPA: hypothetical protein ZEAMMB73_865469 [Zea mays]	6.20427e-19
CUFF.16661.1	1691.04	649.806	2.60238	1.37983	0.0438798	No hits found	No hits found	No hits found
CUFF.37168.1	13.3507	5.08819	2.62386	1.39169	0.0277641	gi|115473985|ref|NP_001060591.1|	Os07g0670000 [Oryza sativa Japonica Group] &gt;gi|22831115|dbj|BAC15976.1| selenium-binding protein-like protein [Oryza sativa Japonica Group] &gt;gi|50510078|dbj|BAD30730.1| selenium-binding protein-like protein [Oryza sativa Japonica Group] &gt;gi|113612127|dbj|BAF22505.1| Os07g0670000 [Oryza sati...	1.37843e-80
CUFF.19827.1	18.6041	7.08615	2.62542	1.39255	0.0142861	gi|15228456|ref|NP_186958.1|	2-alkenal reductase [Arabidopsis thaliana] &gt;gi|6714428|gb|AAF26116.1|AC012328_19 putative NADP-dependent oxidoreductase [Arabidopsis thaliana] &gt;gi|332640378|gb|AEE73899.1| 2-alkenal reductase [Arabidopsis thaliana]	3.52681e-68
CUFF.13329.1	8.61465	3.27747	2.62845	1.39421	0.0267862	gi|218201104|gb|EEC83531.1|	hypothetical protein OsI_29139 [Oryza sativa Indica Group]	3.48037e-116
CUFF.40498.1	1146.66	435.865	2.63077	1.39548	0.0407679	No hits found	No hits found	No hits found
CUFF.35858.1	22.5591	8.52076	2.64755	1.40466	0.00433755	gi|242096912|ref|XP_002438946.1|	hypothetical protein SORBIDRAFT_10g028760 [Sorghum bicolor] &gt;gi|241917169|gb|EER90313.1| hypothetical protein SORBIDRAFT_10g028760 [Sorghum bicolor]	5.50252e-71
CUFF.34315.1	43.3004	16.3373	2.6504	1.40621	0.0460845	No hits found	No hits found	No hits found
CUFF.30371.1	14.9437	5.61968	2.65917	1.41098	0.00692635	gi|145347216|ref|XP_001418070.1|	predicted protein [Ostreococcus lucimarinus CCE9901] &gt;gi|145352333|ref|XP_001420504.1| predicted protein [Ostreococcus lucimarinus CCE9901] &gt;gi|144578298|gb|ABO96363.1| predicted protein [Ostreococcus lucimarinus CCE9901] &gt;gi|144580738|gb|ABO98797.1| predicted protein [Ostreococcus lucimari...	3.207e-66
CUFF.42542.1	3.22983	1.21327	2.66209	1.41256	0.0283898	No hits found	No hits found	No hits found
CUFF.23326.1	28.4165	10.6728	2.66252	1.41279	0.0244398	No hits found	No hits found	No hits found
CUFF.8692.1	2758.41	1034.52	2.66637	1.41488	0.0155912	gi|218189638|gb|EEC72065.1|	hypothetical protein OsI_04995 [Oryza sativa Indica Group]	7.4649e-07
CUFF.19451.1	27.4234	10.2501	2.67543	1.41977	0.017707	No hits found	No hits found	No hits found
CUFF.20733.1	66.2221	24.7217	2.6787	1.42153	0.0351984	gi|255581603|ref|XP_002531606.1|	myo inositol monophosphatase, putative [Ricinus communis] &gt;gi|223528773|gb|EEF30781.1| myo inositol monophosphatase, putative [Ricinus communis]	7.61088e-12
CUFF.29296.1	21.3766	7.97384	2.68084	1.42269	0.0492854	No hits found	No hits found	No hits found
CUFF.41465.1	18.1705	6.76316	2.68669	1.42583	0.0041127	No hits found	No hits found	No hits found
CUFF.13119.1	421.475	155.688	2.70718	1.43679	0.00231597	gi|356523521|ref|XP_003530386.1|	PREDICTED: potassium channel KAT1-like [Glycine max]	4.92916e-48
CUFF.12938.1	14.1543	5.22408	2.70943	1.43799	0.0135914	gi|224132994|ref|XP_002327931.1|	predicted protein [Populus trichocarpa] &gt;gi|222837340|gb|EEE75719.1| predicted protein [Populus trichocarpa]	5.47961e-55
CUFF.41599.1	11.1192	4.09715	2.71389	1.44036	0.0189298	gi|226492985|ref|NP_001145609.1|	hypothetical protein [Zea mays] &gt;gi|195658767|gb|ACG48851.1| hypothetical protein [Zea mays] &gt;gi|414885711|tpg|DAA61725.1| TPA: hypothetical protein ZEAMMB73_874970 [Zea mays]	5.2141e-22
CUFF.36152.1	63.0782	23.1937	2.71963	1.44341	0.0163959	gi|225435981|ref|XP_002271894.1|	PREDICTED: CBL-interacting serine/threonine-protein kinase 3 [Vitis vinifera] &gt;gi|229609837|gb|ACQ83534.1| CBL-interacting protein kinase 18 [Vitis vinifera] &gt;gi|296083952|emb|CBI24340.3| unnamed protein product [Vitis vinifera]	4.64378e-34
CUFF.37408.1	470.589	172.461	2.72867	1.4482	0.0481656	gi|413949001|gb|AFW81650.1|	hypothetical protein ZEAMMB73_703969 [Zea mays]	2.19199e-32
CUFF.23785.1	11.0763	4.04113	2.74089	1.45465	0.032641	No hits found	No hits found	No hits found
CUFF.10428.1	7.32992	2.66516	2.75027	1.45958	0.015469	gi|255551442|ref|XP_002516767.1|	Gamma-glutamyl-gamma-aminobutyrate hydrolase, putative [Ricinus communis] &gt;gi|223544140|gb|EEF45665.1| Gamma-glutamyl-gamma-aminobutyrate hydrolase, putative [Ricinus communis]	6.55748e-154
CUFF.7677.1	9.26396	3.36371	2.75409	1.46158	0.0470958	No hits found	No hits found	No hits found
CUFF.2436.1	33.8875	12.2048	2.77657	1.4733	0.000774303	gi|255536871|ref|XP_002509502.1|	conserved hypothetical protein [Ricinus communis] &gt;gi|223549401|gb|EEF50889.1| conserved hypothetical protein [Ricinus communis]	0
CUFF.9334.1	21.3525	7.68245	2.77939	1.47477	0.0330187	gi|296088348|emb|CBI36793.3|	unnamed protein product [Vitis vinifera]	1.21273e-63
CUFF.14571.1	83.3185	29.9502	2.7819	1.47607	0.0290134	No hits found	No hits found	No hits found
CUFF.114.1	18.9721	6.81033	2.78578	1.47808	0.0146333	gi|115482762|ref|NP_001064974.1|	Os10g0499400 [Oryza sativa Japonica Group] &gt;gi|113639583|dbj|BAF26888.1| Os10g0499400, partial [Oryza sativa Japonica Group]	3.58277e-35
CUFF.24962.1	335.447	119.654	2.80348	1.48722	0.0119054	gi|351726786|ref|NP_001238162.1|	uncharacterized protein LOC100306394 [Glycine max] &gt;gi|255628397|gb|ACU14543.1| unknown [Glycine max]	2.26716e-31
CUFF.28179.1	9.48313	3.37652	2.80855	1.48983	0.023909	gi|125552911|gb|EAY98620.1|	hypothetical protein OsI_20545 [Oryza sativa Indica Group]	4.71829e-55
CUFF.43252.1	19.2	6.80826	2.8201	1.49575	0.0206544	gi|15234471|ref|NP_192392.1|	peptide methionine sulfoxide reductase B5 [Arabidopsis thaliana] &gt;gi|75216468|sp|Q9ZS91.1|MSRB5_ARATH RecName: Full=Peptide methionine sulfoxide reductase B5; Short=AtMSRB5; AltName: Full=Peptide-methionine (R)-S-oxide reductase &gt;gi|4115934|gb|AAD03444.1| contains similarity to Methanobacteriu...	2.7168e-37
CUFF.17987.1	32.9029	11.6623	2.8213	1.49636	0.0193545	gi|125585296|gb|EAZ25960.1|	hypothetical protein OsJ_09815 [Oryza sativa Japonica Group]	4.13062e-80
CUFF.1757.1	2.66504	0.944359	2.82206	1.49675	0.0219121	No hits found	No hits found	No hits found
CUFF.1553.1	25.3715	8.9655	2.8299	1.50075	0.00752669	gi|356498829|ref|XP_003518251.1|	PREDICTED: transcription factor bHLH145-like [Glycine max]	1.59822e-16
CUFF.2919.1	61.9735	21.8395	2.83768	1.50471	0.00778552	No hits found	No hits found	No hits found
CUFF.19459.1	3676.36	1294.64	2.83968	1.50573	0.0270016	No hits found	No hits found	No hits found
CUFF.11550.1	531.805	187.138	2.84178	1.50679	0.0238713	gi|224059626|ref|XP_002299940.1|	predicted protein [Populus trichocarpa] &gt;gi|222847198|gb|EEE84745.1| predicted protein [Populus trichocarpa]	2.49405e-18
CUFF.6649.1	14.8879	5.23605	2.84335	1.50759	0.00304034	gi|295913424|gb|ADG57964.1|	transcription factor [Lycoris longituba]	8.2443e-24
CUFF.14956.1	6.74031	2.36282	2.85265	1.51231	0.039475	gi|225458920|ref|XP_002285490.1|	PREDICTED: uncharacterized protein LOC100259164 [Vitis vinifera]	1.57991e-74
CUFF.22471.1	13.3472	4.66625	2.86037	1.5162	0.0466789	gi|399931822|gb|AFP57456.1|	truncated heat shock factor A2 [Arabidopsis thaliana]	4.2085e-11
CUFF.23403.2	14.4747	5.05034	2.86608	1.51908	0.0123122	gi|449458592|ref|XP_004147031.1|	PREDICTED: uncharacterized protein LOC101216743 [Cucumis sativus]	9.39336e-111
CUFF.19839.1	37.8134	13.1833	2.86828	1.52019	0.00459225	gi|15222675|ref|NP_175919.1|	uncharacterized protein [Arabidopsis thaliana] &gt;gi|12323182|gb|AAG51578.1|AC027034_24 unknown protein; 75526-74624 [Arabidopsis thaliana] &gt;gi|49617741|gb|AAT67566.1| hypothetical protein At1G55230 [Arabidopsis thaliana] &gt;gi|60547647|gb|AAX23787.1| hypothetical protein At1g55230 [Arabidopsis...	7.17803e-55
CUFF.25169.1	21.2895	7.42086	2.86887	1.52048	0.00212347	gi|255577070|ref|XP_002529419.1|	carbonic anhydrase, putative [Ricinus communis] &gt;gi|223531096|gb|EEF32945.1| carbonic anhydrase, putative [Ricinus communis]	7.55521e-96
CUFF.43355.1	62.4382	21.643	2.88491	1.52853	0.046139	gi|224106183|ref|XP_002314075.1|	predicted protein [Populus trichocarpa] &gt;gi|222850483|gb|EEE88030.1| predicted protein [Populus trichocarpa]	1.60515e-06
CUFF.35861.1	96.5052	33.4475	2.88527	1.52871	0.00367734	No hits found	No hits found	No hits found
CUFF.840.1	883.367	305.022	2.89608	1.5341	0.00904583	No hits found	No hits found	No hits found
CUFF.8851.1	12.0916	4.16154	2.90556	1.53882	0.00549303	gi|449456551|ref|XP_004146012.1|	PREDICTED: peregrin-like [Cucumis sativus] &gt;gi|449525830|ref|XP_004169919.1| PREDICTED: peregrin-like [Cucumis sativus]	3.22501e-62
CUFF.28612.2	38.7932	13.3344	2.90926	1.54065	0.048204	gi|115470349|ref|NP_001058773.1|	Os07g0119800 [Oryza sativa Japonica Group] &gt;gi|22535638|dbj|BAC10812.1| hypothetical protein [Oryza sativa Japonica Group] &gt;gi|113610309|dbj|BAF20687.1| Os07g0119800 [Oryza sativa Japonica Group] &gt;gi|125557057|gb|EAZ02593.1| hypothetical protein OsI_24703 [Oryza sativa Indica Group] &gt;gi|...	2.17079e-66
CUFF.39836.1	9.16712	3.14039	2.9191	1.54552	0.0277718	No hits found	No hits found	No hits found
CUFF.32841.1	77.2869	26.4727	2.91949	1.54572	0.000524296	gi|357141839|ref|XP_003572365.1|	PREDICTED: lysine-specific demethylase 8-like [Brachypodium distachyon]	3.92166e-82
CUFF.11614.1	10.8434	3.71072	2.92218	1.54705	0.00779745	gi|11096246|gb|AAG30254.1|AF307333_1	putative nematode-resistance protein [Hordeum vulgare] &gt;gi|56609585|gb|AAW03319.1| Hs1 [Hordeum vulgare] &gt;gi|326524179|dbj|BAJ97100.1| predicted protein [Hordeum vulgare subsp. vulgare]	4.1251e-118
CUFF.29094.5	53.0104	18.101	2.92859	1.55021	0.039507	gi|413945592|gb|AFW78241.1|	hypothetical protein ZEAMMB73_453321 [Zea mays]	2.12149e-07
CUFF.6911.1	24.6164	8.4035	2.9293	1.55056	0.0456798	gi|449474556|ref|XP_004154213.1|	PREDICTED: uncharacterized protein LOC101207800, partial [Cucumis sativus]	3.28619e-55
CUFF.12437.1	3.60025	1.22771	2.93249	1.55213	0.0342001	No hits found	No hits found	No hits found
CUFF.14067.1	2.9374	0.999412	2.93913	1.55539	0.00743009	gi|11131348|sp|Q9SE26.1|ACEA_DENCR	RecName: Full=Isocitrate lyase; Short=ICL; Short=Isocitrase; Short=Isocitratase &gt;gi|6164959|gb|AAF04598.1|AF193815_1 isocitrate lyase [Dendrobium crumenatum]	0
CUFF.15234.1	2.7229	0.922701	2.95101	1.56121	0.0103627	No hits found	No hits found	No hits found
CUFF.18824.1	76.3812	25.8445	2.95541	1.56336	0.000721526	No hits found	No hits found	No hits found
CUFF.25383.1	6.12634	2.0707	2.95858	1.56491	0.0143453	gi|242089183|ref|XP_002440424.1|	hypothetical protein SORBIDRAFT_09g000780 [Sorghum bicolor] &gt;gi|241945709|gb|EES18854.1| hypothetical protein SORBIDRAFT_09g000780 [Sorghum bicolor]	6.82008e-126
CUFF.43097.1	29.9354	10.0964	2.96496	1.56801	0.0023191	gi|449465563|ref|XP_004150497.1|	PREDICTED: uncharacterized protein LOC101220317 [Cucumis sativus] &gt;gi|449531291|ref|XP_004172620.1| PREDICTED: uncharacterized protein LOC101228395 [Cucumis sativus]	1.11179e-09
CUFF.40727.1	54.2672	18.2983	2.9657	1.56837	0.0100602	gi|156778061|gb|ABU95412.1|	Sin a 4 allergen [Sinapis alba]	1.81967e-17
CUFF.20910.1	129.293	43.5203	2.97087	1.57088	0.0159237	gi|413924844|gb|AFW64776.1|	putative cytochrome P450 superfamily protein, partial [Zea mays]	7.54729e-12
CUFF.41567.1	12.0075	4.02741	2.98144	1.57601	0.0311861	No hits found	No hits found	No hits found
CUFF.1232.1	8.22008	2.74564	2.99387	1.58201	0.0193395	gi|380863554|gb|AFF19043.1|	ascorbate oxidase, partial [Fragaria x ananassa]	2.38266e-112
CUFF.6588.1	25.5115	8.52048	2.99414	1.58214	0.0393436	gi|298204564|emb|CBI23839.3|	unnamed protein product [Vitis vinifera]	3.13447e-12
CUFF.11747.1	3.51293	1.16859	3.00613	1.58791	0.0391105	No hits found	No hits found	No hits found
CUFF.42855.1	16.8237	5.59222	3.00841	1.589	0.0128016	gi|307136168|gb|ADN34009.1|	amidase [Cucumis melo subsp. melo]	1.31822e-35
CUFF.20914.1	523.101	173.684	3.0118	1.59062	0.000159198	gi|71725821|gb|AAZ39038.1|	cytochrome P450 90A2 [Camellia japonica]	1.00224e-42
CUFF.37056.1	18.0345	5.98452	3.01352	1.59145	0.0292529	gi|359481133|ref|XP_002263633.2|	PREDICTED: uncharacterized protein LOC100255845 [Vitis vinifera]	6.59317e-77
CUFF.22894.1	36.0089	11.9437	3.01489	1.5921	0.00679191	gi|357151665|ref|XP_003575864.1|	PREDICTED: anthocyanidin 5,3-O-glucosyltransferase-like [Brachypodium distachyon]	7.05127e-33
CUFF.2025.1	22.0107	7.28734	3.0204	1.59474	0.000711889	gi|406870057|gb|AFS65102.1|	CCR4-associated factor 1-related protein [Elaeis guineensis]	2.00184e-122
CUFF.35618.1	9.98737	3.30058	3.02594	1.59739	0.022705	No hits found	No hits found	No hits found
CUFF.29449.1	62.6394	20.6836	3.02846	1.59858	0.0156683	gi|224120772|ref|XP_002318413.1|	predicted protein [Populus trichocarpa] &gt;gi|222859086|gb|EEE96633.1| predicted protein [Populus trichocarpa]	1.54893e-06
CUFF.3598.1	93.2421	30.6709	3.04008	1.60411	0.00540878	gi|115483218|ref|NP_001065202.1|	Os10g0544600 [Oryza sativa Japonica Group] &gt;gi|13357247|gb|AAK20044.1|AC025783_4 hypothetical protein [Oryza sativa Japonica Group] &gt;gi|31433346|gb|AAP54875.1| Zinc finger, C3HC4 type family protein, expressed [Oryza sativa Japonica Group] &gt;gi|113639811|dbj|BAF27116.1| Os10g0544600 [Oryza s...	2.10451e-84
CUFF.8978.1	28.1652	9.22465	3.05325	1.61035	0.0482914	No hits found	No hits found	No hits found
CUFF.37027.1	42.7185	13.9251	3.06773	1.61717	0.000475898	gi|449456551|ref|XP_004146012.1|	PREDICTED: peregrin-like [Cucumis sativus] &gt;gi|449525830|ref|XP_004169919.1| PREDICTED: peregrin-like [Cucumis sativus]	7.20213e-55
CUFF.10898.1	247.79	80.2201	3.08888	1.62708	0.001571	No hits found	No hits found	No hits found
CUFF.16765.1	4.70456	1.52091	3.09325	1.62913	0.0461992	gi|115448783|ref|NP_001048171.1|	Os02g0757100 [Oryza sativa Japonica Group] &gt;gi|46805680|dbj|BAD17081.1| putative phi-1 [Oryza sativa Japonica Group] &gt;gi|113537702|dbj|BAF10085.1| Os02g0757100 [Oryza sativa Japonica Group] &gt;gi|125541195|gb|EAY87590.1| hypothetical protein OsI_09000 [Oryza sativa Indica Group] &gt;gi|125583...	1.75688e-86
CUFF.8996.1	12.4991	4.04026	3.09364	1.6293	0.00310314	gi|357127961|ref|XP_003565645.1|	PREDICTED: putative flavin-containing monooxygenase YUCCA11-like [Brachypodium distachyon]	4.22082e-100
CUFF.11696.1	359.358	115.805	3.10313	1.63372	0.000142855	gi|297746094|emb|CBI16150.3|	unnamed protein product [Vitis vinifera]	1.06108e-60
CUFF.39612.1	48.0217	15.4364	3.11094	1.63735	0.00152737	gi|399931822|gb|AFP57456.1|	truncated heat shock factor A2 [Arabidopsis thaliana]	3.19862e-36
CUFF.27447.1	17.8582	5.73596	3.11338	1.63848	0.044506	No hits found	No hits found	No hits found
CUFF.29399.1	114.381	36.65	3.1209	1.64196	0.023503	No hits found	No hits found	No hits found
CUFF.12741.1	6.25175	2.00241	3.12211	1.64252	0.0445343	gi|449459950|ref|XP_004147709.1|	PREDICTED: monoglyceride lipase-like [Cucumis sativus] &gt;gi|449522331|ref|XP_004168180.1| PREDICTED: monoglyceride lipase-like [Cucumis sativus]	2.25993e-108
CUFF.6898.1	12.2677	3.92077	3.1289	1.64566	0.00901972	No hits found	No hits found	No hits found
CUFF.13873.1	5.16927	1.63397	3.16363	1.66158	0.00885625	No hits found	No hits found	No hits found
CUFF.18967.1	9.06181	2.86373	3.16434	1.6619	0.022562	gi|298204605|emb|CBI23880.3|	unnamed protein product [Vitis vinifera]	2.15026e-63
CUFF.7193.1	14.2003	4.48313	3.1675	1.66334	0.00149134	gi|413945730|gb|AFW78379.1|	hypothetical protein ZEAMMB73_262445 [Zea mays]	0
CUFF.30673.1	152.35	48.0182	3.17276	1.66574	0.0419871	gi|449473722|ref|XP_004153964.1|	PREDICTED: cation transport regulator-like protein 2-like [Cucumis sativus] &gt;gi|449521784|ref|XP_004167909.1| PREDICTED: cation transport regulator-like protein 2-like [Cucumis sativus]	5.11697e-29
CUFF.30978.1	8.34204	2.6138	3.19154	1.67425	0.0164033	No hits found	No hits found	No hits found
CUFF.11402.1	79449	24888.3	3.19222	1.67456	0.0430484	No hits found	No hits found	No hits found
CUFF.33487.2	44.6125	13.9695	3.19356	1.67517	0.00474073	No hits found	No hits found	No hits found
CUFF.18529.1	3.63224	1.13478	3.20083	1.67845	0.00686777	No hits found	No hits found	No hits found
CUFF.38085.1	2.23199	0.695161	3.21075	1.68291	0.0482948	gi|449532559|ref|XP_004173248.1|	PREDICTED: CBL-interacting serine/threonine-protein kinase 14-like [Cucumis sativus]	3.93725e-116
CUFF.16445.1	13.871	4.31667	3.21336	1.68408	0.0410864	No hits found	No hits found	No hits found
CUFF.11337.1	279.631	86.7112	3.22485	1.68923	0.00219417	gi|255634220|gb|ACU17474.1|	unknown [Glycine max]	8.44907e-38
CUFF.41288.1	348.885	108.166	3.22546	1.6895	0.000840835	gi|147828440|emb|CAN68756.1|	hypothetical protein VITISV_035533 [Vitis vinifera]	1.12716e-28
CUFF.5316.1	8.75726	2.71223	3.2288	1.691	0.038322	gi|326518556|dbj|BAJ88307.1|	predicted protein [Hordeum vulgare subsp. vulgare]	1.64079e-98
CUFF.16378.1	9.48316	2.93623	3.22971	1.6914	0.0033177	gi|326518240|dbj|BAK07372.1|	predicted protein [Hordeum vulgare subsp. vulgare]	4.91025e-118
CUFF.7863.1	1987.64	615.336	3.23017	1.69161	0.0272728	gi|297737857|emb|CBI27058.3|	unnamed protein product [Vitis vinifera]	4.53107e-07
CUFF.13371.1	20.2428	6.25322	3.23718	1.69474	0.0268783	gi|255562074|ref|XP_002522045.1|	conserved hypothetical protein [Ricinus communis] &gt;gi|223538644|gb|EEF40245.1| conserved hypothetical protein [Ricinus communis]	3.2757e-50
CUFF.22190.1	474.561	146.35	3.24264	1.69717	0.0466684	gi|297736326|emb|CBI24964.3|	unnamed protein product [Vitis vinifera]	8.16098e-23
CUFF.6443.1	21.7565	6.69627	3.24905	1.70002	0.00519314	gi|102139846|gb|ABF70004.1|	subtilisin-like serine proteinase, putative [Musa acuminata]	0
CUFF.43297.3	13.0307	3.99473	3.26197	1.70574	0.0360874	No hits found	No hits found	No hits found
CUFF.16870.1	9.84693	3.01489	3.2661	1.70757	0.00878245	No hits found	No hits found	No hits found
CUFF.10799.1	20.2254	6.18413	3.27053	1.70953	0.000416737	gi|357122594|ref|XP_003563000.1|	PREDICTED: putative syntaxin-131-like [Brachypodium distachyon]	7.27563e-106
CUFF.7532.1	24.4989	7.48222	3.27428	1.71118	0.0349924	No hits found	No hits found	No hits found
CUFF.40233.2	30.8974	9.41323	3.28234	1.71472	0.0321287	gi|225434102|ref|XP_002276161.1|	PREDICTED: eukaryotic translation initiation factor 2A isoform 1 [Vitis vinifera] &gt;gi|359478324|ref|XP_003632107.1| PREDICTED: eukaryotic translation initiation factor 2A isoform 2 [Vitis vinifera] &gt;gi|296084282|emb|CBI24670.3| unnamed protein product [Vitis vinifera]	0
CUFF.15248.1	33.6905	10.2513	3.28646	1.71653	0.00841471	gi|413935049|gb|AFW69600.1|	putative MYB DNA-binding domain superfamily protein [Zea mays]	2.77798e-15
CUFF.41196.1	359.734	109.385	3.2887	1.71752	0.02097	gi|359489441|ref|XP_003633922.1|	PREDICTED: tubulin-specific chaperone D isoform 2 [Vitis vinifera]	2.77873e-34
CUFF.35928.1	7.49495	2.27671	3.29201	1.71897	0.0179105	gi|242088329|ref|XP_002439997.1|	hypothetical protein SORBIDRAFT_09g024140 [Sorghum bicolor] &gt;gi|241945282|gb|EES18427.1| hypothetical protein SORBIDRAFT_09g024140 [Sorghum bicolor]	4.60682e-27
CUFF.20712.1	3.19218	0.969459	3.29274	1.71929	0.0346163	No hits found	No hits found	No hits found
CUFF.40138.1	4520.23	1372.34	3.29381	1.71976	0.0351146	No hits found	No hits found	No hits found
CUFF.3496.1	35.3666	10.7256	3.2974	1.72133	0.00599266	gi|225426706|ref|XP_002275429.1|	PREDICTED: subtilisin-like protease SDD1 [Vitis vinifera]	2.99557e-22
CUFF.36729.1	1317.08	399.251	3.29888	1.72198	7.73966e-05	gi|2098711|gb|AAB57670.1|	pectinesterase [Citrus sinensis]	1.18304e-13
CUFF.9414.2	23.7652	7.18804	3.30621	1.72518	0.00670321	gi|386302983|gb|AFJ04810.1|	HEI10 [Oryza sativa Japonica Group]	2.6447e-113
CUFF.28804.1	7534.09	2258.67	3.33563	1.73796	0.0490367	No hits found	No hits found	No hits found
CUFF.41595.1	26.7031	7.97688	3.34756	1.74311	0.0358742	gi|16903206|gb|AAL27855.1|	lipid transfer protein precursor [Davidia involucrata]	3.22384e-28
CUFF.4775.1	9.83292	2.93127	3.35449	1.74609	0.0335311	gi|115448783|ref|NP_001048171.1|	Os02g0757100 [Oryza sativa Japonica Group] &gt;gi|46805680|dbj|BAD17081.1| putative phi-1 [Oryza sativa Japonica Group] &gt;gi|113537702|dbj|BAF10085.1| Os02g0757100 [Oryza sativa Japonica Group] &gt;gi|125541195|gb|EAY87590.1| hypothetical protein OsI_09000 [Oryza sativa Indica Group] &gt;gi|125583...	9.25888e-134
CUFF.11465.1	3.54148	1.05361	3.36128	1.74901	0.046957	No hits found	No hits found	No hits found
CUFF.12220.2	15.5347	4.6189	3.36329	1.74987	0.0185705	gi|401667349|gb|AFP96754.1|	chloroplast small heat shock protein [Agave americana]	1.25298e-46
CUFF.7489.1	15.1679	4.50955	3.36351	1.74997	0.000886464	gi|255552069|ref|XP_002517079.1|	calmodulin binding protein, putative [Ricinus communis] &gt;gi|223543714|gb|EEF45242.1| calmodulin binding protein, putative [Ricinus communis]	3.21761e-91
CUFF.19823.1	305.807	90.573	3.37636	1.75547	0.0146948	gi|255577885|ref|XP_002529815.1|	alcohol dehydrogenase, putative [Ricinus communis] &gt;gi|223530692|gb|EEF32564.1| alcohol dehydrogenase, putative [Ricinus communis]	9.43127e-31
CUFF.42857.1	363.423	107.315	3.38651	1.7598	0.026561	No hits found	No hits found	No hits found
CUFF.18079.1	4.97407	1.46426	3.39699	1.76426	0.0297168	No hits found	No hits found	No hits found
CUFF.1933.1	127.566	37.4965	3.40208	1.76642	4.33655e-05	gi|147828439|emb|CAN68755.1|	hypothetical protein VITISV_035532 [Vitis vinifera]	1.44517e-40
CUFF.30726.1	258.07	75.7862	3.40524	1.76776	0.00963648	gi|224034541|gb|ACN36346.1|	unknown [Zea mays]	4.46689e-11
CUFF.8926.1	191.188	55.7157	3.43149	1.77884	0.00588638	gi|414584965|tpg|DAA35536.1|	TPA: hypothetical protein ZEAMMB73_768086 [Zea mays]	4.8094e-98
CUFF.23822.1	398.445	115.073	3.46254	1.79183	0.0260261	gi|224142595|ref|XP_002324641.1|	predicted protein [Populus trichocarpa] &gt;gi|222866075|gb|EEF03206.1| predicted protein [Populus trichocarpa]	3.64524e-11
CUFF.21701.1	21.939	6.33227	3.46463	1.7927	0.040632	gi|242079861|ref|XP_002444699.1|	hypothetical protein SORBIDRAFT_07g026240 [Sorghum bicolor] &gt;gi|241941049|gb|EES14194.1| hypothetical protein SORBIDRAFT_07g026240 [Sorghum bicolor]	1.52054e-10
CUFF.40936.1	15.412	4.42576	3.48234	1.80006	0.00170601	gi|414869885|tpg|DAA48442.1|	TPA: putative AP2/EREBP transcription factor superfamily protein [Zea mays]	6.07696e-31
CUFF.14108.1	14.0651	4.03091	3.48931	1.80294	0.0089456	gi|147782530|emb|CAN68428.1|	hypothetical protein VITISV_012132 [Vitis vinifera]	6.2103e-10
CUFF.11079.1	135.475	38.4985	3.51897	1.81515	0.00296159	gi|302143059|emb|CBI20354.3|	unnamed protein product [Vitis vinifera]	1.13484e-74
CUFF.13296.1	39.276	11.1591	3.51964	1.81543	0.0326532	gi|115472361|ref|NP_001059779.1|	Os07g0516000 [Oryza sativa Japonica Group] &gt;gi|34393670|dbj|BAC83370.1| alpha-rhamnosidase-like protein [Oryza sativa Japonica Group] &gt;gi|50508733|dbj|BAD31309.1| alpha-rhamnosidase-like protein [Oryza sativa Japonica Group] &gt;gi|113611315|dbj|BAF21693.1| Os07g0516000 [Oryza sativa Japonica ...	2.08231e-52
CUFF.33151.1	14.9188	4.23319	3.52425	1.81731	0.0119057	gi|293336602|ref|NP_001168579.1|	uncharacterized protein LOC100382363 [Zea mays] &gt;gi|223949317|gb|ACN28742.1| unknown [Zea mays] &gt;gi|413956267|gb|AFW88916.1| hypothetical protein ZEAMMB73_022998 [Zea mays]	3.76806e-24
CUFF.30535.1	74.1048	20.9677	3.53424	1.8214	7.65421e-05	gi|388252836|gb|AFK24464.1|	small heat shock protein [Musa acuminata AAA Group]	9.3085e-61
CUFF.41432.1	3.73734	1.05375	3.5467	1.82648	0.00305268	gi|297851126|ref|XP_002893444.1|	transducin family protein [Arabidopsis lyrata subsp. lyrata] &gt;gi|297339286|gb|EFH69703.1| transducin family protein [Arabidopsis lyrata subsp. lyrata]	1.37471e-96
CUFF.36258.1	27.4909	7.74028	3.55167	1.8285	0.00389595	gi|449434967|ref|XP_004135267.1|	PREDICTED: ribose-phosphate pyrophosphokinase 3, mitochondrial-like [Cucumis sativus]	9.82795e-168
CUFF.40093.1	24.6003	6.91765	3.55616	1.83032	0.00254614	No hits found	No hits found	No hits found
CUFF.36102.1	64.7307	18.1908	3.55843	1.83124	0.000429478	gi|115452517|ref|NP_001049859.1|	Os03g0300600 [Oryza sativa Japonica Group] &gt;gi|108707685|gb|ABF95480.1| DnaJ, putative, expressed [Oryza sativa Japonica Group] &gt;gi|113548330|dbj|BAF11773.1| Os03g0300600 [Oryza sativa Japonica Group] &gt;gi|125543519|gb|EAY89658.1| hypothetical protein OsI_11189 [Oryza sativa Indica Group] &g...	6.08548e-13
CUFF.17699.2	4.09944	1.15034	3.56368	1.83337	0.0491832	gi|218194432|gb|EEC76859.1|	hypothetical protein OsI_15041 [Oryza sativa Indica Group]	2.03502e-43
CUFF.6519.1	4.77822	1.33897	3.56858	1.83535	0.0422891	gi|356504825|ref|XP_003521195.1|	PREDICTED: transcription factor HBP-1b(c1)-like [Glycine max]	3.36674e-55
CUFF.1889.1	128.225	35.848	3.57691	1.83871	0.00493157	gi|225459804|ref|XP_002285911.1|	PREDICTED: enoyl-CoA hydratase 2, peroxisomal [Vitis vinifera] &gt;gi|302141689|emb|CBI18892.3| unnamed protein product [Vitis vinifera]	1.09775e-22
CUFF.26778.1	40.7764	11.3742	3.58499	1.84197	0.00223619	gi|34015153|gb|AAQ56349.1|	putative CBS domain containing protein [Oryza sativa Japonica Group]	5.01527e-33
CUFF.6491.1	2.30871	0.638524	3.6157	1.85427	0.0217617	gi|222628730|gb|EEE60862.1|	hypothetical protein OsJ_14506 [Oryza sativa Japonica Group]	6.44969e-52
CUFF.16603.1	25.3557	6.99442	3.62513	1.85803	0.00550959	gi|359472544|ref|XP_002281499.2|	PREDICTED: protein vip1-like [Vitis vinifera] &gt;gi|297737602|emb|CBI26803.3| unnamed protein product [Vitis vinifera]	2.69099e-75
CUFF.34740.1	38039.7	10350	3.67533	1.87788	0.0209181	No hits found	No hits found	No hits found
CUFF.38909.1	8.77675	2.36929	3.70438	1.88923	0.0419973	gi|255576850|ref|XP_002529311.1|	DNA repair helicase rad5,16, putative [Ricinus communis] &gt;gi|223531235|gb|EEF33080.1| DNA repair helicase rad5,16, putative [Ricinus communis]	1.02504e-66
CUFF.31078.1	89.4147	24.0329	3.72051	1.8955	0.0494647	No hits found	No hits found	No hits found
CUFF.6059.1	76.0376	20.4368	3.72062	1.89554	0.010965	gi|194704178|gb|ACF86173.1|	unknown [Zea mays]	7.06139e-106
CUFF.20021.1	187.193	49.967	3.74633	1.90548	0.0278343	No hits found	No hits found	No hits found
CUFF.13709.1	3.55807	0.949419	3.74763	1.90598	0.0499833	No hits found	No hits found	No hits found
CUFF.575.1	3.33182	0.888535	3.74979	1.90681	0.0498831	No hits found	No hits found	No hits found
CUFF.34077.1	14.5247	3.86157	3.76135	1.91125	0.0283127	No hits found	No hits found	No hits found
CUFF.25986.1	42.0271	11.1624	3.76506	1.91267	0.000432757	gi|224146751|ref|XP_002336329.1|	predicted protein [Populus trichocarpa] &gt;gi|222834737|gb|EEE73200.1| predicted protein [Populus trichocarpa]	9.22912e-53
CUFF.32917.1	35.8032	9.46811	3.78145	1.91894	0.0472046	No hits found	No hits found	No hits found
CUFF.38951.1	13.3587	3.52768	3.78682	1.92099	0.0363019	gi|297800006|ref|XP_002867887.1|	hypothetical protein ARALYDRAFT_914628 [Arabidopsis lyrata subsp. lyrata] &gt;gi|297313723|gb|EFH44146.1| hypothetical protein ARALYDRAFT_914628 [Arabidopsis lyrata subsp. lyrata]	4.85347e-50
CUFF.6471.1	1113.04	293.063	3.79795	1.92522	0.0477154	gi|21536959|gb|AAM61300.1|	unknown [Arabidopsis thaliana]	7.22803e-22
CUFF.19928.3	11.0394	2.90325	3.80243	1.92692	0.0149056	gi|413937331|gb|AFW71882.1|	hypothetical protein ZEAMMB73_870207 [Zea mays]	2.95347e-140
CUFF.39637.1	37.83	9.94734	3.80303	1.92715	0.0162977	No hits found	No hits found	No hits found
CUFF.18188.1	29.8992	7.82868	3.81919	1.93327	0.0455789	No hits found	No hits found	No hits found
CUFF.8448.1	2112.71	548.018	3.85518	1.9468	2.14078e-05	gi|21954110|gb|AAM80567.1|	RNase S-like protein [Hordeum vulgare]	4.65599e-13
CUFF.35428.1	11.1566	2.889	3.86175	1.94926	0.0152828	No hits found	No hits found	No hits found
CUFF.30769.1	464.814	120.245	3.86556	1.95068	0.00012864	gi|118483495|gb|ABK93646.1|	unknown [Populus trichocarpa]	3.61139e-65
CUFF.19942.1	28.1797	7.2855	3.86792	1.95156	0.0246295	No hits found	No hits found	No hits found
CUFF.38629.1	7.26667	1.87768	3.87003	1.95234	0.0151213	gi|226505208|ref|NP_001143329.1|	uncharacterized protein LOC100275925 [Zea mays] &gt;gi|195618032|gb|ACG30846.1| hypothetical protein [Zea mays]	1.59974e-07
CUFF.1999.1	12.6143	3.23701	3.8969	1.96233	0.0240484	No hits found	No hits found	No hits found
CUFF.14827.1	520.71	133.45	3.90191	1.96418	0.000637433	No hits found	No hits found	No hits found
CUFF.28070.1	110.347	28.2628	3.90432	1.96507	8.40748e-05	No hits found	No hits found	No hits found
CUFF.35076.1	5.88456	1.49871	3.92642	1.97321	0.0412924	gi|356518617|ref|XP_003527975.1|	PREDICTED: uncharacterized protein LOC100808653 [Glycine max]	1.71277e-51
CUFF.41589.1	215.262	54.6602	3.93819	1.97753	0.00366575	gi|399139292|gb|AFP23421.1|	linalool synthase [Freesia hybrid cultivar]	1.85055e-78
CUFF.33562.1	15.0679	3.82397	3.94038	1.97834	0.0407686	gi|168034067|ref|XP_001769535.1|	predicted protein [Physcomitrella patens subsp. patens] &gt;gi|162679246|gb|EDQ65696.1| predicted protein [Physcomitrella patens subsp. patens]	7.47244e-14
CUFF.32526.1	67.9778	17.2471	3.9414	1.97871	0.0162347	No hits found	No hits found	No hits found
CUFF.6274.1	4.34363	1.09631	3.96205	1.98625	0.0226768	gi|53792453|dbj|BAD53361.1|	putative receptor-like protein kinase ARK1 [Oryza sativa Japonica Group] &gt;gi|222619373|gb|EEE55505.1| hypothetical protein OsJ_03704 [Oryza sativa Japonica Group]	2.95973e-155
CUFF.15853.2	250.075	63.1087	3.96261	1.98645	0.00250907	gi|293331751|ref|NP_001168508.1|	hypothetical protein [Zea mays] &gt;gi|223948773|gb|ACN28470.1| unknown [Zea mays] &gt;gi|413955477|gb|AFW88126.1| hypothetical protein ZEAMMB73_644677 [Zea mays]	3.52138e-63
CUFF.33162.1	54.0624	13.613	3.97138	1.98964	0.00025078	gi|356511740|ref|XP_003524581.1|	PREDICTED: cytochrome P450 78A3-like [Glycine max]	2.13412e-64
CUFF.22552.1	57.0548	14.3401	3.97869	1.99229	0.000131685	gi|224128702|ref|XP_002320398.1|	predicted protein [Populus trichocarpa] &gt;gi|222861171|gb|EEE98713.1| predicted protein [Populus trichocarpa]	6.70643e-07
CUFF.23070.1	17.3407	4.34636	3.98971	1.99628	0.0214457	No hits found	No hits found	No hits found
CUFF.37759.1	5.60353	1.40197	3.9969	1.99888	0.0387226	gi|356543268|ref|XP_003540084.1|	PREDICTED: uncharacterized protein LOC100810757 [Glycine max]	4.6079e-58
CUFF.9214.2	38.0367	9.51179	3.9989	1.9996	0.0134179	gi|115467068|ref|NP_001057133.1|	Os06g0214900 [Oryza sativa Japonica Group] &gt;gi|51090389|dbj|BAD35311.1| putative NADH dehydrogenase [Oryza sativa Japonica Group] &gt;gi|51091939|dbj|BAD35208.1| putative NADH dehydrogenase [Oryza sativa Japonica Group] &gt;gi|113595173|dbj|BAF19047.1| Os06g0214900 [Oryza sativa Japonica Group]	9.42827e-60
CUFF.37984.1	3.43881	0.856301	4.01589	2.00572	0.0380609	gi|225437501|ref|XP_002274824.1|	PREDICTED: uncharacterized protein LOC100245192 [Vitis vinifera]	2.78468e-20
CUFF.26623.1	46.0635	11.46	4.0195	2.00702	0.0370237	No hits found	No hits found	No hits found
CUFF.22819.1	120.484	29.8625	4.03463	2.01243	0.000222246	No hits found	No hits found	No hits found
CUFF.24474.2	13.1654	3.24755	4.05395	2.01933	0.0163624	gi|224070967|ref|XP_002303308.1|	predicted protein [Populus trichocarpa] &gt;gi|222840740|gb|EEE78287.1| predicted protein [Populus trichocarpa]	0
CUFF.38404.1	6.11241	1.50666	4.05693	2.02039	0.0041195	gi|242049082|ref|XP_002462285.1|	hypothetical protein SORBIDRAFT_02g023150 [Sorghum bicolor] &gt;gi|241925662|gb|EER98806.1| hypothetical protein SORBIDRAFT_02g023150 [Sorghum bicolor]	3.0521e-114
CUFF.13312.1	471.678	116.201	4.05916	2.02118	0.0114905	gi|430007897|gb|AGA20434.1|	bZIP protein [Nelumbo nucifera]	1.88361e-21
CUFF.20233.1	3714.32	914.896	4.05983	2.02142	0.037083	No hits found	No hits found	No hits found
CUFF.35909.1	2.28044	0.561352	4.06241	2.02233	0.036494	No hits found	No hits found	No hits found
CUFF.10941.1	15.9049	3.89475	4.08368	2.02987	0.0353447	No hits found	No hits found	No hits found
CUFF.35929.1	44.3653	10.8116	4.10349	2.03685	0.000848427	gi|326510381|dbj|BAJ87407.1|	predicted protein [Hordeum vulgare subsp. vulgare]	3.13521e-52
CUFF.39918.1	10.8626	2.64678	4.10408	2.03706	0.0296443	No hits found	No hits found	No hits found
CUFF.29997.1	332.683	80.8954	4.11251	2.04002	0.0391608	gi|25044839|gb|AAM28293.1|	class-1 LMW heat shock protein [Ananas comosus]	1.2572e-52
CUFF.25080.1	5.87529	1.42151	4.13313	2.04724	0.0395416	gi|357144206|ref|XP_003573210.1|	PREDICTED: extended synaptotagmin-3-like isoform 1 [Brachypodium distachyon]	1.7201e-91
CUFF.16071.1	27.4267	6.63156	4.13578	2.04816	0.0333155	gi|8886867|gb|AAF80591.1|AF223420_1	xyloglucan endotransglycosylase XET2 [Asparagus officinalis]	1.32303e-23
CUFF.4274.1	33.3218	8.05233	4.13816	2.04899	0.0240376	gi|297795055|ref|XP_002865412.1|	hypothetical protein ARALYDRAFT_494642 [Arabidopsis lyrata subsp. lyrata] &gt;gi|297311247|gb|EFH41671.1| hypothetical protein ARALYDRAFT_494642 [Arabidopsis lyrata subsp. lyrata]	4.0557e-21
CUFF.29508.1	14.9675	3.59893	4.15887	2.05619	0.014691	No hits found	No hits found	No hits found
CUFF.37016.1	1.97464	0.473674	4.16877	2.05962	0.0385769	gi|242046122|ref|XP_002460932.1|	hypothetical protein SORBIDRAFT_02g037700 [Sorghum bicolor] &gt;gi|241924309|gb|EER97453.1| hypothetical protein SORBIDRAFT_02g037700 [Sorghum bicolor]	2.56175e-124
CUFF.27237.1	2914.65	695.272	4.1921	2.06767	0.0324949	No hits found	No hits found	No hits found
CUFF.32415.1	30.8295	7.34122	4.19951	2.07022	0.000330309	gi|357484247|ref|XP_003612411.1|	Ring finger protein [Medicago truncatula] &gt;gi|355513746|gb|AES95369.1| Ring finger protein [Medicago truncatula] &gt;gi|388496508|gb|AFK36320.1| unknown [Medicago truncatula]	2.09704e-21
CUFF.1644.1	83.2304	19.7979	4.204	2.07176	0.0261631	gi|449434144|ref|XP_004134856.1|	PREDICTED: 26S proteasome non-ATPase regulatory subunit 4-like [Cucumis sativus] &gt;gi|449491330|ref|XP_004158863.1| PREDICTED: 26S proteasome non-ATPase regulatory subunit 4-like [Cucumis sativus]	6.29151e-83
CUFF.31181.1	2.82236	0.670637	4.20848	2.0733	0.0316017	No hits found	No hits found	No hits found
CUFF.36368.1	3.36607	0.799594	4.20972	2.07373	0.0166735	No hits found	No hits found	No hits found
CUFF.29464.1	121.312	28.7573	4.21848	2.07672	0.0157324	No hits found	No hits found	No hits found
CUFF.25038.1	31.7967	7.53559	4.21954	2.07708	0.00928161	gi|147795104|emb|CAN69595.1|	hypothetical protein VITISV_005658 [Vitis vinifera]	1.32223e-80
CUFF.14330.1	51.0407	12.0822	4.22445	2.07876	0.00353483	No hits found	No hits found	No hits found
CUFF.17869.1	2527.72	598.098	4.22626	2.07938	0.0182371	gi|297742188|emb|CBI33975.3|	unnamed protein product [Vitis vinifera]	6.19065e-20
CUFF.30002.1	433.056	102.314	4.23262	2.08155	0.0105396	gi|25044839|gb|AAM28293.1|	class-1 LMW heat shock protein [Ananas comosus]	9.03961e-53
CUFF.5041.1	104.912	24.7643	4.23642	2.08285	0.0192919	gi|242034223|ref|XP_002464506.1|	hypothetical protein SORBIDRAFT_01g019790 [Sorghum bicolor] &gt;gi|241918360|gb|EER91504.1| hypothetical protein SORBIDRAFT_01g019790 [Sorghum bicolor]	5.86989e-25
CUFF.40086.1	11.3717	2.66961	4.25969	2.09075	0.00532708	gi|357131470|ref|XP_003567360.1|	PREDICTED: putative cyclic nucleotide-gated ion channel 18-like [Brachypodium distachyon]	3.35496e-49
CUFF.24955.1	53.6531	12.4901	4.29565	2.10288	0.0471055	No hits found	No hits found	No hits found
CUFF.8149.1	347.605	80.9134	4.29601	2.103	0.0080993	gi|297741339|emb|CBI32470.3|	unnamed protein product [Vitis vinifera]	3.67582e-13
CUFF.23208.1	922.304	213.188	4.32625	2.11312	0.00296728	No hits found	No hits found	No hits found
CUFF.15139.1	2.81848	0.650178	4.33494	2.11601	0.0144026	No hits found	No hits found	No hits found
CUFF.4960.1	53.8701	12.4112	4.34044	2.11784	0.0201534	No hits found	No hits found	No hits found
CUFF.15439.1	54.0678	12.3526	4.37704	2.12995	1.66554e-05	gi|255562023|ref|XP_002522020.1|	zinc finger protein, putative [Ricinus communis] &gt;gi|223538824|gb|EEF40424.1| zinc finger protein, putative [Ricinus communis]	1.98852e-64
CUFF.27876.1	11.5699	2.62262	4.41158	2.1413	0.00248043	No hits found	No hits found	No hits found
CUFF.27404.1	18.4508	4.14651	4.44972	2.15371	0.00246029	No hits found	No hits found	No hits found
CUFF.38082.1	88.2455	19.7536	4.46731	2.15941	0.0370424	gi|218197511|gb|EEC79938.1|	hypothetical protein OsI_21522 [Oryza sativa Indica Group]	3.7372e-29
CUFF.6844.1	83.3735	18.662	4.46755	2.15949	3.03756e-05	gi|224071656|ref|XP_002303550.1|	predicted protein [Populus trichocarpa] &gt;gi|222840982|gb|EEE78529.1| predicted protein [Populus trichocarpa]	3.08694e-24
CUFF.41731.1	4.32228	0.9667	4.47117	2.16065	0.00389289	No hits found	No hits found	No hits found
CUFF.15633.1	17.4143	3.85144	4.5215	2.1768	0.0294211	gi|357118494|ref|XP_003560989.1|	PREDICTED: hydroxycinnamoyl-Coenzyme A shikimate/quinate hydroxycinnamoyltransferase-like [Brachypodium distachyon]	2.08339e-45
CUFF.42093.1	72.5956	15.9614	4.5482	2.18529	0.000869021	No hits found	No hits found	No hits found
CUFF.11338.1	64.0677	14.0794	4.55046	2.18601	0.00203662	gi|296085157|emb|CBI28652.3|	unnamed protein product [Vitis vinifera]	1.03948e-33
CUFF.10213.1	13.6477	2.99877	4.5511	2.18622	0.0111892	gi|255540835|ref|XP_002511482.1|	conserved hypothetical protein [Ricinus communis] &gt;gi|223550597|gb|EEF52084.1| conserved hypothetical protein [Ricinus communis]	2.12602e-16
CUFF.28592.1	47.9843	10.5023	4.56893	2.19186	0.00566691	gi|225436319|ref|XP_002267642.1|	PREDICTED: uncharacterized protein LOC100243168 [Vitis vinifera] &gt;gi|297734837|emb|CBI17071.3| unnamed protein product [Vitis vinifera]	1.29319e-16
CUFF.26669.1	8.35255	1.82787	4.56955	2.19205	0.0269973	gi|357440757|ref|XP_003590656.1|	Transcription factor TT8 [Medicago truncatula] &gt;gi|355479704|gb|AES60907.1| Transcription factor TT8 [Medicago truncatula]	8.22247e-15
CUFF.19270.1	109.872	23.9844	4.58098	2.19566	0.0417369	No hits found	No hits found	No hits found
CUFF.13758.1	2923.1	633.275	4.61585	2.2066	0.00121852	gi|388522205|gb|AFK49164.1|	unknown [Medicago truncatula]	4.01251e-10
CUFF.14654.1	38.7559	8.39577	4.61612	2.20668	0.000379815	gi|222641948|gb|EEE70080.1|	hypothetical protein OsJ_30073 [Oryza sativa Japonica Group]	1.84097e-23
CUFF.38418.1	7.48092	1.60458	4.66223	2.22102	0.00984795	No hits found	No hits found	No hits found
CUFF.28457.1	48.7214	10.3711	4.6978	2.23199	0.0116921	gi|125597618|gb|EAZ37398.1|	hypothetical protein OsJ_21736 [Oryza sativa Japonica Group]	1.36584e-68
CUFF.24112.1	490.315	103.325	4.74537	2.24652	1.65286e-07	No hits found	No hits found	No hits found
CUFF.6028.1	7.03627	1.48109	4.75074	2.24815	0.0443124	No hits found	No hits found	No hits found
CUFF.41945.1	5.49946	1.15668	4.75452	2.2493	0.0452282	gi|357114735|ref|XP_003559150.1|	PREDICTED: pirin-like protein-like [Brachypodium distachyon]	7.60927e-118
CUFF.5991.1	5.45088	1.13836	4.78836	2.25953	0.0181687	gi|147784010|emb|CAN67877.1|	hypothetical protein VITISV_023824 [Vitis vinifera]	7.01621e-62
CUFF.34568.1	3285.74	686.172	4.78851	2.25958	0.0437892	gi|413952734|gb|AFW85383.1|	hypothetical protein ZEAMMB73_434998 [Zea mays]	6.40204e-16
CUFF.4220.1	108.018	22.424	4.81707	2.26816	0.0168437	No hits found	No hits found	No hits found
CUFF.2479.1	1.40886	0.292137	4.8226	2.26981	0.0423059	No hits found	No hits found	No hits found
CUFF.14387.1	2.43608	0.504679	4.82699	2.27112	0.0421253	No hits found	No hits found	No hits found
CUFF.37817.1	7.009	1.44757	4.84191	2.27558	0.0172717	gi|225434873|ref|XP_002283159.1|	PREDICTED: uncharacterized protein LOC100253567 [Vitis vinifera]	3.80309e-33
CUFF.13389.1	3.46174	0.710583	4.87169	2.28442	0.00428441	gi|297739024|emb|CBI28513.3|	unnamed protein product [Vitis vinifera]	1.04159e-71
CUFF.9560.1	157.042	32.1771	4.88055	2.28704	7.96669e-05	No hits found	No hits found	No hits found
CUFF.32503.1	7.2913	1.48803	4.89997	2.29277	0.0401186	No hits found	No hits found	No hits found
CUFF.40773.1	72.6362	14.7762	4.91576	2.29741	0.0011156	gi|300608164|emb|CAZ86692.1|	epoxide hydrolase 1 [Prunus persica]	5.1984e-119
CUFF.33755.1	4.99807	1.01519	4.92329	2.29962	0.00735733	No hits found	No hits found	No hits found
CUFF.23799.1	5.84495	1.18057	4.95096	2.30771	0.00358363	gi|218188860|gb|EEC71287.1|	hypothetical protein OsI_03300 [Oryza sativa Indica Group]	1.21629e-105
CUFF.3884.1	1.44903	0.289246	5.00968	2.32472	0.0371374	No hits found	No hits found	No hits found
CUFF.19995.1	137.742	27.122	5.07861	2.34443	0.000731406	gi|343173223|gb|AEL99314.1|	3-hydroxyacyl-CoA dehydratase, partial [Silene latifolia]	2.49137e-47
CUFF.21718.1	10.8576	2.13265	5.09113	2.34799	0.000886776	gi|255573722|ref|XP_002527782.1|	Pectinesterase-1 precursor, putative [Ricinus communis] &gt;gi|223532817|gb|EEF34592.1| Pectinesterase-1 precursor, putative [Ricinus communis]	1.42782e-32
CUFF.22453.2	41.08	8.02733	5.11752	2.35544	0.00119817	gi|224118614|ref|XP_002317864.1|	predicted protein [Populus trichocarpa] &gt;gi|222858537|gb|EEE96084.1| predicted protein [Populus trichocarpa]	3.36296e-76
CUFF.28688.1	2.10322	0.410547	5.12297	2.35698	0.0134151	No hits found	No hits found	No hits found
CUFF.27290.1	595.339	115.966	5.13374	2.36001	0.0339319	gi|449461485|ref|XP_004148472.1|	PREDICTED: (-)-alpha-terpineol synthase-like [Cucumis sativus]	3.7603e-09
CUFF.17330.2	36.3959	7.08815	5.13475	2.36029	0.00919408	gi|296090540|emb|CBI40890.3|	unnamed protein product [Vitis vinifera]	1.34273e-180
CUFF.32618.1	10.7381	2.06729	5.19429	2.37693	0.00913983	gi|225459247|ref|XP_002285762.1|	PREDICTED: uncharacterized protein LOC100259041 [Vitis vinifera] &gt;gi|147765766|emb|CAN68978.1| hypothetical protein VITISV_040774 [Vitis vinifera]	4.19626e-135
CUFF.9488.1	47.8793	9.21086	5.19814	2.37799	4.6999e-05	gi|242093950|ref|XP_002437465.1|	hypothetical protein SORBIDRAFT_10g027610 [Sorghum bicolor] &gt;gi|241915688|gb|EER88832.1| hypothetical protein SORBIDRAFT_10g027610 [Sorghum bicolor]	7.62426e-47
CUFF.3201.1	40.8853	7.86039	5.20143	2.37891	0.00251417	gi|357133046|ref|XP_003568139.1|	PREDICTED: protein BREAST CANCER SUSCEPTIBILITY 1 homolog [Brachypodium distachyon]	9.70836e-26
CUFF.25751.3	125.173	23.947	5.22708	2.38601	0.0149695	gi|147832540|emb|CAN74897.1|	hypothetical protein VITISV_029987 [Vitis vinifera]	6.8893e-11
CUFF.20066.1	24.9758	4.72771	5.28285	2.40132	0.000100021	gi|226496741|ref|NP_001148244.1|	dnaJ domain containing protein [Zea mays] &gt;gi|195616904|gb|ACG30282.1| dnaJ domain containing protein [Zea mays]	3.36451e-56
CUFF.30346.2	84.4065	15.9689	5.28568	2.40209	0.0267917	gi|359476591|ref|XP_002275259.2|	PREDICTED: protein DA1-related 1-like [Vitis vinifera]	8.3881e-06
CUFF.9045.1	23.2393	4.38779	5.29636	2.405	0.0306436	gi|82400203|gb|ABB72840.1|	serine/threonine kinase splice variant 1 [Elaeis guineensis]	1.00997e-22
CUFF.37872.3	8.13056	1.52245	5.34044	2.41696	0.0332924	gi|242096708|ref|XP_002438844.1|	hypothetical protein SORBIDRAFT_10g027110 [Sorghum bicolor] &gt;gi|241917067|gb|EER90211.1| hypothetical protein SORBIDRAFT_10g027110 [Sorghum bicolor]	3.56191e-101
CUFF.9132.1	1662.44	308.611	5.38685	2.42944	0.02869	No hits found	No hits found	No hits found
CUFF.12097.1	18.5425	3.43998	5.39029	2.43036	0.0415226	gi|606712|gb|AAC48997.1|	lectin precursor [Arum maculatum]	3.75655e-26
CUFF.13892.1	5.19415	0.962611	5.3959	2.43186	0.0104981	No hits found	No hits found	No hits found
CUFF.26841.1	7.93392	1.45219	5.46342	2.4498	0.0272314	gi|242034365|ref|XP_002464577.1|	hypothetical protein SORBIDRAFT_01g021130 [Sorghum bicolor] &gt;gi|241918431|gb|EER91575.1| hypothetical protein SORBIDRAFT_01g021130 [Sorghum bicolor]	1.77636e-53
CUFF.9629.1	5.12816	0.92354	5.55272	2.47319	0.0437914	gi|413936377|gb|AFW70928.1|	hypothetical protein ZEAMMB73_391659 [Zea mays]	1.33204e-09
CUFF.29008.1	15.2006	2.73333	5.5612	2.4754	0.0321736	gi|326500718|dbj|BAJ95025.1|	predicted protein [Hordeum vulgare subsp. vulgare] &gt;gi|326519246|dbj|BAJ96622.1| predicted protein [Hordeum vulgare subsp. vulgare] &gt;gi|326521428|dbj|BAJ96917.1| predicted protein [Hordeum vulgare subsp. vulgare]	1.49775e-12
CUFF.2433.1	25.9459	4.63215	5.60127	2.48575	0.0473234	gi|297847674|ref|XP_002891718.1|	hypothetical protein ARALYDRAFT_474411 [Arabidopsis lyrata subsp. lyrata] &gt;gi|297337560|gb|EFH67977.1| hypothetical protein ARALYDRAFT_474411 [Arabidopsis lyrata subsp. lyrata]	7.03805e-12
CUFF.31572.1	29.2977	5.11499	5.72781	2.51798	0.0226149	gi|24421687|gb|AAN60994.1|	Putative steroid 22-alpha-hydroxylase [Oryza sativa Japonica Group]	2.18213e-42
CUFF.34414.1	23.6948	4.11774	5.75432	2.52465	0.0222877	No hits found	No hits found	No hits found
CUFF.38875.1	120.55	20.52	5.87476	2.55453	1.63561e-08	gi|108706042|gb|ABF93837.1|	serine O-acetyltransferase family protein, expressed [Oryza sativa Japonica Group]	1.70164e-58
CUFF.32080.1	58.2302	9.9053	5.87869	2.55549	1.89497e-06	gi|356546496|ref|XP_003541662.1|	PREDICTED: potassium channel KAT1-like [Glycine max]	5.15374e-09
CUFF.14939.1	38.7353	6.58772	5.87993	2.5558	0.00258719	gi|302143935|emb|CBI23040.3|	unnamed protein product [Vitis vinifera]	2.93455e-09
CUFF.22855.1	22.0883	3.74866	5.89232	2.55884	0.0022707	gi|357147653|ref|XP_003574428.1|	PREDICTED: BURP domain-containing protein 12-like [Brachypodium distachyon]	4.4697e-47
CUFF.128.1	16.0162	2.69574	5.9413	2.57078	0.0362128	gi|115482762|ref|NP_001064974.1|	Os10g0499400 [Oryza sativa Japonica Group] &gt;gi|113639583|dbj|BAF26888.1| Os10g0499400, partial [Oryza sativa Japonica Group]	2.62106e-35
CUFF.12631.1	55.4788	9.30598	5.96163	2.57571	1.08122e-06	gi|326500168|dbj|BAJ90919.1|	predicted protein [Hordeum vulgare subsp. vulgare] &gt;gi|326513682|dbj|BAJ87860.1| predicted protein [Hordeum vulgare subsp. vulgare] &gt;gi|326518774|dbj|BAJ92548.1| predicted protein [Hordeum vulgare subsp. vulgare]	5.75122e-06
CUFF.35752.2	6.56726	1.09546	5.99498	2.58375	0.018351	No hits found	No hits found	No hits found
CUFF.4556.1	3.62433	0.603608	6.00444	2.58603	0.0192324	gi|102139859|gb|ABF70017.1|	WD-40 repeat family protein [Musa acuminata]	2.66292e-103
CUFF.13711.1	2.92979	0.48646	6.02267	2.5904	0.0061397	No hits found	No hits found	No hits found
CUFF.9909.1	29.8243	4.91265	6.07092	2.60191	0.00580314	gi|255546077|ref|XP_002514098.1|	conserved hypothetical protein [Ricinus communis] &gt;gi|223546554|gb|EEF48052.1| conserved hypothetical protein [Ricinus communis]	1.16105e-10
CUFF.3315.1	12.4369	2.03709	6.10523	2.61005	0.00512043	gi|224055783|ref|XP_002298651.1|	predicted protein [Populus trichocarpa] &gt;gi|222845909|gb|EEE83456.1| predicted protein [Populus trichocarpa]	6.95537e-107
CUFF.3054.1	756.008	123.343	6.12931	2.61573	0.0126662	gi|27923849|sp|Q945U1.1|RS15_ELAOL	RecName: Full=40S ribosomal protein S15 &gt;gi|15425963|gb|AAK97632.1| 40S ribosomal protein S15 [Elaeis oleifera] &gt;gi|192910788|gb|ACF06502.1| 40S ribosomal protein S15 [Elaeis guineensis]	2.92964e-38
CUFF.8335.2	22.0939	3.60204	6.13372	2.61676	0.040392	No hits found	No hits found	No hits found
CUFF.34843.1	29.4905	4.67113	6.31335	2.65841	0.000125835	gi|226495797|ref|NP_001147923.1|	dek protein [Zea mays] &gt;gi|195614608|gb|ACG29134.1| dek protein [Zea mays]	1.26276e-33
CUFF.8222.1	17.752	2.79751	6.34564	2.66577	0.00864312	gi|326528581|dbj|BAJ93472.1|	predicted protein [Hordeum vulgare subsp. vulgare]	6.39775e-37
CUFF.33342.1	29.8984	4.70911	6.34906	2.66654	0.0477705	gi|388496572|gb|AFK36352.1|	unknown [Medicago truncatula]	5.23419e-73
CUFF.35742.1	21.9975	3.442	6.39091	2.67602	0.0036981	No hits found	No hits found	No hits found
CUFF.41460.1	18.3818	2.83673	6.47993	2.69598	0.00417751	No hits found	No hits found	No hits found
CUFF.13597.1	14.5994	2.18971	6.66728	2.7371	0.00360278	No hits found	No hits found	No hits found
CUFF.24330.1	11.524	1.69783	6.78749	2.76288	0.0119168	gi|357157056|ref|XP_003577669.1|	PREDICTED: serine carboxypeptidase-like 19-like [Brachypodium distachyon]	1.35936e-58
CUFF.30202.1	7.24727	1.06335	6.81551	2.76882	0.00320325	gi|125570862|gb|EAZ12377.1|	hypothetical protein OsJ_02266 [Oryza sativa Japonica Group]	3.26598e-72
CUFF.39887.1	14.4111	2.08815	6.90137	2.78688	0.0437695	No hits found	No hits found	No hits found
CUFF.29992.1	26173.8	3766.47	6.94916	2.79684	0.0029921	gi|212722048|ref|NP_001131352.1|	uncharacterized protein LOC100192672 precursor [Zea mays] &gt;gi|194691286|gb|ACF79727.1| unknown [Zea mays]	8.09528e-12
CUFF.39873.1	166.121	23.8745	6.95809	2.79869	0.00786347	gi|296087476|emb|CBI34065.3|	unnamed protein product [Vitis vinifera]	1.81113e-66
CUFF.41461.1	17.0781	2.42477	7.04318	2.81623	0.0101841	No hits found	No hits found	No hits found
CUFF.26163.3	45.037	6.2953	7.15407	2.83876	0.00510255	gi|218189524|gb|EEC71951.1|	hypothetical protein OsI_04775 [Oryza sativa Indica Group]	6.30285e-77
CUFF.25164.1	18.7365	2.61317	7.17003	2.84198	0.000110681	gi|225446115|ref|XP_002274858.1|	PREDICTED: probable xyloglucan endotransglucosylase/hydrolase protein 23 [Vitis vinifera]	5.38723e-129
CUFF.8383.1	6706.01	928.281	7.22412	2.85282	4.04854e-05	No hits found	No hits found	No hits found
CUFF.39634.1	159.37	22.0411	7.23058	2.85411	0.00222788	No hits found	No hits found	No hits found
CUFF.24370.1	10.9541	1.50596	7.27383	2.86272	0.0428247	No hits found	No hits found	No hits found
CUFF.8539.1	35.8829	4.88689	7.34269	2.87631	3.38711e-05	gi|90399054|emb|CAJ86103.1|	H0103C06.7 [Oryza sativa Indica Group] &gt;gi|125550209|gb|EAY96031.1| hypothetical protein OsI_17904 [Oryza sativa Indica Group]	1.63977e-25
CUFF.17206.1	40.7933	5.50271	7.41331	2.89012	0.00817125	gi|378750734|gb|AFC37605.1|	serine threonine protein kinase [Piper colubrinum]	8.14118e-48
CUFF.33811.1	10.9077	1.46223	7.45963	2.8991	0.0106491	gi|255538116|ref|XP_002510123.1|	conserved hypothetical protein [Ricinus communis] &gt;gi|223550824|gb|EEF52310.1| conserved hypothetical protein [Ricinus communis]	7.31291e-135
CUFF.34883.1	19.9005	2.65644	7.49142	2.90524	0.0395605	No hits found	No hits found	No hits found
CUFF.32600.1	962.236	126.408	7.61214	2.9283	0.00173068	No hits found	No hits found	No hits found
CUFF.21709.1	84.8875	10.9923	7.72245	2.94906	0.0155818	No hits found	No hits found	No hits found
CUFF.6007.1	151.187	19.5517	7.73268	2.95097	8.24002e-09	No hits found	No hits found	No hits found
CUFF.29803.1	14.6242	1.89109	7.73321	2.95107	0.00159224	gi|224136001|ref|XP_002322214.1|	predicted protein [Populus trichocarpa] &gt;gi|222869210|gb|EEF06341.1| predicted protein [Populus trichocarpa]	3.92096e-17
CUFF.635.2	550.849	71.042	7.75385	2.95491	0.00377915	gi|147788726|emb|CAN63199.1|	hypothetical protein VITISV_034312 [Vitis vinifera]	3.12065e-22
CUFF.39664.1	8.5463	1.07121	7.97817	2.99606	0.00460903	gi|254692064|emb|CBA10126.1|	PME inhibitor [Nicotiana benthamiana]	1.4491e-42
CUFF.41895.1	276.479	33.8135	8.17659	3.0315	0.0311665	No hits found	No hits found	No hits found
CUFF.24333.1	6.1016	0.745015	8.1899	3.03385	0.0311892	gi|357116962|ref|XP_003560245.1|	PREDICTED: serine carboxypeptidase-like 18-like [Brachypodium distachyon]	1.20753e-43
CUFF.9738.1	6.04835	0.73305	8.25094	3.04456	5.74421e-05	gi|125552911|gb|EAY98620.1|	hypothetical protein OsI_20545 [Oryza sativa Indica Group]	8.85388e-97
CUFF.26954.3	4.50689	0.541483	8.32323	3.05714	0.00597419	gi|242066626|ref|XP_002454602.1|	hypothetical protein SORBIDRAFT_04g034160 [Sorghum bicolor] &gt;gi|241934433|gb|EES07578.1| hypothetical protein SORBIDRAFT_04g034160 [Sorghum bicolor]	0
CUFF.23925.1	173.427	20.527	8.44873	3.07873	0.0157661	gi|115469982|ref|NP_001058590.1|	Os06g0716700 [Oryza sativa Japonica Group] &gt;gi|113596630|dbj|BAF20504.1| Os06g0716700 [Oryza sativa Japonica Group]	1.73348e-17
CUFF.33122.1	182.812	21.0289	8.69337	3.11992	0.0336859	gi|296083449|emb|CBI23407.3|	unnamed protein product [Vitis vinifera]	9.59625e-31
CUFF.43510.1	14.4298	1.65142	8.73781	3.12727	1.61224e-05	No hits found	No hits found	No hits found
CUFF.40667.1	2.82661	0.32003	8.83233	3.14279	0.025454	gi|218184261|gb|EEC66688.1|	hypothetical protein OsI_32997 [Oryza sativa Indica Group]	6.90565e-30
CUFF.3234.1	3592.99	404.346	8.88593	3.15152	3.53039e-09	No hits found	No hits found	No hits found
CUFF.28058.1	10.7291	1.19474	8.98028	3.16676	0.000875358	gi|147783000|emb|CAN63439.1|	hypothetical protein VITISV_020936 [Vitis vinifera]	1.04335e-65
CUFF.3386.1	64.3643	7.13266	9.02388	3.17375	0.0235366	No hits found	No hits found	No hits found
CUFF.39666.1	12.6149	1.38398	9.11494	3.18823	0.000185536	gi|8096279|dbj|BAA95794.1|	DC1.2 homologue [Nicotiana tabacum]	4.73755e-42
CUFF.32619.1	16.864	1.83137	9.20841	3.20295	3.03145e-05	gi|225459247|ref|XP_002285762.1|	PREDICTED: uncharacterized protein LOC100259041 [Vitis vinifera] &gt;gi|147765766|emb|CAN68978.1| hypothetical protein VITISV_040774 [Vitis vinifera]	1.31592e-115
CUFF.21692.1	14.9864	1.61067	9.30445	3.21792	0.0219292	gi|255564047|ref|XP_002523022.1|	Vacuolar cation/proton exchanger, putative [Ricinus communis] &gt;gi|223537744|gb|EEF39364.1| Vacuolar cation/proton exchanger, putative [Ricinus communis]	2.78051e-16
CUFF.29059.1	144.647	14.8648	9.73084	3.28256	0.00239918	gi|357119195|ref|XP_003561331.1|	PREDICTED: protein argonaute MEL1-like [Brachypodium distachyon]	2.71823e-32
CUFF.1883.1	648.793	66.16	9.80642	3.29373	0.0186656	No hits found	No hits found	No hits found
CUFF.25909.1	16.6004	1.66529	9.96847	3.31737	0.0458322	gi|38680578|gb|AAR26626.1|	MADS box transcription factor [Phalaenopsis equestris]	1.35393e-43
CUFF.12507.1	1706.71	162.205	10.5219	3.39533	8.8605e-08	gi|359490377|ref|XP_002263340.2|	PREDICTED: flap endonuclease GEN-like 2-like [Vitis vinifera] &gt;gi|297741051|emb|CBI31782.3| unnamed protein product [Vitis vinifera]	3.05762e-34
CUFF.20244.1	68.8495	6.40348	10.7519	3.42652	0.000102227	gi|99033697|gb|ABF61870.1|	chaperone [Agave tequilana]	6.13678e-78
CUFF.20061.1	30.5957	2.83295	10.7999	3.43295	0.00338805	gi|224096536|ref|XP_002310648.1|	predicted protein [Populus trichocarpa] &gt;gi|222853551|gb|EEE91098.1| predicted protein [Populus trichocarpa]	1.11551e-23
CUFF.43511.1	9.33497	0.850662	10.9738	3.45599	0.0013848	No hits found	No hits found	No hits found
CUFF.34892.1	24.9043	2.12458	11.722	3.55115	1.01627e-05	gi|224132444|ref|XP_002328273.1|	predicted protein [Populus trichocarpa] &gt;gi|222837788|gb|EEE76153.1| predicted protein [Populus trichocarpa]	2.7957e-134
CUFF.14634.2	9.89899	0.830051	11.9258	3.57601	0.033203	No hits found	No hits found	No hits found
CUFF.34209.1	79.9497	6.37903	12.5332	3.64768	0.0264201	gi|326500168|dbj|BAJ90919.1|	predicted protein [Hordeum vulgare subsp. vulgare] &gt;gi|326513682|dbj|BAJ87860.1| predicted protein [Hordeum vulgare subsp. vulgare] &gt;gi|326518774|dbj|BAJ92548.1| predicted protein [Hordeum vulgare subsp. vulgare]	3.06007e-06
CUFF.1557.1	8.46991	0.667877	12.6818	3.66469	6.86428e-05	gi|449444915|ref|XP_004140219.1|	PREDICTED: aluminum-activated malate transporter 12-like [Cucumis sativus]	4.0963e-43
CUFF.10226.1	81.8488	6.4484	12.6929	3.66595	0.0083969	gi|224116852|ref|XP_002317410.1|	predicted protein [Populus trichocarpa] &gt;gi|222860475|gb|EEE98022.1| predicted protein [Populus trichocarpa]	9.13952e-17
CUFF.17605.1	634.219	47.6867	13.2997	3.73332	0.0485667	No hits found	No hits found	No hits found
CUFF.25247.1	6.87881	0.472282	14.565	3.86444	0.00115578	gi|224063419|ref|XP_002301137.1|	predicted protein [Populus trichocarpa] &gt;gi|222842863|gb|EEE80410.1| predicted protein [Populus trichocarpa]	9.72204e-61
CUFF.34896.1	58.0845	3.83601	15.1419	3.92047	1.98769e-10	gi|224132444|ref|XP_002328273.1|	predicted protein [Populus trichocarpa] &gt;gi|222837788|gb|EEE76153.1| predicted protein [Populus trichocarpa]	4.49671e-133
CUFF.24162.1	994.606	64.5533	15.4075	3.94556	3.03416e-06	No hits found	No hits found	No hits found
CUFF.2688.1	57.6253	3.59027	16.0504	4.00454	1.0408e-06	No hits found	No hits found	No hits found
CUFF.16855.1	1516.4	93.3939	16.2366	4.02118	0.000171944	gi|414884878|tpg|DAA60892.1|	TPA: hypothetical protein ZEAMMB73_538503 [Zea mays]	1.04653e-28
CUFF.40502.1	117.44	6.78781	17.3016	4.11283	0.00294952	No hits found	No hits found	No hits found
CUFF.36625.1	93.9722	5.65961	16.604	4.05346	4.0377e-11	gi|310006633|gb|ADP00516.1|	MADS-box factor MADS2 [Cymbidium ensifolium]	3.07124e-84
CUFF.17594.1	72.1833	3.80703	18.9605	4.24493	0.00450345	gi|224109416|ref|XP_002315187.1|	predicted protein [Populus trichocarpa] &gt;gi|222864227|gb|EEF01358.1| predicted protein [Populus trichocarpa]	6.8622e-58
CUFF.24516.1	40.6042	2.03384	19.9643	4.31935	0.00662824	No hits found	No hits found	No hits found
CUFF.24427.1	575.507	27.7925	20.7073	4.37207	0.0450444	No hits found	No hits found	No hits found
CUFF.4778.1	24.6187	1.02198	24.0892	4.59032	2.83787e-06	gi|115448783|ref|NP_001048171.1|	Os02g0757100 [Oryza sativa Japonica Group] &gt;gi|46805680|dbj|BAD17081.1| putative phi-1 [Oryza sativa Japonica Group] &gt;gi|113537702|dbj|BAF10085.1| Os02g0757100 [Oryza sativa Japonica Group] &gt;gi|125541195|gb|EAY87590.1| hypothetical protein OsI_09000 [Oryza sativa Indica Group] &gt;gi|125583...	1.92708e-135
CUFF.34477.1	116.529	4.50128	25.888	4.69421	0.0455732	gi|296088013|emb|CBI35296.3|	unnamed protein product [Vitis vinifera]	7.36665e-20
CUFF.39954.1	6.37649	0.238664	26.7174	4.73971	0.0436387	gi|108710121|gb|ABF97916.1|	meiosis protein, putative, expressed [Oryza sativa Japonica Group]	1.10565e-06
CUFF.38747.1	36.5926	1.31324	27.8644	4.80035	6.38777e-06	gi|113913391|gb|ABI48859.1|	LLA-115 [Lilium longiflorum] &gt;gi|189409350|gb|ACD93462.1| tapetum-specific protein LLA-115 [Lilium longiflorum]	1.97407e-22
CUFF.10001.2	6.32053	0	#DIV/0!	#DIV/0!	0.0170396	gi|449432082|ref|XP_004133829.1|	PREDICTED: common plant regulatory factor 1-like [Cucumis sativus] &gt;gi|449480276|ref|XP_004155848.1| PREDICTED: common plant regulatory factor 1-like [Cucumis sativus]	8.27475e-24
CUFF.10023.1	4.54388	0	#DIV/0!	#DIV/0!	0.0135459	No hits found	No hits found	No hits found
CUFF.10099.2	20.8903	0	#DIV/0!	#DIV/0!	0.000202617	No hits found	No hits found	No hits found
CUFF.10305.1	6.85757	0	#DIV/0!	#DIV/0!	0.0172782	No hits found	No hits found	No hits found
CUFF.10383.1	4.90288	0	#DIV/0!	#DIV/0!	0.0101499	gi|295913095|gb|ADG57810.1|	transcription factor [Lycoris longituba]	2.40656e-19
CUFF.10483.1	2.82925	0	#DIV/0!	#DIV/0!	0.0135459	No hits found	No hits found	No hits found
CUFF.10533.1	10.6737	0	#DIV/0!	#DIV/0!	0.00394388	gi|115475257|ref|NP_001061225.1|	Os08g0203700 [Oryza sativa Japonica Group] &gt;gi|38636753|dbj|BAD02997.1| putative Receptor-like serine/threonine kinase(RFK1) [Oryza sativa Japonica Group] &gt;gi|113623194|dbj|BAF23139.1| Os08g0203700 [Oryza sativa Japonica Group] &gt;gi|215713507|dbj|BAG94644.1| unnamed protein product [Oryza sa...	6.31199e-48
CUFF.10769.1	2.471	0	#DIV/0!	#DIV/0!	0.0337445	gi|224119604|ref|XP_002331201.1|	predicted protein [Populus trichocarpa] &gt;gi|222873322|gb|EEF10453.1| predicted protein [Populus trichocarpa]	7.09725e-99
CUFF.10811.1	1612.78	0	#DIV/0!	#DIV/0!	0.0173156	No hits found	No hits found	No hits found
CUFF.1089.1	4.6847	0	#DIV/0!	#DIV/0!	0.00860984	No hits found	No hits found	No hits found
CUFF.1104.3	8.58302	0	#DIV/0!	#DIV/0!	0.0387315	gi|224118090|ref|XP_002331555.1|	predicted protein [Populus trichocarpa] &gt;gi|222873779|gb|EEF10910.1| predicted protein [Populus trichocarpa]	4.5273e-38
CUFF.11175.1	55.1534	0	#DIV/0!	#DIV/0!	0.00364032	No hits found	No hits found	No hits found
CUFF.11184.1	90.5426	0	#DIV/0!	#DIV/0!	0.00545857	No hits found	No hits found	No hits found
CUFF.11388.1	57416500	0	#DIV/0!	#DIV/0!	2.15009e-06	No hits found	No hits found	No hits found
CUFF.11442.1	26.4562	0	#DIV/0!	#DIV/0!	0.00884752	gi|225439898|ref|XP_002279479.1|	PREDICTED: protein IQ-DOMAIN 1-like [Vitis vinifera]	1.33779e-96
CUFF.11445.1	36.5539	0	#DIV/0!	#DIV/0!	0.0173156	No hits found	No hits found	No hits found
CUFF.11612.1	1821.39	0	#DIV/0!	#DIV/0!	0.00126488	No hits found	No hits found	No hits found
CUFF.11628.1	196.624	0	#DIV/0!	#DIV/0!	0.0107353	No hits found	No hits found	No hits found
CUFF.11702.1	10.1288	0	#DIV/0!	#DIV/0!	0.000826567	No hits found	No hits found	No hits found
CUFF.11755.1	12.0143	0	#DIV/0!	#DIV/0!	0.0242659	gi|255558170|ref|XP_002520112.1|	conserved hypothetical protein [Ricinus communis] &gt;gi|223540604|gb|EEF42167.1| conserved hypothetical protein [Ricinus communis]	1.74252e-50
CUFF.11808.1	6.26378	0	#DIV/0!	#DIV/0!	0.0295587	gi|222628985|gb|EEE61117.1|	hypothetical protein OsJ_15041 [Oryza sativa Japonica Group]	3.32022e-41
CUFF.11900.2	1.28121	0	#DIV/0!	#DIV/0!	0.0416254	gi|326498511|dbj|BAJ98683.1|	predicted protein [Hordeum vulgare subsp. vulgare]	4.63481e-34
CUFF.12042.1	2.38322	0	#DIV/0!	#DIV/0!	0.0173156	No hits found	No hits found	No hits found
CUFF.12132.1	1.83038	0	#DIV/0!	#DIV/0!	0.0395819	No hits found	No hits found	No hits found
CUFF.12257.1	36361.1	0	#DIV/0!	#DIV/0!	0.00743598	No hits found	No hits found	No hits found
CUFF.1237.1	3.55652	0	#DIV/0!	#DIV/0!	0.0135459	No hits found	No hits found	No hits found
CUFF.12573.1	467.189	0	#DIV/0!	#DIV/0!	0.0295587	No hits found	No hits found	No hits found
CUFF.12591.1	2.36876	0	#DIV/0!	#DIV/0!	0.0395819	gi|302748917|gb|ADL63938.1|	ribosomal protein S3 [Oncidium sphacelatum]	6.57496e-112
CUFF.12764.2	5.04418	0	#DIV/0!	#DIV/0!	0.0347923	gi|255567963|ref|XP_002524959.1|	calcium ion binding protein, putative [Ricinus communis] &gt;gi|223535794|gb|EEF37456.1| calcium ion binding protein, putative [Ricinus communis]	1.36456e-09
CUFF.12797.1	2404.53	0	#DIV/0!	#DIV/0!	0.00698144	gi|255550085|ref|XP_002516093.1|	Actin-binding protein ABP140, putative [Ricinus communis] &gt;gi|223544579|gb|EEF46095.1| Actin-binding protein ABP140, putative [Ricinus communis]	2.46924e-07
CUFF.12818.1	51.3376	0	#DIV/0!	#DIV/0!	0.0173156	No hits found	No hits found	No hits found
CUFF.13160.1	231.442	0	#DIV/0!	#DIV/0!	0.0174856	No hits found	No hits found	No hits found
CUFF.13331.2	3.08636	0	#DIV/0!	#DIV/0!	0.0324699	gi|224140667|ref|XP_002323702.1|	predicted protein [Populus trichocarpa] &gt;gi|222868332|gb|EEF05463.1| predicted protein [Populus trichocarpa]	4.61153e-154
CUFF.13352.1	5.27117	0	#DIV/0!	#DIV/0!	0.0135459	gi|255550512|ref|XP_002516306.1|	Na(+)/H(+) antiporter, putative [Ricinus communis] &gt;gi|223544536|gb|EEF46053.1| Na(+)/H(+) antiporter, putative [Ricinus communis]	2.76286e-52
CUFF.13478.2	5.62666	0	#DIV/0!	#DIV/0!	0.0145289	gi|115474111|ref|NP_001060654.1|	Os07g0681500 [Oryza sativa Japonica Group] &gt;gi|33146668|dbj|BAC80014.1| unknown protein [Oryza sativa Japonica Group] &gt;gi|113612190|dbj|BAF22568.1| Os07g0681500 [Oryza sativa Japonica Group]	1.42803e-107
CUFF.13587.1	1.56751	0	#DIV/0!	#DIV/0!	0.0173156	No hits found	No hits found	No hits found
CUFF.13672.1	1.24826	0	#DIV/0!	#DIV/0!	0.0429349	gi|359477013|ref|XP_002262704.2|	PREDICTED: U-box domain-containing protein 26-like [Vitis vinifera]	1.1623e-68
CUFF.13674.1	12.736	0	#DIV/0!	#DIV/0!	0.0360343	No hits found	No hits found	No hits found
CUFF.13712.1	3.0801	0	#DIV/0!	#DIV/0!	0.00698144	No hits found	No hits found	No hits found
CUFF.13716.2	4.41106	0	#DIV/0!	#DIV/0!	0.0142784	gi|224118614|ref|XP_002317864.1|	predicted protein [Populus trichocarpa] &gt;gi|222858537|gb|EEE96084.1| predicted protein [Populus trichocarpa]	9.97926e-54
CUFF.13727.2	1.50476	0	#DIV/0!	#DIV/0!	0.0193029	gi|115479285|ref|NP_001063236.1|	Os09g0431100 [Oryza sativa Japonica Group] &gt;gi|50726227|dbj|BAD33804.1| putative Avr9/Cf-9 rapidly elicited protein 141 [Oryza sativa Japonica Group] &gt;gi|113631469|dbj|BAF25150.1| Os09g0431100 [Oryza sativa Japonica Group]	4.42704e-64
CUFF.13857.1	2.28882	0	#DIV/0!	#DIV/0!	0.00860984	No hits found	No hits found	No hits found
CUFF.13879.1	1.08681	0	#DIV/0!	#DIV/0!	0.0318471	gi|18148925|dbj|BAB83521.1|	polygalacturonase-inhibitor protein [Citrus sp. cv. Sainumphung]	2.94123e-35
CUFF.13949.1	2.68475	0	#DIV/0!	#DIV/0!	0.00860984	No hits found	No hits found	No hits found
CUFF.13967.1	64.7568	0	#DIV/0!	#DIV/0!	0.000445665	gi|38680587|gb|AAR26629.1|	MADS box transcription factor [Phalaenopsis equestris]	2.84524e-37
CUFF.1407.1	33.5185	0	#DIV/0!	#DIV/0!	0.000282645	No hits found	No hits found	No hits found
CUFF.14334.1	9.94641	0	#DIV/0!	#DIV/0!	0.0107353	gi|359807218|ref|NP_001241618.1|	uncharacterized protein LOC100795901 precursor [Glycine max] &gt;gi|255645421|gb|ACU23206.1| unknown [Glycine max]	2.64534e-34
CUFF.14341.1	10.6916	0	#DIV/0!	#DIV/0!	0.0295587	No hits found	No hits found	No hits found
CUFF.14350.1	0.956961	0	#DIV/0!	#DIV/0!	0.0146052	gi|77556829|gb|ABA99625.1|	D-mannose binding lectin family protein, expressed [Oryza sativa Japonica Group] &gt;gi|125580225|gb|EAZ21371.1| hypothetical protein OsJ_37028 [Oryza sativa Japonica Group]	8.11165e-70
CUFF.14517.1	36.684	0	#DIV/0!	#DIV/0!	0.000616344	No hits found	No hits found	No hits found
CUFF.14784.2	24.009	0	#DIV/0!	#DIV/0!	0.000142722	gi|388509466|gb|AFK42799.1|	unknown [Lotus japonicus]	2.59873e-52
CUFF.14804.1	12.0387	0	#DIV/0!	#DIV/0!	0.0295587	gi|356519052|ref|XP_003528188.1|	PREDICTED: solute carrier family 22 member 8-like [Glycine max]	1.07298e-24
CUFF.14843.1	0.860231	0	#DIV/0!	#DIV/0!	0.0107353	No hits found	No hits found	No hits found
CUFF.15024.1	1.24295	0	#DIV/0!	#DIV/0!	0.0135459	No hits found	No hits found	No hits found
CUFF.15140.1	2.18557	0	#DIV/0!	#DIV/0!	0.0135459	No hits found	No hits found	No hits found
CUFF.1549.1	1230.95	0	#DIV/0!	#DIV/0!	0.000943611	gi|115488172|ref|NP_001066573.1|	Os12g0279600 [Oryza sativa Japonica Group] &gt;gi|77554323|gb|ABA97119.1| exodeoxyribonuclease III family protein, expressed [Oryza sativa Japonica Group] &gt;gi|113649080|dbj|BAF29592.1| Os12g0279600 [Oryza sativa Japonica Group] &gt;gi|215687325|dbj|BAG91875.1| unnamed protein product [Oryza sativ...	5.72912e-18
CUFF.15500.1	8.93387	0	#DIV/0!	#DIV/0!	0.0295557	No hits found	No hits found	No hits found
CUFF.15722.1	343.584	0	#DIV/0!	#DIV/0!	0.0435795	gi|729051|sp|P41210.1|CATR_ATRNU	RecName: Full=Caltractin; AltName: Full=Centrin &gt;gi|444342|prf||1906390A caltractin-like protein	1.56317e-25
CUFF.15813.2	7.38757	0	#DIV/0!	#DIV/0!	0.000393716	gi|297608755|ref|NP_001062061.2|	Os08g0481100 [Oryza sativa Japonica Group] &gt;gi|218201327|gb|EEC83754.1| hypothetical protein OsI_29627 [Oryza sativa Indica Group] &gt;gi|222640746|gb|EEE68878.1| hypothetical protein OsJ_27693 [Oryza sativa Japonica Group] &gt;gi|255678535|dbj|BAF23975.2| Os08g0481100 [Oryza sativa Japonica Grou...	4.37701e-75
CUFF.16156.3	11.0497	0	#DIV/0!	#DIV/0!	0.000192189	gi|225429331|ref|XP_002271922.1|	PREDICTED: uncharacterized protein LOC100257657 [Vitis vinifera] &gt;gi|147835619|emb|CAN68554.1| hypothetical protein VITISV_017460 [Vitis vinifera]	1.35068e-172
CUFF.16478.1	131.41	0	#DIV/0!	#DIV/0!	0.00571869	gi|242054635|ref|XP_002456463.1|	hypothetical protein SORBIDRAFT_03g036770 [Sorghum bicolor] &gt;gi|241928438|gb|EES01583.1| hypothetical protein SORBIDRAFT_03g036770 [Sorghum bicolor]	8.66799e-18
CUFF.16638.1	1.52705	0	#DIV/0!	#DIV/0!	0.00698144	No hits found	No hits found	No hits found
CUFF.16643.1	1.81948	0	#DIV/0!	#DIV/0!	0.0295587	No hits found	No hits found	No hits found
CUFF.16865.5	9.37773	0	#DIV/0!	#DIV/0!	0.0255138	gi|297793949|ref|XP_002864859.1|	VHS domain-containing protein [Arabidopsis lyrata subsp. lyrata] &gt;gi|297310694|gb|EFH41118.1| VHS domain-containing protein [Arabidopsis lyrata subsp. lyrata]	7.01417e-19
CUFF.1689.2	11.8507	0	#DIV/0!	#DIV/0!	0.00381403	No hits found	No hits found	No hits found
CUFF.16991.1	11.3617	0	#DIV/0!	#DIV/0!	0.0173721	gi|224141615|ref|XP_002324162.1|	predicted protein [Populus trichocarpa] &gt;gi|222865596|gb|EEF02727.1| predicted protein [Populus trichocarpa]	1.69614e-43
CUFF.1701.1	5.35762	0	#DIV/0!	#DIV/0!	0.00234154	gi|309256335|gb|ADO60995.1|	phytochrome b [Helianthus annuus]	0
CUFF.17035.1	4.17904	0	#DIV/0!	#DIV/0!	0.0306099	gi|225457182|ref|XP_002280557.1|	PREDICTED: pentatricopeptide repeat-containing protein At1g74850, chloroplastic [Vitis vinifera]	0
CUFF.17790.1	92.4371	0	#DIV/0!	#DIV/0!	0.00860984	No hits found	No hits found	No hits found
CUFF.17824.1	14.0212	0	#DIV/0!	#DIV/0!	0.0107353	gi|381216459|gb|AFG16920.1|	YUC7 [Fragaria vesca]	4.39137e-23
CUFF.18167.1	727.976	0	#DIV/0!	#DIV/0!	0.0173156	No hits found	No hits found	No hits found
CUFF.18662.2	6.47256	0	#DIV/0!	#DIV/0!	0.0185304	gi|357162904|ref|XP_003579560.1|	PREDICTED: prolyl 4-hydroxylase subunit alpha-1-like [Brachypodium distachyon]	3.50192e-27
CUFF.18719.1	3.18948	0	#DIV/0!	#DIV/0!	0.0173156	No hits found	No hits found	No hits found
CUFF.188.1	7.10101	0	#DIV/0!	#DIV/0!	0.0173156	No hits found	No hits found	No hits found
CUFF.18935.1	1.125	0	#DIV/0!	#DIV/0!	0.0295587	gi|356525732|ref|XP_003531477.1|	PREDICTED: myb family transcription factor APL-like [Glycine max]	5.42325e-18
CUFF.1896.1	1.11833	0	#DIV/0!	#DIV/0!	0.0295587	No hits found	No hits found	No hits found
CUFF.19203.1	15.7058	0	#DIV/0!	#DIV/0!	0.00331616	gi|388506534|gb|AFK41333.1|	unknown [Lotus japonicus]	7.99868e-11
CUFF.19216.1	49.7514	0	#DIV/0!	#DIV/0!	0.0135459	No hits found	No hits found	No hits found
CUFF.1945.2	27.1995	0	#DIV/0!	#DIV/0!	0.0145492	gi|223945559|gb|ACN26863.1|	unknown [Zea mays] &gt;gi|414865481|tpg|DAA44038.1| TPA: hypothetical protein ZEAMMB73_735117 [Zea mays]	1.52014e-17
CUFF.19548.1	4.13487	0	#DIV/0!	#DIV/0!	0.0107353	No hits found	No hits found	No hits found
CUFF.19643.1	166.628	0	#DIV/0!	#DIV/0!	0.00394388	No hits found	No hits found	No hits found
CUFF.19813.1	0.903325	0	#DIV/0!	#DIV/0!	0.0224495	No hits found	No hits found	No hits found
CUFF.20076.1	1.77137	0	#DIV/0!	#DIV/0!	0.0135459	No hits found	No hits found	No hits found
CUFF.20360.1	61.2831	0	#DIV/0!	#DIV/0!	0.0135459	gi|414870466|tpg|DAA49023.1|	TPA: gibberellin 20 oxidase 2 [Zea mays]	3.01254e-25
CUFF.21124.1	2.08631	0	#DIV/0!	#DIV/0!	0.00860984	No hits found	No hits found	No hits found
CUFF.21673.1	1.21759	0	#DIV/0!	#DIV/0!	0.0295587	No hits found	No hits found	No hits found
CUFF.21696.1	14.8512	0	#DIV/0!	#DIV/0!	0.0173156	gi|449451667|ref|XP_004143583.1|	PREDICTED: pentatricopeptide repeat-containing protein At5g66520-like [Cucumis sativus] &gt;gi|449504924|ref|XP_004162332.1| PREDICTED: pentatricopeptide repeat-containing protein At5g66520-like [Cucumis sativus]	1.52619e-13
CUFF.21821.1	1.64977	0	#DIV/0!	#DIV/0!	0.0173156	No hits found	No hits found	No hits found
CUFF.21876.1	5.29239	0	#DIV/0!	#DIV/0!	0.0460158	gi|225437416|ref|XP_002271045.1|	PREDICTED: uncharacterized protein LOC100265898 [Vitis vinifera]	5.01926e-54
CUFF.22481.1	1.62549	0	#DIV/0!	#DIV/0!	0.0262883	gi|357148797|ref|XP_003574897.1|	PREDICTED: F-box protein At4g10400-like [Brachypodium distachyon]	1.28259e-22
CUFF.22567.1	2.01231	0	#DIV/0!	#DIV/0!	0.0173156	No hits found	No hits found	No hits found
CUFF.23124.1	9.46111	0	#DIV/0!	#DIV/0!	0.0016828	gi|147860573|emb|CAN79719.1|	hypothetical protein VITISV_012742 [Vitis vinifera]	3.54012e-140
CUFF.23475.1	29425.5	0	#DIV/0!	#DIV/0!	0.0173156	No hits found	No hits found	No hits found
CUFF.23571.2	20.7522	0	#DIV/0!	#DIV/0!	0.0127981	gi|242076266|ref|XP_002448069.1|	hypothetical protein SORBIDRAFT_06g020460 [Sorghum bicolor] &gt;gi|241939252|gb|EES12397.1| hypothetical protein SORBIDRAFT_06g020460 [Sorghum bicolor]	3.52469e-13
CUFF.23582.1	805.801	0	#DIV/0!	#DIV/0!	0.00571869	No hits found	No hits found	No hits found
CUFF.23660.1	1042.09	0	#DIV/0!	#DIV/0!	0.0135459	gi|224098202|ref|XP_002311135.1|	predicted protein [Populus trichocarpa] &gt;gi|222850955|gb|EEE88502.1| predicted protein [Populus trichocarpa]	1.23769e-09
CUFF.23737.2	7.19764	0	#DIV/0!	#DIV/0!	0.00279996	No hits found	No hits found	No hits found
CUFF.23742.1	5.98277	0	#DIV/0!	#DIV/0!	0.000739118	gi|388494346|gb|AFK35239.1|	unknown [Medicago truncatula]	3.16708e-44
CUFF.23781.1	2.38891	0	#DIV/0!	#DIV/0!	0.00472848	No hits found	No hits found	No hits found
CUFF.24247.1	495.311	0	#DIV/0!	#DIV/0!	0.0173156	No hits found	No hits found	No hits found
CUFF.24525.1	15.3861	0	#DIV/0!	#DIV/0!	0.0210926	No hits found	No hits found	No hits found
CUFF.24533.1	65.6051	0	#DIV/0!	#DIV/0!	0.0108164	No hits found	No hits found	No hits found
CUFF.25017.1	275.286	0	#DIV/0!	#DIV/0!	0.0395819	No hits found	No hits found	No hits found
CUFF.25071.1	2.49364	0	#DIV/0!	#DIV/0!	0.00860984	No hits found	No hits found	No hits found
CUFF.25137.1	13.3276	0	#DIV/0!	#DIV/0!	0.00239691	gi|8886865|gb|AAF80590.1|AF223419_1	xyloglucan endotransglycosylase XET1 [Asparagus officinalis]	6.86453e-16
CUFF.25166.1	7.1875	0	#DIV/0!	#DIV/0!	0.00144234	No hits found	No hits found	No hits found
CUFF.25286.1	18.9692	0	#DIV/0!	#DIV/0!	0.00571869	No hits found	No hits found	No hits found
CUFF.25455.1	925.011	0	#DIV/0!	#DIV/0!	0.0173156	No hits found	No hits found	No hits found
CUFF.25727.1	209.759	0	#DIV/0!	#DIV/0!	0.0135459	No hits found	No hits found	No hits found
CUFF.25793.1	1.71244	0	#DIV/0!	#DIV/0!	0.0224495	No hits found	No hits found	No hits found
CUFF.25902.1	25.0873	0	#DIV/0!	#DIV/0!	0.00372042	gi|242062710|ref|XP_002452644.1|	hypothetical protein SORBIDRAFT_04g029800 [Sorghum bicolor] &gt;gi|241932475|gb|EES05620.1| hypothetical protein SORBIDRAFT_04g029800 [Sorghum bicolor]	4.1957e-82
CUFF.26006.2	6.43223	0	#DIV/0!	#DIV/0!	0.000450399	gi|356564762|ref|XP_003550617.1|	PREDICTED: DUF246 domain-containing protein At1g04910-like [Glycine max]	9.72669e-155
CUFF.26140.1	11.5699	0	#DIV/0!	#DIV/0!	0.0135459	No hits found	No hits found	No hits found
CUFF.26268.1	303.255	0	#DIV/0!	#DIV/0!	0.0295587	No hits found	No hits found	No hits found
CUFF.26349.1	11.9792	0	#DIV/0!	#DIV/0!	0.00746205	gi|326521120|dbj|BAJ96763.1|	predicted protein [Hordeum vulgare subsp. vulgare]	7.12373e-48
CUFF.26360.1	1.77622	0	#DIV/0!	#DIV/0!	0.0395819	No hits found	No hits found	No hits found
CUFF.26382.1	4.9849	0	#DIV/0!	#DIV/0!	0.00571869	gi|357483391|ref|XP_003611982.1|	Cytochrome P450 [Medicago truncatula] &gt;gi|355513317|gb|AES94940.1| Cytochrome P450 [Medicago truncatula]	5.81161e-26
CUFF.26433.2	16.2706	0	#DIV/0!	#DIV/0!	0.025926	No hits found	No hits found	No hits found
CUFF.26577.2	5.06539	0	#DIV/0!	#DIV/0!	0.0314999	gi|222617897|gb|EEE54029.1|	hypothetical protein OsJ_00697 [Oryza sativa Japonica Group]	6.20774e-67
CUFF.26635.2	2.15728	0	#DIV/0!	#DIV/0!	0.0358401	No hits found	No hits found	No hits found
CUFF.26670.1	1.62633	0	#DIV/0!	#DIV/0!	0.0490186	No hits found	No hits found	No hits found
CUFF.26680.4	6.52266	0	#DIV/0!	#DIV/0!	0.0190665	gi|125533972|gb|EAY80520.1|	hypothetical protein OsI_35699 [Oryza sativa Indica Group]	1.97928e-10
CUFF.26754.1	1.39273	0	#DIV/0!	#DIV/0!	0.0395819	gi|357165318|ref|XP_003580342.1|	PREDICTED: aluminum-activated malate transporter 10-like [Brachypodium distachyon]	1.26718e-47
CUFF.26839.2	11.0495	0	#DIV/0!	#DIV/0!	0.0242702	gi|356515569|ref|XP_003526471.1|	PREDICTED: uncharacterized protein LOC100783899 [Glycine max]	8.63632e-42
CUFF.26858.1	5.41047	0	#DIV/0!	#DIV/0!	0.0230572	gi|326506262|dbj|BAJ86449.1|	predicted protein [Hordeum vulgare subsp. vulgare]	2.10283e-19
CUFF.26963.2	23.2275	0	#DIV/0!	#DIV/0!	0.0269341	gi|307950837|gb|ADN97117.1|	nitrite reductase [Beta vulgaris] &gt;gi|313585871|gb|ADR71053.1| nitrite reductase [Beta vulgaris]	4.20412e-102
CUFF.27243.1	7.42826	0	#DIV/0!	#DIV/0!	0.0295587	No hits found	No hits found	No hits found
CUFF.27253.5	7.676	0	#DIV/0!	#DIV/0!	0.0157497	gi|255570338|ref|XP_002526128.1|	mitochondrial carrier protein, putative [Ricinus communis] &gt;gi|223534505|gb|EEF36204.1| mitochondrial carrier protein, putative [Ricinus communis]	2.61647e-131
CUFF.27428.1	116.259	0	#DIV/0!	#DIV/0!	0.00860984	No hits found	No hits found	No hits found
CUFF.27434.1	43.9394	0	#DIV/0!	#DIV/0!	0.0173156	No hits found	No hits found	No hits found
CUFF.27720.1	21.2897	0	#DIV/0!	#DIV/0!	0.0135459	No hits found	No hits found	No hits found
CUFF.27855.2	27.1251	0	#DIV/0!	#DIV/0!	7.33793e-05	gi|356559945|ref|XP_003548256.1|	PREDICTED: uncharacterized protein LOC100793467 [Glycine max]	2.65996e-36
CUFF.28187.4	3.50241	0	#DIV/0!	#DIV/0!	0.0234456	No hits found	No hits found	No hits found
CUFF.282.1	10.0916	0	#DIV/0!	#DIV/0!	0.00280943	gi|116787358|gb|ABK24476.1|	unknown [Picea sitchensis]	5.92064e-10
CUFF.2824.1	1.7931	0	#DIV/0!	#DIV/0!	0.0295587	No hits found	No hits found	No hits found
CUFF.28278.1	8.33621	0	#DIV/0!	#DIV/0!	0.0395819	No hits found	No hits found	No hits found
CUFF.2830.1	5.92074	0	#DIV/0!	#DIV/0!	0.000377637	gi|357131916|ref|XP_003567579.1|	PREDICTED: acyl-CoA-binding domain-containing protein 4-like [Brachypodium distachyon]	5.67206e-15
CUFF.28490.1	10848.4	0	#DIV/0!	#DIV/0!	0.0395819	gi|359491245|ref|XP_002279402.2|	PREDICTED: serine/threonine-protein kinase ATM [Vitis vinifera]	8.75713e-08
CUFF.2850.1	6.88715	0	#DIV/0!	#DIV/0!	0.00297025	gi|171194113|gb|ACB45260.1|	Cax7 [Arabidopsis lyrata]	3.66289e-38
CUFF.28513.1	3.5494	0	#DIV/0!	#DIV/0!	0.0173156	gi|296089559|emb|CBI39378.3|	unnamed protein product [Vitis vinifera]	6.5676e-55
CUFF.28514.1	10.3765	0	#DIV/0!	#DIV/0!	0.0121158	gi|224138618|ref|XP_002322859.1|	predicted protein [Populus trichocarpa] &gt;gi|222867489|gb|EEF04620.1| predicted protein [Populus trichocarpa]	9.95212e-76
CUFF.28659.1	30.3514	0	#DIV/0!	#DIV/0!	0.0156624	gi|115470349|ref|NP_001058773.1|	Os07g0119800 [Oryza sativa Japonica Group] &gt;gi|22535638|dbj|BAC10812.1| hypothetical protein [Oryza sativa Japonica Group] &gt;gi|113610309|dbj|BAF20687.1| Os07g0119800 [Oryza sativa Japonica Group] &gt;gi|125557057|gb|EAZ02593.1| hypothetical protein OsI_24703 [Oryza sativa Indica Group] &gt;gi|...	1.00136e-64
CUFF.28873.1	143.745	0	#DIV/0!	#DIV/0!	0.00104695	gi|302141994|emb|CBI19197.3|	unnamed protein product [Vitis vinifera]	1.99555e-30
CUFF.28908.1	3.22216	0	#DIV/0!	#DIV/0!	0.0173156	No hits found	No hits found	No hits found
CUFF.28913.1	1.339	0	#DIV/0!	#DIV/0!	0.00860984	No hits found	No hits found	No hits found
CUFF.28916.1	1717.52	0	#DIV/0!	#DIV/0!	0.0173156	No hits found	No hits found	No hits found
CUFF.29241.1	13.9724	0	#DIV/0!	#DIV/0!	0.0317947	gi|297739380|emb|CBI29396.3|	unnamed protein product [Vitis vinifera]	3.22802e-16
CUFF.29257.1	3.78777	0	#DIV/0!	#DIV/0!	0.00860984	No hits found	No hits found	No hits found
CUFF.29292.1	18.3095	0	#DIV/0!	#DIV/0!	0.0107353	No hits found	No hits found	No hits found
CUFF.29378.1	7.38149	0	#DIV/0!	#DIV/0!	0.0273757	gi|47497216|dbj|BAD19261.1|	putative serine carboxypeptidase II precursor [Oryza sativa Japonica Group] &gt;gi|47497600|dbj|BAD19670.1| putative serine carboxypeptidase II precursor [Oryza sativa Japonica Group]	5.17456e-139
CUFF.29403.1	2.23659	0	#DIV/0!	#DIV/0!	0.0173156	No hits found	No hits found	No hits found
CUFF.29475.1	3.9015	0	#DIV/0!	#DIV/0!	0.0173156	gi|449485062|ref|XP_004157060.1|	PREDICTED: LOW QUALITY PROTEIN: probable inactive serine/threonine-protein kinase bub1-like [Cucumis sativus]	1.70471e-11
CUFF.29664.1	8.49192	0	#DIV/0!	#DIV/0!	0.0285353	No hits found	No hits found	No hits found
CUFF.30030.2	4.59308	0	#DIV/0!	#DIV/0!	0.0183751	No hits found	No hits found	No hits found
CUFF.30124.1	290.991	0	#DIV/0!	#DIV/0!	0.00571869	gi|357152596|ref|XP_003576172.1|	PREDICTED: putative pumilio homolog 7, chloroplastic-like [Brachypodium distachyon]	3.08892e-24
CUFF.30125.1	12.6199	0	#DIV/0!	#DIV/0!	0.00394388	No hits found	No hits found	No hits found
CUFF.30205.1	3.57165	0	#DIV/0!	#DIV/0!	0.00698144	No hits found	No hits found	No hits found
CUFF.30445.1	1.97342	0	#DIV/0!	#DIV/0!	0.00472848	No hits found	No hits found	No hits found
CUFF.3055.1	0.663709	0	#DIV/0!	#DIV/0!	0.0458234	gi|326516058|dbj|BAJ88052.1|	predicted protein [Hordeum vulgare subsp. vulgare]	1.01252e-138
CUFF.30589.1	2.52001	0	#DIV/0!	#DIV/0!	0.0135459	No hits found	No hits found	No hits found
CUFF.31343.1	1.30551	0	#DIV/0!	#DIV/0!	0.0135459	No hits found	No hits found	No hits found
CUFF.31347.1	1.54457	0	#DIV/0!	#DIV/0!	0.0135459	No hits found	No hits found	No hits found
CUFF.31396.2	13.7768	0	#DIV/0!	#DIV/0!	0.00659429	gi|326502816|dbj|BAJ99036.1|	predicted protein [Hordeum vulgare subsp. vulgare] &gt;gi|326507002|dbj|BAJ95578.1| predicted protein [Hordeum vulgare subsp. vulgare] &gt;gi|326516198|dbj|BAJ88122.1| predicted protein [Hordeum vulgare subsp. vulgare]	1.43158e-83
CUFF.31435.2	6.34063	0	#DIV/0!	#DIV/0!	0.0486143	gi|357161823|ref|XP_003579214.1|	PREDICTED: uncharacterized protein LOC100844828, partial [Brachypodium distachyon]	4.89105e-108
CUFF.31472.1	1.56986	0	#DIV/0!	#DIV/0!	0.0402441	gi|224123032|ref|XP_002330424.1|	predicted protein [Populus trichocarpa] &gt;gi|222871809|gb|EEF08940.1| predicted protein [Populus trichocarpa]	9.8415e-17
CUFF.31593.1	5.6076	0	#DIV/0!	#DIV/0!	0.00860984	gi|449460927|ref|XP_004148195.1|	PREDICTED: sister chromatid cohesion 1 protein 1-like [Cucumis sativus] &gt;gi|449529198|ref|XP_004171588.1| PREDICTED: sister chromatid cohesion 1 protein 1-like [Cucumis sativus]	5.63048e-12
CUFF.3187.1	4843.47	0	#DIV/0!	#DIV/0!	0.00472848	No hits found	No hits found	No hits found
CUFF.31919.1	2.00855	0	#DIV/0!	#DIV/0!	0.0395819	No hits found	No hits found	No hits found
CUFF.31929.1	5.373	0	#DIV/0!	#DIV/0!	0.0295587	No hits found	No hits found	No hits found
CUFF.321.1	50.0393	0	#DIV/0!	#DIV/0!	0.00698144	No hits found	No hits found	No hits found
CUFF.32289.1	2.26497	0	#DIV/0!	#DIV/0!	0.0107353	No hits found	No hits found	No hits found
CUFF.3238.1	5.29905	0	#DIV/0!	#DIV/0!	0.0018296	gi|388497668|gb|AFK36900.1|	unknown [Lotus japonicus]	5.32914e-135
CUFF.32384.1	4.02228	0	#DIV/0!	#DIV/0!	0.00594923	gi|449441374|ref|XP_004138457.1|	PREDICTED: uncharacterized protein LOC101212216 [Cucumis sativus]	8.21377e-24
CUFF.32701.1	42.936	0	#DIV/0!	#DIV/0!	0.0154541	gi|224073606|ref|XP_002304119.1|	predicted protein [Populus trichocarpa] &gt;gi|222841551|gb|EEE79098.1| predicted protein [Populus trichocarpa]	2.98972e-08
CUFF.32756.1	4.13323	0	#DIV/0!	#DIV/0!	0.00698144	No hits found	No hits found	No hits found
CUFF.33027.1	28.9217	0	#DIV/0!	#DIV/0!	1.69647e-05	gi|18415207|ref|NP_568168.1|	ubiquitin-activating enzyme E1 2 [Arabidopsis thaliana] &gt;gi|75220397|sp|P92974.1|UBE12_ARATH RecName: Full=Ubiquitin-activating enzyme E1 2; Short=AtUBA2 &gt;gi|1703478|gb|AAB37569.1| ubiquitin activating enzyme 2 [Arabidopsis thaliana] &gt;gi|9758426|dbj|BAB08968.1| ubiquitin activating enzyme 2...	2.84654e-15
CUFF.33029.1	5.48137	0	#DIV/0!	#DIV/0!	0.0295587	No hits found	No hits found	No hits found
CUFF.33095.1	13.8991	0	#DIV/0!	#DIV/0!	0.0281954	gi|224076324|ref|XP_002304926.1|	predicted protein [Populus trichocarpa] &gt;gi|222847890|gb|EEE85437.1| predicted protein [Populus trichocarpa]	7.21565e-69
CUFF.33101.3	6.62769	0	#DIV/0!	#DIV/0!	0.0187656	gi|9971808|gb|AAG10424.1|	GGDP synthase [Tagetes erecta]	2.74238e-108
CUFF.33247.1	8.14702	0	#DIV/0!	#DIV/0!	0.0054404	gi|115461731|ref|NP_001054465.1|	Os05g0115600 [Oryza sativa Japonica Group] &gt;gi|52353516|gb|AAU44082.1| unknown protein [Oryza sativa Japonica Group] &gt;gi|55168329|gb|AAV44194.1| unknow protein [Oryza sativa Japonica Group] &gt;gi|113578016|dbj|BAF16379.1| Os05g0115600 [Oryza sativa Japonica Group] &gt;gi|215686529|dbj|BAG8878...	4.84307e-70
CUFF.3330.1	7.93377	0	#DIV/0!	#DIV/0!	0.0357027	No hits found	No hits found	No hits found
CUFF.33498.1	51.4656	0	#DIV/0!	#DIV/0!	4.39113e-05	gi|357111984|ref|XP_003557790.1|	PREDICTED: uncharacterized protein LOC100824728 [Brachypodium distachyon]	3.44986e-78
CUFF.33617.1	9.82694	0	#DIV/0!	#DIV/0!	0.00508295	gi|304650665|gb|ADM47405.1|	small molecular heat shock protein [Nicotiana tabacum]	7.63817e-51
CUFF.33669.1	1.62485	0	#DIV/0!	#DIV/0!	0.00571869	No hits found	No hits found	No hits found
CUFF.33769.1	30.7765	0	#DIV/0!	#DIV/0!	0.0364019	gi|218196574|gb|EEC79001.1|	hypothetical protein OsI_19503 [Oryza sativa Indica Group]	3.24568e-179
CUFF.33920.1	3.2894	0	#DIV/0!	#DIV/0!	0.0135459	gi|356565445|ref|XP_003550950.1|	PREDICTED: pleiotropic drug resistance protein 3-like [Glycine max]	7.16159e-73
CUFF.34052.1	65.0419	0	#DIV/0!	#DIV/0!	0.00394388	gi|255554002|ref|XP_002518041.1|	conserved hypothetical protein [Ricinus communis] &gt;gi|223542637|gb|EEF44174.1| conserved hypothetical protein [Ricinus communis]	2.50207e-18
CUFF.34207.1	10.1067	0	#DIV/0!	#DIV/0!	0.00860984	No hits found	No hits found	No hits found
CUFF.34213.1	2.26324	0	#DIV/0!	#DIV/0!	0.0395819	No hits found	No hits found	No hits found
CUFF.34503.1	1.5151	0	#DIV/0!	#DIV/0!	0.0297364	gi|449493201|ref|XP_004159220.1|	PREDICTED: uncharacterized protein LOC101232790 [Cucumis sativus]	5.63395e-29
CUFF.34507.1	2.9049	0	#DIV/0!	#DIV/0!	0.00438551	gi|449493201|ref|XP_004159220.1|	PREDICTED: uncharacterized protein LOC101232790 [Cucumis sativus]	3.50566e-29
CUFF.34609.2	65.2351	0	#DIV/0!	#DIV/0!	0.00038081	gi|326528705|dbj|BAJ97374.1|	predicted protein [Hordeum vulgare subsp. vulgare]	1.08207e-15
CUFF.34914.2	4.3403	0	#DIV/0!	#DIV/0!	0.00614505	gi|225447470|ref|XP_002266938.1|	PREDICTED: uncharacterized membrane protein At3g27390 [Vitis vinifera] &gt;gi|296085066|emb|CBI28481.3| unnamed protein product [Vitis vinifera]	3.34996e-166
CUFF.35102.1	2.31691	0	#DIV/0!	#DIV/0!	0.0224334	gi|356569916|ref|XP_003553140.1|	PREDICTED: aspartic proteinase nepenthesin-2-like [Glycine max]	7.59243e-39
CUFF.35126.1	98.3257	0	#DIV/0!	#DIV/0!	0.033889	No hits found	No hits found	No hits found
CUFF.35552.1	4.29543	0	#DIV/0!	#DIV/0!	0.0126424	gi|359475775|ref|XP_002265714.2|	PREDICTED: LOW QUALITY PROTEIN: cysteinyl-tRNA synthetase-like [Vitis vinifera]	4.8779e-19
CUFF.35556.1	4.08113	0	#DIV/0!	#DIV/0!	0.00191415	gi|449493201|ref|XP_004159220.1|	PREDICTED: uncharacterized protein LOC101232790 [Cucumis sativus]	2.45358e-18
CUFF.35688.1	3.18755	0	#DIV/0!	#DIV/0!	0.0399469	gi|449450486|ref|XP_004142993.1|	PREDICTED: uncharacterized protein LOC101214249 [Cucumis sativus] &gt;gi|449500349|ref|XP_004161073.1| PREDICTED: uncharacterized LOC101214249 [Cucumis sativus]	1.00164e-27
CUFF.35714.1	2.3983	0	#DIV/0!	#DIV/0!	0.0282794	gi|242066068|ref|XP_002454323.1|	hypothetical protein SORBIDRAFT_04g028680 [Sorghum bicolor] &gt;gi|241934154|gb|EES07299.1| hypothetical protein SORBIDRAFT_04g028680 [Sorghum bicolor]	2.11806e-17
CUFF.35751.1	1.8451	0	#DIV/0!	#DIV/0!	0.0439466	gi|224072449|ref|XP_002303737.1|	predicted protein [Populus trichocarpa] &gt;gi|222841169|gb|EEE78716.1| predicted protein [Populus trichocarpa]	2.08016e-41
CUFF.35773.1	22.0771	0	#DIV/0!	#DIV/0!	0.00177866	gi|225430492|ref|XP_002285534.1|	PREDICTED: uncharacterized protein LOC100254214 [Vitis vinifera]	6.05234e-06
CUFF.36322.1	2.50086	0	#DIV/0!	#DIV/0!	0.0295587	No hits found	No hits found	No hits found
CUFF.36590.1	2.24095	0	#DIV/0!	#DIV/0!	0.0295587	No hits found	No hits found	No hits found
CUFF.36601.2	385.384	0	#DIV/0!	#DIV/0!	0.0131917	No hits found	No hits found	No hits found
CUFF.36640.1	5.30853	0	#DIV/0!	#DIV/0!	0.00698144	No hits found	No hits found	No hits found
CUFF.36745.1	4.66839	0	#DIV/0!	#DIV/0!	0.0336989	gi|356533546|ref|XP_003535324.1|	PREDICTED: pentatricopeptide repeat-containing protein At1g09190-like [Glycine max]	3.64964e-84
CUFF.36783.1	18.2632	0	#DIV/0!	#DIV/0!	0.0338233	No hits found	No hits found	No hits found
CUFF.36922.1	228.977	0	#DIV/0!	#DIV/0!	0.0173156	No hits found	No hits found	No hits found
CUFF.37518.1	1.92716	0	#DIV/0!	#DIV/0!	0.0180912	gi|125528834|gb|EAY76948.1|	hypothetical protein OsI_04906 [Oryza sativa Indica Group]	8.85659e-24
CUFF.37596.1	21.5489	0	#DIV/0!	#DIV/0!	0.0173156	No hits found	No hits found	No hits found
CUFF.37626.1	2.24784	0	#DIV/0!	#DIV/0!	0.0395819	gi|302142922|emb|CBI20217.3|	unnamed protein product [Vitis vinifera]	9.83505e-36
CUFF.37686.1	14.2272	0	#DIV/0!	#DIV/0!	0.00206023	gi|224102459|ref|XP_002312686.1|	predicted protein [Populus trichocarpa] &gt;gi|222852506|gb|EEE90053.1| predicted protein [Populus trichocarpa]	1.74066e-78
CUFF.37921.2	0.709069	0	#DIV/0!	#DIV/0!	0.0357932	gi|413939061|gb|AFW73612.1|	putative D-mannose binding lectin receptor-like protein kinase family protein [Zea mays]	5.35141e-113
CUFF.37949.1	6.62235	0	#DIV/0!	#DIV/0!	0.0107353	No hits found	No hits found	No hits found
CUFF.37969.1	2.42975	0	#DIV/0!	#DIV/0!	0.0395819	No hits found	No hits found	No hits found
CUFF.37987.2	10.8111	0	#DIV/0!	#DIV/0!	0.00203173	gi|224123064|ref|XP_002318984.1|	predicted protein [Populus trichocarpa] &gt;gi|222857360|gb|EEE94907.1| predicted protein [Populus trichocarpa]	6.84695e-11
CUFF.38072.2	1.41607	0	#DIV/0!	#DIV/0!	0.0201122	gi|449532559|ref|XP_004173248.1|	PREDICTED: CBL-interacting serine/threonine-protein kinase 14-like [Cucumis sativus]	3.37704e-102
CUFF.38105.1	5.08165	0	#DIV/0!	#DIV/0!	0.0392608	No hits found	No hits found	No hits found
CUFF.38401.1	3.73931	0	#DIV/0!	#DIV/0!	0.0117236	No hits found	No hits found	No hits found
CUFF.38660.1	99.4887	0	#DIV/0!	#DIV/0!	0.00574215	No hits found	No hits found	No hits found
CUFF.38722.1	124.067	0	#DIV/0!	#DIV/0!	0.0135459	No hits found	No hits found	No hits found
CUFF.38902.1	10.8685	0	#DIV/0!	#DIV/0!	0.000278388	gi|380039438|gb|AFD32272.1|	stigma/style cysteine-rich adhesin [Lilium hybrid cultivar]	7.09129e-27
CUFF.3917.1	3.92098	0	#DIV/0!	#DIV/0!	0.00860984	No hits found	No hits found	No hits found
CUFF.39291.3	1.00625	0	#DIV/0!	#DIV/0!	0.0433263	gi|406870039|gb|AFS65093.1|	zinc-finger protein, partial [Elaeis guineensis]	6.57734e-60
CUFF.39497.1	13.4898	0	#DIV/0!	#DIV/0!	0.00698144	gi|449448244|ref|XP_004141876.1|	PREDICTED: peroxidase 73-like [Cucumis sativus] &gt;gi|449518270|ref|XP_004166165.1| PREDICTED: peroxidase 73-like [Cucumis sativus]	8.39461e-43
CUFF.39525.1	4.59546	0	#DIV/0!	#DIV/0!	0.0135459	No hits found	No hits found	No hits found
CUFF.39571.1	40.1383	0	#DIV/0!	#DIV/0!	0.0353034	No hits found	No hits found	No hits found
CUFF.39616.1	14.0652	0	#DIV/0!	#DIV/0!	0.0308008	No hits found	No hits found	No hits found
CUFF.39689.2	3.75	0	#DIV/0!	#DIV/0!	0.0047274	gi|356563157|ref|XP_003549831.1|	PREDICTED: BTB/POZ and TAZ domain-containing protein 2-like [Glycine max]	4.63818e-58
CUFF.39812.1	14.2169	0	#DIV/0!	#DIV/0!	0.00331616	gi|357161886|ref|XP_003579236.1|	PREDICTED: zinc finger protein ZAT10-like [Brachypodium distachyon]	4.43276e-20
CUFF.39840.1	36.6871	0	#DIV/0!	#DIV/0!	0.0153088	No hits found	No hits found	No hits found
CUFF.3998.1	1.55715	0	#DIV/0!	#DIV/0!	0.00484318	gi|108862877|gb|ABA99065.2|	pentatricopeptide, putative, expressed [Oryza sativa Japonica Group]	1.12742e-72
CUFF.40011.1	7.3017	0	#DIV/0!	#DIV/0!	0.0223135	gi|359488803|ref|XP_002272525.2|	PREDICTED: putative pentatricopeptide repeat-containing protein At5g09950 [Vitis vinifera]	1.31356e-45
CUFF.40020.1	14.4608	0	#DIV/0!	#DIV/0!	0.016061	No hits found	No hits found	No hits found
CUFF.40131.1	1094.22	0	#DIV/0!	#DIV/0!	0.00475923	gi|108706818|gb|ABF94613.1|	Targeting protein for Xklp2 containing protein, expressed [Oryza sativa Japonica Group]	4.71133e-21
CUFF.40206.1	175.682	0	#DIV/0!	#DIV/0!	0.0107353	No hits found	No hits found	No hits found
CUFF.40208.1	33.8798	0	#DIV/0!	#DIV/0!	1.06399e-06	gi|356560169|ref|XP_003548367.1|	PREDICTED: uncharacterized protein LOC100811893 [Glycine max]	7.48573e-38
CUFF.40318.1	1213.33	0	#DIV/0!	#DIV/0!	0.0144817	gi|357445411|ref|XP_003592983.1|	Thiamine-phosphate pyrophosphorylase [Medicago truncatula] &gt;gi|355482031|gb|AES63234.1| Thiamine-phosphate pyrophosphorylase [Medicago truncatula]	2.88614e-17
CUFF.40325.1	1.3013	0	#DIV/0!	#DIV/0!	0.0114192	gi|225466196|ref|XP_002265420.1|	PREDICTED: pentatricopeptide repeat-containing protein At5g66520-like [Vitis vinifera]	2.04501e-83
CUFF.40465.1	1.99782	0	#DIV/0!	#DIV/0!	0.00944526	gi|224139012|ref|XP_002322958.1|	predicted protein [Populus trichocarpa] &gt;gi|222867588|gb|EEF04719.1| predicted protein [Populus trichocarpa]	3.27629e-110
CUFF.40525.1	7.08644	0	#DIV/0!	#DIV/0!	0.0135459	No hits found	No hits found	No hits found
CUFF.41074.1	2.17007	0	#DIV/0!	#DIV/0!	0.0295587	gi|34393373|dbj|BAC83382.1|	putative organic cation transporter [Oryza sativa Japonica Group] &gt;gi|50508680|dbj|BAD31165.1| putative organic cation transporter [Oryza sativa Japonica Group]	5.19262e-47
CUFF.41077.1	1.98492	0	#DIV/0!	#DIV/0!	0.0224495	gi|359494670|ref|XP_002265245.2|	PREDICTED: solute carrier family 22 member 3-like [Vitis vinifera]	4.54366e-73
CUFF.41309.1	1110.01	0	#DIV/0!	#DIV/0!	0.0107353	No hits found	No hits found	No hits found
CUFF.41357.1	6.64226	0	#DIV/0!	#DIV/0!	0.0124632	gi|414877411|tpg|DAA54542.1|	TPA: putative ulp1 protease family protein [Zea mays]	7.35121e-20
CUFF.41485.2	5.53765	0	#DIV/0!	#DIV/0!	0.000448756	gi|224085141|ref|XP_002307507.1|	predicted protein [Populus trichocarpa] &gt;gi|222856956|gb|EEE94503.1| predicted protein [Populus trichocarpa]	2.71115e-22
CUFF.41621.1	1.72079	0	#DIV/0!	#DIV/0!	0.0328081	gi|147859667|emb|CAN83108.1|	hypothetical protein VITISV_026570 [Vitis vinifera]	8.74927e-10
CUFF.41761.1	13.102	0	#DIV/0!	#DIV/0!	0.0173156	No hits found	No hits found	No hits found
CUFF.41900.1	0.895072	0	#DIV/0!	#DIV/0!	0.0119628	gi|116876026|gb|ABK30931.1|	brassinosteroid C-3 oxidase [Hordeum vulgare subsp. vulgare]	0
CUFF.41963.1	402.861	0	#DIV/0!	#DIV/0!	0.035889	gi|357491821|ref|XP_003616198.1|	OPI10-like protein [Medicago truncatula] &gt;gi|355517533|gb|AES99156.1| OPI10-like protein [Medicago truncatula]	9.60977e-11
CUFF.42617.1	13.102	0	#DIV/0!	#DIV/0!	0.0173156	No hits found	No hits found	No hits found
CUFF.4272.1	16.3496	0	#DIV/0!	#DIV/0!	0.00354268	gi|403238676|gb|AFR31807.1|	flavanone 3-hydroxylase [x Ascocenda sp. NK-2012]	4.33742e-91
CUFF.42787.1	2716.48	0	#DIV/0!	#DIV/0!	0.0477176	gi|224130088|ref|XP_002328651.1|	predicted protein [Populus trichocarpa] &gt;gi|222838827|gb|EEE77178.1| predicted protein [Populus trichocarpa]	8.32066e-22
CUFF.42833.2	1.30917	0	#DIV/0!	#DIV/0!	0.0221704	gi|13111659|gb|AAG50297.1|	phospholipase PLDa3 [Solanum lycopersicum]	2.88759e-153
CUFF.42945.1	11.4324	0	#DIV/0!	#DIV/0!	0.0395819	No hits found	No hits found	No hits found
CUFF.42965.1	4.12809	0	#DIV/0!	#DIV/0!	0.0279023	No hits found	No hits found	No hits found
CUFF.43030.1	94.999	0	#DIV/0!	#DIV/0!	0.0097246	gi|226531944|ref|NP_001142175.1|	uncharacterized protein LOC100274342 [Zea mays] &gt;gi|194707472|gb|ACF87820.1| unknown [Zea mays] &gt;gi|414586431|tpg|DAA37002.1| TPA: hypothetical protein ZEAMMB73_625811 [Zea mays]	4.99444e-32
CUFF.43034.1	5.90641	0	#DIV/0!	#DIV/0!	0.0225073	gi|116310380|emb|CAH67391.1|	H0115B09.3 [Oryza sativa Indica Group]	2.6958e-21
CUFF.43151.2	3.29478	0	#DIV/0!	#DIV/0!	0.0112395	gi|359495784|ref|XP_003635090.1|	PREDICTED: pentatricopeptide repeat-containing protein At2g29760, chloroplastic-like [Vitis vinifera]	4.59089e-90
CUFF.43210.1	16.7751	0	#DIV/0!	#DIV/0!	0.0135459	No hits found	No hits found	No hits found
CUFF.43339.1	1.08786	0	#DIV/0!	#DIV/0!	0.0135459	No hits found	No hits found	No hits found
CUFF.43449.2	2.72873	0	#DIV/0!	#DIV/0!	0.0407657	gi|255559635|ref|XP_002520837.1|	LOB domain-containing protein, putative [Ricinus communis] &gt;gi|223539968|gb|EEF41546.1| LOB domain-containing protein, putative [Ricinus communis]	1.38007e-65
CUFF.43469.1	1.16632	0	#DIV/0!	#DIV/0!	0.0173156	gi|296089747|emb|CBI39566.3|	unnamed protein product [Vitis vinifera]	1.46456e-15
CUFF.43478.1	1.23244	0	#DIV/0!	#DIV/0!	0.0395819	No hits found	No hits found	No hits found
CUFF.43545.1	16.5225	0	#DIV/0!	#DIV/0!	0.0224495	No hits found	No hits found	No hits found
CUFF.4362.1	20.473	0	#DIV/0!	#DIV/0!	0.0496536	gi|255544592|ref|XP_002513357.1|	2,4-dienoyl-CoA reductase, putative [Ricinus communis] &gt;gi|223547265|gb|EEF48760.1| 2,4-dienoyl-CoA reductase, putative [Ricinus communis]	6.10396e-20
CUFF.4449.2	4.12542	0	#DIV/0!	#DIV/0!	0.0148444	gi|351727507|ref|NP_001237163.1|	uncharacterized protein LOC100527004 [Glycine max] &gt;gi|255631350|gb|ACU16042.1| unknown [Glycine max]	4.83953e-59
CUFF.4619	45.9884	0	#DIV/0!	#DIV/0!	6.32522e-06	gi|38680587|gb|AAR26629.1|	MADS box transcription factor [Phalaenopsis equestris]	1.8428e-62
CUFF.468.1	7.14602	0	#DIV/0!	#DIV/0!	0.000148935	No hits found	No hits found	No hits found
CUFF.4793.1	4.07693	0	#DIV/0!	#DIV/0!	0.0212079	gi|356533695|ref|XP_003535395.1|	PREDICTED: 2-hydroxymuconic semialdehyde hydrolase-like [Glycine max]	6.7439e-41
CUFF.4949.1	2.1478	0	#DIV/0!	#DIV/0!	0.00571869	No hits found	No hits found	No hits found
CUFF.510.1	31.1315	0	#DIV/0!	#DIV/0!	0.00331616	No hits found	No hits found	No hits found
CUFF.5134.1	4.96798	0	#DIV/0!	#DIV/0!	0.0173156	gi|255579733|ref|XP_002530705.1|	conserved hypothetical protein [Ricinus communis] &gt;gi|223529719|gb|EEF31659.1| conserved hypothetical protein [Ricinus communis]	6.09925e-14
CUFF.521.1	10.354	0	#DIV/0!	#DIV/0!	0.00920311	gi|225458950|ref|XP_002285545.1|	PREDICTED: uncharacterized protein LOC100245533 isoform 3 [Vitis vinifera]	1.04708e-21
CUFF.5229.1	8.67625	0	#DIV/0!	#DIV/0!	0.0295587	No hits found	No hits found	No hits found
CUFF.5398.1	50.0303	0	#DIV/0!	#DIV/0!	0.0173156	gi|399920240|gb|AFP55587.1|	aldo-keto reductase [Rosa rugosa]	3.42504e-14
CUFF.5444.1	43.0308	0	#DIV/0!	#DIV/0!	0.0172921	gi|218201363|gb|EEC83790.1|	hypothetical protein OsI_29699 [Oryza sativa Indica Group]	2.44808e-09
CUFF.5792.1	15.3219	0	#DIV/0!	#DIV/0!	0.0135459	No hits found	No hits found	No hits found
CUFF.5814.1	2.9184	0	#DIV/0!	#DIV/0!	0.0274256	gi|255549323|ref|XP_002515715.1|	translation elongation factor, putative [Ricinus communis] &gt;gi|223545152|gb|EEF46662.1| translation elongation factor, putative [Ricinus communis]	2.15457e-157
CUFF.5999.1	1.12995	0	#DIV/0!	#DIV/0!	0.0173156	No hits found	No hits found	No hits found
CUFF.6004.1	13.6365	0	#DIV/0!	#DIV/0!	0.0295587	gi|224143723|ref|XP_002325053.1|	predicted protein [Populus trichocarpa] &gt;gi|222866487|gb|EEF03618.1| predicted protein [Populus trichocarpa]	2.57946e-18
CUFF.6212.1	199.598	0	#DIV/0!	#DIV/0!	0.0348713	gi|125535309|gb|EAY81857.1|	hypothetical protein OsI_37023 [Oryza sativa Indica Group]	1.96799e-11
CUFF.6281.1	2.47563	0	#DIV/0!	#DIV/0!	0.0292001	gi|359477252|ref|XP_003631953.1|	PREDICTED: LOW QUALITY PROTEIN: Fanconi anemia group I protein-like [Vitis vinifera]	2.0404e-65
CUFF.6458.1	7.75478	0	#DIV/0!	#DIV/0!	0.0135459	No hits found	No hits found	No hits found
CUFF.6659.1	10.6231	0	#DIV/0!	#DIV/0!	0.00412454	gi|388505188|gb|AFK40660.1|	unknown [Medicago truncatula]	1.32313e-13
CUFF.6698.1	7.15613	0	#DIV/0!	#DIV/0!	0.0107353	No hits found	No hits found	No hits found
CUFF.6816.2	10.6255	0	#DIV/0!	#DIV/0!	0.00106333	No hits found	No hits found	No hits found
CUFF.6956.2	11.5154	0	#DIV/0!	#DIV/0!	0.00330641	gi|449437595|ref|XP_004136577.1|	PREDICTED: coiled-coil domain-containing protein 75-like [Cucumis sativus]	2.43432e-38
CUFF.7010.1	25.5877	0	#DIV/0!	#DIV/0!	0.0395819	No hits found	No hits found	No hits found
CUFF.72.1	3.58881	0	#DIV/0!	#DIV/0!	0.0305441	gi|217070900|gb|ACJ83810.1|	unknown [Medicago truncatula]	1.84361e-63
CUFF.7306.2	1.70306	0	#DIV/0!	#DIV/0!	0.0007821	gi|115474535|ref|NP_001060864.1|	Os08g0117800 [Oryza sativa Japonica Group] &gt;gi|42407894|dbj|BAD09034.1| putative cation/hydrogen exchanger (CHX6b) [Oryza sativa Japonica Group] &gt;gi|50725637|dbj|BAD33104.1| putative cation/hydrogen exchanger (CHX6b) [Oryza sativa Japonica Group] &gt;gi|113622833|dbj|BAF22778.1| Os08g0117800 [...	1.7206e-124
CUFF.738.1	0.949834	0	#DIV/0!	#DIV/0!	0.0434839	gi|147806163|emb|CAN63332.1|	hypothetical protein VITISV_015577 [Vitis vinifera]	0
CUFF.7435.1	7.06812	0	#DIV/0!	#DIV/0!	0.0402082	gi|242053933|ref|XP_002456112.1|	hypothetical protein SORBIDRAFT_03g030700 [Sorghum bicolor] &gt;gi|241928087|gb|EES01232.1| hypothetical protein SORBIDRAFT_03g030700 [Sorghum bicolor]	6.88921e-14
CUFF.7991.1	1526.8	0	#DIV/0!	#DIV/0!	0.0107353	No hits found	No hits found	No hits found
CUFF.8078.1	3.19517	0	#DIV/0!	#DIV/0!	0.0135459	No hits found	No hits found	No hits found
CUFF.8083.1	6.17037	0	#DIV/0!	#DIV/0!	0.00239691	No hits found	No hits found	No hits found
CUFF.8191.1	12.2805	0	#DIV/0!	#DIV/0!	0.0420961	gi|125541031|gb|EAY87426.1|	hypothetical protein OsI_08834 [Oryza sativa Indica Group]	1.1264e-08
CUFF.8324.1	66.726	0	#DIV/0!	#DIV/0!	0.0223135	gi|378750734|gb|AFC37605.1|	serine threonine protein kinase [Piper colubrinum]	1.72966e-20
CUFF.8468.1	36.5601	0	#DIV/0!	#DIV/0!	0.0209758	gi|356572456|ref|XP_003554384.1|	PREDICTED: translin-like [Glycine max]	7.9342e-39
CUFF.8480.1	1.69331	0	#DIV/0!	#DIV/0!	0.0135459	No hits found	No hits found	No hits found
CUFF.8714.1	4.39133	0	#DIV/0!	#DIV/0!	0.0173156	No hits found	No hits found	No hits found
CUFF.8941.1	5.58436	0	#DIV/0!	#DIV/0!	0.0106593	gi|224143492|ref|XP_002324974.1|	predicted protein [Populus trichocarpa] &gt;gi|222866408|gb|EEF03539.1| predicted protein [Populus trichocarpa]	0
CUFF.896.1	11.4724	0	#DIV/0!	#DIV/0!	0.0395819	No hits found	No hits found	No hits found
CUFF.9050.1	181.864	0	#DIV/0!	#DIV/0!	0.0197048	No hits found	No hits found	No hits found
CUFF.9140.1	26.6786	0	#DIV/0!	#DIV/0!	0.0033052	No hits found	No hits found	No hits found
CUFF.9243.1	4.49082	0	#DIV/0!	#DIV/0!	0.0295587	No hits found	No hits found	No hits found
CUFF.9573.1	57.469	0	#DIV/0!	#DIV/0!	0.000231993	gi|297724039|ref|NP_001174383.1|	Os05g0358200 [Oryza sativa Japonica Group] &gt;gi|255676295|dbj|BAH93111.1| Os05g0358200, partial [Oryza sativa Japonica Group]	1.33876e-18
CUFF.9585.1	10.4451	0	#DIV/0!	#DIV/0!	0.0425991	No hits found	No hits found	No hits found
CUFF.9649.1	1.10847	0	#DIV/0!	#DIV/0!	0.0295587	No hits found	No hits found	No hits found
CUFF.9888.1	3619.05	0	#DIV/0!	#DIV/0!	0.0135459	No hits found	No hits found	No hits found
CUFF.9979.1	35.2674	0	#DIV/0!	#DIV/0!	0.0135459	No hits found	No hits found	No hits found
CUFF.17899.1	0	0.81523	0	#NUM!	0.0354762	gi|356568467|ref|XP_003552432.1|	PREDICTED: probable receptor protein kinase TMK1-like isoform 1 [Glycine max]	8.0206e-79
CUFF.43121.1	0	0.865427	0	#NUM!	0.0445639	gi|255568571|ref|XP_002525259.1|	N-acetyltransferase, putative [Ricinus communis] &gt;gi|223535417|gb|EEF37087.1| N-acetyltransferase, putative [Ricinus communis]	1.95533e-88
CUFF.31408.1	0	1.13216	0	#NUM!	0.0445639	gi|225429488|ref|XP_002278119.1|	PREDICTED: eukaryotic initiation factor 4A-11 [Vitis vinifera] &gt;gi|296081635|emb|CBI20640.3| unnamed protein product [Vitis vinifera]	3.57106e-53
CUFF.40974.1	0	1.34098	0	#NUM!	0.0467192	gi|21322750|dbj|BAB97392.1|	LEA-like protein [Lilium longiflorum]	4.3869e-23
CUFF.20695.1	0	1.53808	0	#NUM!	0.0274488	No hits found	No hits found	No hits found
CUFF.24663.1	0	1.57899	0	#NUM!	0.0281742	gi|357455683|ref|XP_003598122.1|	S-locus-specific glycoprotein S6 [Medicago truncatula] &gt;gi|355487170|gb|AES68373.1| S-locus-specific glycoprotein S6 [Medicago truncatula]	4.1576e-79
CUFF.37113.1	0	1.82851	0	#NUM!	0.0393864	No hits found	No hits found	No hits found
CUFF.35754.1	0	1.92553	0	#NUM!	0.0303594	gi|224072449|ref|XP_002303737.1|	predicted protein [Populus trichocarpa] &gt;gi|222841169|gb|EEE78716.1| predicted protein [Populus trichocarpa]	2.08016e-41
CUFF.1013.1	0	1.97274	0	#NUM!	0.0270267	gi|449479821|ref|XP_004155717.1|	PREDICTED: pentatricopeptide repeat-containing protein At1g11290-like [Cucumis sativus]	1.14679e-65
CUFF.39630.1	0	2.06399	0	#NUM!	0.0166951	gi|224132376|ref|XP_002321324.1|	predicted protein [Populus trichocarpa] &gt;gi|222862097|gb|EEE99639.1| predicted protein [Populus trichocarpa]	1.0409e-43
CUFF.20210.1	0	2.43334	0	#NUM!	0.00650809	gi|225426422|ref|XP_002270125.1|	PREDICTED: uncharacterized protein LOC100246220 [Vitis vinifera]	7.00122e-49
CUFF.290.2	0	2.79166	0	#NUM!	0.0214124	gi|224130784|ref|XP_002320925.1|	predicted protein [Populus trichocarpa] &gt;gi|222861698|gb|EEE99240.1| predicted protein [Populus trichocarpa]	4.78725e-81
CUFF.23142.1	0	3.04461	0	#NUM!	0.0411909	gi|218184663|gb|EEC67090.1|	hypothetical protein OsI_33882 [Oryza sativa Indica Group]	1.10535e-67
CUFF.36602.2	0	3.21878	0	#NUM!	0.0101486	gi|356501709|ref|XP_003519666.1|	PREDICTED: scarecrow-like transcription factor PAT1-like isoform 1 [Glycine max] &gt;gi|356501711|ref|XP_003519667.1| PREDICTED: scarecrow-like transcription factor PAT1-like isoform 2 [Glycine max] &gt;gi|356501713|ref|XP_003519668.1| PREDICTED: scarecrow-like transcription factor PAT1-like isoform...	0
CUFF.30582.2	0	3.23254	0	#NUM!	0.0426815	gi|350535751|ref|NP_001234467.1|	aminodeoxychorismate synthase/glutamine amidotransferase [Solanum lycopersicum] &gt;gi|40218381|gb|AAR83121.1| aminodeoxychorismate synthase/glutamine amidotransferase [Solanum lycopersicum]	1.87004e-153
CUFF.252.1	0	3.34522	0	#NUM!	0.044712	gi|357136008|ref|XP_003569598.1|	PREDICTED: UDP-glycosyltransferase 73D1-like [Brachypodium distachyon]	3.93664e-111
CUFF.15507.1	0	3.57291	0	#NUM!	0.0345162	No hits found	No hits found	No hits found
CUFF.40562.1	0	3.58433	0	#NUM!	0.0189617	gi|125526925|gb|EAY75039.1|	hypothetical protein OsI_02935 [Oryza sativa Indica Group]	4.0676e-16
CUFF.32731.1	0	3.61641	0	#NUM!	0.00356779	gi|19548405|gb|AAL90626.1|AF470058_1	P-type R2R3 Myb protein [Sorghum bicolor]	3.95471e-59
CUFF.10945.3	0	3.6566	0	#NUM!	0.0346315	gi|147816655|emb|CAN70637.1|	hypothetical protein VITISV_032039 [Vitis vinifera]	4.42096e-17
CUFF.29395.1	0	3.78631	0	#NUM!	0.0405166	gi|108711484|gb|ABF99279.1|	glutamate carboxypeptidase II, putative, expressed [Oryza sativa Japonica Group]	5.10159e-56
CUFF.2826.1	0	3.99972	0	#NUM!	0.0281362	gi|242066332|ref|XP_002454455.1|	hypothetical protein SORBIDRAFT_04g031400 [Sorghum bicolor] &gt;gi|241934286|gb|EES07431.1| hypothetical protein SORBIDRAFT_04g031400 [Sorghum bicolor]	5.33088e-74
CUFF.18064.4	0	4.07992	0	#NUM!	0.00573377	gi|331271990|gb|AED02589.1|	ferric reductase [Lotus japonicus]	8.0457e-74
CUFF.35585.1	0	4.12733	0	#NUM!	0.0238047	gi|242044844|ref|XP_002460293.1|	hypothetical protein SORBIDRAFT_02g026120 [Sorghum bicolor] &gt;gi|241923670|gb|EER96814.1| hypothetical protein SORBIDRAFT_02g026120 [Sorghum bicolor]	2.61005e-75
CUFF.39459.2	0	4.36475	0	#NUM!	0.0375882	gi|326524580|dbj|BAK00673.1|	predicted protein [Hordeum vulgare subsp. vulgare]	1.00553e-22
CUFF.7331.1	0	4.41533	0	#NUM!	0.0477848	No hits found	No hits found	No hits found
CUFF.2149.1	0	4.56823	0	#NUM!	0.000618687	gi|32816174|gb|AAP88404.1|	flavonoid glucosyl-transferase [Allium cepa]	1.0972e-121
CUFF.16126.1	0	4.66781	0	#NUM!	0.0253846	gi|356531076|ref|XP_003534104.1|	PREDICTED: uncharacterized protein LOC100791218 [Glycine max]	2.39383e-12
CUFF.923.3	0	4.73337	0	#NUM!	0.00576147	gi|148908369|gb|ABR17298.1|	unknown [Picea sitchensis]	1.19074e-61
CUFF.15699.1	0	4.85788	0	#NUM!	0.00120475	gi|255574750|ref|XP_002528283.1|	pentatricopeptide repeat-containing protein, putative [Ricinus communis] &gt;gi|223532320|gb|EEF34121.1| pentatricopeptide repeat-containing protein, putative [Ricinus communis]	1.42669e-65
CUFF.7892.1	0	4.86515	0	#NUM!	0.012741	No hits found	No hits found	No hits found
CUFF.5983.1	0	5.67316	0	#NUM!	0.0293449	gi|226503267|ref|NP_001145787.1|	uncharacterized protein LOC100279294 [Zea mays] &gt;gi|219884423|gb|ACL52586.1| unknown [Zea mays] &gt;gi|414872332|tpg|DAA50889.1| TPA: putative MAP kinase superfamily protein [Zea mays]	3.3823e-154
CUFF.10069.2	0	6.04937	0	#NUM!	0.0251598	gi|255551649|ref|XP_002516870.1|	conserved hypothetical protein [Ricinus communis] &gt;gi|223543958|gb|EEF45484.1| conserved hypothetical protein [Ricinus communis]	2.1453e-14
CUFF.33411.5	0	7.20712	0	#NUM!	0.00848353	gi|388516783|gb|AFK46453.1|	unknown [Lotus japonicus]	2.04737e-40
CUFF.41253.1	0	7.45636	0	#NUM!	0.00834709	gi|357135534|ref|XP_003569364.1|	PREDICTED: uncharacterized protein LOC100828895 [Brachypodium distachyon]	1.67422e-31
CUFF.6940.1	0	7.99985	0	#NUM!	0.00196065	gi|449437595|ref|XP_004136577.1|	PREDICTED: coiled-coil domain-containing protein 75-like [Cucumis sativus]	1.18338e-36
CUFF.24539.1	0	8.68079	0	#NUM!	0.00882928	No hits found	No hits found	No hits found
CUFF.34786.2	0	8.83319	0	#NUM!	0.00955235	No hits found	No hits found	No hits found
CUFF.27494.1	0	8.92504	0	#NUM!	0.0310774	gi|225456455|ref|XP_002284431.1|	PREDICTED: uncharacterized protein LOC100243999 isoform 1 [Vitis vinifera] &gt;gi|297734490|emb|CBI15737.3| unnamed protein product [Vitis vinifera]	9.33113e-39
CUFF.33230.1	0	9.38208	0	#NUM!	0.0273949	gi|357467663|ref|XP_003604116.1|	StAR-related lipid transfer protein [Medicago truncatula] &gt;gi|355505171|gb|AES86313.1| StAR-related lipid transfer protein [Medicago truncatula]	9.48701e-22
CUFF.23674.2	0	9.51077	0	#NUM!	0.0422547	gi|255584434|ref|XP_002532948.1|	RNA polymerase II transcription factor B subunit, putative [Ricinus communis] &gt;gi|223527277|gb|EEF29432.1| RNA polymerase II transcription factor B subunit, putative [Ricinus communis]	5.00447e-11
CUFF.30306.1	0	9.71455	0	#NUM!	0.0295836	No hits found	No hits found	No hits found
CUFF.34348.2	0	9.87345	0	#NUM!	0.00514146	gi|413923968|gb|AFW63900.1|	putative jumonji-like transcription factor family protein [Zea mays]	3.52004e-43
CUFF.22736.4	0	11.3781	0	#NUM!	0.000186046	gi|255558188|ref|XP_002520121.1|	pentatricopeptide repeat-containing protein, putative [Ricinus communis] &gt;gi|223540613|gb|EEF42176.1| pentatricopeptide repeat-containing protein, putative [Ricinus communis]	3.67271e-72
CUFF.30390.2	0	12.3436	0	#NUM!	0.0333471	gi|297733960|emb|CBI15207.3|	unnamed protein product [Vitis vinifera]	6.74135e-13
CUFF.42388.1	0	14.2403	0	#NUM!	0.000119923	No hits found	No hits found	No hits found
CUFF.9067.1	0	15.0772	0	#NUM!	2.40904e-05	gi|414887118|tpg|DAA63132.1|	TPA: hypothetical protein ZEAMMB73_024906 [Zea mays]	5.20346e-64
CUFF.33116.2	0	16.3319	0	#NUM!	0.00281221	gi|9971808|gb|AAG10424.1|	GGDP synthase [Tagetes erecta]	6.06281e-112
CUFF.39366.1	0	16.4864	0	#NUM!	0.0196946	gi|225432860|ref|XP_002283908.1|	PREDICTED: AT-rich interactive domain-containing protein 2 [Vitis vinifera] &gt;gi|147794687|emb|CAN69148.1| hypothetical protein VITISV_003946 [Vitis vinifera] &gt;gi|297737139|emb|CBI26340.3| unnamed protein product [Vitis vinifera]	1.23484e-39
CUFF.20557.2	0	16.7503	0	#NUM!	0.00733457	gi|357111447|ref|XP_003557524.1|	PREDICTED: probable galactose-1-phosphate uridyl transferase-like [Brachypodium distachyon]	1.29409e-33
CUFF.2428.1	0	19.0634	0	#NUM!	0.00796328	gi|297847674|ref|XP_002891718.1|	hypothetical protein ARALYDRAFT_474411 [Arabidopsis lyrata subsp. lyrata] &gt;gi|297337560|gb|EFH67977.1| hypothetical protein ARALYDRAFT_474411 [Arabidopsis lyrata subsp. lyrata]	6.91727e-12
CUFF.37482.1	0	19.8153	0	#NUM!	0.0224169	gi|449482656|ref|XP_004156362.1|	PREDICTED: uncharacterized LOC101207357 isoform 2 [Cucumis sativus]	5.8787e-07
CUFF.1941.1	0	21.2556	0	#NUM!	0.00100596	No hits found	No hits found	No hits found
CUFF.2259.1	0	21.8725	0	#NUM!	0.00412504	gi|449466697|ref|XP_004151062.1|	PREDICTED: probable importin-7 homolog [Cucumis sativus]	7.72523e-44
CUFF.25337.1	0	24.1374	0	#NUM!	0.0471021	gi|414887030|tpg|DAA63044.1|	TPA: hypothetical protein ZEAMMB73_861498 [Zea mays]	2.06941e-44
CUFF.34143.1	0	27.147	0	#NUM!	0.00954306	No hits found	No hits found	No hits found
CUFF.21595.1	0	31.5341	0	#NUM!	0.00308916	No hits found	No hits found	No hits found
CUFF.21646.1	0	34.7765	0	#NUM!	0.0242362	No hits found	No hits found	No hits found
CUFF.27033.2	0	36.2078	0	#NUM!	0.00548754	gi|222619309|gb|EEE55441.1|	hypothetical protein OsJ_03588 [Oryza sativa Japonica Group]	1.74773e-15
CUFF.7216.1	0	41.7726	0	#NUM!	0.00358984	gi|298204794|emb|CBI25292.3|	unnamed protein product [Vitis vinifera]	5.46366e-38
CUFF.21102.1	0	43.8303	0	#NUM!	0.0274488	No hits found	No hits found	No hits found
CUFF.27309.1	0	50.8967	0	#NUM!	0.0445639	No hits found	No hits found	No hits found
CUFF.29685.1	0	53.5833	0	#NUM!	0.0131964	gi|115485881|ref|NP_001068084.1|	Os11g0552600 [Oryza sativa Japonica Group] &gt;gi|113645306|dbj|BAF28447.1| Os11g0552600, partial [Oryza sativa Japonica Group]	1.94652e-96
CUFF.4976.2	0	64.5558	0	#NUM!	0.0162336	gi|147861752|emb|CAN83167.1|	hypothetical protein VITISV_021912 [Vitis vinifera]	1.67204e-16
CUFF.27178.1	0	64.6874	0	#NUM!	0.0136249	gi|224129818|ref|XP_002328810.1|	predicted protein [Populus trichocarpa] &gt;gi|118484462|gb|ABK94107.1| unknown [Populus trichocarpa] &gt;gi|118487969|gb|ABK95806.1| unknown [Populus trichocarpa] &gt;gi|222839108|gb|EEE77459.1| predicted protein [Populus trichocarpa]	4.11344e-28
CUFF.41586.1	0	65.2517	0	#NUM!	0.000952666	gi|449441916|ref|XP_004138728.1|	PREDICTED: DEAD-box ATP-dependent RNA helicase 56-like [Cucumis sativus]	6.80802e-150
CUFF.59.2	0	72.0939	0	#NUM!	4.77834e-05	gi|413935144|gb|AFW69695.1|	hypothetical protein ZEAMMB73_651158 [Zea mays]	0
CUFF.8377.1	0	78.9822	0	#NUM!	0.000965342	gi|255636748|gb|ACU18708.1|	unknown [Glycine max]	3.71152e-56
CUFF.6660.1	0	90.7863	0	#NUM!	0.0199613	gi|388505188|gb|AFK40660.1|	unknown [Medicago truncatula]	1.58393e-14
CUFF.8184.1	0	106.299	0	#NUM!	0.000202611	gi|40557601|gb|AAR88094.1|	notchless-like protein [Solanum chacoense]	1.41728e-13
CUFF.7286.1	0	157.086	0	#NUM!	0.000249071	gi|357476981|ref|XP_003608776.1|	Nudix hydrolase [Medicago truncatula] &gt;gi|355509831|gb|AES90973.1| Nudix hydrolase [Medicago truncatula]	5.11385e-29
CUFF.4997.1	0	208.309	0	#NUM!	0.0272769	gi|255619284|ref|XP_002540009.1|	3-dehydroquinate synthase, putative [Ricinus communis] &gt;gi|223500152|gb|EEF22374.1| 3-dehydroquinate synthase, putative [Ricinus communis]	1.66541e-52
CUFF.10900.2	0	213.615	0	#NUM!	0.0204986	gi|255580221|ref|XP_002530941.1|	amino acid transporter, putative [Ricinus communis] &gt;gi|223529500|gb|EEF31456.1| amino acid transporter, putative [Ricinus communis]	1.68952e-17
CUFF.17040.1	0	245.957	0	#NUM!	0.0274488	No hits found	No hits found	No hits found
CUFF.32865.3	0	359.579	0	#NUM!	0.00437346	gi|302143266|emb|CBI20561.3|	unnamed protein product [Vitis vinifera]	1.37832e-29
CUFF.35026.1	0	556.441	0	#NUM!	0.0119228	No hits found	No hits found	No hits found
CUFF.40726.2	0	574.104	0	#NUM!	0.0308794	gi|413948012|gb|AFW80661.1|	hypothetical protein ZEAMMB73_826296 [Zea mays]	4.66021e-16
CUFF.19314.1	0	1095.07	0	#NUM!	0.0445639	No hits found	No hits found	No hits found
CUFF.37854.1	0	1939.17	0	#NUM!	0.046092	gi|356559953|ref|XP_003548260.1|	PREDICTED: 40S ribosomal protein S3-3-like [Glycine max]	1.2214e-20
CUFF.17749.1	0	2515.49	0	#NUM!	0.00321712	gi|307563624|gb|ADN52375.1|	malate channel protein, partial [Malus x domestica]	4.40769e-22
CUFF.24513.1	0	3972.46	0	#NUM!	0.00434904	No hits found	No hits found	No hits found
CUFF.30392.1	0	4330.61	0	#NUM!	0.00345426	No hits found	No hits found	No hits found
CUFF.26390.1	0	10132.2	0	#NUM!	0.0274488	No hits found	No hits found	No hits found
CUFF.10766.1	0	14873.7	0	#NUM!	0.00321712	gi|224119242|ref|XP_002318022.1|	predicted protein [Populus trichocarpa] &gt;gi|222858695|gb|EEE96242.1| predicted protein [Populus trichocarpa]	2.49686e-13
CUFF.8944.1	0	28952.9	0	#NUM!	0.0292277	No hits found	No hits found	No hits found
CUFF.2860.1	0	36180.6	0	#NUM!	0.00246044	No hits found	No hits found	No hits found
CUFF.19930.1	0	489615	0	#NUM!	0.00321712	No hits found	No hits found	No hits found
CUFF.9798	0	901.456	0	#NUM!	1.29792e-05	gb|ADG57812.1|	transcription factor [Lycoris longituba]	4e-17

## Sheet: PP vs NP
Transcripts differentially expressed between peloric petal and wild-type petal calculated by DESeq with fold change >2 and p-values <0.05, log 2 transformed.
ID	PP	NP	fold_chang (PP/NP)	log2(fold_change)	p_value	HitID	Definition	Evalue
CUFF.35149.1	1.72646	72.332	0.0238686	-5.38875	0.0407653	No hits found	No hits found	No hits found
CUFF.274.1	22.3455	848.603	0.0263321	-5.24703	0.0405155	gi|351725601|ref|NP_001237354.1|	uncharacterized protein LOC100527017 [Glycine max] &gt;gi|255631372|gb|ACU16053.1| unknown [Glycine max]	2.59639e-46
CUFF.27875.1	6.50068	191.482	0.0339493	-4.88047	0.0425609	gi|147840438|emb|CAN70683.1|	hypothetical protein VITISV_014600 [Vitis vinifera]	9.14183e-28
CUFF.36932.1	0.461145	12.1513	0.0379503	-4.71975	0.0116403	gi|255546095|ref|XP_002514107.1|	hypothetical protein RCOM_1046780 [Ricinus communis] &gt;gi|223546563|gb|EEF48061.1| hypothetical protein RCOM_1046780 [Ricinus communis]	1.94707e-39
CUFF.34608.1	1.17987	21.6703	0.0544464	-4.19902	0.0146693	gi|224142303|ref|XP_002324498.1|	predicted protein [Populus trichocarpa] &gt;gi|222865932|gb|EEF03063.1| predicted protein [Populus trichocarpa]	9.00086e-32
CUFF.41541.1	0.827428	13.4506	0.0615161	-4.02289	0.019563	No hits found	No hits found	No hits found
CUFF.29767.1	2.88279	38.3691	0.0751331	-3.73441	0.0365934	gi|224102637|ref|XP_002312758.1|	predicted protein [Populus trichocarpa] &gt;gi|222852578|gb|EEE90125.1| predicted protein [Populus trichocarpa]	2.91471e-73
CUFF.31416.1	8.26558	109.021	0.0758164	-3.72135	0.0315074	No hits found	No hits found	No hits found
CUFF.4266.1	0.220841	2.80353	0.0787725	-3.66616	0.0452525	gi|403238676|gb|AFR31807.1|	flavanone 3-hydroxylase [x Ascocenda sp. NK-2012]	6.83641e-133
CUFF.4585.1	1.6713	19.7667	0.0845513	-3.56403	1.20177e-05	gi|33439735|gb|AAQ18904.1|	mannose-binding lectin [Amaryllis minuta]	2.88481e-08
CUFF.11175.1	7.75835	91.1001	0.0851629	-3.55363	0.0249696	No hits found	No hits found	No hits found
CUFF.4035.1	2.68046	31.2186	0.085861	-3.54185	0.0143056	gi|242051316|ref|XP_002463402.1|	hypothetical protein SORBIDRAFT_02g043190 [Sorghum bicolor] &gt;gi|241926779|gb|EER99923.1| hypothetical protein SORBIDRAFT_02g043190 [Sorghum bicolor]	5.41026e-39
CUFF.20687.1	0.779146	8.50949	0.091562	-3.44911	0.00122023	gi|449528962|ref|XP_004171470.1|	PREDICTED: zinc finger protein NUTCRACKER-like, partial [Cucumis sativus]	2.21501e-101
CUFF.34663.2	0.506222	4.79635	0.105543	-3.24409	0.0111725	gi|357153372|ref|XP_003576431.1|	PREDICTED: probable WRKY transcription factor 70-like [Brachypodium distachyon]	3.29121e-17
CUFF.36597.1	2.311	20.9813	0.110146	-3.18251	0.0495984	gi|209954731|dbj|BAG80556.1|	UDP-glucose:glucosyltransferase [Lycium barbarum]	4.18672e-129
CUFF.19135.1	56.3553	484.808	0.116243	-3.10479	1.29637e-05	No hits found	No hits found	No hits found
CUFF.40304.1	1961.53	16862.9	0.116322	-3.1038	3.04933e-05	gi|238015170|gb|ACR38620.1|	unknown [Zea mays]	8.94342e-18
CUFF.37336.1	7.01495	60.2815	0.11637	-3.10321	0.00138723	gi|149776003|gb|ABM98099.2|	cytokinin oxidase [Dendrobium huoshanense]	1.01976e-24
CUFF.26845.1	5.94219	50.0407	0.118747	-3.07404	0.0329792	gi|215692763|dbj|BAG88231.1|	unnamed protein product [Oryza sativa Japonica Group]	4.30464e-39
CUFF.14703.1	3.94989	30.7626	0.128399	-2.96129	0.024584	gi|255641282|gb|ACU20918.1|	unknown [Glycine max]	3.15655e-29
CUFF.34609.2	8.34508	63.684	0.131039	-2.93193	0.00631407	gi|326528705|dbj|BAJ97374.1|	predicted protein [Hordeum vulgare subsp. vulgare]	1.08207e-15
CUFF.29213.2	76.34	579.5	0.131734	-2.9243	0.00208641	gi|414586949|tpg|DAA37520.1|	TPA: putative ubiquitin carboxyl-terminal hydrolase superfamily protein [Zea mays]	5.87908e-21
CUFF.40560.1	0.742414	5.49279	0.135162	-2.88724	0.00885005	gi|224067244|ref|XP_002302427.1|	cytochrome P450 [Populus trichocarpa] &gt;gi|222844153|gb|EEE81700.1| cytochrome P450 [Populus trichocarpa]	3.08043e-46
CUFF.2390.1	3.67466	25.1492	0.146114	-2.77483	0.00305654	gi|296084099|emb|CBI24487.3|	unnamed protein product [Vitis vinifera]	1.36389e-62
CUFF.15423.1	40.4083	270.097	0.149607	-2.74075	0.00220734	gi|340807234|gb|AEK71819.1|	ribosomal protein L23 [Hedyosmum mexicanum]	1.32303e-23
CUFF.12750.1	1.27919	8.43987	0.151565	-2.72199	0.0140877	No hits found	No hits found	No hits found
CUFF.26862.1	0.668603	4.30447	0.155328	-2.68661	0.0153882	gi|356498332|ref|XP_003518007.1|	PREDICTED: expansin-A1-like [Glycine max]	2.96304e-132
CUFF.7699.1	14.8032	94.4861	0.156671	-2.67419	0.000405258	gi|40850577|gb|AAR96008.1|	ARIADNE-like protein [Musa acuminata]	5.31226e-29
CUFF.16855.1	194.474	1237.39	0.157165	-2.66965	0.000387851	gi|414884878|tpg|DAA60892.1|	TPA: hypothetical protein ZEAMMB73_538503 [Zea mays]	1.04653e-28
CUFF.34150.1	34.9943	221.485	0.157999	-2.66202	0.0454057	No hits found	No hits found	No hits found
CUFF.35127.1	294.283	1823.89	0.161349	-2.63174	0.0173425	No hits found	No hits found	No hits found
CUFF.39726.1	5.86244	36.2917	0.161537	-2.63007	0.0480574	gi|15229753|ref|NP_190611.1|	pentatricopeptide repeat-containing protein [Arabidopsis thaliana] &gt;gi|75202753|sp|Q9SCT2.1|PP277_ARATH RecName: Full=Pentatricopeptide repeat-containing protein At3g50420 &gt;gi|6561982|emb|CAB62471.1| putative protein [Arabidopsis thaliana] &gt;gi|332645144|gb|AEE78665.1| pentatricopeptide repe...	1.68872e-17
CUFF.37450.1	71.7111	442.419	0.162089	-2.62514	0.0492425	No hits found	No hits found	No hits found
CUFF.26879.1	14.8897	90.4917	0.164542	-2.60347	0.00462791	No hits found	No hits found	No hits found
CUFF.32817.1	234.918	1368.2	0.171699	-2.54205	0.0236198	No hits found	No hits found	No hits found
CUFF.4048.1	195.972	1133.07	0.172957	-2.53152	0.009881	gi|242094414|ref|XP_002437697.1|	hypothetical protein SORBIDRAFT_10g001030 [Sorghum bicolor] &gt;gi|241915920|gb|EER89064.1| hypothetical protein SORBIDRAFT_10g001030 [Sorghum bicolor]	3.95774e-14
CUFF.38427.2	0.706516	4.03266	0.175199	-2.51294	0.0160315	gi|295913435|gb|ADG57969.1|	transcription factor [Lycoris longituba]	1.92417e-98
CUFF.30096.1	1.57744	8.53881	0.184738	-2.43645	0.00536324	No hits found	No hits found	No hits found
CUFF.25902.1	14.1646	75.5317	0.187532	-2.41479	0.0130247	gi|242062710|ref|XP_002452644.1|	hypothetical protein SORBIDRAFT_04g029800 [Sorghum bicolor] &gt;gi|241932475|gb|EES05620.1| hypothetical protein SORBIDRAFT_04g029800 [Sorghum bicolor]	4.1957e-82
CUFF.20060.1	145.703	776.651	0.187604	-2.41424	0.00114158	gi|255574373|ref|XP_002528100.1|	Vacuolar cation/proton exchanger 1a, putative [Ricinus communis] &gt;gi|223532489|gb|EEF34279.1| Vacuolar cation/proton exchanger 1a, putative [Ricinus communis]	2.78437e-30
CUFF.33689.1	0.821358	4.33325	0.189548	-2.39937	0.0191451	gi|182410496|gb|ACB88210.1|	UFGT1 [Phalaenopsis equestris]	2.54941e-139
CUFF.29338.1	596.383	3070.71	0.194217	-2.36426	0.0367163	gi|354685647|gb|AER35692.1|	maturase K [Holcoglossum omeiense]	3.7103e-23
CUFF.33386.1	0.76283	3.86361	0.19744	-2.34052	0.00985888	gi|224141853|ref|XP_002324276.1|	beta-ketoacyl-coa synthase family protein [Populus trichocarpa] &gt;gi|222865710|gb|EEF02841.1| beta-ketoacyl-coa synthase family protein [Populus trichocarpa]	4.01856e-106
CUFF.34806.1	2.14494	10.827	0.19811	-2.33562	0.0375735	gi|356507242|ref|XP_003522378.1|	PREDICTED: chorismate mutase, chloroplastic-like [Glycine max]	3.19259e-35
CUFF.15204.1	0.739281	3.69894	0.199863	-2.32292	0.0193775	gi|255538150|ref|XP_002510140.1|	cytochrome P450, putative [Ricinus communis] &gt;gi|223550841|gb|EEF52327.1| cytochrome P450, putative [Ricinus communis]	1.09108e-19
CUFF.28040.1	1.73186	8.66245	0.199927	-2.32245	0.00914251	No hits found	No hits found	No hits found
CUFF.8270.1	16.2133	81.0116	0.200136	-2.32095	0.0394929	gi|385153501|ref|YP_006073258.1|	RNA polymerase beta&apos;&apos; subunit (chloroplast) [Phalaenopsis equestris] &gt;gi|329668866|gb|AEB96313.1| RNA polymerase beta&apos;&apos; subunit (chloroplast) [Phalaenopsis equestris]	1.01341e-41
CUFF.29927.1	1.61589	8.07193	0.200186	-2.32058	0.000251266	gi|357139321|ref|XP_003571231.1|	PREDICTED: mitogen-activated protein kinase kinase kinase A-like [Brachypodium distachyon]	1.49495e-88
CUFF.30074.1	2.99265	14.9432	0.200268	-2.31999	0.0377802	gi|357120696|ref|XP_003562061.1|	PREDICTED: small G protein signaling modulator 1-like [Brachypodium distachyon]	6.33405e-43
CUFF.7330.1	271.653	1338.59	0.20294	-2.30088	0.0217948	No hits found	No hits found	No hits found
CUFF.38173.1	5.68876	27.9084	0.203837	-2.29451	0.02128	No hits found	No hits found	No hits found
CUFF.10620.1	2.93365	14.2841	0.205379	-2.28364	0.0427736	gi|413955228|gb|AFW87877.1|	hypothetical protein ZEAMMB73_535422 [Zea mays]	3.18394e-06
CUFF.2393.2	2.68743	12.8994	0.208338	-2.263	0.0362597	gi|414887970|tpg|DAA63984.1|	TPA: rhythmically expressed protein [Zea mays]	1.18058e-60
CUFF.24808.1	0.874726	4.18016	0.209257	-2.25666	0.0452875	gi|19548425|gb|AAL90636.1|AF470068_1	P-type R2R3 Myb protein [Sorghum bicolor]	4.50388e-25
CUFF.35943.1	2034.64	9662.95	0.210561	-2.24769	0.0480817	gi|255540397|ref|XP_002511263.1|	transferase, transferring glycosyl groups, putative [Ricinus communis] &gt;gi|223550378|gb|EEF51865.1| transferase, transferring glycosyl groups, putative [Ricinus communis]	4.61477e-07
CUFF.32681.1	253.917	1190.67	0.213256	-2.22934	0.0499359	gi|117166039|dbj|BAF36341.1|	hypothetical protein [Ipomoea trifida]	1.30042e-13
CUFF.19177.1	1.91573	8.85093	0.216444	-2.20793	0.000682225	gi|308193634|gb|ADO16346.1|	wrinkled 1 [Brassica napus]	3.31445e-96
CUFF.3246.1	162.663	749.314	0.217083	-2.20368	0.018175	No hits found	No hits found	No hits found
CUFF.24678.1	10.0906	45.7964	0.220336	-2.18222	0.0368663	gi|293331053|ref|NP_001169397.1|	uncharacterized protein LOC100383266 [Zea mays] &gt;gi|224029097|gb|ACN33624.1| unknown [Zea mays]	2.49483e-140
CUFF.2353.1	45.8808	207.776	0.220819	-2.17907	0.029819	No hits found	No hits found	No hits found
CUFF.16936.1	16205.2	71943.7	0.225248	-2.15041	0.0021765	gi|53749465|gb|AAU90319.1|	hypothetical protein SDM1_55t00005 [Solanum demissum]	2.10964e-14
CUFF.3632.1	126.294	555.199	0.227475	-2.13622	0.00538925	gi|118486233|gb|ABK94958.1|	unknown [Populus trichocarpa]	4.28332e-10
CUFF.38495.1	9.8069	42.4765	0.230878	-2.1148	0.00073839	gi|159792304|gb|ABW98503.1|	terpene synthase [Phalaenopsis equestris]	3.01289e-59
CUFF.11697.1	1.11236	4.78493	0.232472	-2.10487	0.0358596	No hits found	No hits found	No hits found
CUFF.1250.1	0.827169	3.54995	0.233009	-2.10154	0.0361531	No hits found	No hits found	No hits found
CUFF.2821.1	4.22894	18.0555	0.234219	-2.09407	0.036027	gi|222625070|gb|EEE59202.1|	hypothetical protein OsJ_11149 [Oryza sativa Japonica Group]	4.34236e-24
CUFF.21671.1	16.1916	68.445	0.236564	-2.0797	0.0130057	gi|449533627|ref|XP_004173774.1|	PREDICTED: histone-lysine N-methyltransferase ASHH1-like, partial [Cucumis sativus]	2.93597e-58
CUFF.28545.1	8.34576	35.1238	0.23761	-2.07333	0.0152345	No hits found	No hits found	No hits found
CUFF.22182.1	3.75539	15.3299	0.244972	-2.02931	0.018502	No hits found	No hits found	No hits found
CUFF.2942.1	226.834	922.654	0.245849	-2.02415	0.0290186	gi|406365396|gb|AFS35527.1|	photosystem I P700 apoprotein A1, partial [Fragaria moschata]	1.67205e-33
CUFF.18597.1	2.59939	10.507	0.247396	-2.01511	0.0103689	gi|115434472|ref|NP_001041994.1|	Os01g0142800 [Oryza sativa Japonica Group] &gt;gi|10798827|dbj|BAB16458.1| putative peptide transport protein [Oryza sativa Japonica Group] &gt;gi|13486884|dbj|BAB40113.1| putative peptide transport protein [Oryza sativa Japonica Group] &gt;gi|113531525|dbj|BAF03908.1| Os01g0142800 [Oryza sativa Jap...	5.30503e-168
CUFF.31873.1	6.03862	24.1698	0.249842	-2.00091	0.00676288	gi|224141081|ref|XP_002323903.1|	predicted protein [Populus trichocarpa] &gt;gi|222866905|gb|EEF04036.1| predicted protein [Populus trichocarpa]	1.34061e-38
CUFF.38549.1	75.7626	302.906	0.250119	-1.99931	0.00489779	gi|255573995|ref|XP_002527915.1|	anthranilate phosphoribosyltransferase, putative [Ricinus communis] &gt;gi|223532690|gb|EEF34472.1| anthranilate phosphoribosyltransferase, putative [Ricinus communis]	4.0263e-29
CUFF.5649.1	2.37034	9.393	0.252352	-1.98649	0.0436977	gi|222628963|gb|EEE61095.1|	hypothetical protein OsJ_14997 [Oryza sativa Japonica Group]	4.81803e-70
CUFF.1.1	8.7803	34.726	0.252845	-1.98367	0.0498657	No hits found	No hits found	No hits found
CUFF.28850.1	26.7221	105.063	0.254344	-1.97515	0.00437645	gi|242057867|ref|XP_002458079.1|	hypothetical protein SORBIDRAFT_03g026630 [Sorghum bicolor] &gt;gi|241930054|gb|EES03199.1| hypothetical protein SORBIDRAFT_03g026630 [Sorghum bicolor]	2.76645e-08
CUFF.36231.1	686.218	2673.67	0.256658	-1.96208	0.0351595	No hits found	No hits found	No hits found
CUFF.5078.2	1.6747	6.48194	0.258364	-1.95252	0.040296	gi|225426418|ref|XP_002273883.1|	PREDICTED: phosphatase YfbT [Vitis vinifera] &gt;gi|297742522|emb|CBI34671.3| unnamed protein product [Vitis vinifera]	3.34607e-78
CUFF.24112.1	8.80148	33.6888	0.261258	-1.93645	0.00262742	No hits found	No hits found	No hits found
CUFF.37875.1	2791.35	10676.4	0.26145	-1.93539	0.00961866	No hits found	No hits found	No hits found
CUFF.15874.1	3.14755	11.9974	0.262353	-1.93042	0.0375946	gi|449443265|ref|XP_004139400.1|	PREDICTED: uncharacterized protein LOC101203230 [Cucumis sativus]	1.89519e-15
CUFF.27666.1	1.54147	5.84593	0.263683	-1.92313	0.0165688	gi|122912961|gb|ABM68041.1|	mannose-binding tuber lectin [Typhonium divaricatum]	6.61041e-35
CUFF.36368.1	0.704151	2.65309	0.265408	-1.91372	0.0382018	No hits found	No hits found	No hits found
CUFF.33528.1	289.649	1085.58	0.266815	-1.90609	0.0107711	gi|374411476|gb|AEZ48732.1|	hypothetical chloroplast RF2, partial [Apostasia wallichii]	5.4512e-31
CUFF.22730.3	2.96021	11.0462	0.267984	-1.89978	0.00599231	gi|147787516|emb|CAN77812.1|	hypothetical protein VITISV_010344 [Vitis vinifera]	5.34525e-97
CUFF.12224.2	6.45901	23.9349	0.269857	-1.88973	0.0450876	No hits found	No hits found	No hits found
CUFF.13766.1	305.003	1121.63	0.271928	-1.8787	0.0448009	gi|359493956|ref|XP_002282514.2|	PREDICTED: uncharacterized protein LOC100241773 isoform 1 [Vitis vinifera]	1.08176e-12
CUFF.22598.1	6.18547	22.7264	0.272171	-1.87741	0.000658175	gi|77548357|gb|ABA91154.1|	Cationic peroxidase 1 precursor, putative, expressed [Oryza sativa Japonica Group]	6.50884e-39
CUFF.18991.1	12.2164	44.6516	0.273594	-1.86989	0.000568377	gi|449465513|ref|XP_004150472.1|	PREDICTED: ABC transporter C family member 3-like [Cucumis sativus]	7.61438e-23
CUFF.10114.1	28.0919	101.827	0.275879	-1.85789	0.0061481	gi|385153499|ref|YP_006073260.1|	RNA polymerase beta subunit (chloroplast) [Phalaenopsis equestris] &gt;gi|329668864|gb|AEB96311.1| RNA polymerase beta subunit (chloroplast) [Phalaenopsis equestris]	1.19133e-17
CUFF.13778.1	20.5062	74.2112	0.276322	-1.85558	0.0210976	No hits found	No hits found	No hits found
CUFF.41430.1	5.2926	19.0555	0.277747	-1.84816	0.0035426	gi|30962010|gb|AAP37975.1|	agglutinin [Amaryllis minuta]	3.53238e-27
CUFF.23396.1	1.35451	4.84505	0.279566	-1.83874	0.0238173	gi|125559195|gb|EAZ04731.1|	hypothetical protein OsI_26893 [Oryza sativa Indica Group]	4.3124e-22
CUFF.28925.1	26.8224	95.3109	0.28142	-1.8292	0.00190369	No hits found	No hits found	No hits found
CUFF.7753.1	0.530898	1.88337	0.281887	-1.82681	0.0341844	gi|218194561|gb|EEC76988.1|	hypothetical protein OsI_15295 [Oryza sativa Indica Group]	4.15382e-85
CUFF.15465.1	9.66732	34.286	0.281961	-1.82643	0.0142912	gi|115187446|gb|ABI84253.1|	transcription factor Myb1 [Arachis hypogaea]	1.05503e-24
CUFF.24870.1	0.814884	2.87588	0.283351	-1.81934	0.0114881	gi|295913545|gb|ADG58020.1|	transcription factor [Lycoris longituba]	1.7046e-103
CUFF.37338.1	6.70342	23.5121	0.285105	-1.81043	0.0265457	No hits found	No hits found	No hits found
CUFF.5234.1	11.167	39.1528	0.285216	-1.80987	0.000557628	gi|195622254|gb|ACG32957.1|	anther-specific proline-rich protein APG precursor [Zea mays]	5.71875e-48
CUFF.15550.1	6.3863	22.3816	0.285337	-1.80926	0.0266439	No hits found	No hits found	No hits found
CUFF.33435.2	133.953	468.989	0.285621	-1.80783	0.0205199	gi|224103853|ref|XP_002313220.1|	predicted protein [Populus trichocarpa] &gt;gi|222849628|gb|EEE87175.1| predicted protein [Populus trichocarpa]	4.79348e-09
CUFF.28669.1	1.54291	5.36645	0.28751	-1.79831	0.00800356	gi|255539306|ref|XP_002510718.1|	conserved hypothetical protein [Ricinus communis] &gt;gi|223551419|gb|EEF52905.1| conserved hypothetical protein [Ricinus communis]	3.21835e-74
CUFF.41301.1	36.2303	124.557	0.290873	-1.78154	0.0296217	No hits found	No hits found	No hits found
CUFF.38318.2	17.1458	58.1182	0.295016	-1.76113	0.00672406	gi|414589489|tpg|DAA40060.1|	TPA: hypothetical protein ZEAMMB73_363107 [Zea mays]	5.21095e-51
CUFF.24966.1	4.4255	14.99	0.29523	-1.76009	0.00418834	gi|255573220|ref|XP_002527539.1|	ATEXPB4, putative [Ricinus communis] &gt;gi|223533089|gb|EEF34848.1| ATEXPB4, putative [Ricinus communis]	1.47912e-44
CUFF.19454.1	6.29716	21.2765	0.295968	-1.75649	0.0385544	gi|297790838|ref|XP_002863304.1|	predicted protein [Arabidopsis lyrata subsp. lyrata] &gt;gi|297309138|gb|EFH39563.1| predicted protein [Arabidopsis lyrata subsp. lyrata]	9.80854e-26
CUFF.13000.1	30.383	102.176	0.297359	-1.74972	0.0440869	No hits found	No hits found	No hits found
CUFF.4518.1	2.31366	7.76491	0.297964	-1.74679	0.0436498	No hits found	No hits found	No hits found
CUFF.17565.1	41.0075	137.099	0.299109	-1.74126	0.0341874	No hits found	No hits found	No hits found
CUFF.36207.1	1.5077	5.03159	0.299647	-1.73866	0.0450911	gi|359474260|ref|XP_002282510.2|	PREDICTED: protein HOTHEAD isoform 1 [Vitis vinifera] &gt;gi|297742610|emb|CBI34759.3| unnamed protein product [Vitis vinifera]	0
CUFF.35750.1	30.8366	102.797	0.299976	-1.73708	0.0339358	No hits found	No hits found	No hits found
CUFF.34813.1	339.63	1126.51	0.301489	-1.72982	0.0488467	No hits found	No hits found	No hits found
CUFF.8854.1	2.2147	7.31357	0.302821	-1.72346	0.00128802	gi|54290717|dbj|BAD62387.1|	putative 41 kD chloroplast nucleoid DNA binding protein [Oryza sativa Japonica Group] &gt;gi|215734915|dbj|BAG95637.1| unnamed protein product [Oryza sativa Japonica Group]	5.40491e-140
CUFF.28633.1	290.196	955	0.30387	-1.71847	0.035704	gi|78103285|ref|YP_358617.1|	ribosomal protein S8 [Phalaenopsis aphrodite subsp. formosana] &gt;gi|90111752|sp|Q3BAK1.1|RR8_PHAAO RecName: Full=30S ribosomal protein S8, chloroplastic &gt;gi|58802815|gb|AAW82535.1| ribosomal protein S8 [Phalaenopsis aphrodite subsp. formosana]	4.09007e-18
CUFF.29907.1	901.743	2949.32	0.305746	-1.70959	0.0193633	No hits found	No hits found	No hits found
CUFF.33427.1	15.6332	50.8084	0.307689	-1.70045	0.0386189	gi|7636153|emb|CAB88775.1|	hypothetical protein [Spinacia oleracea] &gt;gi|7636174|emb|CAB88796.1| hypothetical protein [Spinacia oleracea]	3.3629e-15
CUFF.1244.1	968.657	3144.63	0.308035	-1.69883	0.0401333	No hits found	No hits found	No hits found
CUFF.1338.1	1413.89	4588.54	0.308135	-1.69837	0.0464006	gi|413923292|gb|AFW63224.1|	hypothetical protein ZEAMMB73_643139 [Zea mays]	6.97377e-18
CUFF.38015.1	12.2588	39.6438	0.309224	-1.69328	0.0238897	gi|297739883|emb|CBI30065.3|	unnamed protein product [Vitis vinifera]	1.2114e-29
CUFF.28847.1	140.692	454.54	0.309526	-1.69187	0.0160833	No hits found	No hits found	No hits found
CUFF.21709.1	31.5164	99.8502	0.315637	-1.66366	0.0212212	No hits found	No hits found	No hits found
CUFF.4193.1	11.9603	37.5387	0.318613	-1.65013	0.000795095	gi|357473001|ref|XP_003606785.1|	hypothetical protein MTR_4g065700 [Medicago truncatula] &gt;gi|355507840|gb|AES88982.1| hypothetical protein MTR_4g065700 [Medicago truncatula]	1.53384e-07
CUFF.22330.1	4.29237	13.4403	0.319366	-1.64672	0.048307	gi|15236802|ref|NP_194391.1|	D6 protein kinase like 1 [Arabidopsis thaliana] &gt;gi|4938499|emb|CAB43857.1| putative protein kinase [Arabidopsis thaliana] &gt;gi|7269513|emb|CAB79516.1| putative protein kinase [Arabidopsis thaliana] &gt;gi|17380934|gb|AAL36279.1| putative protein kinase [Arabidopsis thaliana] &gt;gi|20258943|gb...	4.08662e-63
CUFF.22837.1	28.6061	89.2381	0.320559	-1.64134	0.0468134	gi|385153505|ref|YP_006073266.1|	ribosomal protein S14 (chloroplast) [Phalaenopsis equestris] &gt;gi|329668870|gb|AEB96317.1| ribosomal protein S14 (chloroplast) [Phalaenopsis equestris]	7.37608e-38
CUFF.32981.1	1610.43	5003.57	0.321856	-1.63551	0.0178611	gi|357144851|ref|XP_003573435.1|	PREDICTED: RNA polymerase sigma factor rpoD-like [Brachypodium distachyon]	7.79173e-21
CUFF.7142.1	17.8147	55.2529	0.322421	-1.63298	0.0479439	No hits found	No hits found	No hits found
CUFF.29397.1	5.94803	18.4479	0.322423	-1.63297	0.0457175	gi|302143959|emb|CBI23064.3|	unnamed protein product [Vitis vinifera]	6.8276e-18
CUFF.27988.2	7.156	22.1867	0.322536	-1.63247	0.0294825	gi|357142250|ref|XP_003572508.1|	PREDICTED: serine carboxypeptidase-like 51-like [Brachypodium distachyon]	7.68542e-52
CUFF.27932.1	17.1103	52.7657	0.324269	-1.62474	0.000790717	gi|359481251|ref|XP_002268259.2|	PREDICTED: cationic peroxidase 1-like [Vitis vinifera]	4.65192e-83
CUFF.27009.1	11.4724	35.324	0.324776	-1.62248	0.0493974	gi|2982451|emb|CAA18215.1|	putative protein [Arabidopsis thaliana] &gt;gi|7269507|emb|CAB79510.1| putative protein [Arabidopsis thaliana]	2.05105e-20
CUFF.25583.1	17.7149	54.2906	0.326298	-1.61574	0.0118073	No hits found	No hits found	No hits found
CUFF.37105.1	4132.42	12638.3	0.326976	-1.61274	0.0111642	gi|357120500|ref|XP_003561965.1|	PREDICTED: protein TRANSPARENT TESTA 12-like [Brachypodium distachyon]	2.91748e-20
CUFF.39816.1	28.0315	85.3923	0.328267	-1.60706	0.00100361	gi|145408580|ref|YP_001152204.1|	ORF64d [Pinus koraiensis] &gt;gi|145048829|gb|ABP35447.1| ORF64d [Pinus koraiensis]	1.76115e-36
CUFF.32984.1	13.4731	40.5429	0.332317	-1.58937	0.00752222	gi|359489968|ref|XP_002264964.2|	PREDICTED: RNA polymerase sigma-B factor-like isoform 2 [Vitis vinifera]	2.51679e-61
CUFF.22820.1	755.397	2271.56	0.332545	-1.58838	0.0163321	gi|255550542|ref|XP_002516321.1|	glucose inhibited division protein A, putative [Ricinus communis] &gt;gi|223544551|gb|EEF46068.1| glucose inhibited division protein A, putative [Ricinus communis]	4.71897e-25
CUFF.14593.1	813.155	2438.61	0.33345	-1.58446	0.0377555	No hits found	No hits found	No hits found
CUFF.11948.2	6.47606	19.4213	0.333451	-1.58445	0.0431018	gi|296081878|emb|CBI20883.3|	unnamed protein product [Vitis vinifera]	5.37602e-32
CUFF.2729.1	12.7513	38.2033	0.333775	-1.58305	0.0253504	gi|297815282|ref|XP_002875524.1|	transferase family protein [Arabidopsis lyrata subsp. lyrata] &gt;gi|297321362|gb|EFH51783.1| transferase family protein [Arabidopsis lyrata subsp. lyrata]	8.90963e-20
CUFF.17761.1	117.14	349.477	0.335187	-1.57696	0.031002	No hits found	No hits found	No hits found
CUFF.12985.1	1.56304	4.64186	0.336727	-1.57035	0.0312176	gi|225460240|ref|XP_002281119.1|	PREDICTED: 12-oxophytodienoate reductase 2 [Vitis vinifera]	5.55088e-154
CUFF.4307.1	3048.88	9007.41	0.338486	-1.56283	0.00977583	No hits found	No hits found	No hits found
CUFF.8046.1	36.2839	106.797	0.339746	-1.55747	0.0299348	gi|449476350|ref|XP_004154713.1|	PREDICTED: uncharacterized LOC101207480 [Cucumis sativus]	3.58184e-07
CUFF.1267.1	18.8485	55.3939	0.340263	-1.55528	0.0140732	No hits found	No hits found	No hits found
CUFF.18054.1	11.0138	32.3151	0.340825	-1.5529	0.0111499	No hits found	No hits found	No hits found
CUFF.18348.1	982.217	2879.22	0.34114	-1.55156	0.0428205	gi|222625691|gb|EEE59823.1|	hypothetical protein OsJ_12378 [Oryza sativa Japonica Group]	3.92093e-25
CUFF.12356.1	5.65265	16.4868	0.342859	-1.54431	0.0289901	No hits found	No hits found	No hits found
CUFF.29183.1	22.6238	65.1808	0.347093	-1.52661	0.0128817	gi|449439172|ref|XP_004137361.1|	PREDICTED: adipocyte plasma membrane-associated protein-like [Cucumis sativus]	2.26103e-53
CUFF.38487.1	636.243	1832.66	0.347169	-1.52629	0.0463204	gi|359478107|ref|XP_002269675.2|	PREDICTED: calreticulin-3-like [Vitis vinifera]	2.39877e-13
CUFF.4196.1	37.2622	106.939	0.348444	-1.521	0.0151886	gi|300245060|gb|ADJ94125.1|	guanylyl cyclase [Hippeastrum hybrid cultivar]	4.40169e-19
CUFF.37982.1	25.2084	72.0379	0.349932	-1.51485	0.00867587	gi|538202|gb|AAB67985.1|	anoxia-induced protein, partial (chloroplast) [Arabidopsis thaliana]	6.1014e-54
CUFF.20297.1	133.677	380.827	0.351018	-1.51038	0.0220758	No hits found	No hits found	No hits found
CUFF.39666.1	3.1637	9.00621	0.35128	-1.50931	0.0206438	gi|8096279|dbj|BAA95794.1|	DC1.2 homologue [Nicotiana tabacum]	4.73755e-42
CUFF.21547.1	18.8506	53.5876	0.351772	-1.50729	0.0290514	No hits found	No hits found	No hits found
CUFF.143.1	17.945	50.8913	0.352614	-1.50384	0.0107249	gi|326512930|dbj|BAK03372.1|	predicted protein [Hordeum vulgare subsp. vulgare]	1.26914e-40
CUFF.19729.1	10.6897	30.19	0.354081	-1.49785	0.013068	gi|12323033|gb|AAG51510.1|AC058785_13	peptide chain release factor 2, putative [Arabidopsis thaliana]	2.81332e-14
CUFF.27894.1	60.3078	169.022	0.356804	-1.48679	0.0386889	gi|147854523|emb|CAN82787.1|	hypothetical protein VITISV_037813 [Vitis vinifera]	2.23825e-15
CUFF.22696.1	74.3731	207.165	0.359004	-1.47793	0.0283696	No hits found	No hits found	No hits found
CUFF.5511.1	782.69	2178.22	0.359326	-1.47664	0.0156341	No hits found	No hits found	No hits found
CUFF.37333.1	31.4074	86.6658	0.362397	-1.46436	0.00132693	gi|149776003|gb|ABM98099.2|	cytokinin oxidase [Dendrobium huoshanense]	3.51935e-95
CUFF.9583.1	29.6562	81.6348	0.363279	-1.46085	0.00195927	gi|192912982|gb|ACF06599.1|	pathogenesis-related protein 10c [Elaeis guineensis]	3.68764e-28
CUFF.12856.1	10.6675	29.2763	0.364373	-1.45651	0.0137204	gi|75225489|sp|Q6Z955.1|CKX11_ORYSJ	RecName: Full=Cytokinin dehydrogenase 11; AltName: Full=Cytokinin oxidase 11; Short=OsCKX11; Flags: Precursor &gt;gi|42409505|dbj|BAD09964.1| putative cytokinin dehydrogenase [Oryza sativa Japonica Group]	9.11318e-23
CUFF.8893.1	103.882	282.856	0.367261	-1.44512	0.0429233	No hits found	No hits found	No hits found
CUFF.4262.1	503.496	1364.27	0.369059	-1.43808	0.025299	No hits found	No hits found	No hits found
CUFF.17336.1	429.354	1157.46	0.370945	-1.43072	0.0407471	No hits found	No hits found	No hits found
CUFF.8640.1	40.987	110.102	0.372264	-1.4256	0.0458115	No hits found	No hits found	No hits found
CUFF.6649.1	23.0225	62.3594	0.369191	-1.43756	0.000903268	gi|295913424|gb|ADG57964.1|	transcription factor [Lycoris longituba]	8.2443e-24
CUFF.27761.1	710.018	1901.71	0.373358	-1.42137	0.04213	No hits found	No hits found	No hits found
CUFF.26418.1	16.8366	45.095	0.373358	-1.42137	0.0209711	gi|15237191|ref|NP_200649.1|	HEAT/U-box domain-containing protein [Arabidopsis thaliana] &gt;gi|75309054|sp|Q9FGI1.1|LTN1_ARATH RecName: Full=E3 ubiquitin-protein ligase listerin &gt;gi|10177018|dbj|BAB10256.1| unnamed protein product [Arabidopsis thaliana] &gt;gi|332009666|gb|AED97049.1| HEAT/U-box domain-containing protein [A...	2.82567e-07
CUFF.41906.1	21.0961	56.4174	0.373929	-1.41916	0.0283914	gi|225456973|ref|XP_002278685.1|	PREDICTED: MORC family CW-type zinc finger protein 3 [Vitis vinifera] &gt;gi|297733753|emb|CBI15000.3| unnamed protein product [Vitis vinifera]	2.99977e-22
CUFF.8990.1	481.002	1278.49	0.376227	-1.41033	0.0498485	gi|326529881|dbj|BAK08220.1|	predicted protein [Hordeum vulgare subsp. vulgare]	1.49603e-22
CUFF.1821.1	2.36424	6.27677	0.376665	-1.40865	0.0258488	gi|225435076|ref|XP_002284421.1|	PREDICTED: uncharacterized protein LOC100244942 [Vitis vinifera]	1.61007e-37
CUFF.37831.1	57.9576	153.494	0.377589	-1.40511	0.0321579	gi|374975971|gb|AFA28066.1|	NADH-plastoquinone oxidoreductase subunit K, partial [Dasypogon bromeliifolius]	1.92768e-10
CUFF.16913.1	55.8929	147.915	0.377872	-1.40403	0.0114787	No hits found	No hits found	No hits found
CUFF.10562.2	4.93069	13.023	0.378614	-1.4012	0.0351953	gi|359806485|ref|NP_001241508.1|	uncharacterized protein LOC100807400 [Glycine max] &gt;gi|255635700|gb|ACU18199.1| unknown [Glycine max]	6.07007e-08
CUFF.37076.2	9.35309	24.7031	0.37862	-1.40118	0.0211492	gi|225450227|ref|XP_002263854.1|	PREDICTED: linoleate 13S-lipoxygenase 2-1, chloroplastic [Vitis vinifera]	0
CUFF.19931.1	5.93934	15.6226	0.380176	-1.39526	0.0150336	gi|385153499|ref|YP_006073260.1|	RNA polymerase beta subunit (chloroplast) [Phalaenopsis equestris] &gt;gi|329668864|gb|AEB96311.1| RNA polymerase beta subunit (chloroplast) [Phalaenopsis equestris]	6.14049e-87
CUFF.23704.2	5.03651	13.192	0.381785	-1.38917	0.0372515	No hits found	No hits found	No hits found
CUFF.31031.1	13.6964	35.8669	0.381867	-1.38886	0.00541499	gi|226498896|ref|NP_001148063.1|	homeodomain protein JUBEL1 [Zea mays] &gt;gi|195615578|gb|ACG29619.1| homeodomain protein JUBEL1 [Zea mays]	2.31399e-17
CUFF.9654.1	35.1604	92.066	0.381904	-1.38872	0.0459011	gi|218200504|gb|EEC82931.1|	hypothetical protein OsI_27892 [Oryza sativa Indica Group]	5.87302e-29
CUFF.1925.1	100.977	264.389	0.381926	-1.38864	0.00811832	gi|326516018|dbj|BAJ88032.1|	predicted protein [Hordeum vulgare subsp. vulgare]	7.5416e-35
CUFF.15031.1	24.1473	62.8662	0.384106	-1.38042	0.00303395	gi|413937848|gb|AFW72399.1|	putative MYB DNA-binding domain superfamily protein [Zea mays]	1.0584e-19
CUFF.1150.2	14.5718	37.6336	0.387202	-1.36884	0.042111	gi|158828299|gb|ABW81174.1|	tropinone reductase-like protein 11 [Arabidopsis cebennensis]	1.01956e-42
CUFF.18405.1	3.41002	8.76606	0.389003	-1.36215	0.0186669	gi|449439797|ref|XP_004137672.1|	PREDICTED: probable WRKY transcription factor 70-like [Cucumis sativus] &gt;gi|449497167|ref|XP_004160332.1| PREDICTED: probable WRKY transcription factor 70-like [Cucumis sativus] &gt;gi|315613816|gb|ADU52513.1| WRKY protein [Cucumis sativus]	9.20066e-33
CUFF.26881.1	87.6067	225.015	0.389337	-1.36091	0.0367883	No hits found	No hits found	No hits found
CUFF.16282.1	909.036	2332.05	0.389801	-1.35919	0.0320086	gi|359495507|ref|XP_002270901.2|	PREDICTED: B3 domain-containing protein Os07g0563300-like, partial [Vitis vinifera]	5.75911e-25
CUFF.32600.1	717.936	1831.03	0.392094	-1.35073	0.013585	No hits found	No hits found	No hits found
CUFF.20913.1	6.98313	17.8045	0.392212	-1.3503	0.0344158	gi|255566078|ref|XP_002524027.1|	RNA polymerase sigma factor rpoD, putative [Ricinus communis] &gt;gi|223536754|gb|EEF38395.1| RNA polymerase sigma factor rpoD, putative [Ricinus communis]	2.51182e-11
CUFF.24636.1	203.423	517.613	0.393002	-1.34739	0.00238693	gi|239736613|gb|ACS13013.1|	PsbA [Oryza sativa] &gt;gi|239736615|gb|ACS13014.1| PsbA [Oryza sativa] &gt;gi|239736617|gb|ACS13015.1| PsbA [Oryza sativa Indica Group] &gt;gi|239736619|gb|ACS13016.1| PsbA [Oryza sativa] &gt;gi|239736621|gb|ACS13017.1| PsbA [Oryza sativa] &gt;gi|239736623|gb|ACS13018.1| PsbA [Oryza sativa] &gt;gi|...	1.92389e-58
CUFF.24299.1	4.4535	11.24	0.396219	-1.33563	0.0456419	gi|413953814|gb|AFW86463.1|	putative lipid-binding serum glycoprotein domain family protein [Zea mays]	1.17963e-36
CUFF.559.1	788.975	1990.08	0.396454	-1.33477	0.0493268	No hits found	No hits found	No hits found
CUFF.42607.1	13.7874	34.7592	0.396655	-1.33404	0.0432752	No hits found	No hits found	No hits found
CUFF.22907.1	6.91775	17.3095	0.39965	-1.32319	0.0196755	gi|157063018|gb|ABV04088.1|	polygalacturonase-inhibiting protein [Fragaria x ananassa] &gt;gi|157063020|gb|ABV04089.1| polygalacturonase-inhibiting protein [Fragaria x ananassa]	3.05837e-112
CUFF.1752.1	14.6991	36.7155	0.400351	-1.32066	0.0083985	gi|388516743|gb|AFK46433.1|	unknown [Lotus japonicus]	2.31683e-14
CUFF.40028.1	23.1597	57.6153	0.401971	-1.31484	0.0256182	gi|356568310|ref|XP_003552355.1|	PREDICTED: polyphenol oxidase, chloroplastic-like [Glycine max]	1.65013e-08
CUFF.32688.1	25.4352	62.9937	0.403774	-1.30838	0.0288053	gi|218192123|gb|EEC74550.1|	hypothetical protein OsI_10088 [Oryza sativa Indica Group]	1.94826e-46
CUFF.7280.1	3676.41	9060.35	0.405769	-1.30127	0.0207112	No hits found	No hits found	No hits found
CUFF.33426.1	1283.91	3160.88	0.406188	-1.29978	0.0137457	gi|78103320|ref|YP_358634.1|	hypothetical protein PhapfoPp088 [Phalaenopsis aphrodite subsp. formosana] &gt;gi|58802850|gb|AAW82570.1| hypothetical protein [Phalaenopsis aphrodite subsp. formosana]	4.47684e-13
CUFF.25871.1	25.459	62.3842	0.4081	-1.293	0.0178116	gi|384407025|gb|AFH89624.1|	allene oxide synthase [Cymbidium ensifolium]	2.08076e-114
CUFF.36149.1	16.3899	40.1512	0.408204	-1.29264	0.0373637	gi|115468572|ref|NP_001057885.1|	Os06g0564700 [Oryza sativa Japonica Group] &gt;gi|53791822|dbj|BAD53767.1| putative cysteine synthase [Oryza sativa Japonica Group] &gt;gi|53793259|dbj|BAD54482.1| putative cysteine synthase [Oryza sativa Japonica Group] &gt;gi|113595925|dbj|BAF19799.1| Os06g0564700 [Oryza sativa Japonica Group] &gt...	6.13098e-16
CUFF.3808.1	11.4396	28	0.408557	-1.29139	0.0467792	gi|357140992|ref|XP_003572034.1|	PREDICTED: uncharacterized protein LOC100841240 [Brachypodium distachyon]	1.9818e-20
CUFF.19575.1	2.67447	6.54238	0.408792	-1.29056	0.0437708	gi|2996158|gb|AAC32170.1|	GASA5-like protein [Picea mariana] &gt;gi|2996160|gb|AAC32171.1| GASA5-like protein [Picea mariana]	4.33126e-10
CUFF.40544.1	1447.24	3522.66	0.410837	-1.28336	0.00774165	gi|297746216|emb|CBI16272.3|	unnamed protein product [Vitis vinifera]	2.11091e-21
CUFF.28091.1	3.72889	9.05928	0.41161	-1.28065	0.015965	gi|242051441|ref|XP_002454866.1|	hypothetical protein SORBIDRAFT_03g000330 [Sorghum bicolor] &gt;gi|241926841|gb|EER99985.1| hypothetical protein SORBIDRAFT_03g000330 [Sorghum bicolor]	2.1009e-83
CUFF.28126.1	94.4694	229.114	0.412325	-1.27815	0.00327573	gi|78103321|ref|YP_358635.1|	ORF170 [Phalaenopsis aphrodite subsp. formosana] &gt;gi|58802851|gb|AAW82571.1| ORF170 [Phalaenopsis aphrodite subsp. formosana]	4.84215e-41
CUFF.36926.1	3.37284	8.11659	0.415549	-1.26691	0.0485519	gi|414587213|tpg|DAA37784.1|	TPA: hypothetical protein ZEAMMB73_545753 [Zea mays]	9.32798e-61
CUFF.31486.1	6.14636	14.7674	0.416211	-1.26461	0.0105925	gi|357138133|ref|XP_003570652.1|	PREDICTED: transcription factor TCP14-like [Brachypodium distachyon]	1.34143e-67
CUFF.36294.1	4.79717	11.4808	0.417843	-1.25897	0.0184879	gi|225427338|ref|XP_002279355.1|	PREDICTED: S-norcoclaurine synthase 1 [Vitis vinifera] &gt;gi|297742171|emb|CBI33958.3| unnamed protein product [Vitis vinifera]	6.09014e-123
CUFF.8232.1	5.65361	13.5081	0.418535	-1.25658	0.0281247	gi|225440213|ref|XP_002283659.1|	PREDICTED: uncharacterized protein LOC100255095 [Vitis vinifera]	5.36472e-19
CUFF.4204.1	5.40909	12.9028	0.419218	-1.25423	0.038561	gi|125561674|gb|EAZ07122.1|	hypothetical protein OsI_29369 [Oryza sativa Indica Group]	8.51739e-67
CUFF.3496.1	13.9737	33.3194	0.419386	-1.25365	0.0337442	gi|225426706|ref|XP_002275429.1|	PREDICTED: subtilisin-like protease SDD1 [Vitis vinifera]	2.99557e-22
CUFF.39019.1	16.1767	38.5048	0.420122	-1.25112	0.0323104	gi|224110412|ref|XP_002315512.1|	predicted protein [Populus trichocarpa] &gt;gi|222864552|gb|EEF01683.1| predicted protein [Populus trichocarpa]	1.46956e-10
CUFF.14380.1	15.6473	37.1819	0.420831	-1.24869	0.0417661	No hits found	No hits found	No hits found
CUFF.12676.1	15.5272	36.8704	0.421129	-1.24767	0.0310106	No hits found	No hits found	No hits found
CUFF.41012.1	30.3196	71.8834	0.421789	-1.24541	0.0250503	gi|255584507|ref|XP_002532982.1|	DNA binding protein, putative [Ricinus communis] &gt;gi|223527246|gb|EEF29406.1| DNA binding protein, putative [Ricinus communis]	4.07383e-17
CUFF.6652.1	8.52369	20.0902	0.424271	-1.23694	0.0227298	gi|292668965|gb|ADE41137.1|	AP2 domain class transcription factor [Malus x domestica]	2.09615e-23
CUFF.452.1	364.634	856.982	0.425486	-1.23282	0.00866979	gi|145408582|ref|YP_001152206.1|	ORF137 [Pinus koraiensis] &gt;gi|145048831|gb|ABP35449.1| ORF137 [Pinus koraiensis]	5.84709e-35
CUFF.9220.1	8975.09	21085	0.425662	-1.23222	0.0413957	No hits found	No hits found	No hits found
CUFF.17853.1	6.66111	15.6391	0.425927	-1.23132	0.030185	No hits found	No hits found	No hits found
CUFF.15023.1	13.9966	32.8101	0.426594	-1.22906	0.00967262	No hits found	No hits found	No hits found
CUFF.40140.1	19.1637	44.8566	0.427221	-1.22694	0.00408458	gi|224145557|ref|XP_002325685.1|	equilibrative nucleoside transporter [Populus trichocarpa] &gt;gi|222862560|gb|EEF00067.1| equilibrative nucleoside transporter [Populus trichocarpa]	0
CUFF.108.1	8.94817	20.9441	0.427241	-1.22688	0.0439623	No hits found	No hits found	No hits found
CUFF.16660.2	38.3237	89.4457	0.428458	-1.22278	0.0275869	gi|413949790|gb|AFW82439.1|	hypothetical protein ZEAMMB73_597944 [Zea mays]	2.4534e-67
CUFF.2396.1	21.9106	51.0056	0.429572	-1.21903	0.0173087	gi|224106371|ref|XP_002314144.1|	predicted protein [Populus trichocarpa] &gt;gi|222850552|gb|EEE88099.1| predicted protein [Populus trichocarpa]	1.67192e-15
CUFF.19381.2	41.194	95.3253	0.432141	-1.21042	0.0377081	gi|351724301|ref|NP_001236541.1|	uncharacterized protein LOC100306034 [Glycine max] &gt;gi|255627343|gb|ACU14016.1| unknown [Glycine max]	2.32564e-13
CUFF.24394.1	613.405	1419.44	0.432146	-1.21041	0.029084	No hits found	No hits found	No hits found
CUFF.9425.1	668.59	1545.83	0.432512	-1.20919	0.00839387	gi|38680585|gb|AAR26628.1|	MADS box transcription factor [Phalaenopsis equestris] &gt;gi|54043003|gb|AAV28492.1| MADS box AP3-like protein 17 [Phalaenopsis hybrid cultivar]	8.90708e-84
CUFF.20352.1	134.967	311.764	0.432914	-1.20785	0.0347087	No hits found	No hits found	No hits found
CUFF.25397.1	63.3332	146.286	0.432941	-1.20776	0.042646	No hits found	No hits found	No hits found
CUFF.14388.1	103.121	238.033	0.433221	-1.20682	0.0125958	No hits found	No hits found	No hits found
CUFF.11605.1	597.411	1375.88	0.434203	-1.20356	0.0462693	No hits found	No hits found	No hits found
CUFF.11263.1	48.2535	111.082	0.434395	-1.20292	0.0198138	No hits found	No hits found	No hits found
CUFF.23076.1	15.5475	35.6795	0.435754	-1.19841	0.0180735	gi|225425246|ref|XP_002269300.1|	PREDICTED: light-regulated protein [Vitis vinifera] &gt;gi|296088179|emb|CBI35671.3| unnamed protein product [Vitis vinifera]	3.97986e-27
CUFF.3306.1	31.3711	71.8825	0.436422	-1.1962	0.00606515	gi|388519095|gb|AFK47609.1|	unknown [Lotus japonicus]	4.18649e-99
CUFF.32146.1	14.0163	31.8255	0.440411	-1.18308	0.0358651	gi|222623711|gb|EEE57843.1|	hypothetical protein OsJ_08465 [Oryza sativa Japonica Group]	2.16655e-54
CUFF.4429.1	51.3441	116.575	0.440438	-1.18299	0.00598186	gi|357458593|ref|XP_003599577.1|	hypothetical protein MTR_3g035650 [Medicago truncatula] &gt;gi|355488625|gb|AES69828.1| hypothetical protein MTR_3g035650 [Medicago truncatula]	3.70351e-58
CUFF.39510.1	275.957	620.913	0.444437	-1.16995	0.00690142	gi|357479883|ref|XP_003610227.1|	Ycf68 [Medicago truncatula] &gt;gi|355511282|gb|AES92424.1| Ycf68 [Medicago truncatula]	8.11689e-37
CUFF.37984.1	5.44936	12.2553	0.444653	-1.16925	0.0295573	gi|225437501|ref|XP_002274824.1|	PREDICTED: uncharacterized protein LOC100245192 [Vitis vinifera]	2.78468e-20
CUFF.17601.1	4.27237	9.60147	0.44497	-1.16822	0.0421383	gi|224069166|ref|XP_002302916.1|	GRAS family protein [Populus trichocarpa] &gt;gi|222844642|gb|EEE82189.1| GRAS family protein [Populus trichocarpa]	6.07516e-39
CUFF.23476.1	27.4861	61.4286	0.447448	-1.16021	0.0182931	gi|225447689|ref|XP_002276682.1|	PREDICTED: equilibrative nucleoside transporter 4 [Vitis vinifera] &gt;gi|296081263|emb|CBI18007.3| unnamed protein product [Vitis vinifera]	1.21302e-54
CUFF.6675.1	494.85	1102.48	0.448852	-1.15569	0.00556345	No hits found	No hits found	No hits found
CUFF.28133.1	163.037	362.347	0.449947	-1.15217	0.0319239	No hits found	No hits found	No hits found
CUFF.32889.1	345.316	763.734	0.452142	-1.14515	0.0457539	gi|110339345|gb|ABG67922.1|	4-coumarate:coenzyme A ligase [Vitis vinifera]	1.91956e-38
CUFF.19218.1	786.403	1727.25	0.455292	-1.13514	0.0415556	gi|414888005|tpg|DAA64019.1|	TPA: hypothetical protein ZEAMMB73_565446 [Zea mays]	4.82899e-14
CUFF.5223.1	9.50166	20.719	0.458596	-1.1247	0.0274257	gi|255547712|ref|XP_002514913.1|	conserved hypothetical protein [Ricinus communis] &gt;gi|223545964|gb|EEF47467.1| conserved hypothetical protein [Ricinus communis]	4.38343e-30
CUFF.15747.1	4.41288	9.60529	0.459422	-1.12211	0.0461131	gi|414881166|tpg|DAA58297.1|	TPA: hypothetical protein ZEAMMB73_623122 [Zea mays]	8.60506e-19
CUFF.11247.1	33.7758	73.3932	0.460203	-1.11966	0.0148485	gi|449502109|ref|XP_004161546.1|	PREDICTED: monocopper oxidase-like protein SKU5-like [Cucumis sativus]	5.00169e-90
CUFF.15341.1	41.0816	89.187	0.460623	-1.11834	0.0175957	gi|295311767|ref|YP_003587509.1|	conserved hypothetical protein ycf2 [Oncidium Gower Ramsey] &gt;gi|295311775|ref|YP_003587517.1| conserved hypothetical protein ycf2 [Oncidium Gower Ramsey] &gt;gi|254833144|gb|ACT83147.1| conserved hypothetical protein ycf2 [Oncidium Gower Ramsey] &gt;gi|254833152|gb|ACT83155.1| conserved hypotheti...	1.3911e-25
CUFF.36475.1	296.001	641.158	0.461666	-1.11508	0.0395407	No hits found	No hits found	No hits found
CUFF.23800.1	18.2959	39.5773	0.462283	-1.11315	0.0273555	gi|224132216|ref|XP_002321284.1|	predicted protein [Populus trichocarpa] &gt;gi|118487404|gb|ABK95530.1| unknown [Populus trichocarpa] &gt;gi|222862057|gb|EEE99599.1| predicted protein [Populus trichocarpa]	7.81727e-31
CUFF.42082.1	701.493	1516.49	0.462577	-1.11224	0.0219089	No hits found	No hits found	No hits found
CUFF.15463.1	8.01802	17.318	0.462988	-1.11095	0.048152	gi|413937848|gb|AFW72399.1|	putative MYB DNA-binding domain superfamily protein [Zea mays]	3.31711e-31
CUFF.36315.1	155.737	335.793	0.463789	-1.10846	0.00880956	gi|225446392|ref|XP_002274522.1|	PREDICTED: O-acyltransferase WSD1 [Vitis vinifera]	7.05841e-72
CUFF.22010.1	50.8849	109.368	0.465263	-1.10388	0.0487344	No hits found	No hits found	No hits found
CUFF.39391.1	22.062	47.4013	0.46543	-1.10336	0.0250498	gi|323650481|gb|ADX97321.1|	glyceraldehyde-3-phosphate dehydrogenase [Mangifera indica]	1.78172e-08
CUFF.1602.1	57.6228	122.672	0.469731	-1.09009	0.0244974	No hits found	No hits found	No hits found
CUFF.25930.1	37.2778	79.2849	0.470175	-1.08873	0.0148248	gi|32488700|emb|CAE03443.1|	OSJNBa0088H09.1 [Oryza sativa Japonica Group]	1.33121e-44
CUFF.35083.1	30.7891	65.2899	0.471575	-1.08444	0.0499947	No hits found	No hits found	No hits found
CUFF.10242.1	29.5366	62.572	0.472042	-1.08301	0.0428953	No hits found	No hits found	No hits found
CUFF.24166.1	501.864	1063.02	0.472112	-1.0828	0.016812	No hits found	No hits found	No hits found
CUFF.18115.1	21.0734	44.6113	0.472378	-1.08199	0.0454909	No hits found	No hits found	No hits found
CUFF.39635.1	13.0557	27.6352	0.47243	-1.08183	0.0395565	No hits found	No hits found	No hits found
CUFF.31163.2	52.0905	110.136	0.472965	-1.08019	0.0406159	No hits found	No hits found	No hits found
CUFF.18358.1	6.29564	13.2822	0.473991	-1.07707	0.0482193	gi|296084144|emb|CBI24532.3|	unnamed protein product [Vitis vinifera]	2.55912e-52
CUFF.13835.1	20.4915	43.2244	0.474073	-1.07682	0.0117991	gi|381356182|gb|AFG26324.1|	4-coumarate-CoA ligase [Cinnamomum osmophloeum]	2.36817e-111
CUFF.2065.1	16.6917	35.0079	0.476798	-1.06855	0.0352778	gi|296085206|emb|CBI28701.3|	unnamed protein product [Vitis vinifera]	1.59403e-48
CUFF.28186.1	162.609	340.786	0.477159	-1.06746	0.0265839	No hits found	No hits found	No hits found
CUFF.36497.1	15.5119	32.2624	0.480804	-1.05648	0.0183149	gi|225427234|ref|XP_002280707.1|	PREDICTED: glycine cleavage system H protein, mitochondrial isoform 1 [Vitis vinifera] &gt;gi|297742112|emb|CBI33899.3| unnamed protein product [Vitis vinifera]	1.49989e-84
CUFF.2712.1	15.595	32.3567	0.481971	-1.05298	0.048902	gi|125541656|gb|EAY88051.1|	hypothetical protein OsI_09479 [Oryza sativa Indica Group]	1.02429e-47
CUFF.40983.1	51.1988	106.052	0.482771	-1.05059	0.0414284	gi|224131494|ref|XP_002328553.1|	predicted protein [Populus trichocarpa] &gt;gi|222838268|gb|EEE76633.1| predicted protein [Populus trichocarpa]	6.34555e-43
CUFF.3027.1	76.6609	158.26	0.484398	-1.04573	0.0126607	No hits found	No hits found	No hits found
CUFF.31750.1	18.059	37.2459	0.484859	-1.04436	0.0255303	gi|226507665|ref|NP_001145459.1|	uncharacterized protein LOC100278842 [Zea mays] &gt;gi|195611788|gb|ACG27724.1| hypothetical protein [Zea mays] &gt;gi|195656497|gb|ACG47716.1| hypothetical protein [Zea mays]	7.68433e-22
CUFF.23188.1	3068.75	6310.25	0.486312	-1.04005	0.0129591	No hits found	No hits found	No hits found
CUFF.34741.1	9.99642	20.5152	0.487269	-1.03721	0.045727	gi|115477619|ref|NP_001062405.1|	Os08g0544400 [Oryza sativa Japonica Group] &gt;gi|113624374|dbj|BAF24319.1| Os08g0544400, partial [Oryza sativa Japonica Group]	5.43168e-127
CUFF.16584.1	88.8972	181.122	0.490814	-1.02675	0.0273063	gi|357483921|ref|XP_003612247.1|	Aconitate hydratase [Medicago truncatula] &gt;gi|355513582|gb|AES95205.1| Aconitate hydratase [Medicago truncatula]	1.54601e-48
CUFF.10732.1	2375.32	4835.27	0.491249	-1.02547	0.0430137	gi|449490728|ref|XP_004158689.1|	PREDICTED: uncharacterized LOC101209660 [Cucumis sativus]	8.93336e-19
CUFF.40541.1	44.5054	90.4787	0.491888	-1.0236	0.0200927	gi|115452875|ref|NP_001050038.1|	Os03g0336100 [Oryza sativa Japonica Group] &gt;gi|113548509|dbj|BAF11952.1| Os03g0336100 [Oryza sativa Japonica Group]	3.85699e-13
CUFF.27461.1	190.637	384.589	0.49569	-1.01249	0.0157036	gi|297600453|ref|NP_001049214.2|	Os03g0188000 [Oryza sativa Japonica Group] &gt;gi|24756875|gb|AAN64139.1| Hypothetical protein [Oryza sativa Japonica Group] &gt;gi|108706582|gb|ABF94377.1| expressed protein [Oryza sativa Japonica Group] &gt;gi|255674268|dbj|BAF11128.2| Os03g0188000 [Oryza sativa Japonica Group]	4.17739e-30
CUFF.16944.1	23.4355	47.1771	0.496756	-1.00939	0.0491462	gi|41745624|gb|AAS10177.1|	YABBY-like transcription factor GRAMINIFOLIA [Antirrhinum majus]	2.9804e-75
CUFF.32275.1	32.7252	65.7956	0.497377	-1.00759	0.0157575	gi|222615907|gb|EEE52039.1|	hypothetical protein OsJ_33766 [Oryza sativa Japonica Group]	1.03332e-83
CUFF.11925.1	552.467	1109.24	0.498059	-1.00561	0.015353	gi|94502636|ref|YP_588293.1|	chloroplast hypothetical protein [Zea mays subsp. mays] &gt;gi|40795075|gb|AAR91119.1| chloroplast hypothetical protein (mitochondrion) [Zea mays]	3.2163e-36
CUFF.36405.1	8.93922	17.9437	0.498182	-1.00526	0.0438007	gi|255578701|ref|XP_002530209.1|	hypothetical protein RCOM_0346450 [Ricinus communis] &gt;gi|223530256|gb|EEF32156.1| hypothetical protein RCOM_0346450 [Ricinus communis]	1.73056e-12
CUFF.8592.1	7.32947	14.6922	0.498868	-1.00327	0.045286	gi|326494280|dbj|BAJ90409.1|	predicted protein [Hordeum vulgare subsp. vulgare] &gt;gi|326511551|dbj|BAJ91920.1| predicted protein [Hordeum vulgare subsp. vulgare] &gt;gi|326523173|dbj|BAJ88627.1| predicted protein [Hordeum vulgare subsp. vulgare]	6.97639e-152
CUFF.29573.1	77.0868	153.748	0.501384	-0.996012	0.0172777	gi|18072799|emb|CAC80374.1|	glyceraldehyde-3-phosphate dehydrogenase [Capsicum annuum]	4.91312e-110
CUFF.31450.1	50.6558	100.951	0.501786	-0.994856	0.0169309	gi|414866678|tpg|DAA45235.1|	TPA: hypothetical protein ZEAMMB73_974672 [Zea mays]	4.12143e-15
CUFF.35992.1	14.8828	29.5833	0.503081	-0.991137	0.0356149	gi|225431782|ref|XP_002271253.1|	PREDICTED: RING-H2 finger protein ATL2-like isoform 1 [Vitis vinifera]	1.92432e-24
CUFF.16061.1	35.5755	70.6272	0.503708	-0.98934	0.0288622	gi|26449364|dbj|BAC41809.1|	putative family II lipase EXL3 [Arabidopsis thaliana]	2.00539e-38
CUFF.8361.1	45.4485	90.2193	0.503756	-0.989203	0.0480788	gi|224091078|ref|XP_002309171.1|	predicted protein [Populus trichocarpa] &gt;gi|222855147|gb|EEE92694.1| predicted protein [Populus trichocarpa]	2.58501e-60
CUFF.1512.1	36.9085	72.9689	0.505811	-0.983329	0.02289	gi|83316103|gb|ABC02343.1|	class III peroxidase [Oncidium Gower Ramsey]	1.40494e-105
CUFF.31951.1	20.0038	39.4825	0.50665	-0.980939	0.0296168	gi|147789492|emb|CAN76136.1|	hypothetical protein VITISV_034276 [Vitis vinifera]	7.9111e-22
CUFF.18139.1	13.6215	26.776	0.50872	-0.975055	0.0430402	gi|224096942|ref|XP_002310795.1|	predicted protein [Populus trichocarpa] &gt;gi|222853698|gb|EEE91245.1| predicted protein [Populus trichocarpa]	1.86245e-43
CUFF.28214.1	213.853	419.246	0.51009	-0.971178	0.0355492	gi|226432463|gb|ACO55747.1|	sucrose transporter [Panicum virgatum]	4.91299e-30
CUFF.40502.1	151.349	296.549	0.510368	-0.970391	0.0428898	No hits found	No hits found	No hits found
CUFF.9955.1	56.0024	109.424	0.511793	-0.966369	0.0330704	gi|297743092|emb|CBI35959.3|	unnamed protein product [Vitis vinifera]	6.78126e-100
CUFF.30870.1	49.4796	96.4241	0.513146	-0.96256	0.0256435	gi|326523517|dbj|BAJ92929.1|	predicted protein [Hordeum vulgare subsp. vulgare]	1.34061e-14
CUFF.32639.1	19.0731	37.0126	0.515314	-0.956477	0.0409434	gi|56784732|dbj|BAD81881.1|	putative RRM-containing protein SEB-4 [Oryza sativa Japonica Group] &gt;gi|56784856|dbj|BAD82096.1| putative RRM-containing protein SEB-4 [Oryza sativa Japonica Group] &gt;gi|125528575|gb|EAY76689.1| hypothetical protein OsI_04643 [Oryza sativa Indica Group] &gt;gi|125572838|gb|EAZ14353.1| hypotheti...	2.53956e-92
CUFF.19051.1	69.8267	133.114	0.524563	-0.930812	0.038198	No hits found	No hits found	No hits found
CUFF.29214.1	16.9669	32.2885	0.525478	-0.928297	0.0379076	gi|297738581|emb|CBI27826.3|	unnamed protein product [Vitis vinifera]	2.33467e-13
CUFF.41509.1	63.4997	120.487	0.527025	-0.924056	0.0292228	gi|359494953|ref|XP_003634881.1|	PREDICTED: LOW QUALITY PROTEIN: myrcene synthase, chloroplastic-like [Vitis vinifera]	1.25789e-18
CUFF.9560.1	215.108	407.993	0.527235	-0.923483	0.0319088	No hits found	No hits found	No hits found
CUFF.1494.1	96.4766	182.979	0.527255	-0.923427	0.0310441	No hits found	No hits found	No hits found
CUFF.2775.1	42.4624	80.4254	0.527973	-0.921465	0.0353674	No hits found	No hits found	No hits found
CUFF.28717.1	41.4426	78.1213	0.53049	-0.914601	0.0450007	gi|449460698|ref|XP_004148082.1|	PREDICTED: cinnamoyl-CoA reductase 1-like [Cucumis sativus] &gt;gi|449518419|ref|XP_004166239.1| PREDICTED: cinnamoyl-CoA reductase 1-like [Cucumis sativus]	3.88546e-58
CUFF.11172.1	204.563	382.409	0.534932	-0.902571	0.0298261	No hits found	No hits found	No hits found
CUFF.21443.1	94.0352	175.421	0.536054	-0.899549	0.0323648	gi|255537197|ref|XP_002509665.1|	Xylem serine proteinase 1 precursor, putative [Ricinus communis] &gt;gi|223549564|gb|EEF51052.1| Xylem serine proteinase 1 precursor, putative [Ricinus communis]	1.99453e-18
CUFF.9534.1	97.8277	181.675	0.538476	-0.893045	0.049785	gi|388499858|gb|AFK37995.1|	unknown [Lotus japonicus]	5.30234e-16
CUFF.4179.1	12.378	22.9087	0.540319	-0.888117	0.0340507	gi|225423806|ref|XP_002280418.1|	PREDICTED: putative phospholipid-transporting ATPase 9-like isoform 1 [Vitis vinifera]	0
CUFF.1216.1	120.27	221.849	0.542125	-0.883301	0.0404498	gi|374432929|gb|AEZ51867.1|	SEP-like MADS-box protein [Cymbidium ensifolium]	1.42756e-57
CUFF.41508.1	178.436	325.402	0.548356	-0.866816	0.04771	gi|399139292|gb|AFP23421.1|	linalool synthase [Freesia hybrid cultivar]	4.31331e-40
CUFF.32632.1	3536.06	6439.88	0.549088	-0.864891	0.039191	No hits found	No hits found	No hits found
CUFF.41336.1	19.9019	35.9662	0.55335	-0.853736	0.0457075	gi|225453068|ref|XP_002268613.1|	PREDICTED: uncharacterized protein LOC100258732 [Vitis vinifera]	1.36441e-30
CUFF.38430.1	100.736	181.281	0.55569	-0.847648	0.0428521	gi|301087183|gb|ADK60808.1|	hypothetical protein, partial [Arachis diogoi]	1.4413e-34
CUFF.3040.1	740.554	1329.5	0.557017	-0.844207	0.0475329	gi|108862061|gb|ABG21841.1|	Nonphototropic hypocotyl protein 1, putative, expressed [Oryza sativa Japonica Group] &gt;gi|215694946|dbj|BAG90137.1| unnamed protein product [Oryza sativa Japonica Group]	3.35408e-39
CUFF.473.1	5105.7	9129.35	0.559262	-0.838403	0.0452719	gi|237682398|gb|ACR10248.1|	methylthioalkylmalate synthase [Brassica rapa subsp. pekinensis]	4.63844e-17
CUFF.32982.1	220.252	390.73	0.563694	-0.827017	0.0453914	gi|357126648|ref|XP_003564999.1|	PREDICTED: beta-glucosidase 5-like isoform 2 [Brachypodium distachyon]	3.40359e-28
CUFF.28546.1	846.415	1496.84	0.565468	-0.822483	0.0480425	gi|225445200|ref|XP_002284283.1|	PREDICTED: peroxisomal fatty acid beta-oxidation multifunctional protein AIM1 [Vitis vinifera] &gt;gi|297738804|emb|CBI28049.3| unnamed protein product [Vitis vinifera]	1.24227e-19
CUFF.2025.1	33.1063	58.3429	0.567444	-0.817451	0.0479705	gi|406870057|gb|AFS65102.1|	CCR4-associated factor 1-related protein [Elaeis guineensis]	2.00184e-122
CUFF.19761.1	50.449	88.5373	0.569805	-0.81146	0.0496913	gi|242044044|ref|XP_002459893.1|	hypothetical protein SORBIDRAFT_02g013180 [Sorghum bicolor] &gt;gi|241923270|gb|EER96414.1| hypothetical protein SORBIDRAFT_02g013180 [Sorghum bicolor]	1.16094e-128
CUFF.33735.1	167.785	92.6595	1.81077	0.856603	0.0496882	gi|299891471|gb|ADJ57588.1|	mitochondrial small heat shock protein [Capsicum annuum]	3.9288e-55
CUFF.2144.1	82.5627	42.9271	1.92332	0.943601	0.0239282	gi|299891471|gb|ADJ57588.1|	mitochondrial small heat shock protein [Capsicum annuum]	1.8154e-47
CUFF.17036.1	35.8801	17.9394	2.00007	1.00005	0.0376405	gi|125527450|gb|EAY75564.1|	hypothetical protein OsI_03468 [Oryza sativa Indica Group]	4.39727e-79
CUFF.14233.1	70.6295	34.977	2.01931	1.01386	0.0278593	gi|110456084|gb|ABG74583.1|	pectate lyase [Musa acuminata AAA Group]	1.22111e-21
CUFF.40392.1	40.4652	19.9981	2.02345	1.01682	0.0324527	gi|225448341|ref|XP_002266768.1|	PREDICTED: cytochrome P450 734A1 [Vitis vinifera] &gt;gi|297736650|emb|CBI25521.3| unnamed protein product [Vitis vinifera]	4.17674e-14
CUFF.14287.1	76.4718	37.7046	2.02818	1.02019	0.0362752	gi|116519134|gb|ABJ99593.1|	ferritin [Lycoris aurea]	6.58328e-61
CUFF.25423.2	58.0501	28.4358	2.04144	1.02959	0.0481793	gi|347723538|gb|AEP19345.1|	MADS box protein [Phalaenopsis equestris]	3.92599e-75
CUFF.28725.1	105.789	51.3324	2.06086	1.04325	0.0126162	gi|52075629|dbj|BAD44800.1|	putative transmembrane protein kinase [Oryza sativa Japonica Group] &gt;gi|55295812|dbj|BAD67663.1| putative transmembrane protein kinase [Oryza sativa Japonica Group] &gt;gi|218197494|gb|EEC79921.1| hypothetical protein OsI_21484 [Oryza sativa Indica Group]	8.56584e-109
CUFF.8071.1	59.8644	29.0266	2.0624	1.04432	0.0202749	gi|125538270|gb|EAY84665.1|	hypothetical protein OsI_06036 [Oryza sativa Indica Group]	1.66373e-16
CUFF.3926.1	16.9603	8.18847	2.07124	1.0505	0.0195255	gi|359493746|ref|XP_002282818.2|	PREDICTED: uncharacterized protein LOC100260605 [Vitis vinifera]	5.83101e-172
CUFF.4941.1	19.07	9.18258	2.07676	1.05433	0.0490646	gi|359477252|ref|XP_003631953.1|	PREDICTED: LOW QUALITY PROTEIN: Fanconi anemia group I protein-like [Vitis vinifera]	5.30238e-31
CUFF.13690.1	102.166	48.9092	2.08889	1.06274	0.0156818	gi|297605031|ref|NP_001056558.2|	Os06g0105700 [Oryza sativa Japonica Group] &gt;gi|55295837|dbj|BAD67705.1| putative MtN21 [Oryza sativa Japonica Group] &gt;gi|215767259|dbj|BAG99487.1| unnamed protein product [Oryza sativa Japonica Group] &gt;gi|222634816|gb|EEE64948.1| hypothetical protein OsJ_19830 [Oryza sativa Japonica Group] ...	7.87995e-08
CUFF.16708.1	246.081	117.524	2.09388	1.06618	0.0379614	gi|359484508|ref|XP_002282779.2|	PREDICTED: xaa-Pro dipeptidase-like [Vitis vinifera] &gt;gi|297738698|emb|CBI27943.3| unnamed protein product [Vitis vinifera]	1.02433e-59
CUFF.8490.1	48.0316	22.927	2.09498	1.06694	0.0161775	gi|225456775|ref|XP_002274810.1|	PREDICTED: GDSL esterase/lipase At3g48460 [Vitis vinifera]	6.00739e-98
CUFF.13967.1	1571.33	745.454	2.10788	1.07579	0.00956819	gi|38680587|gb|AAR26629.1|	MADS box transcription factor [Phalaenopsis equestris]	2.84524e-37
CUFF.20432.1	412.107	194.594	2.11778	1.08255	0.0101598	gi|28140043|gb|AAO26312.1|	receptor-like protein kinase, partial [Elaeis guineensis]	3.91585e-49
CUFF.33729.1	29.7158	13.9978	2.12289	1.08603	0.0117067	gi|242948844|gb|ACS94257.1|	LEAFY protein [Phalaenopsis hybrid cultivar]	4.40049e-118
CUFF.27570.1	173.271	80.4435	2.15395	1.10698	0.0247062	gi|414881151|tpg|DAA58282.1|	TPA: putative ubiquitin-conjugating enzyme family [Zea mays]	7.56547e-11
CUFF.1577.1	58.8849	26.7869	2.19827	1.13637	0.00929964	gi|255586708|ref|XP_002533978.1|	lrr receptor protein kinase, putative [Ricinus communis] &gt;gi|223526029|gb|EEF28398.1| lrr receptor protein kinase, putative [Ricinus communis]	1.36249e-63
CUFF.21313.1	5.5131	2.50022	2.20505	1.14081	0.0264588	gi|225431237|ref|XP_002267550.1|	PREDICTED: uncharacterized protein LOC100250664 [Vitis vinifera]	1.17646e-56
CUFF.33793.1	10.6673	4.8217	2.21235	1.14558	0.03633	gi|414865058|tpg|DAA43615.1|	TPA: hypothetical protein ZEAMMB73_332694 [Zea mays]	2.79276e-141
CUFF.13780.1	23.3005	10.4166	2.23686	1.16148	0.0385563	gi|359489366|ref|XP_002270426.2|	PREDICTED: fasciclin-like arabinogalactan protein 10-like [Vitis vinifera]	1.69188e-79
CUFF.9761.1	16.1224	7.15735	2.25257	1.17157	0.0390663	gi|388491838|gb|AFK33985.1|	unknown [Lotus japonicus]	1.00263e-12
CUFF.18794.1	25.1653	11.0101	2.28566	1.19261	0.0117542	gi|297609688|ref|NP_001063517.2|	Os09g0485500 [Oryza sativa Japonica Group] &gt;gi|215767554|dbj|BAG99782.1| unnamed protein product [Oryza sativa Japonica Group] &gt;gi|255679003|dbj|BAF25431.2| Os09g0485500 [Oryza sativa Japonica Group]	1.03056e-22
CUFF.9293.1	7.60122	3.32242	2.28786	1.194	0.0467703	gi|225446103|ref|XP_002270299.1|	PREDICTED: probable xyloglucan endotransglucosylase/hydrolase protein 23 [Vitis vinifera]	3.35855e-147
CUFF.23977.1	43.6284	19.0021	2.29598	1.19911	0.0197248	gi|224125016|ref|XP_002329870.1|	predicted protein [Populus trichocarpa] &gt;gi|222871107|gb|EEF08238.1| predicted protein [Populus trichocarpa]	1.86183e-44
CUFF.42949.1	19.045	8.2545	2.30723	1.20616	0.025088	gi|302142977|emb|CBI20272.3|	unnamed protein product [Vitis vinifera]	1.71727e-107
CUFF.1553.1	25.793	11.1409	2.31516	1.21111	0.0206629	gi|356498829|ref|XP_003518251.1|	PREDICTED: transcription factor bHLH145-like [Glycine max]	1.59822e-16
CUFF.26209.1	24.7788	10.6315	2.3307	1.22076	0.0448504	gi|255573752|ref|XP_002527797.1|	conserved hypothetical protein [Ricinus communis] &gt;gi|223532832|gb|EEF34607.1| conserved hypothetical protein [Ricinus communis]	3.10076e-06
CUFF.10126.1	69.0726	29.6339	2.33086	1.22087	0.00858776	gi|115461823|ref|NP_001054511.1|	Os05g0123200 [Oryza sativa Japonica Group] &gt;gi|113578062|dbj|BAF16425.1| Os05g0123200 [Oryza sativa Japonica Group]	1.0044e-50
CUFF.15082.1	39.4299	16.8363	2.34196	1.22771	0.0223664	gi|351720683|ref|NP_001235393.1|	uncharacterized protein LOC100306717 [Glycine max] &gt;gi|255629363|gb|ACU15026.1| unknown [Glycine max]	6.33083e-33
CUFF.20713.2	47.5444	20.1323	2.3616	1.23976	0.0310243	gi|357133407|ref|XP_003568316.1|	PREDICTED: probable S-acyltransferase At3g09320-like [Brachypodium distachyon]	6.04924e-31
CUFF.9091.1	17.4552	7.3431	2.37709	1.2492	0.0326652	gi|357132089|ref|XP_003567665.1|	PREDICTED: uncharacterized protein LOC100829488 [Brachypodium distachyon]	4.37495e-31
CUFF.38520.1	19.5468	8.12633	2.40537	1.26626	0.0250651	gi|242055369|ref|XP_002456830.1|	hypothetical protein SORBIDRAFT_03g043680 [Sorghum bicolor] &gt;gi|241928805|gb|EES01950.1| hypothetical protein SORBIDRAFT_03g043680 [Sorghum bicolor]	2.47214e-21
CUFF.1993.1	380.82	157.953	2.41097	1.26961	0.0189859	gi|192910922|gb|ACF06569.1|	peroxiredoxin [Elaeis guineensis] &gt;gi|448872680|gb|AGE46025.1| putative thioredoxin-dependent peroxidase [Elaeis guineensis]	9.31757e-38
CUFF.41562.1	27.1793	11.206	2.42542	1.27824	0.0120949	gi|218202471|gb|EEC84898.1|	hypothetical protein OsI_32076 [Oryza sativa Indica Group]	2.66843e-115
CUFF.8024.1	31.3455	12.7382	2.46075	1.2991	0.0482	gi|225450753|ref|XP_002283567.1|	PREDICTED: uncharacterized protein LOC100256314 isoform 1 [Vitis vinifera] &gt;gi|359487500|ref|XP_003633604.1| PREDICTED: uncharacterized protein LOC100256314 isoform 2 [Vitis vinifera] &gt;gi|296089710|emb|CBI39529.3| unnamed protein product [Vitis vinifera]	8.77457e-09
CUFF.1057.1	65.5014	26.381	2.4829	1.31203	0.0185471	gi|161784121|gb|ABX79549.1|	polygalacturonase [Musa acuminata] &gt;gi|161784123|gb|ABX79550.1| polygalacturonase 1 [Musa acuminata]	8.65334e-54
CUFF.34921.1	1002.91	402.92	2.4891	1.31563	0.0327372	gi|356569752|ref|XP_003553060.1|	PREDICTED: 1,4-alpha-glucan-branching enzyme-like [Glycine max]	6.08343e-25
CUFF.24205.2	9.32991	3.74322	2.49248	1.31758	0.0144531	gi|218191457|gb|EEC73884.1|	hypothetical protein OsI_08674 [Oryza sativa Indica Group]	2.33769e-39
CUFF.27408.1	52.3117	20.5804	2.54182	1.34586	0.0365249	No hits found	No hits found	No hits found
CUFF.21774.1	103.759	39.9023	2.60033	1.37869	0.00201599	gi|147866269|emb|CAN79933.1|	hypothetical protein VITISV_008329 [Vitis vinifera]	1.27416e-13
CUFF.19295.1	87.8456	33.4547	2.62581	1.39276	0.0141972	gi|224125016|ref|XP_002329870.1|	predicted protein [Populus trichocarpa] &gt;gi|222871107|gb|EEF08238.1| predicted protein [Populus trichocarpa]	1.32864e-57
CUFF.35275.1	34.0245	12.9464	2.62811	1.39402	0.00381132	gi|449469604|ref|XP_004152509.1|	PREDICTED: GDSL esterase/lipase At3g48460-like [Cucumis sativus] &gt;gi|449487720|ref|XP_004157767.1| PREDICTED: GDSL esterase/lipase At3g48460-like [Cucumis sativus]	3.52867e-64
CUFF.15363.1	9.78421	3.68282	2.65672	1.40964	0.0413597	gi|125538211|gb|EAY84606.1|	hypothetical protein OsI_05974 [Oryza sativa Indica Group]	1.8754e-17
CUFF.15632.2	12.888	2.72201	4.73474	2.24328	0.0428002	gi|449443305|ref|XP_004139420.1|	PREDICTED: zinc finger CCCH domain-containing protein 39-like [Cucumis sativus] &gt;gi|449520655|ref|XP_004167349.1| PREDICTED: zinc finger CCCH domain-containing protein 39-like [Cucumis sativus]	8.00289e-30
CUFF.15568.1	206.696	76.8239	2.69052	1.42788	0.0422462	gi|192910836|gb|ACF06526.1|	protein transporter [Elaeis guineensis]	1.13181e-30
CUFF.4977.1	9.72199	3.59805	2.70202	1.43404	0.0457566	gi|224114874|ref|XP_002316880.1|	NAC domain protein, IPR003441 [Populus trichocarpa] &gt;gi|222859945|gb|EEE97492.1| NAC domain protein, IPR003441 [Populus trichocarpa]	2.38032e-91
CUFF.5286.1	123.868	45.7009	2.71041	1.43851	0.0412157	No hits found	No hits found	No hits found
CUFF.23433.1	14.239	5.24236	2.71614	1.44156	0.0211001	gi|359481906|ref|XP_003632690.1|	PREDICTED: pentatricopeptide repeat-containing protein At2g35030, mitochondrial-like [Vitis vinifera]	0
CUFF.37382.1	87.7005	32.2106	2.72272	1.44505	0.00672308	gi|357126995|ref|XP_003565172.1|	PREDICTED: DNA replication complex GINS protein PSF2-like [Brachypodium distachyon]	3.56979e-66
CUFF.12152.1	21.6857	7.9585	2.72485	1.44618	0.0422716	gi|46091271|dbj|BAD13764.1|	exo-1,3-beta-glucanase [Lilium longiflorum]	5.89176e-68
CUFF.4200.1	111.409	40.8843	2.72498	1.44625	0.0115911	No hits found	No hits found	No hits found
CUFF.6007.1	50.7701	18.5338	2.73932	1.45382	0.00729947	No hits found	No hits found	No hits found
CUFF.12113.1	128.416	46.87	2.73983	1.45409	0.0485892	gi|115439663|ref|NP_001044111.1|	Os01g0724500 [Oryza sativa Japonica Group] &gt;gi|113533642|dbj|BAF06025.1| Os01g0724500, partial [Oryza sativa Japonica Group]	2.81098e-27
CUFF.20399.1	57.7168	20.9583	2.75389	1.46147	0.0170389	No hits found	No hits found	No hits found
CUFF.18424.1	53.4295	19.3854	2.75617	1.46267	0.0394882	gi|356540168|ref|XP_003538562.1|	PREDICTED: uncharacterized protein LOC100805414 [Glycine max]	1.54436e-11
CUFF.33098.1	407.259	146.564	2.77871	1.47442	0.047533	No hits found	No hits found	No hits found
CUFF.43334.1	17.4365	6.26824	2.78172	1.47598	0.0144664	No hits found	No hits found	No hits found
CUFF.17711.2	14.0017	4.92851	2.84096	1.50638	0.0296018	gi|242036843|ref|XP_002465816.1|	hypothetical protein SORBIDRAFT_01g046365 [Sorghum bicolor] &gt;gi|241919670|gb|EER92814.1| hypothetical protein SORBIDRAFT_01g046365 [Sorghum bicolor]	3.03145e-34
CUFF.13527.1	240.769	84.048	2.86466	1.51836	0.016476	gi|147819587|emb|CAN59815.1|	hypothetical protein VITISV_020319 [Vitis vinifera]	1.94661e-19
CUFF.18624.1	26.3296	9.16107	2.87407	1.5231	0.0316219	No hits found	No hits found	No hits found
CUFF.23802.1	5046140	1754790	2.87564	1.52388	0.0494159	No hits found	No hits found	No hits found
CUFF.17271.1	8.81851	3.04267	2.89828	1.5352	0.0304167	gi|242084292|ref|XP_002442571.1|	hypothetical protein SORBIDRAFT_08g022230 [Sorghum bicolor] &gt;gi|241943264|gb|EES16409.1| hypothetical protein SORBIDRAFT_08g022230 [Sorghum bicolor]	2.0734e-13
CUFF.30108.1	63.0696	21.7343	2.90185	1.53697	0.0366185	gi|192910930|gb|ACF06573.1|	asparagine synthetase [Elaeis guineensis]	9.76358e-23
CUFF.29155.1	19.9261	6.81426	2.92418	1.54803	0.00238188	gi|19453|emb|CAA78966.1|	pollen preferential protein [Lilium longiflorum] &gt;gi|19455|emb|CAA78977.1| pollen preferential protein [Lilium longiflorum] &gt;gi|308904|gb|AAA33399.1| pollen preferential protein [Lilium longiflorum]	2.6808e-13
CUFF.28691.1	6.18495	2.10596	2.93688	1.55428	0.0347632	No hits found	No hits found	No hits found
CUFF.41047.1	43.0207	14.49	2.96899	1.56997	0.0335627	gi|115460164|ref|NP_001053682.1|	Os04g0586000 [Oryza sativa Japonica Group] &gt;gi|38344283|emb|CAE03766.2| OSJNBa0013K16.15 [Oryza sativa Japonica Group] &gt;gi|113565253|dbj|BAF15596.1| Os04g0586000 [Oryza sativa Japonica Group] &gt;gi|116309825|emb|CAH66862.1| H0307D04.7 [Oryza sativa Indica Group] &gt;gi|125549498|gb|EAY95320.1...	5.42711e-23
CUFF.7110.1	6.88588	2.31637	2.9727	1.57178	0.0217605	gi|225424554|ref|XP_002282020.1|	PREDICTED: uncharacterized protein LOC100261196 [Vitis vinifera]	1.38679e-83
CUFF.16119.1	3583730	1202530	2.98016	1.57539	0.0326888	No hits found	No hits found	No hits found
CUFF.18280.1	21.0855	6.95396	3.03216	1.60034	0.0161191	No hits found	No hits found	No hits found
CUFF.41592.1	74.8479	24.6332	3.0385	1.60336	0.0307774	gi|16903206|gb|AAL27855.1|	lipid transfer protein precursor [Davidia involucrata]	6.44042e-31
CUFF.9221.1	6.14263	2.01552	3.04767	1.6077	0.0328208	gi|162458935|ref|NP_001104854.1|	aberrant phyllotaxy1 [Zea mays] &gt;gi|11041692|dbj|BAB17300.1| response regulator [Zea mays] &gt;gi|414586309|tpg|DAA36880.1| TPA: aberrant phyllotaxy1 [Zea mays]	2.4799e-56
CUFF.6358.1	46.5311	15.1682	3.06767	1.61715	0.00255741	No hits found	No hits found	No hits found
CUFF.42811.5	19.1094	6.21811	3.07318	1.61973	0.000222093	gi|449468842|ref|XP_004152130.1|	PREDICTED: transcription factor bHLH113-like [Cucumis sativus] &gt;gi|449484720|ref|XP_004156961.1| PREDICTED: transcription factor bHLH113-like [Cucumis sativus]	3.15804e-38
CUFF.17683.1	8.98472	2.89457	3.10399	1.63412	0.00679101	gi|449437694|ref|XP_004136626.1|	PREDICTED: uncharacterized protein LOC101216059 [Cucumis sativus] &gt;gi|449533272|ref|XP_004173600.1| PREDICTED: uncharacterized LOC101216059 [Cucumis sativus]	1.82645e-73
CUFF.2811.1	33.6592	10.7842	3.12116	1.64208	0.000666195	No hits found	No hits found	No hits found
CUFF.1524.1	99.162	31.6219	3.13586	1.64886	0.0414527	No hits found	No hits found	No hits found
CUFF.21570.1	40.3979	12.8177	3.15173	1.65614	0.0301928	gi|326527883|dbj|BAJ88993.1|	predicted protein [Hordeum vulgare subsp. vulgare]	5.01438e-44
CUFF.41803.1	8.05556	2.54287	3.1679	1.66353	0.0340338	gi|388516601|gb|AFK46362.1|	unknown [Medicago truncatula]	1.02705e-113
CUFF.4794.1	18.5208	5.83808	3.17241	1.66558	0.0389877	No hits found	No hits found	No hits found
CUFF.2791.1	14.5602	4.57952	3.17942	1.66876	0.0142901	gi|296082276|emb|CBI21281.3|	unnamed protein product [Vitis vinifera]	1.23143e-49
CUFF.18308.2	747.708	151.059	4.94977	2.30736	0.0149001	gi|295913464|gb|ADG57982.1|	transcription factor [Lycoris longituba]	1.646e-35
CUFF.36941.1	8.85519	2.75495	3.21428	1.6845	0.0368193	gi|449456110|ref|XP_004145793.1|	PREDICTED: protein kinase G11A-like [Cucumis sativus]	4.18464e-78
CUFF.20434.1	841.912	261.174	3.22357	1.68866	0.00397894	gi|222634892|gb|EEE65024.1|	hypothetical protein OsJ_19993 [Oryza sativa Japonica Group]	3.50539e-21
CUFF.23095.1	52.1307	16.087	3.24055	1.69624	0.026055	gi|90265182|emb|CAH67653.1|	H0410G08.8 [Oryza sativa Indica Group]	4.89741e-11
CUFF.35500.1	5.31489	1.63261	3.25546	1.70286	0.00708607	gi|218189014|gb|EEC71441.1|	hypothetical protein OsI_03642 [Oryza sativa Indica Group]	0
CUFF.24008.1	81.3609	24.7999	3.28069	1.714	0.000544811	gi|357455167|ref|XP_003597864.1|	hypothetical protein MTR_2g103410 [Medicago truncatula] &gt;gi|87162606|gb|ABD28401.1| Glycoside hydrolase, family 28 [Medicago truncatula] &gt;gi|355486912|gb|AES68115.1| hypothetical protein MTR_2g103410 [Medicago truncatula]	6.93827e-62
CUFF.1452.1	116.072	35.1366	3.30345	1.72397	0.0289263	gi|296089026|emb|CBI38729.3|	unnamed protein product [Vitis vinifera]	6.60564e-85
CUFF.31372.1	688.313	206.217	3.33781	1.7389	0.0421802	gi|238011538|gb|ACR36804.1|	unknown [Zea mays]	1.71437e-08
CUFF.37724.1	5311560	1559100	3.40681	1.76842	0.0263592	No hits found	No hits found	No hits found
CUFF.35179.1	4.98136	1.46159	3.40818	1.769	0.0457869	gi|225450995|ref|XP_002284834.1|	PREDICTED: putative pentatricopeptide repeat-containing protein At3g05240 [Vitis vinifera]	2.64731e-28
CUFF.36622.1	26.0575	7.62767	3.41618	1.77238	0.0254136	gi|242086028|ref|XP_002443439.1|	hypothetical protein SORBIDRAFT_08g019480 [Sorghum bicolor] &gt;gi|241944132|gb|EES17277.1| hypothetical protein SORBIDRAFT_08g019480 [Sorghum bicolor]	4.63371e-37
CUFF.4955.1	34.3879	10.0583	3.41886	1.77351	0.0295742	gi|225451521|ref|XP_002272852.1|	PREDICTED: glutaredoxin-C1 [Vitis vinifera]	3.29022e-54
CUFF.5251.1	22.9848	6.68157	3.44003	1.78242	0.0111103	No hits found	No hits found	No hits found
CUFF.33160.1	88.2676	25.4073	3.4741	1.79664	0.017213	gi|356511740|ref|XP_003524581.1|	PREDICTED: cytochrome P450 78A3-like [Glycine max]	1.14023e-63
CUFF.23454.1	56.5259	15.9704	3.53942	1.82351	0.0498821	No hits found	No hits found	No hits found
CUFF.34671.1	9.43135	2.66316	3.54141	1.82433	0.00654223	gi|595278|gb|AAC48927.1|	lectin [Epipactis helleborine]	1.27335e-73
CUFF.39644.1	12.5353	3.52099	3.56016	1.83194	0.0231026	gi|224111480|ref|XP_002315871.1|	predicted protein [Populus trichocarpa] &gt;gi|222864911|gb|EEF02042.1| predicted protein [Populus trichocarpa]	1.78109e-157
CUFF.13312.1	1479.22	412.844	3.583	1.84117	0.000685195	gi|430007897|gb|AGA20434.1|	bZIP protein [Nelumbo nucifera]	1.88361e-21
CUFF.36284.1	7.15326	1.99179	3.59137	1.84454	0.0473028	gi|449435420|ref|XP_004135493.1|	PREDICTED: uncharacterized protein LOC101215018 [Cucumis sativus]	1.17049e-18
CUFF.4663.1	47.0352	13.0956	3.59168	1.84466	0.000104715	gi|255569926|ref|XP_002525926.1|	conserved hypothetical protein [Ricinus communis] &gt;gi|223534755|gb|EEF36446.1| conserved hypothetical protein [Ricinus communis]	6.33157e-25
CUFF.14685.1	9.07048	2.48162	3.65506	1.8699	0.0301383	gi|194708164|gb|ACF88166.1|	unknown [Zea mays] &gt;gi|414886102|tpg|DAA62116.1| TPA: hypothetical protein ZEAMMB73_407408 [Zea mays]	1.36779e-121
CUFF.10545.1	156.626	42.8149	3.65821	1.87114	0.0486375	gi|224054552|ref|XP_002298317.1|	predicted protein [Populus trichocarpa] &gt;gi|222845575|gb|EEE83122.1| predicted protein [Populus trichocarpa]	1.62489e-07
CUFF.6586.1	9.33415	2.52541	3.69609	1.886	0.000337931	gi|224126005|ref|XP_002319732.1|	predicted protein [Populus trichocarpa] &gt;gi|222858108|gb|EEE95655.1| predicted protein [Populus trichocarpa]	7.26291e-88
CUFF.5140.1	351570	94886.2	3.70518	1.88954	0.00717736	gi|449454468|ref|XP_004144976.1|	PREDICTED: uncharacterized protein LOC101220602 isoform 1 [Cucumis sativus] &gt;gi|449454470|ref|XP_004144977.1| PREDICTED: uncharacterized protein LOC101220602 isoform 2 [Cucumis sativus]	4.60783e-13
CUFF.2519.1	15.3111	4.08212	3.75077	1.90719	0.0117252	gi|194693080|gb|ACF80624.1|	unknown [Zea mays]	4.06192e-21
CUFF.40361.2	373.815	99.601	3.75312	1.90809	0.0396904	gi|388508156|gb|AFK42144.1|	unknown [Lotus japonicus]	4.84992e-25
CUFF.14601.1	4.78409	1.27048	3.76558	1.91287	0.0166001	gi|296082070|emb|CBI21075.3|	unnamed protein product [Vitis vinifera]	5.18029e-28
CUFF.28034.1	9.27327	2.46245	3.76587	1.91298	0.00298345	gi|255573099|ref|XP_002527479.1|	transcription factor, putative [Ricinus communis] &gt;gi|223533119|gb|EEF34877.1| transcription factor, putative [Ricinus communis]	1.56619e-26
CUFF.27402.1	15.9198	4.22063	3.7719	1.91529	0.00442765	gi|32490476|dbj|BAC79159.1|	glutathione S-transferase GST 16 - like protein [Oryza sativa Japonica Group] &gt;gi|125564567|gb|EAZ09947.1| hypothetical protein OsI_32246 [Oryza sativa Indica Group] &gt;gi|125606508|gb|EAZ45544.1| hypothetical protein OsJ_30204 [Oryza sativa Japonica Group]	1.35659e-51
CUFF.25409.1	282.826	74.524	3.7951	1.92414	0.0416353	No hits found	No hits found	No hits found
CUFF.2180.1	1947890	507247	3.84012	1.94115	0.0119033	gi|145349525|ref|XP_001419182.1|	predicted protein [Ostreococcus lucimarinus CCE9901] &gt;gi|145352887|ref|XP_001420765.1| predicted protein [Ostreococcus lucimarinus CCE9901] &gt;gi|144579413|gb|ABO97475.1| predicted protein [Ostreococcus lucimarinus CCE9901] &gt;gi|144581000|gb|ABO99058.1| predicted protein [Ostreococcus lucimari...	4.68644e-06
CUFF.4507.1	225.822	58.7628	3.84294	1.94221	0.00986398	gi|18874516|gb|AAL79831.1|AF469485_1	cystatin [Sandersonia aurantiaca]	1.09747e-47
CUFF.43404.1	2.42335	0.629682	3.84853	1.94431	0.014679	gi|225448439|ref|XP_002272022.1|	PREDICTED: putative serine/threonine-protein kinase-like protein CCR3-like [Vitis vinifera]	1.54743e-81
CUFF.26903.1	37.9084	9.84376	3.85101	1.94524	0.0107623	gi|225430674|ref|XP_002271039.1|	PREDICTED: uncharacterized protein LOC100262060 [Vitis vinifera] &gt;gi|296085176|emb|CBI28671.3| unnamed protein product [Vitis vinifera]	6.20242e-18
CUFF.29716.3	16.3686	4.24977	3.85164	1.94547	0.0483081	gi|255586384|ref|XP_002533839.1|	conserved hypothetical protein [Ricinus communis] &gt;gi|223526218|gb|EEF28541.1| conserved hypothetical protein [Ricinus communis]	2.38178e-102
CUFF.34509.1	6.15386	1.59708	3.85319	1.94606	0.0145903	gi|351728023|ref|NP_001235901.1|	transcriptional factor NAC35 [Glycine max] &gt;gi|184097800|gb|ACC66316.1| transcriptional factor NAC35 [Glycine max]	6.54585e-65
CUFF.23799.1	8.81608	2.27613	3.87328	1.95355	0.00218145	gi|218188860|gb|EEC71287.1|	hypothetical protein OsI_03300 [Oryza sativa Indica Group]	1.21629e-105
CUFF.16491.1	9.99248	2.57267	3.88409	1.95758	0.0297301	gi|297735617|emb|CBI18111.3|	unnamed protein product [Vitis vinifera]	5.14823e-25
CUFF.31150.1	15.0175	3.84602	3.90469	1.96521	0.0249684	gi|238014500|gb|ACR38285.1|	unknown [Zea mays] &gt;gi|414865749|tpg|DAA44306.1| TPA: hypothetical protein ZEAMMB73_561294 [Zea mays]	3.38255e-69
CUFF.7057.2	51.8345	13.0647	3.96752	1.98824	0.0344556	No hits found	No hits found	No hits found
CUFF.29059.1	262.177	65.8805	3.97958	1.99262	0.000711473	gi|357119195|ref|XP_003561331.1|	PREDICTED: protein argonaute MEL1-like [Brachypodium distachyon]	2.71823e-32
CUFF.39846.2	20.4774	5.05537	4.05062	2.01814	0.0234285	gi|357165971|ref|XP_003580556.1|	PREDICTED: imidazoleglycerol-phosphate dehydratase-like [Brachypodium distachyon]	1.00289e-80
CUFF.29948.1	27.0425	6.6065	4.09332	2.03327	0.0163033	No hits found	No hits found	No hits found
CUFF.28356.1	7.27682	1.73984	4.18247	2.06435	0.0456659	gi|357113838|ref|XP_003558708.1|	PREDICTED: transcription factor bHLH135-like [Brachypodium distachyon]	1.24983e-21
CUFF.39288.1	4.70169	1.11058	4.23354	2.08187	0.0438601	No hits found	No hits found	No hits found
[truncated: 355 more rows]

## Sheet: PL vs NL
Transcripts differentially expressed between peloric lip and wild-type lip calculated by DESeq with fold change >2 and p-values <0.05, log 2 transformed.
[truncated: 1,291 more rows]
