# Supplementary material for: A De Novo Floral Transcriptome Reveals Clues into Phalaenopsis Orchid Flower Development
Source: PLoS One. 2015 May 13;10(5):e0123474. doi: 10.1371/journal.pone.0123474 (PMC4430480; doi:10.1371/journal.pone.0123474)
Supplement: S8 Table — (XLSX) [file pone.0123474.s009.xlsx]

## Sheet: TF
Transcription factor family	ID	PS	NS	PP	NP	PL	NL	HitID	Definition	Evalue
AP2/ EREBP	CUFF.10037.1	4.77074	2.03123	3.29597	4.80715	2.89239	2.74074	gi|224075978|ref|XP_002304856.1|	AP2/ERF domain-containing transcription factor [Populus trichocarpa] &gt;gi|222842288|gb|EEE79835.1| AP2/ERF domain-containing transcription factor [Populus trichocarpa]	2.23566e-32
	CUFF.11192.1	3.37838	5.69804	5.29571	4.90664	5.33267	5.51993	gi|261488348|emb|CBH19549.1|	AP2 domain containing protein [Oryza sativa Indica Group]	2.38696e-54
	CUFF.11863.1	27.4019	34.4157	27.9729	28.9404	32.3885	28.4967	gi|115442099|ref|NP_001045329.1|	Os01g0936800 [Oryza sativa Japonica Group] &gt;gi|57899194|dbj|BAD87304.1| putative VAP27 [Oryza sativa Japonica Group] &gt;gi|113534860|dbj|BAF07243.1| Os01g0936800 [Oryza sativa Japonica Group] &gt;gi|215737087|dbj|BAG96016.1| unnamed protein product [Oryza sativa Japonica Group] &gt;gi|222619834|...	3.13816e-61
	CUFF.15620.1	368.279	1241.39	639.135	632.672	500.513	348.988	gi|357505625|ref|XP_003623101.1|	Spikelet1-like AP2 transcription factor [Medicago truncatula] &gt;gi|355498116|gb|AES79319.1| Spikelet1-like AP2 transcription factor [Medicago truncatula]	2.09432e-17
	CUFF.15624.1	263.323	931.747	26.8437	441.382	380.988	255.799	gi|357505625|ref|XP_003623101.1|	Spikelet1-like AP2 transcription factor [Medicago truncatula] &gt;gi|355498116|gb|AES79319.1| Spikelet1-like AP2 transcription factor [Medicago truncatula]	2.09432e-17
	CUFF.15638.1	13.0845	38.2207	25.0596	19.2519	22.1379	21.2739	gi|5360996|gb|AAD22495.3|AF134116_1	APETALA2 protein homolog HAP2 [Hyacinthus orientalis]	9.26175e-27
	CUFF.16114.1	37.3921	43.6935	45.3044	45.3052	45.6316	52.5981	gi|292668887|gb|ADE41098.1|	AP2 domain class transcription factor [Malus x domestica]	9.27367e-20
	CUFF.21809.1	13.0275	23.4864	9.6669	14.0916	6.58401	7.64457	gi|413938059|gb|AFW72610.1|	putative AP2/EREBP transcription factor superfamily protein [Zea mays]	1.42251e-47
	CUFF.2237.1	12.2131	27.4452	6.93557	16.1238	3.02848	5.86652	gi|56567285|gb|AAV98627.1|	AP2 protein [Elaeis guineensis]	9.04432e-08
	CUFF.2296.1	11.3406	39.9357	8.59091	19.5945	14.749	7.17324	gi|170676876|gb|ACB30551.1|	transcription factor AP2 [Taxus cuspidata]	7.80194e-20
	CUFF.23122.1	6814.23	6851.33	10649	10682.5	15773.2	7777.6	gi|357139733|ref|XP_003571432.1|	PREDICTED: AP2-like ethylene-responsive transcription factor PLT2-like [Brachypodium distachyon]	1.0868e-11
	CUFF.24010.1	4.11034	7.3688	8.92341	8.26336	16.8225	11.6276	gi|224143892|ref|XP_002325111.1|	AP2 domain-containing transcription factor [Populus trichocarpa] &gt;gi|222866545|gb|EEF03676.1| AP2 domain-containing transcription factor [Populus trichocarpa]	3.68147e-21
	CUFF.24013.1	148.327	167.045	168.204	164.651	204.632	171.884	gi|41393255|gb|AAS01978.1|	putative H-box binding protein, KAP2, with alternative splicing isoforms [Oryza sativa Japonica Group]	7.44073e-46
	CUFF.25895.1	25.465	103.358	7.05085	26.2356	11.9694	14.4905	gi|194701848|gb|ACF85008.1|	unknown [Zea mays] &gt;gi|413954986|gb|AFW87635.1| putative AP2/EREBP transcription factor superfamily protein [Zea mays]	4.37447e-43
	CUFF.30516.1	26.5783	27.5315	6.88995	8.92248	2.06936	7.07705	gi|194701848|gb|ACF85008.1|	unknown [Zea mays] &gt;gi|413954986|gb|AFW87635.1| putative AP2/EREBP transcription factor superfamily protein [Zea mays]	8.13635e-55
	CUFF.37930.1	9.9306	7.59726	7.61553	7.9624	5.49411	5.23607	gi|414875668|tpg|DAA52799.1|	TPA: putative AP2/EREBP transcription factor superfamily protein [Zea mays]	1.49777e-46
	CUFF.37944.1	0	0	0	0	0	2.5997	gi|414875668|tpg|DAA52799.1|	TPA: putative AP2/EREBP transcription factor superfamily protein [Zea mays]	2.89444e-46
	CUFF.40336.1	0.750083	1.7724	3.42784	1.98696	2.24349	2.32131	gi|224098934|ref|XP_002311323.1|	AP2/ERF domain-containing transcription factor [Populus trichocarpa] &gt;gi|222851143|gb|EEE88690.1| AP2/ERF domain-containing transcription factor [Populus trichocarpa]	2.59882e-25
	CUFF.40936.1	15.412	4.42576	12.422	13.8649	6.27095	6.79456	gi|414869885|tpg|DAA48442.1|	TPA: putative AP2/EREBP transcription factor superfamily protein [Zea mays]	6.07696e-31
	CUFF.43331.1	1689.64	1531	2099.87	2456.69	2667.25	2441.96	gi|225441842|ref|XP_002284093.1|	PREDICTED: AP2-like ethylene-responsive transcription factor At2g41710-like [Vitis vinifera]	3.70894e-09
	CUFF.43503.1	2.70318	5.39538	5.70114	4.91827	8.62704	10.2005	gi|414875668|tpg|DAA52799.1|	TPA: putative AP2/EREBP transcription factor superfamily protein [Zea mays]	6.04931e-52
	CUFF.43519.1	2.09529	1.8187	4.85244	2.12758	0.297522	0	gi|414875668|tpg|DAA52799.1|	TPA: putative AP2/EREBP transcription factor superfamily protein [Zea mays]	3.31369e-52
	CUFF.5657.1	10.4827	21.8159	28.3813	38.598	28.6049	25.0552	gi|356522262|ref|XP_003529766.1|	PREDICTED: AP2-like ethylene-responsive transcription factor At1g16060-like [Glycine max]	2.41217e-44
	CUFF.6652.1	53.355	64.8113	8.52369	20.0902	3.81484	6.97387	gi|292668965|gb|ADE41137.1|	AP2 domain class transcription factor [Malus x domestica]	2.09615e-23
	CUFF.8343.1	1757.52	4078.31	8786.29	7305.72	13901.2	7085.8	gi|58432857|gb|AAW78369.1|	transcription factor AP2D14 [Oryza sativa Japonica Group]	3.68596e-19
	CUFF.15638.1	13.0845	38.2207	25.0596	19.2519	22.1379	21.2739	gi|5360996|gb|AAD22495.3|AF134116_1	APETALA2 protein homolog HAP2 [Hyacinthus orientalis]	9.26175e-27
	CUFF.18059.1	30.1617	37.4978	39.655	44.3335	38.4782	37.4174	gi|74053661|gb|AAZ95247.1|	APETALA2-like protein [Dendrobium crumenatum]	7.30235e-66
	CUFF.18061.1	25.188	34.4738	29.9063	22.6818	29.4643	25.8369	gi|74053661|gb|AAZ95247.1|	APETALA2-like protein [Dendrobium crumenatum]	4.80926e-13
	CUFF.22777.1	6.59174	6.60614	6.53631	8.62074	10.1779	6.58894	gi|74053661|gb|AAZ95247.1|	APETALA2-like protein [Dendrobium crumenatum]	1.2452e-20
	CUFF.2675.1	19.1265	47.8059	22.6482	25.493	21.4408	26.6159	gi|74053661|gb|AAZ95247.1|	APETALA2-like protein [Dendrobium crumenatum]	2.38247e-50
	CUFF.18234.1	78.8252	105.193	44.0768	26.7554	98.126	53.8155	gi|356541103|ref|XP_003539022.1|	PREDICTED: ethylene-responsive transcription factor 5-like [Glycine max]	1.64568e-08
	CUFF.19718.1	1.98857	2.48105	1.77627	3.02092	1.34554	2.14861	gi|356544924|ref|XP_003540897.1|	PREDICTED: ethylene-responsive transcription factor ERF053-like [Glycine max]	5.52496e-51
	CUFF.19721.1	0.865063	2.36374	1.02359	2.24332	2.15979	1.13911	gi|356544924|ref|XP_003540897.1|	PREDICTED: ethylene-responsive transcription factor ERF053-like [Glycine max]	7.8612e-51
	CUFF.21911.1	3.91291	0	1.45094	3.30293	2.62093	2.63619	gi|449444528|ref|XP_004140026.1|	PREDICTED: ethylene-responsive transcription factor CRF4-like [Cucumis sativus]	7.90421e-16
	CUFF.25512.1	228.444	310.718	202.499	216.112	228.267	227.22	gi|87201358|gb|AAX07458.2|	ethylene-responsive element binding protein ERF2 [Gossypium hirsutum]	4.85781e-34
	CUFF.26304.1	7.51463	9.44756	7.06669	6.93307	4.49027	7.11336	gi|449438084|ref|XP_004136820.1|	PREDICTED: ethylene-responsive transcription factor ERF053-like [Cucumis sativus] &gt;gi|449522996|ref|XP_004168511.1| PREDICTED: ethylene-responsive transcription factor ERF053-like [Cucumis sativus]	2.30152e-55
	CUFF.28153.1	17.8752	61.6975	22.2857	29.1	24.997	13.492	gi|225455475|ref|XP_002280043.1|	PREDICTED: ethylene-responsive transcription factor ERF025-like [Vitis vinifera]	2.83528e-08
	CUFF.2946.1	34.8774	29.092	35.9081	70.2699	18.0912	40.8025	gi|351724493|ref|NP_001238595.1|	ethylene-responsive element binding factor 4 [Glycine max] &gt;gi|190361125|gb|ACE76905.1| ethylene-responsive element binding factor 4 [Glycine max]	8.54203e-32
	CUFF.29530.1	10.9701	14.5709	8.35687	14.4745	4.35091	3.70836	gi|225458682|ref|XP_002284933.1|	PREDICTED: ethylene-responsive transcription factor ERF010-like [Vitis vinifera]	2.68006e-49
	CUFF.2959.2	3.0895	3.33683	1.59443	6.43978	0.898422	2.47657	gi|351724493|ref|NP_001238595.1|	ethylene-responsive element binding factor 4 [Glycine max] &gt;gi|190361125|gb|ACE76905.1| ethylene-responsive element binding factor 4 [Glycine max]	1.67816e-31
	CUFF.33253.1	9.2495	11.8357	5.79096	6.50106	6.13558	6.46064	gi|359496498|ref|XP_002271812.2|	PREDICTED: ethylene-responsive transcription factor ERF034 [Vitis vinifera]	1.36382e-39
	CUFF.33398.1	158.679	217.587	81.4582	68.049	69.792	109.106	gi|52076221|dbj|BAD44875.1|	putative ethylene-responsive protein [Oryza sativa Japonica Group] &gt;gi|222617580|gb|EEE53712.1| hypothetical protein OsJ_00043 [Oryza sativa Japonica Group]	7.75385e-13
	CUFF.36786.1	58.4611	175.626	53.4185	31.912	54.1743	41.5791	gi|356541103|ref|XP_003539022.1|	PREDICTED: ethylene-responsive transcription factor 5-like [Glycine max]	2.18531e-08
ARF	CUFF.1015.1	87.3024	87.2506	77.2296	98.1006	80.3985	66.0249	gi|359489584|ref|XP_002264072.2|	PREDICTED: auxin response factor 18-like [Vitis vinifera]	6.10843e-39
	CUFF.12161.1	409.722	339.758	290.539	402.252	347.166	354.452	gi|56784672|dbj|BAD81763.1|	putative auxin-independent growth promoter [Oryza sativa Japonica Group] &gt;gi|215765672|dbj|BAG87369.1| unnamed protein product [Oryza sativa Japonica Group]	7.92349e-31
	CUFF.12487.1	684.347	1032.93	887.44	919.88	1204.43	954.676	gi|359386136|gb|AEV43357.1|	auxin-response factor [Citrus sinensis]	3.34376e-21
	CUFF.12508.2	109.28	173.374	150.125	131.568	178.389	133.799	gi|225456475|ref|XP_002284543.1|	PREDICTED: auxin response factor 2 [Vitis vinifera] &gt;gi|297734502|emb|CBI15749.3| unnamed protein product [Vitis vinifera]	2.71223e-62
	CUFF.16059.2	432.006	624.444	152.994	246.464	137.756	168.546	gi|255584509|ref|XP_002532983.1|	Auxin response factor, putative [Ricinus communis] &gt;gi|223527247|gb|EEF29407.1| Auxin response factor, putative [Ricinus communis]	3.31813e-124
	CUFF.20153.1	2.14809	2.05424	4.55632	3.90441	4.08572	4.22181	gi|356550817|ref|XP_003543780.1|	PREDICTED: auxin response factor 17-like [Glycine max]	3.06976e-37
	CUFF.21667.3	4.66341	3.63356	5.13855	4.24642	6.16614	5.0385	gi|110736066|dbj|BAF00006.1|	putative auxin-independent growth promoter protein [Arabidopsis thaliana]	4.06444e-65
	CUFF.22914.1	11.2252	25.5278	18.3076	17.6365	17.1788	13.049	gi|225450919|ref|XP_002284549.1|	PREDICTED: protein AUXIN RESPONSE 4 [Vitis vinifera]	2.7912e-69
	CUFF.22925.1	12.5256	4.29041	0.941752	0	2.83022	0.914449	gi|225450919|ref|XP_002284549.1|	PREDICTED: protein AUXIN RESPONSE 4 [Vitis vinifera]	7.29145e-70
	CUFF.25044.1	35.324	31.1888	38.4833	43.7675	32.1048	28.668	gi|42571255|ref|NP_973701.1|	auxin response factor 11 [Arabidopsis thaliana] &gt;gi|330255621|gb|AEC10715.1| auxin response factor 11 [Arabidopsis thaliana]	1.23922e-11
	CUFF.31987.1	0	0	0	0	0	0.183897	gi|359489584|ref|XP_002264072.2|	PREDICTED: auxin response factor 18-like [Vitis vinifera]	4.12043e-149
	CUFF.34420.1	225.377	377.367	306.383	345.531	395.986	387.37	gi|359386136|gb|AEV43357.1|	auxin-response factor [Citrus sinensis]	2.02803e-57
	CUFF.34465.1	15.7243	25.7964	27.2726	16.2911	25.1524	33.0907	gi|301793211|emb|CBA11996.1|	putative auxin response factor 2 [Cabomba aquatica]	2.60271e-34
	CUFF.34473.1	4.56298	12.0363	6.74806	6.96119	7.83674	10.8446	gi|407971008|ref|NP_001233765.1|	auxin response factor 2 [Solanum lycopersicum] &gt;gi|85069279|gb|ABC69711.1| auxin response factor 2 [Solanum lycopersicum]	5.16579e-23
	CUFF.35070.1	13.9766	20.0224	20.1855	20.6118	24.9801	28.5401	gi|295844322|gb|ADG43158.1|	auxin response factor 24 [Zea mays]	1.03351e-30
	CUFF.35078.1	8.11381	13.5411	12.3875	13.8214	13.9236	19.7689	gi|295844322|gb|ADG43158.1|	auxin response factor 24 [Zea mays]	1.06374e-24
	CUFF.35436.1	58.1887	94.4347	66.7929	75.5032	107.282	95.4307	gi|407971008|ref|NP_001233765.1|	auxin response factor 2 [Solanum lycopersicum] &gt;gi|85069279|gb|ABC69711.1| auxin response factor 2 [Solanum lycopersicum]	4.80155e-18
	CUFF.36208.1	55.6567	57.5877	51.1427	50.5719	69.4791	67.3967	gi|302190092|dbj|BAJ14105.1|	auxin response factor 3 [Juncus prismatocarpus subsp. leschenaultii]	8.1645e-71
	CUFF.37120.1	9.77639	9.84497	14.9186	17.2462	9.60919	11.8638	gi|449460205|ref|XP_004147836.1|	PREDICTED: auxin response factor 5-like [Cucumis sativus] &gt;gi|449476870|ref|XP_004154860.1| PREDICTED: auxin response factor 5-like [Cucumis sativus]	3.58861e-19
	CUFF.39491.1	380.332	550.669	487.512	518.095	773.053	539.446	gi|301793219|emb|CBA12000.1|	putative auxin response factor 3 [Illicium parviflorum]	1.94193e-30
	CUFF.6383.1	47.9569	55.5315	48.7798	55.2086	59.7864	67.3056	gi|297606458|ref|NP_001058492.2|	Os06g0702600 [Oryza sativa Japonica Group] &gt;gi|53791908|dbj|BAD54030.1| putative auxin response factor 7a [Oryza sativa Japonica Group] &gt;gi|53792756|dbj|BAD53792.1| putative auxin response factor 7a [Oryza sativa Japonica Group] &gt;gi|255677372|dbj|BAF20406.2| Os06g0702600 [Oryza sativa Japon...	4.27237e-162
	CUFF.6406.1	31.3306	34.7737	35.8838	37.5085	34.8393	49.1092	gi|357123645|ref|XP_003563519.1|	PREDICTED: auxin response factor 19-like [Brachypodium distachyon]	4.27878e-41
	CUFF.6721.1	1.8908	4.34089	47.7284	4.04388	61.5101	71.4636	gi|225456475|ref|XP_002284543.1|	PREDICTED: auxin response factor 2 [Vitis vinifera] &gt;gi|297734502|emb|CBI15749.3| unnamed protein product [Vitis vinifera]	6.69321e-48
ARR-B	CUFF.13369.1	37.0925	48.6268	37.2198	30.46	29.6204	31.1526	gi|297612639|ref|NP_001066118.2|	Os12g0139400 [Oryza sativa Japonica Group] &gt;gi|87116390|dbj|BAE79354.1| typeA response regulator 10 [Oryza sativa Japonica Group] &gt;gi|108862172|gb|ABA96406.2| Two-component response regulator ARR8, putative, expressed [Oryza sativa Japonica Group] &gt;gi|118790800|tpd|FAA00261.1| TPA: A-type r...	1.18147e-43
	CUFF.15822.1	3.62915	3.93038	2.98623	5.37857	3.05804	4.05432	gi|108863990|gb|ABA91414.2|	Two-component response regulator ARR8, putative, expressed [Oryza sativa Japonica Group]	2.43525e-10
	CUFF.17082.1	20.3083	25.4322	21.2585	13.3901	15.0285	10.1176	gi|297612639|ref|NP_001066118.2|	Os12g0139400 [Oryza sativa Japonica Group] &gt;gi|87116390|dbj|BAE79354.1| typeA response regulator 10 [Oryza sativa Japonica Group] &gt;gi|108862172|gb|ABA96406.2| Two-component response regulator ARR8, putative, expressed [Oryza sativa Japonica Group] &gt;gi|118790800|tpd|FAA00261.1| TPA: A-type r...	4.96093e-13
	CUFF.17493.1	33.3741	26.8733	28.5814	31.3719	30.2865	28.0278	gi|356515054|ref|XP_003526216.1|	PREDICTED: two-component response regulator ARR12-like [Glycine max]	2.46358e-45
	CUFF.17742.1	23.6053	36.6256	20.5407	21.9455	12.2095	15.4688	gi|297612639|ref|NP_001066118.2|	Os12g0139400 [Oryza sativa Japonica Group] &gt;gi|87116390|dbj|BAE79354.1| typeA response regulator 10 [Oryza sativa Japonica Group] &gt;gi|108862172|gb|ABA96406.2| Two-component response regulator ARR8, putative, expressed [Oryza sativa Japonica Group] &gt;gi|118790800|tpd|FAA00261.1| TPA: A-type r...	1.56671e-64
	CUFF.18591.1	11.1343	16.8153	12.499	14.2378	16.8572	11.7856	gi|359484783|ref|XP_002270833.2|	PREDICTED: two-component response regulator ARR12-like [Vitis vinifera]	1.34523e-33
	CUFF.2310.1	11.0129	14.0631	7.60198	14.5248	13.6152	10.9317	gi|359484783|ref|XP_002270833.2|	PREDICTED: two-component response regulator ARR12-like [Vitis vinifera]	1.48422e-23
	CUFF.25888.1	2.29094	13.6648	3.68839	3.16297	9.13814	11.8629	gi|357142908|ref|XP_003572733.1|	PREDICTED: two-component response regulator ARR3-like [Brachypodium distachyon]	2.95222e-53
	CUFF.40097.1	488.401	595.109	566.329	543.12	435.969	435.705	gi|357510133|ref|XP_003625355.1|	Two-component response regulator ARR [Medicago truncatula] &gt;gi|355500370|gb|AES81573.1| Two-component response regulator ARR [Medicago truncatula]	1.27107e-13
BBR/BPC	CUFF.13274.1	1707.49	1590.47	2449.95	2475.38	3772.97	2953.86	gi|319718099|gb|ADV59351.1|	GAGA-binding transcriptional activator [Populus trichocarpa] &gt;gi|319718101|gb|ADV59352.1| GAGA-binding transcriptional activator [Populus trichocarpa]	9.5923e-06
	CUFF.23004.1	12.6278	15.337	17.3152	11.5889	10.4614	14.0449	gi|319718153|gb|ADV59378.1|	GAGA-binding transcriptional activator [Aquilegia viridiflora]	2.23822e-10
	CUFF.32937.1	13.4614	15.5878	18.7978	16.9599	13.507	25.0232	gi|225424484|ref|XP_002285185.1|	PREDICTED: protein BASIC PENTACYSTEINE1 isoform 1 [Vitis vinifera] &gt;gi|183604855|gb|ACC64525.1| GAGA-binding transcriptional activator BBR/BPC1-like [Vitis vinifera] &gt;gi|183604857|gb|ACC64526.1| GAGA-binding transcriptional activator BBR/BPC1-like [Vitis vinifera]	1.16951e-83
	CUFF.32939.1	40.4118	44.5256	50.1541	49.1819	52.5517	47.5916	gi|319718153|gb|ADV59378.1|	GAGA-binding transcriptional activator [Aquilegia viridiflora]	2.21129e-91
BES1/BZR1	CUFF.10663.1	10.8025	16.6579	17.2906	10.5987	14.8912	9.03751	gi|357127079|ref|XP_003565213.1|	PREDICTED: BES1/BZR1 homolog protein 4-like [Brachypodium distachyon]	7.53207e-43
	CUFF.10676.1	33.8015	35.6964	50.0617	34.7545	65.0744	55.0859	gi|359493995|ref|XP_002285537.2|	PREDICTED: BES1/BZR1 homolog protein 4-like [Vitis vinifera]	1.76234e-59
	CUFF.15871.2	2.82638	2.13544	1.66066	4.44685	2.31374	2.833	gi|225443710|ref|XP_002267082.1|	PREDICTED: BES1/BZR1 homolog protein 4 [Vitis vinifera]	7.37644e-52
bHLH	CUFF.14845.1	16.5883	21.8631	4.95152	5.98192	1.85471	5.21292	gi|359486390|ref|XP_002272668.2|	PREDICTED: transcription factor bHLH51-like [Vitis vinifera]	1.94537e-30
	CUFF.14850.1	16.1828	51.278	13.4405	19.1585	40.138	7.37456	gi|359486390|ref|XP_002272668.2|	PREDICTED: transcription factor bHLH51-like [Vitis vinifera]	2.89109e-16
	CUFF.1553.1	25.3715	8.9655	25.793	11.1409	24.8478	11.0729	gi|356498829|ref|XP_003518251.1|	PREDICTED: transcription factor bHLH145-like [Glycine max]	1.59822e-16
	CUFF.1556.1	8.13002	2.31495	3.51316	1.22105	3.86698	1.91005	gi|449470078|ref|XP_004152745.1|	PREDICTED: transcription factor bHLH145-like [Cucumis sativus] &gt;gi|449521814|ref|XP_004167924.1| PREDICTED: transcription factor bHLH145-like [Cucumis sativus]	2.83608e-11
	CUFF.16605.1	13.9715	28.4526	20.4835	18.4935	17.3328	23.303	gi|157804562|gb|ABV79897.1|	Myc2 bHLH splice variant [Vitis vinifera]	8.13182e-10
	CUFF.17265.2	0.41455	0.707187	0	0	0.416398	0	gi|225445180|ref|XP_002284145.1|	PREDICTED: transcription factor bHLH68 [Vitis vinifera] &gt;gi|297738793|emb|CBI28038.3| unnamed protein product [Vitis vinifera]	3.40633e-69
	CUFF.19368.2	6.11094	20.1152	32.1376	22.566	20.0995	15.8648	gi|449440776|ref|XP_004138160.1|	PREDICTED: transcription factor bHLH47-like isoform 1 [Cucumis sativus] &gt;gi|449440778|ref|XP_004138161.1| PREDICTED: transcription factor bHLH47-like isoform 2 [Cucumis sativus] &gt;gi|449477266|ref|XP_004154976.1| PREDICTED: transcription factor bHLH47-like isoform 1 [Cucumis sativus] &gt;gi|449...	2.18808e-16
	CUFF.19514.1	12.9028	7.1924	7.0329	6.85885	2.86131	2.78984	gi|73760266|dbj|BAE20058.1|	bHLH transcription factor [Lilium hybrid division I]	2.14e-42
	CUFF.20195.2	2.84354	3.17404	9.57879	3.47864	6.55109	2.69054	gi|73760264|dbj|BAE20057.1|	bHLH transcription factor [Lilium hybrid division I]	9.5567e-18
	CUFF.20610.2	0.727976	3.19793	0	1.61553	4.69281	1.38665	gi|225470922|ref|XP_002264409.1|	PREDICTED: transcription factor bHLH13 [Vitis vinifera]	1.1666e-117
	CUFF.20614.1	8.03908	8.50545	8.51833	8.67259	6.11546	6.25159	gi|225470922|ref|XP_002264409.1|	PREDICTED: transcription factor bHLH13 [Vitis vinifera]	1.71098e-117
	CUFF.28356.1	4.20875	1.53567	7.27682	1.73984	4.22674	5.16123	gi|357113838|ref|XP_003558708.1|	PREDICTED: transcription factor bHLH135-like [Brachypodium distachyon]	1.24983e-21
	CUFF.29851.1	6.40646	7.57982	2.42725	8.78343	9.6676	5.45679	gi|357120026|ref|XP_003561732.1|	PREDICTED: transcription factor bHLH140-like [Brachypodium distachyon]	3.23284e-45
	CUFF.32854.1	12.4357	12.7556	13.3742	10.1094	14.1774	14.5497	gi|226495509|ref|NP_001152044.1|	LOC100285681 [Zea mays] &gt;gi|195652123|gb|ACG45529.1| BHLH transcription factor [Zea mays] &gt;gi|413932798|gb|AFW67349.1| putative HLH DNA-binding domain superfamily protein [Zea mays]	3.71778e-62
	CUFF.35563.1	1200.78	1330.36	1503.83	1264.6	1430.66	1198.92	gi|312165807|gb|ADQ38902.1|	bHLH transcription factor [Musa acuminata AAA Group]	5.019e-12
	CUFF.3573.1	62.6353	55.9439	54.21	40.7809	63.4709	51.8166	gi|73760264|dbj|BAE20057.1|	bHLH transcription factor [Lilium hybrid division I]	5.53333e-73
	CUFF.3611.2	14.262	10.1549	8.99334	16.3166	14.4728	17.3145	gi|225445180|ref|XP_002284145.1|	PREDICTED: transcription factor bHLH68 [Vitis vinifera] &gt;gi|297738793|emb|CBI28038.3| unnamed protein product [Vitis vinifera]	3.0513e-32
	CUFF.37058.1	12.8929	13.0146	24.8198	23.7864	33.9768	22.6356	gi|356502982|ref|XP_003520293.1|	PREDICTED: transcription factor bHLH106-like [Glycine max]	1.41594e-43
	CUFF.37453.1	38.2848	16.9175	75.7621	37.5283	62.1382	56.9221	gi|449490536|ref|XP_004158633.1|	PREDICTED: transcription factor bHLH69-like [Cucumis sativus]	6.09046e-16
	CUFF.3794.1	2.81325	7.35462	11.0734	7.52575	12.7156	12.353	gi|302398607|gb|ADL36598.1|	BHLH domain class transcription factor [Malus x domestica]	1.81668e-31
	CUFF.38663.1	2.05297	1.05141	1.73107	1.21177	3.39063	2.01883	gi|346682821|gb|AEO45564.1|	abscisic acid-responsive protein bHLH2 [Populus koreana]	7.56922e-17
	CUFF.39781.1	4.39634	2.57731	2.73319	3.55935	3.13943	2.55743	gi|359496230|ref|XP_003635184.1|	PREDICTED: transcription factor bHLH123-like [Vitis vinifera] &gt;gi|297735889|emb|CBI18658.3| unnamed protein product [Vitis vinifera]	2.56305e-47
	CUFF.40069.1	12.8198	21.035	18.7102	10.7116	11.772	17.0776	gi|346682821|gb|AEO45564.1|	abscisic acid-responsive protein bHLH2 [Populus koreana]	9.63186e-08
	CUFF.40583.3	7.84373	9.47873	6.8609	6.71498	7.21411	8.11396	gi|225441702|ref|XP_002282897.1|	PREDICTED: transcription factor bHLH60 [Vitis vinifera] &gt;gi|297739713|emb|CBI29895.3| unnamed protein product [Vitis vinifera]	1.48007e-65
	CUFF.42096.1	13.0658	18.6847	15.2376	22.9221	10.3106	17.0963	gi|225445180|ref|XP_002284145.1|	PREDICTED: transcription factor bHLH68 [Vitis vinifera] &gt;gi|297738793|emb|CBI28038.3| unnamed protein product [Vitis vinifera]	4.37068e-24
	CUFF.42200.4	0.11987	0.0103895	0.627776	0.722297	2.41473	1.8499	gi|312165807|gb|ADQ38902.1|	bHLH transcription factor [Musa acuminata AAA Group]	1.95072e-16
	CUFF.42811.5	8.78342	6.41906	5.28038	0	3.24314	3.11327	gi|449468842|ref|XP_004152130.1|	PREDICTED: transcription factor bHLH113-like [Cucumis sativus] &gt;gi|449484720|ref|XP_004156961.1| PREDICTED: transcription factor bHLH113-like [Cucumis sativus]	3.15804e-38
	CUFF.43548.1	14.9591	12.7482	5.34103	6.83578	2.54196	3.93803	gi|389827988|gb|AFL02464.1|	transcription factor bHLH3-delta [Fragaria x ananassa]	1.93209e-31
	CUFF.6126.1	11.2569	16.1059	13.1666	13.9477	11.4255	11.9283	gi|115441817|ref|NP_001045188.1|	Os01g0915600 [Oryza sativa Japonica Group] &gt;gi|56784941|dbj|BAD82399.1| putative bHLH transcription factor [Oryza sativa Japonica Group] &gt;gi|113534719|dbj|BAF07102.1| Os01g0915600 [Oryza sativa Japonica Group] &gt;gi|215704868|dbj|BAG94896.1| unnamed protein product [Oryza sativa Japonica Grou...	2.15805e-32
	CUFF.7226.1	0.533031	0	0.626827	0	0.365596	0.631526	gi|149347186|gb|ABR23669.1|	Myc2 bHLH protein [Vitis vinifera]	1.14472e-140
	CUFF.7229.1	5.71164	9.96473	3.95303	5.54011	3.98747	2.4413	gi|149347186|gb|ABR23669.1|	Myc2 bHLH protein [Vitis vinifera]	2.50416e-131
	CUFF.7231.1	1.61245	3.89742	1.51995	2.96444	1.4809	1.41368	gi|157804562|gb|ABV79897.1|	Myc2 bHLH splice variant [Vitis vinifera]	4.23887e-68
	CUFF.18108.1	464.898	611.909	516.16	505.165	740.46	559.413	gi|41053264|dbj|BAD07690.1|	putative basic-helix-loop-helix transcription factor [Oryza sativa Japonica Group] &gt;gi|125583316|gb|EAZ24247.1| hypothetical protein OsJ_07997 [Oryza sativa Japonica Group]	3.04078e-29
	CUFF.19046.2	3.04294	2.1486	1.56232	3.49144	2.99474	4.0628	gi|115486169|ref|NP_001068228.1|	Os11g0601700 [Oryza sativa Japonica Group] &gt;gi|77551794|gb|ABA94591.1| Helix-loop-helix DNA-binding domain containing protein, expressed [Oryza sativa Japonica Group] &gt;gi|113645450|dbj|BAF28591.1| Os11g0601700 [Oryza sativa Japonica Group] &gt;gi|222616233|gb|EEE52365.1| hypothetical protein O...	1.19188e-07
	CUFF.27766.1	160.462	267.038	100.201	203.798	234.785	341.161	gi|297727031|ref|NP_001175879.1|	Os09g0468700 [Oryza sativa Japonica Group] &gt;gi|47497681|dbj|BAD19748.1| helix-loop-helix DNA-binding protein-like [Oryza sativa Japonica Group] &gt;gi|47848400|dbj|BAD22258.1| helix-loop-helix DNA-binding protein-like [Oryza sativa Japonica Group] &gt;gi|125606021|gb|EAZ45057.1| hypothetical prot...	2.29585e-13
	CUFF.28057.1	15.5639	23.1372	21.739	16.8456	22.9228	30.4664	gi|124359891|gb|ABN06178.1|	Helix-loop-helix DNA-binding [Medicago truncatula]	6.21208e-13
	CUFF.11496.1	27.6701	23.0792	28.2684	28.909	21.9342	22.7887	gi|225446765|ref|XP_002278399.1|	PREDICTED: transcription factor PIF5-like [Vitis vinifera]	2.69218e-08
	CUFF.17589.1	156.297	187.987	73.3616	126.23	48.5104	48.3209	gi|225446765|ref|XP_002278399.1|	PREDICTED: transcription factor PIF5-like [Vitis vinifera]	4.08893e-53
	CUFF.19048.1	221.373	196.548	115.573	187.662	71.0618	56.5524	gi|225446765|ref|XP_002278399.1|	PREDICTED: transcription factor PIF5-like [Vitis vinifera]	1.2801e-33
	CUFF.23950.1	78.0818	81.0336	56.513	79.7091	55.8538	44.4686	gi|225446765|ref|XP_002278399.1|	PREDICTED: transcription factor PIF5-like [Vitis vinifera]	1.09496e-13
BSD	CUFF.39533.1	3.9542	3.10626	4.5563	4.19013	5.62726	5.50404	gi|18425006|ref|NP_569021.1|	BSD domain-containing protein [Arabidopsis thaliana] &gt;gi|9759575|dbj|BAB11138.1| unnamed protein product [Arabidopsis thaliana] &gt;gi|14334480|gb|AAK59438.1| unknown protein [Arabidopsis thaliana] &gt;gi|21281219|gb|AAM44972.1| unknown protein [Arabidopsis thaliana] &gt;gi|332010739|gb|AED98122....	1.04619e-25
	CUFF.10724.1	16.7281	15.4159	81.3905	68.8796	14.1263	109.496	gi|357146692|ref|XP_003574078.1|	PREDICTED: transcription factor BTF3-like isoform 1 [Brachypodium distachyon] &gt;gi|357146695|ref|XP_003574079.1| PREDICTED: transcription factor BTF3-like isoform 2 [Brachypodium distachyon]	2.34831e-07
	CUFF.10726.1	192.839	164.704	206.809	197.479	191.454	158.992	gi|357146692|ref|XP_003574078.1|	PREDICTED: transcription factor BTF3-like isoform 1 [Brachypodium distachyon] &gt;gi|357146695|ref|XP_003574079.1| PREDICTED: transcription factor BTF3-like isoform 2 [Brachypodium distachyon]	1.91418e-13
	CUFF.34451.1	191.83	163.768	206.784	150.244	133.671	177.914	gi|82623431|gb|ABB87130.1|	putative transcription factor BTF3-like [Solanum tuberosum]	7.52634e-30
bZIP	CUFF.1099.1	5.50968	11.2638	14.4104	2.29136	14.7116	25.6219	gi|47027001|gb|AAT08717.1|	bZIP family transcription factor [Hyacinthus orientalis]	9.74597e-07
	CUFF.13312.1	471.678	116.201	1479.22	412.844	840.114	236.402	gi|430007897|gb|AGA20434.1|	bZIP protein [Nelumbo nucifera]	1.88361e-21
	CUFF.13366.1	1.22048	7.40536	2.58536	3.71795	3.91401	1.72852	gi|113367256|gb|ABI34685.1|	bZIP transcription factor bZIP43 [Glycine max]	8.80051e-18
	CUFF.14161.1	57.346	55.0657	55.9716	56.4175	62.1641	57.1179	gi|223974775|gb|ACN31575.1|	unknown [Zea mays] &gt;gi|414588520|tpg|DAA39091.1| TPA: putative bZIP transcription factor superfamily protein [Zea mays]	6.61702e-54
	CUFF.17276.1	509.172	636.518	406.241	440.384	421.296	375.88	gi|444300786|gb|AGD98702.1|	bZIP transcription factor family protein 4 [Camellia sinensis]	4.41944e-06
	CUFF.24564.1	2.43512	2.0251	4.69844	3.1336	3.40677	4.4879	gi|18698991|gb|AAL77201.1|	bZIP protein [Oryza sativa]	6.13873e-52
	CUFF.26298.1	55.7407	61.524	36.5781	42.2332	64.5726	62.86	gi|18698991|gb|AAL77201.1|	bZIP protein [Oryza sativa]	4.17181e-09
	CUFF.28698.1	2506.95	2358.27	2316.88	2793.56	3682.53	2183.22	gi|301349391|gb|ADK74339.1|	bZIP transcription factor [Phalaenopsis amabilis]	5.57308e-28
	CUFF.33220.1	2836.94	2562.06	2823.79	4158.17	5376.16	2665.94	gi|301349391|gb|ADK74339.1|	bZIP transcription factor [Phalaenopsis amabilis]	1.06111e-21
	CUFF.34533.1	47.0773	112.043	56.1237	53.3617	44.937	38.995	gi|351724635|ref|NP_001238344.1|	bZIP transcription factor bZIP124 [Glycine max] &gt;gi|113367218|gb|ABI34666.1| bZIP transcription factor bZIP124 [Glycine max] &gt;gi|255640820|gb|ACU20693.1| unknown [Glycine max]	2.10056e-25
	CUFF.34684.1	0.534515	0.931461	1.65099	0.895844	0.58998	1.0501	gi|356510424|ref|XP_003523938.1|	PREDICTED: ABSCISIC ACID-INSENSITIVE 5-like protein 5-like [Glycine max] &gt;gi|83853821|gb|ABC47854.1| bzip transcription factor [Glycine max]	7.007e-43
	CUFF.36895.1	21.1493	18.278	13.4072	16.452	20.0113	22.8138	gi|115483450|ref|NP_001065395.1|	Os10g0562700 [Oryza sativa Japonica Group] &gt;gi|13569982|gb|AAK31266.1|AC079890_2 putative leucine zipper protein [Oryza sativa Japonica Group] &gt;gi|13124871|gb|AAK01315.2| bZIP [Oryza sativa Indica Group] &gt;gi|19031022|gb|AAK13058.1| bZIP protein [Oryza sativa] &gt;gi|31433523|gb|AAP55028.1| ...	8.17558e-42
	CUFF.38231.1	250.361	514.574	352.041	485.045	671.892	348.171	gi|51969046|dbj|BAD43215.1|	bZip transcription factor TGA6 / AtbZip45 [Arabidopsis thaliana] &gt;gi|51971897|dbj|BAD44613.1| bZip transcription factor TGA6 / AtbZip45 [Arabidopsis thaliana]	4.52785e-11
	CUFF.40476.1	0.45956	0.461578	0	0.573545	1.29996	0.502903	gi|351722269|ref|NP_001237238.1|	bZIP transcription factor bZIP28 [Glycine max] &gt;gi|113367236|gb|ABI34675.1| bZIP transcription factor bZIP28 [Glycine max]	4.0893e-23
	CUFF.40483.1	4.0446	4.03525	5.86412	2.43604	3.31911	5.10185	gi|351722269|ref|NP_001237238.1|	bZIP transcription factor bZIP28 [Glycine max] &gt;gi|113367236|gb|ABI34675.1| bZIP transcription factor bZIP28 [Glycine max]	4.0893e-23
	CUFF.40679.1	90.6207	107.069	114.686	134.285	138.237	134.288	gi|13775111|gb|AAK39132.1|AF369792_1	bZIP transcription factor 6 [Phaseolus vulgaris]	5.41857e-32
	CUFF.7099.1	35.8752	31.2228	35.1903	35.1788	31.8215	25.3831	gi|357467373|ref|XP_003603971.1|	BZIP transcription factor ATB2 [Medicago truncatula] &gt;gi|355493019|gb|AES74222.1| BZIP transcription factor ATB2 [Medicago truncatula]	2.31925e-26
	CUFF.7101.1	33.5382	48.8554	44.4112	32.8694	32.1944	29.748	gi|357467373|ref|XP_003603971.1|	BZIP transcription factor ATB2 [Medicago truncatula] &gt;gi|355493019|gb|AES74222.1| BZIP transcription factor ATB2 [Medicago truncatula]	2.92527e-26
	CUFF.34684.1	0.534515	0.931461	1.65099	0.895844	0.58998	1.0501	gi|356510424|ref|XP_003523938.1|	PREDICTED: ABSCISIC ACID-INSENSITIVE 5-like protein 5-like [Glycine max] &gt;gi|83853821|gb|ABC47854.1| bzip transcription factor [Glycine max]	7.007e-43
	CUFF.34687.1	1.83797	5.29205	5.91827	6.00996	4.68716	10.4442	gi|449438396|ref|XP_004136974.1|	PREDICTED: ABSCISIC ACID-INSENSITIVE 5-like protein 6-like [Cucumis sativus] &gt;gi|449495614|ref|XP_004159895.1| PREDICTED: ABSCISIC ACID-INSENSITIVE 5-like protein 6-like [Cucumis sativus]	8.88193e-30
	CUFF.2962.1	37.5804	57.8132	47.1783	45.4978	61.2093	41.2077	gi|225459415|ref|XP_002285820.1|	PREDICTED: transcription factor TGA4 [Vitis vinifera] &gt;gi|302141896|emb|CBI19099.3| unnamed protein product [Vitis vinifera]	2.15887e-80
	CUFF.36437.1	20333.9	23463.7	18745.8	19436.5	41141.9	18427.1	gi|359482245|ref|XP_003632741.1|	PREDICTED: TGACG-sequence-specific DNA-binding protein TGA-2.1-like [Vitis vinifera] &gt;gi|297739945|emb|CBI30127.3| unnamed protein product [Vitis vinifera]	1.42451e-14
C2C2-CO-like	CUFF.20198.2	2.73174	2.66588	6.31407	1.25759	1.38119	1.27699	gi|357479537|ref|XP_003610054.1|	Zinc finger protein CONSTANS-like protein [Medicago truncatula] &gt;gi|355511109|gb|AES92251.1| Zinc finger protein CONSTANS-like protein [Medicago truncatula]	1.25406e-18
	CUFF.2513.1	32.3247	79.9327	9.14864	23.5027	15.8177	16.4143	gi|334853414|gb|AEH05762.1|	CONSTANS-like 2 protein [Phalaenopsis hybrid cultivar]	1.31229e-159
	CUFF.2516.1	48.5121	110.549	31.0812	36.7976	25.8642	23.0981	gi|334853414|gb|AEH05762.1|	CONSTANS-like 2 protein [Phalaenopsis hybrid cultivar]	0
	CUFF.28579.1	3.11938	10.0066	0	1.29447	0.266853	0	gi|242948874|gb|ACS94258.1|	CONSTANS-like protein [Phalaenopsis hybrid cultivar]	8.10127e-37
	CUFF.28590.2	48.4943	1.82887	41.985	44.6556	27.0512	28.0298	gi|242948874|gb|ACS94258.1|	CONSTANS-like protein [Phalaenopsis hybrid cultivar]	2.06703e-36
	CUFF.30853.1	56.456	71.0495	51.5288	57.2597	66.9731	61.3581	gi|42571277|ref|NP_973712.1|	zinc finger protein CONSTANS-LIKE 13 [Arabidopsis thaliana] &gt;gi|330255811|gb|AEC10905.1| zinc finger protein CONSTANS-LIKE 13 [Arabidopsis thaliana]	1.12039e-34
C2C2-Dof	CUFF.15524.1	4.70392	12.5085	6.22681	5.58192	5.40264	6.42707	gi|316658018|tpg|DAA34018.1|	TPA_inf: Dof-type zinc finger protein 15 [Sorghum bicolor]	2.79321e-96
	CUFF.15978.1	134.338	144.625	101.764	135.648	95.8507	124.183	gi|333795953|gb|AEF97723.1|	Dof-type zinc finger domain-containing protein [Prunus persica]	7.7142e-16
	CUFF.18940.1	5.97182	10.6796	2.12664	1.6833	5.84983	5.80212	gi|359482860|ref|XP_003632855.1|	PREDICTED: dof zinc finger protein DOF1.7-like [Vitis vinifera]	4.20907e-46
	CUFF.18942.1	6.96644	15.537	19.8825	14.1853	19.094	20.2189	gi|359482860|ref|XP_003632855.1|	PREDICTED: dof zinc finger protein DOF1.7-like [Vitis vinifera]	5.72329e-46
	CUFF.21328.1	39.0977	28.2642	17.8783	24.3564	14.2417	11.6539	gi|225457735|ref|XP_002262622.1|	PREDICTED: dof zinc finger protein DOF3.5-like [Vitis vinifera]	1.233e-48
	CUFF.26442.1	16.7761	87.5735	22.0546	15.7245	20.6252	21.0343	gi|356529926|ref|XP_003533537.1|	PREDICTED: dof zinc finger protein DOF5.2-like [Glycine max]	4.87341e-14
	CUFF.30824.1	14.4664	27.8754	13.3283	13.6414	15.5896	13.4445	gi|359483824|ref|XP_003633022.1|	PREDICTED: dof zinc finger protein DOF1.4-like [Vitis vinifera]	1.20483e-32
	CUFF.3394.1	1.35901	3.68716	2.86139	2.00195	3.31245	3.11238	gi|316658018|tpg|DAA34018.1|	TPA_inf: Dof-type zinc finger protein 15 [Sorghum bicolor]	5.93502e-37
	CUFF.34374.1	61.3829	66.4125	10.9719	13.8422	7.38288	7.08027	gi|344944632|gb|AEN25822.1|	Dof [Sorghum bicolor]	2.19283e-33
	CUFF.9318.1	2.17823	2.43731	7.93177	1.76018	6.05851	4.92997	gi|359482860|ref|XP_003632855.1|	PREDICTED: dof zinc finger protein DOF1.7-like [Vitis vinifera]	1.32185e-49
	CUFF.9504.1	5.74125	4.23656	3.34649	1.66992	2.98396	2.34106	gi|374412477|gb|AEZ49195.1|	dof protein, partial [Sorghum bicolor]	8.69877e-16
C2C2-GATA	CUFF.14502.1	58.8688	98.3404	46.3215	46.2191	67.0683	50.1233	gi|449461305|ref|XP_004148382.1|	PREDICTED: GATA transcription factor 26-like [Cucumis sativus] &gt;gi|449517838|ref|XP_004165951.1| PREDICTED: GATA transcription factor 26-like [Cucumis sativus]	4.71483e-16
	CUFF.15203.1	3.46356	0.725471	7.36396	3.46247	4.7509	6.94212	gi|356522968|ref|XP_003530114.1|	PREDICTED: GATA transcription factor 9-like [Glycine max]	4.85273e-70
	CUFF.37253.1	71.9962	82.2431	64.9791	61.4818	82.8238	64.9747	gi|414867704|tpg|DAA46261.1|	TPA: putative GATA transcription factor family protein [Zea mays]	1.18126e-62
	CUFF.41116.1	24.5231	13.3744	16.3346	21.0162	15.874	15.1411	gi|357136779|ref|XP_003569981.1|	PREDICTED: GATA transcription factor 5-like [Brachypodium distachyon]	1.94931e-45
	CUFF.999.1	66.8356	85.8578	54.2259	45.9514	75.5885	71.2948	gi|226505704|ref|NP_001151060.1|	GATA zinc finger family protein [Zea mays] &gt;gi|195644004|gb|ACG41470.1| GATA zinc finger family protein [Zea mays]	3.03828e-46
C2C2-YABBY	CUFF.12723.1	65.7087	133.884	68.2282	55.5534	35.7092	31.2291	gi|56122826|gb|AAV74414.1|	filamentous flower-like yabby protein, partial [Tropaeolum majus]	7.30399e-16
	CUFF.12735.2	13.1811	29.3953	0.697623	8.94973	0	0.60224	gi|413937983|gb|AFW72534.1|	yabby15 [Zea mays]	4.90313e-06
	CUFF.16944.1	49.0011	101.315	23.4355	47.1771	32.2662	18.4168	gi|41745624|gb|AAS10177.1|	YABBY-like transcription factor GRAMINIFOLIA [Antirrhinum majus]	2.9804e-75
	CUFF.25820.3	95.8365	96.7655	20.1162	33.0069	16.1806	29.7831	gi|144905064|dbj|BAF56419.1|	YABBY2 like protein [Ruscus aculeatus]	2.7873e-41
	CUFF.27124.1	17.9813	23.1859	11.5738	5.94131	4.99856	5.28771	gi|255549657|ref|XP_002515880.1|	Axial regulator YABBY2, putative [Ricinus communis] &gt;gi|223545035|gb|EEF46549.1| Axial regulator YABBY2, putative [Ricinus communis]	2.55651e-35
	CUFF.32976.1	21.9647	30.6034	24.7657	21.2496	12.6016	6.32871	gi|413933578|gb|AFW68129.1|	putative YABBY domain transcription factor family protein [Zea mays]	2.21774e-06
C2H2	CUFF.11687.1	27.9501	15.3477	30.9216	11.4945	48.2341	46.4237	gi|115477292|ref|NP_001062242.1|	Os08g0517300 [Oryza sativa Japonica Group] &gt;gi|42408737|dbj|BAD09973.1| putative C2H2 zinc-finger protein [Oryza sativa Japonica Group] &gt;gi|42408759|dbj|BAD09995.1| putative C2H2 zinc-finger protein [Oryza sativa Japonica Group] &gt;gi|113624211|dbj|BAF24156.1| Os08g0517300 [Oryza sativa Japon...	3.36602e-13
	CUFF.2064.1	512.142	495.295	887.409	871.187	1255.39	945.524	gi|122069714|sp|Q0D5B9.2|SAP16_ORYSJ	RecName: Full=Zinc finger AN1 and C2H2 domain-containing stress-associated protein 16; Short=OsSAP16 &gt;gi|33146779|dbj|BAC79697.1| putative arsenite inducible RNA associated protein [Oryza sativa Japonica Group] &gt;gi|218199865|gb|EEC82292.1| hypothetical protein OsI_26540 [Oryza sativa Indica Gr...	4.34802e-20
	CUFF.2314.1	22.9254	16.7627	14.9235	13.9645	17.5736	13.1088	gi|122069714|sp|Q0D5B9.2|SAP16_ORYSJ	RecName: Full=Zinc finger AN1 and C2H2 domain-containing stress-associated protein 16; Short=OsSAP16 &gt;gi|33146779|dbj|BAC79697.1| putative arsenite inducible RNA associated protein [Oryza sativa Japonica Group] &gt;gi|218199865|gb|EEC82292.1| hypothetical protein OsI_26540 [Oryza sativa Indica Gr...	6.03729e-108
	CUFF.28501.1	102.109	94.5376	116.148	116.467	144.624	135.591	gi|301133590|gb|ADK63417.1|	C2H2 type zinc finger protein [Brassica rapa]	1.39022e-10
	CUFF.29386.1	5.45929	5.54343	8.30987	8.42427	8.75431	8.01116	gi|122069714|sp|Q0D5B9.2|SAP16_ORYSJ	RecName: Full=Zinc finger AN1 and C2H2 domain-containing stress-associated protein 16; Short=OsSAP16 &gt;gi|33146779|dbj|BAC79697.1| putative arsenite inducible RNA associated protein [Oryza sativa Japonica Group] &gt;gi|218199865|gb|EEC82292.1| hypothetical protein OsI_26540 [Oryza sativa Indica Gr...	5.80411e-28
	CUFF.35721.1	4.82535	7.18642	6.06803	3.97812	4.61434	6.42836	gi|122069714|sp|Q0D5B9.2|SAP16_ORYSJ	RecName: Full=Zinc finger AN1 and C2H2 domain-containing stress-associated protein 16; Short=OsSAP16 &gt;gi|33146779|dbj|BAC79697.1| putative arsenite inducible RNA associated protein [Oryza sativa Japonica Group] &gt;gi|218199865|gb|EEC82292.1| hypothetical protein OsI_26540 [Oryza sativa Indica Gr...	7.63542e-37
	CUFF.41861.1	4.14402	5.52914	6.40074	7.22126	5.52252	6.55097	gi|122069714|sp|Q0D5B9.2|SAP16_ORYSJ	RecName: Full=Zinc finger AN1 and C2H2 domain-containing stress-associated protein 16; Short=OsSAP16 &gt;gi|33146779|dbj|BAC79697.1| putative arsenite inducible RNA associated protein [Oryza sativa Japonica Group] &gt;gi|218199865|gb|EEC82292.1| hypothetical protein OsI_26540 [Oryza sativa Indica Gr...	1.6063e-32
	CUFF.42303.1	1.07772	0	5.05495	19.012	1.16108	1.4512	gi|167460240|gb|ABZ80832.1|	Q-type C2H2 zinc finger protein [Triticum aestivum]	4.18777e-17
C3H	CUFF.1117.2	635.777	719.506	699.537	680.562	879.788	791.861	gi|225450321|ref|XP_002273052.1|	PREDICTED: zinc finger CCCH domain-containing protein 14 [Vitis vinifera] &gt;gi|147768909|emb|CAN75883.1| hypothetical protein VITISV_024456 [Vitis vinifera]	2.11394e-46
	CUFF.13609.1	12.7922	10.6639	11.402	13.4496	10.5069	10.9514	gi|449463408|ref|XP_004149426.1|	PREDICTED: zinc finger CCCH domain-containing protein 1-like [Cucumis sativus]	3.36555e-12
	CUFF.15632.2	2.25169	0.866489	7.48767	2.80216	3.96557	3.99001	gi|449443305|ref|XP_004139420.1|	PREDICTED: zinc finger CCCH domain-containing protein 39-like [Cucumis sativus] &gt;gi|449520655|ref|XP_004167349.1| PREDICTED: zinc finger CCCH domain-containing protein 39-like [Cucumis sativus]	8.00289e-30
	CUFF.16714.1	168.974	188.008	198.95	171.687	284.498	225.542	gi|357163650|ref|XP_003579801.1|	PREDICTED: zinc finger CCCH domain-containing protein 28-like [Brachypodium distachyon]	1.31441e-10
	CUFF.17178.1	36.7835	30.3534	34.3967	43.7878	44.0665	66.4479	gi|449532871|ref|XP_004173401.1|	PREDICTED: zinc finger CCCH domain-containing protein 53-like, partial [Cucumis sativus]	4.64255e-27
	CUFF.17180.1	153.316	119.712	110.861	133.107	133.977	129.353	gi|449532871|ref|XP_004173401.1|	PREDICTED: zinc finger CCCH domain-containing protein 53-like, partial [Cucumis sativus]	3.12734e-27
	CUFF.17681.1	15.271	23.8359	51.6106	7.74378	71.5345	26.1119	gi|449446740|ref|XP_004141129.1|	PREDICTED: zinc finger CCCH domain-containing protein 48-like [Cucumis sativus] &gt;gi|449521989|ref|XP_004168011.1| PREDICTED: zinc finger CCCH domain-containing protein 48-like [Cucumis sativus]	8.67411e-15
	CUFF.17879.1	101.239	122.552	100.421	105.659	114.519	103.3	gi|225434698|ref|XP_002280897.1|	PREDICTED: zinc finger CCCH domain-containing protein 49-like [Vitis vinifera]	1.57706e-139
	CUFF.19604.1	119.938	196.263	154.776	122.69	165.859	125.463	gi|122225040|sp|Q1EHT7.1|C3H4_ORYSJ	RecName: Full=Zinc finger CCCH domain-containing protein 4; Short=OsC3H4 &gt;gi|108792647|dbj|BAE95808.1| ATP-dependent RNA helicase A -like [Oryza sativa Japonica Group]	6.11448e-22
	CUFF.22389.1	361.223	376.675	346.274	446.042	499.093	304.617	gi|225452232|ref|XP_002268612.1|	PREDICTED: zinc finger CCCH domain-containing protein 43 isoform 1 [Vitis vinifera] &gt;gi|296081325|emb|CBI17707.3| unnamed protein product [Vitis vinifera]	8.13016e-16
	CUFF.22763.1	42.9369	39.7745	63.8472	58.068	65.2119	62.6312	gi|359478697|ref|XP_002282314.2|	PREDICTED: zinc finger CCCH domain-containing protein 24-like [Vitis vinifera]	8.41093e-13
	CUFF.25064.1	31.5041	34.2918	26.9417	28.0111	34.4607	46.031	gi|356528170|ref|XP_003532678.1|	PREDICTED: zinc finger CCCH domain-containing protein 17-like [Glycine max]	7.63155e-39
	CUFF.25464.2	39.7369	45.7977	33.2463	39.9623	46.1942	36.4971	gi|225460759|ref|XP_002276183.1|	PREDICTED: zinc finger CCCH domain-containing protein 18 [Vitis vinifera] &gt;gi|297737542|emb|CBI26743.3| unnamed protein product [Vitis vinifera]	7.54027e-06
	CUFF.26215.1	40.4891	31.946	48.5176	57.6965	49.018	54.2917	gi|359478832|ref|XP_002277632.2|	PREDICTED: zinc finger CCCH domain-containing protein 66-like isoform 1 [Vitis vinifera]	2.20157e-141
	CUFF.29541.1	116.597	154.198	133.164	121.735	127.995	111.995	gi|357137016|ref|XP_003570098.1|	PREDICTED: zinc finger CCCH domain-containing protein 17-like [Brachypodium distachyon]	6.57816e-34
	CUFF.29730.1	73.0392	77.4063	90.1432	75.326	91.7416	88.9927	gi|225462348|ref|XP_002269152.1|	PREDICTED: zinc finger CCCH domain-containing protein 37 [Vitis vinifera] &gt;gi|297736083|emb|CBI24121.3| unnamed protein product [Vitis vinifera]	4.72835e-12
	CUFF.30973.1	76.6227	76.0627	97.793	103.752	100.222	80.0354	gi|225447159|ref|XP_002275775.1|	PREDICTED: zinc finger CCCH domain-containing protein 12 [Vitis vinifera] &gt;gi|297739220|emb|CBI28871.3| unnamed protein product [Vitis vinifera]	2.87018e-10
	CUFF.31277.1	85.3521	100.742	89.0102	90.4382	106.204	87.5509	gi|357148577|ref|XP_003574819.1|	PREDICTED: zinc finger CCCH domain-containing protein 13-like isoform 1 [Brachypodium distachyon]	5.37422e-06
	CUFF.32552.1	188.242	223.496	194.839	229.943	253.233	253.838	gi|225447336|ref|XP_002274263.1|	PREDICTED: zinc finger CCCH domain-containing protein 13 [Vitis vinifera] &gt;gi|297739310|emb|CBI28961.3| unnamed protein product [Vitis vinifera]	3.12003e-15
	CUFF.338.1	18.3233	8.61652	14.0693	8.44466	24.177	18.4588	gi|449437627|ref|XP_004136593.1|	PREDICTED: zinc finger CCCH domain-containing protein 30-like [Cucumis sativus] &gt;gi|449516906|ref|XP_004165487.1| PREDICTED: zinc finger CCCH domain-containing protein 30-like isoform 1 [Cucumis sativus] &gt;gi|449516908|ref|XP_004165488.1| PREDICTED: zinc finger CCCH domain-containing protein 30...	1.52531e-13
	CUFF.34947.1	24.3835	26.3661	25.968	28.5891	34.7707	29.6043	gi|449446740|ref|XP_004141129.1|	PREDICTED: zinc finger CCCH domain-containing protein 48-like [Cucumis sativus] &gt;gi|449521989|ref|XP_004168011.1| PREDICTED: zinc finger CCCH domain-containing protein 48-like [Cucumis sativus]	1.36749e-15
	CUFF.35518.1	95.521	165.845	100.831	99.563	111.261	104.758	gi|359476779|ref|XP_002278934.2|	PREDICTED: zinc finger CCCH domain-containing protein ZFN-like isoform 1 [Vitis vinifera]	1.3643e-72
	CUFF.35610.1	108.836	85.3636	126.38	133.693	170.995	126.966	gi|225462348|ref|XP_002269152.1|	PREDICTED: zinc finger CCCH domain-containing protein 37 [Vitis vinifera] &gt;gi|297736083|emb|CBI24121.3| unnamed protein product [Vitis vinifera]	8.88703e-135
	CUFF.36162.3	14.1809	33.4058	33.543	29.4467	23.3265	19.8848	gi|225429416|ref|XP_002275926.1|	PREDICTED: zinc finger CCCH domain-containing protein 20 [Vitis vinifera]	2.14141e-80
	CUFF.3820.1	7.96956	7.05025	6.98391	9.05637	8.09326	6.31964	gi|115467812|ref|NP_001057505.1|	Os06g0318700 [Oryza sativa Japonica Group] &gt;gi|75322005|sp|Q5ZA07.1|C3H41_ORYSJ RecName: Full=E3 ubiquitin-protein ligase makorin; AltName: Full=Zinc finger CCCH domain-containing protein 41; Short=OsC3H41 &gt;gi|54290513|dbj|BAD61579.1| putative makorin RING finger protein [Oryza sativa Japonica...	2.64862e-13
	CUFF.40814.1	56.9976	50.3752	60.6845	71.8558	83.0737	77.2735	gi|225462348|ref|XP_002269152.1|	PREDICTED: zinc finger CCCH domain-containing protein 37 [Vitis vinifera] &gt;gi|297736083|emb|CBI24121.3| unnamed protein product [Vitis vinifera]	2.23178e-158
	CUFF.42413.1	30.9254	26.8409	28.0103	36.0247	32.4849	32.0701	gi|449461655|ref|XP_004148557.1|	PREDICTED: zinc finger CCCH domain-containing protein 19-like [Cucumis sativus]	5.15702e-17
	CUFF.4670.1	7.48356	9.66657	2.53973	8.26689	7.1392	10.9302	gi|357127870|ref|XP_003565600.1|	PREDICTED: zinc finger CCCH domain-containing protein 4-like [Brachypodium distachyon]	5.31695e-10
	CUFF.7015.1	52.5466	75.9389	51.9791	63.9778	61.5624	67.8497	gi|359481761|ref|XP_002277747.2|	PREDICTED: zinc finger CCCH domain-containing protein 30-like [Vitis vinifera]	8.40943e-78
	CUFF.8911.1	113.741	203.984	148.164	90.4055	241.669	140.909	gi|374256067|gb|AEZ00895.1|	putative zinc finger CCCH-type family protein, partial [Elaeis guineensis]	4.32737e-24
	CUFF.9564.1	2.11754	2.67368	4.87382	1.61517	6.36709	4.55843	gi|356523868|ref|XP_003530556.1|	PREDICTED: zinc finger CCCH domain-containing protein 20-like [Glycine max]	6.71511e-76
	CUFF.9852.2	21.3336	26.1343	34.2987	33.164	28.116	35.1601	gi|449450892|ref|XP_004143196.1|	PREDICTED: zinc finger CCCH domain-containing protein 3-like [Cucumis sativus] &gt;gi|449515163|ref|XP_004164619.1| PREDICTED: zinc finger CCCH domain-containing protein 3-like [Cucumis sativus]	1.96026e-18
	CUFF.13285.3	4.1785	7.3951	3.09949	2.47398	2.63571	3.36613	gi|297721337|ref|NP_001173031.1|	Os02g0572350 [Oryza sativa Japonica Group] &gt;gi|46806010|dbj|BAD17284.1| zinc finger (C3HC4-type RING finger)-like protein [Oryza sativa Japonica Group] &gt;gi|255671016|dbj|BAH91760.1| Os02g0572350 [Oryza sativa Japonica Group]	6.78095e-20
	CUFF.13297.1	0.426031	0.897485	1.76249	2.08255	1.14653	0.863736	gi|297721337|ref|NP_001173031.1|	Os02g0572350 [Oryza sativa Japonica Group] &gt;gi|46806010|dbj|BAD17284.1| zinc finger (C3HC4-type RING finger)-like protein [Oryza sativa Japonica Group] &gt;gi|255671016|dbj|BAH91760.1| Os02g0572350 [Oryza sativa Japonica Group]	2.31919e-19
	CUFF.135.1	1.44161	1.7043	2.05949	2.19683	2.23415	1.51119	gi|42407473|dbj|BAD10590.1|	zinc finger (C3HC4-type RING finger) protein family-like [Oryza sativa Japonica Group] &gt;gi|42407567|dbj|BAD10799.1| zinc finger (C3HC4-type RING finger) protein family-like [Oryza sativa Japonica Group] &gt;gi|42407600|dbj|BAD10831.1| zinc finger (C3HC4-type RING finger) protein family-like [Oryz...	2.75758e-154
	CUFF.149.2	0.904853	2.59975	2.00529	3.04102	1.31812	2.82975	gi|115474573|ref|NP_001060883.1|	Os08g0121900 [Oryza sativa Japonica Group] &gt;gi|75131040|sp|Q6YRM6.1|Y8219_ORYSJ RecName: Full=UPF0392 protein Os08g0121900 &gt;gi|42407472|dbj|BAD10589.1| zinc finger (C3HC4-type RING finger) protein family-like [Oryza sativa Japonica Group] &gt;gi|42407566|dbj|BAD10798.1| zinc finger (C3HC4-type...	0
	CUFF.17629.1	107.663	106.345	121.333	105.347	138.765	112.624	gi|224030263|gb|ACN34207.1|	unknown [Zea mays] &gt;gi|413937025|gb|AFW71576.1| zinc finger, C3HC4 type family protein [Zea mays]	8.72885e-25
	CUFF.19497.1	49.0825	57.2868	55.0439	44.1361	64.1621	51.3853	gi|115481610|ref|NP_001064398.1|	Os10g0346200 [Oryza sativa Japonica Group] &gt;gi|110288934|gb|ABB47270.2| Zinc finger, C3HC4 type family protein, expressed [Oryza sativa Japonica Group] &gt;gi|113639007|dbj|BAF26312.1| Os10g0346200 [Oryza sativa Japonica Group] &gt;gi|215741261|dbj|BAG97756.1| unnamed protein product [Oryza sativ...	9.28115e-19
	CUFF.19604.1	119.938	196.263	154.776	122.69	165.859	125.463	gi|122225040|sp|Q1EHT7.1|C3H4_ORYSJ	RecName: Full=Zinc finger CCCH domain-containing protein 4; Short=OsC3H4 &gt;gi|108792647|dbj|BAE95808.1| ATP-dependent RNA helicase A -like [Oryza sativa Japonica Group]	6.11448e-22
	CUFF.27222.1	53.9334	45.4205	55.4272	36.8786	55.5037	44.931	gi|51535586|dbj|BAD37530.1|	zinc finger (C3HC4-type RING finger)protein-like [Oryza sativa Japonica Group] &gt;gi|51536351|dbj|BAD37482.1| zinc finger (C3HC4-type RING finger)protein-like [Oryza sativa Japonica Group]	8.92593e-32
	CUFF.27225.1	32.4091	14.1718	28.0996	41.8093	34.5946	63.7869	gi|51535586|dbj|BAD37530.1|	zinc finger (C3HC4-type RING finger)protein-like [Oryza sativa Japonica Group] &gt;gi|51536351|dbj|BAD37482.1| zinc finger (C3HC4-type RING finger)protein-like [Oryza sativa Japonica Group]	8.92593e-32
	CUFF.32287.1	40.3263	33.5136	63.0323	62.6821	75.5603	28.9601	gi|323388897|gb|ADX60253.1|	C3H-related transcription factor [Oryza sativa Japonica Group]	3.04275e-08
	CUFF.32290.1	39.6943	16.3564	38.3624	10.2033	54.4306	80.5475	gi|323388897|gb|ADX60253.1|	C3H-related transcription factor [Oryza sativa Japonica Group]	3.10503e-08
	CUFF.3598.1	93.2421	30.6709	63.5544	77.3159	51.0629	65.2734	gi|115483218|ref|NP_001065202.1|	Os10g0544600 [Oryza sativa Japonica Group] &gt;gi|13357247|gb|AAK20044.1|AC025783_4 hypothetical protein [Oryza sativa Japonica Group] &gt;gi|31433346|gb|AAP54875.1| Zinc finger, C3HC4 type family protein, expressed [Oryza sativa Japonica Group] &gt;gi|113639811|dbj|BAF27116.1| Os10g0544600 [Oryza s...	2.10451e-84
	CUFF.3820.1	7.96956	7.05025	6.98391	9.05637	8.09326	6.31964	gi|115467812|ref|NP_001057505.1|	Os06g0318700 [Oryza sativa Japonica Group] &gt;gi|75322005|sp|Q5ZA07.1|C3H41_ORYSJ RecName: Full=E3 ubiquitin-protein ligase makorin; AltName: Full=Zinc finger CCCH domain-containing protein 41; Short=OsC3H41 &gt;gi|54290513|dbj|BAD61579.1| putative makorin RING finger protein [Oryza sativa Japonica...	2.64862e-13
	CUFF.38862.1	67.4856	97.9282	90.956	78.1735	135.757	114.925	gi|102139798|gb|ABF69983.1|	zinc finger (C3HC4 type RING finger) family protein [Musa acuminata]	7.2781e-44
	CUFF.594.2	82.6368	100.112	108	58.3544	43.075	100.655	gi|115451045|ref|NP_001049123.1|	Os03g0173900 [Oryza sativa Japonica Group] &gt;gi|108706452|gb|ABF94247.1| Zinc finger, C3HC4 type family protein, expressed [Oryza sativa Japonica Group] &gt;gi|113547594|dbj|BAF11037.1| Os03g0173900 [Oryza sativa Japonica Group] &gt;gi|215686689|dbj|BAG88942.1| unnamed protein product [Oryza sativ...	5.77627e-61
	CUFF.6591.1	8.42958	15.5809	10.6282	9.77597	6.62531	8.00951	gi|115483218|ref|NP_001065202.1|	Os10g0544600 [Oryza sativa Japonica Group] &gt;gi|13357247|gb|AAK20044.1|AC025783_4 hypothetical protein [Oryza sativa Japonica Group] &gt;gi|31433346|gb|AAP54875.1| Zinc finger, C3HC4 type family protein, expressed [Oryza sativa Japonica Group] &gt;gi|113639811|dbj|BAF27116.1| Os10g0544600 [Oryza s...	1.33008e-52
	CUFF.8488.1	83.4867	96.3002	58.6481	75.0055	41.0311	46.8284	gi|115483218|ref|NP_001065202.1|	Os10g0544600 [Oryza sativa Japonica Group] &gt;gi|13357247|gb|AAK20044.1|AC025783_4 hypothetical protein [Oryza sativa Japonica Group] &gt;gi|31433346|gb|AAP54875.1| Zinc finger, C3HC4 type family protein, expressed [Oryza sativa Japonica Group] &gt;gi|113639811|dbj|BAF27116.1| Os10g0544600 [Oryza s...	1.43315e-78
CAMTA	CUFF.10270.2	3.28283	8.0381	4.91592	11.3866	8.56518	11.3323	gi|255575271|ref|XP_002528539.1|	calmodulin binding protein, putative [Ricinus communis] &gt;gi|223532041|gb|EEF33851.1| calmodulin binding protein, putative [Ricinus communis]	2.87622e-88
	CUFF.10929.1	133.582	113.427	149.436	153.131	156.402	177.239	gi|255575271|ref|XP_002528539.1|	calmodulin binding protein, putative [Ricinus communis] &gt;gi|223532041|gb|EEF33851.1| calmodulin binding protein, putative [Ricinus communis]	1.41782e-94
	CUFF.11970.1	0.91616	0.335648	1.38553	1.70495	1.33123	1.11327	gi|255552069|ref|XP_002517079.1|	calmodulin binding protein, putative [Ricinus communis] &gt;gi|223543714|gb|EEF45242.1| calmodulin binding protein, putative [Ricinus communis]	2.2543e-15
	CUFF.16020.1	8.30214	9.4017	11.6643	11.6833	11.2373	10.7131	gi|255575318|ref|XP_002528562.1|	calmodulin binding protein, putative [Ricinus communis] &gt;gi|223532006|gb|EEF33817.1| calmodulin binding protein, putative [Ricinus communis]	1.8157e-08
	CUFF.16727.1	3.90615	1.01092	2.91679	2.65577	1.90999	3.36187	gi|255580896|ref|XP_002531267.1|	calmodulin-binding transcription activator (camta), plants, putative [Ricinus communis] &gt;gi|223529152|gb|EEF31131.1| calmodulin-binding transcription activator (camta), plants, putative [Ricinus communis]	6.18709e-12
	CUFF.18216.1	9.13771	5.7955	10.9731	14.3866	15.6136	10.0843	gi|225432151|ref|XP_002274846.1|	PREDICTED: calmodulin-binding transcription activator 1 [Vitis vinifera] &gt;gi|297736797|emb|CBI25998.3| unnamed protein product [Vitis vinifera]	3.16534e-37
	CUFF.19982.1	13.4818	6.27584	22.8544	26.8841	10.6547	21.4685	gi|115461164|ref|NP_001054182.1|	Os04g0666900 [Oryza sativa Japonica Group] &gt;gi|29367597|gb|AAO72660.1| kinesin-like calmodulin-binding protein-like protein [Oryza sativa Japonica Group] &gt;gi|113565753|dbj|BAF16096.1| Os04g0666900, partial [Oryza sativa Japonica Group]	7.72054e-64
	CUFF.27366.1	56.3664	59.5504	59.628	55.9291	107.512	70.4249	gi|357167408|ref|XP_003581148.1|	PREDICTED: calmodulin-binding transcription activator 4-like [Brachypodium distachyon]	1.4108e-20
	CUFF.2927.2	94.398	100.877	81.5277	107.126	98.591	105.386	gi|115474509|ref|NP_001060851.1|	Os08g0115200 [Oryza sativa Japonica Group] &gt;gi|42409298|dbj|BAD10560.1| calmodulin-binding protein family-like [Oryza sativa Japonica Group] &gt;gi|113622820|dbj|BAF22765.1| Os08g0115200 [Oryza sativa Japonica Group] &gt;gi|125601981|gb|EAZ41306.1| hypothetical protein OsJ_25818 [Oryza sativa Jap...	1.26639e-47
	CUFF.29814.1	10.8969	11.702	12.5787	15.2837	10.3828	7.39482	gi|115474509|ref|NP_001060851.1|	Os08g0115200 [Oryza sativa Japonica Group] &gt;gi|42409298|dbj|BAD10560.1| calmodulin-binding protein family-like [Oryza sativa Japonica Group] &gt;gi|113622820|dbj|BAF22765.1| Os08g0115200 [Oryza sativa Japonica Group] &gt;gi|125601981|gb|EAZ41306.1| hypothetical protein OsJ_25818 [Oryza sativa Jap...	4.77509e-33
	CUFF.3069.1	38.186	17.2948	45.4227	27.3125	38.5161	25.7816	gi|255552069|ref|XP_002517079.1|	calmodulin binding protein, putative [Ricinus communis] &gt;gi|223543714|gb|EEF45242.1| calmodulin binding protein, putative [Ricinus communis]	4.89298e-102
	CUFF.30849.1	180.986	153.97	201.216	179.144	248.875	173.373	gi|449456899|ref|XP_004146186.1|	PREDICTED: kinesin-like calmodulin-binding protein-like [Cucumis sativus]	8.22239e-32
	CUFF.3289.1	663.626	693.418	617.459	667.844	839.987	625.519	gi|343171978|gb|AEL98693.1|	calmodulin binding protein, partial [Silene latifolia]	6.39126e-09
	CUFF.3398.2	21.5818	15.829	18.2122	14.0898	17.9081	17.1279	gi|212276240|ref|NP_001130520.1|	uncharacterized protein LOC100191619 [Zea mays] &gt;gi|194689364|gb|ACF78766.1| unknown [Zea mays] &gt;gi|195646384|gb|ACG42660.1| calmodulin-binding heat-shock protein [Zea mays] &gt;gi|413944318|gb|AFW76967.1| calmodulin-binding heat-shock protein [Zea mays]	3.60012e-79
	CUFF.350.1	22.2588	17.7903	11.9317	18.035	16.8226	14.4745	gi|115461164|ref|NP_001054182.1|	Os04g0666900 [Oryza sativa Japonica Group] &gt;gi|29367597|gb|AAO72660.1| kinesin-like calmodulin-binding protein-like protein [Oryza sativa Japonica Group] &gt;gi|113565753|dbj|BAF16096.1| Os04g0666900, partial [Oryza sativa Japonica Group]	1.44934e-63
	CUFF.35632.1	62.8275	76.1017	71.0107	70.4358	68.8496	57.0109	gi|255578876|ref|XP_002530292.1|	calcium/calmodulin-dependent protein kinase kinase, putative [Ricinus communis] &gt;gi|223530190|gb|EEF32099.1| calcium/calmodulin-dependent protein kinase kinase, putative [Ricinus communis]	3.57678e-43
	CUFF.36878.1	112.363	142.371	101.659	106.717	181.265	132.502	gi|356528264|ref|XP_003532724.1|	PREDICTED: calmodulin-binding transcription activator 4-like [Glycine max]	1.39668e-36
	CUFF.36989.1	23.8979	32.5326	24.595	26.8314	28.0508	43.1343	gi|357484623|ref|XP_003612599.1|	Calmodulin-binding protein [Medicago truncatula] &gt;gi|355513934|gb|AES95557.1| Calmodulin-binding protein [Medicago truncatula]	4.90635e-08
	CUFF.38525.1	67.4444	82.232	62.5108	101.413	86.3955	106.45	gi|255567393|ref|XP_002524676.1|	calmodulin binding protein, putative [Ricinus communis] &gt;gi|223536037|gb|EEF37695.1| calmodulin binding protein, putative [Ricinus communis]	1.30254e-14
	CUFF.4080.1	112.926	153.595	96.1129	96.5735	72.9159	76.0866	gi|115452823|ref|NP_001050012.1|	Os03g0331700 [Oryza sativa Japonica Group] &gt;gi|122247063|sp|Q10LX4.1|CML27_ORYSJ RecName: Full=Probable calcium-binding protein CML27; AltName: Full=Calmodulin-like protein 27 &gt;gi|108707970|gb|ABF95765.1| EF hand family protein, expressed [Oryza sativa Japonica Group] &gt;gi|108707971|gb|ABF95...	2.4721e-47
	CUFF.7489.1	15.1679	4.50955	16.5206	12.7619	13.8084	10.1651	gi|255552069|ref|XP_002517079.1|	calmodulin binding protein, putative [Ricinus communis] &gt;gi|223543714|gb|EEF45242.1| calmodulin binding protein, putative [Ricinus communis]	3.21761e-91
CCAAT	CUFF.18270.1	1.41546	0.000486923	1.00662	1.18905	2.39901	2.12299	gi|46250703|dbj|BAD15085.1|	CCAAT-box binding factor HAP5 homolog [Daucus carota]	7.02378e-47
	CUFF.24814.1	3.36224	1.05411	4.69382	2.29983	7.42837	5.1235	gi|46250703|dbj|BAD15085.1|	CCAAT-box binding factor HAP5 homolog [Daucus carota]	2.42123e-42
	CUFF.27583.1	16.758	17.9655	18.2723	17.7079	21.7205	23.5253	gi|357142756|ref|XP_003572682.1|	PREDICTED: CCAAT/enhancer-binding protein zeta-like [Brachypodium distachyon]	1.13143e-123
	CUFF.619.1	61.2374	33.8527	55.7476	58.4207	42.7029	46.2527	gi|449448132|ref|XP_004141820.1|	PREDICTED: CCAAT/enhancer-binding protein zeta-like [Cucumis sativus] &gt;gi|449480661|ref|XP_004155960.1| PREDICTED: CCAAT/enhancer-binding protein zeta-like [Cucumis sativus]	1.56743e-46
	CUFF.29051.1	28.0421	66.5404	30.6102	37.255	29.4692	31.7429	gi|380750162|gb|AFE55545.1|	NF-YB1 [Hordeum vulgare]	4.66779e-62
	CUFF.29055.1	6.55419	17.235	8.42544	0.153905	4.79098	9.19299	gi|380750162|gb|AFE55545.1|	NF-YB1 [Hordeum vulgare]	4.66779e-62
	CUFF.13426.1	4.74713	11.1043	2.37613	4.0881	3.61729	2.89945	gi|226499600|ref|NP_001152176.1|	LOC100285814 [Zea mays] &gt;gi|195653531|gb|ACG46233.1| nuclear transcription factor Y subunit C-2 [Zea mays] &gt;gi|414869263|tpg|DAA47820.1| TPA: nuclear transcription factor Y subunit C-2 [Zea mays]	7.41324e-14
	CUFF.14460.1	5.91274	5.85417	9.81816	7.42931	11.6103	12.3923	gi|357120258|ref|XP_003561845.1|	PREDICTED: nuclear transcription factor Y subunit A-10-like isoform 1 [Brachypodium distachyon]	1.61867e-59
	CUFF.27633.1	3.20411	3.82066	3.47896	1.69647	2.77558	3.42587	gi|357120262|ref|XP_003561847.1|	PREDICTED: nuclear transcription factor Y subunit A-10-like isoform 3 [Brachypodium distachyon]	6.01142e-31
	CUFF.39819.1	18.6566	14.2936	20.8004	18.2208	15.6096	19.9967	gi|225425432|ref|XP_002271716.1|	PREDICTED: nuclear transcription factor Y subunit gamma [Vitis vinifera]	9.59531e-20
	CUFF.8834.1	77.8977	75.8576	85.7308	79.3734	115.598	83.6446	gi|359494595|ref|XP_002262881.2|	PREDICTED: nuclear transcription factor Y subunit C-9 [Vitis vinifera] &gt;gi|147772470|emb|CAN65104.1| hypothetical protein VITISV_021045 [Vitis vinifera]	2.63849e-75
CSD	CUFF.13888.1	536.438	410.469	29.922	160.502	31.8543	15.3448	gi|1173628|gb|AAB37232.1|	glycine-rich protein, partial [Phalaenopsis sp. SM9108]	3.12087e-07
	CUFF.14283.1	13.6863	24.4606	7.92317	18.6044	14.4188	16.4322	gi|225447115|ref|XP_002273998.1|	PREDICTED: glycine-rich RNA-binding protein 2, mitochondrial [Vitis vinifera] &gt;gi|297739201|emb|CBI28852.3| unnamed protein product [Vitis vinifera]	2.13958e-46
	CUFF.14700.1	2003.86	1751.78	2335.08	2495.72	1881.22	1778.98	gi|357145183|ref|XP_003573554.1|	PREDICTED: glycine-rich protein 2b-like isoform 1 [Brachypodium distachyon] &gt;gi|357145187|ref|XP_003573555.1| PREDICTED: glycine-rich protein 2b-like isoform 2 [Brachypodium distachyon] &gt;gi|357145190|ref|XP_003573556.1| PREDICTED: glycine-rich protein 2b-like isoform 3 [Brachypodium distachyon...	1.80152e-39
	CUFF.22090.1	180.964	194.668	200.279	219.228	246.55	215.699	gi|84663861|gb|ABC60343.1|	putative glycine-rich protein [Musa acuminata AAA Group]	5.28561e-17
	CUFF.31674.1	1329140	595504	2226620	1355040	1667030	1749220	gi|197308360|gb|ACH60531.1|	glycine-rich RNA-binding protein [Pseudotsuga menziesii]	4.25143e-07
	CUFF.32749.1	60.2114	73.0266	76.3767	59.6905	45.7558	46.8396	gi|225439737|ref|XP_002274178.1|	PREDICTED: glycine-rich RNA-binding protein 2 [Vitis vinifera] &gt;gi|297741476|emb|CBI32608.3| unnamed protein product [Vitis vinifera]	1.5669e-19
	CUFF.32827.1	3995.02	1646.44	3538.66	3339.03	4541.87	3591.49	gi|108863012|gb|ABG22105.1|	Glycine-rich RNA-binding protein GRP1A, putative, expressed [Oryza sativa Japonica Group]	1.48789e-37
	CUFF.34032.1	6.31612	8.44432	5.93086	8.28714	8.5785	8.66559	gi|115466240|ref|NP_001056719.1|	Os06g0134900 [Oryza sativa Japonica Group] &gt;gi|55296975|dbj|BAD68450.1| glycine-rich protein-like [Oryza sativa Japonica Group] &gt;gi|55297201|dbj|BAD68875.1| glycine-rich protein-like [Oryza sativa Japonica Group] &gt;gi|113594759|dbj|BAF18633.1| Os06g0134900 [Oryza sativa Japonica Group] &gt;g...	1.25165e-08
	CUFF.41195.1	82.0136	103.25	95.2272	87.2308	91.0088	102.215	gi|1778374|gb|AAB71417.1|	glycine-rich RNA-binding protein PsGRBP [Pisum sativum] &gt;gi|206586422|gb|ACI15745.1| glycine-rich RNA-binding protein [Pisum sativum]	8.56856e-46
	CUFF.6405.1	47.5422	63.8995	82.3347	70.7571	43.0656	45.6832	gi|225439737|ref|XP_002274178.1|	PREDICTED: glycine-rich RNA-binding protein 2 [Vitis vinifera] &gt;gi|297741476|emb|CBI32608.3| unnamed protein product [Vitis vinifera]	1.14051e-54
DBP	CUFF.12451.1	30.7221	24.7472	26.3216	24.3193	34.2288	26.1333	gi|255548720|ref|XP_002515416.1|	protein phosphatase 2c, putative [Ricinus communis] &gt;gi|223545360|gb|EEF46865.1| protein phosphatase 2c, putative [Ricinus communis]	2.88638e-105
	CUFF.13589.1	157.761	226.689	126.538	158.582	123.242	164.07	gi|225455338|ref|XP_002276645.1|	PREDICTED: protein phosphatase 2C 57 [Vitis vinifera]	2.12688e-18
	CUFF.14196.1	159.07	188.982	174.596	180.401	172.952	160.588	gi|255584729|ref|XP_002533085.1|	protein phosphatase 2c, putative [Ricinus communis] &gt;gi|223527124|gb|EEF29300.1| protein phosphatase 2c, putative [Ricinus communis]	3.06385e-95
	CUFF.14776.1	655.393	754.207	587.527	520.058	891.114	524.306	gi|357137086|ref|XP_003570132.1|	PREDICTED: probable protein phosphatase 2C 26-like [Brachypodium distachyon]	9.89859e-36
	CUFF.15461.1	26.7183	50.9913	25.4254	26.0876	28.4461	29.2583	gi|449455621|ref|XP_004145551.1|	PREDICTED: probable protein phosphatase 2C 27-like [Cucumis sativus] &gt;gi|449485097|ref|XP_004157069.1| PREDICTED: probable protein phosphatase 2C 27-like [Cucumis sativus]	9.33231e-101
	CUFF.17233.1	47.7315	54.1101	41.14	50.1626	45.2858	43.9527	gi|359496811|ref|XP_003635344.1|	PREDICTED: LOW QUALITY PROTEIN: probable protein phosphatase 2C 60-like [Vitis vinifera]	5.63646e-81
	CUFF.18317.1	20.3953	22.6922	24.567	17.6032	26.3693	28.9181	gi|359496811|ref|XP_003635344.1|	PREDICTED: LOW QUALITY PROTEIN: probable protein phosphatase 2C 60-like [Vitis vinifera]	1.0822e-22
	CUFF.19134.1	0.0181156	0.00182315	0.017548	0.023994	0.0234701	42.7327	gi|115447973|ref|NP_001047766.1|	Os02g0685600 [Oryza sativa Japonica Group] &gt;gi|75225631|sp|Q6ZHC8.1|P2C25_ORYSJ RecName: Full=Probable protein phosphatase 2C 25; Short=OsPP2C25 &gt;gi|41052714|dbj|BAD07571.1| putative protein phosphatase 2C [Oryza sativa Japonica Group] &gt;gi|113537297|dbj|BAF09680.1| Os02g0685600 [Oryza sativ...	2.82158e-39
	CUFF.19824.1	5.42072	5.20978	11.6401	6.27881	7.77894	9.57065	gi|194706586|gb|ACF87377.1|	unknown [Zea mays] &gt;gi|414864699|tpg|DAA43256.1| TPA: protein phosphatase 2C [Zea mays]	4.15679e-15
	CUFF.21768.1	1.73559	5.08469	7.0622	4.26078	6.5408	8.36561	gi|414587998|tpg|DAA38569.1|	TPA: putative protein phosphatase 2C family protein [Zea mays]	7.92018e-24
	CUFF.22415.3	3.82204	12.6504	10.6702	2.91126	4.5645	3.96695	gi|356529640|ref|XP_003533397.1|	PREDICTED: protein phosphatase 2C and cyclic nucleotide-binding/kinase domain-containing protein-like [Glycine max]	9.81432e-26
	CUFF.22999.1	143.227	133.282	132.886	137.306	105.178	112.774	gi|225430569|ref|XP_002263210.1|	PREDICTED: probable protein phosphatase 2C 59 [Vitis vinifera] &gt;gi|147772246|emb|CAN67174.1| hypothetical protein VITISV_027898 [Vitis vinifera] &gt;gi|296082179|emb|CBI21184.3| unnamed protein product [Vitis vinifera]	1.4907e-58
	CUFF.24560.1	111.411	185.746	68.9615	79.7328	58.6824	66.8333	gi|225429446|ref|XP_002276954.1|	PREDICTED: probable protein phosphatase 2C 72-like [Vitis vinifera]	6.28116e-122
	CUFF.2458.1	89.9612	132.524	97.928	89.6749	97.3386	84.894	gi|255560515|ref|XP_002521272.1|	protein phosphatase 2c, putative [Ricinus communis] &gt;gi|223539540|gb|EEF41128.1| protein phosphatase 2c, putative [Ricinus communis]	1.50936e-137
	CUFF.2619.1	11.5133	25.086	31.616	24.1772	43.735	35.6132	gi|40645476|dbj|BAD06583.1|	protein phosphatase 2C [Nicotiana tabacum]	3.24096e-20
	CUFF.26591.1	79.9355	85.7603	72.4168	89.1036	79.4716	66.5559	gi|225424053|ref|XP_002279675.1|	PREDICTED: probable protein phosphatase 2C 15 [Vitis vinifera] &gt;gi|297737782|emb|CBI26983.3| unnamed protein product [Vitis vinifera]	2.21324e-53
	CUFF.28123.1	231.577	380.577	263.915	227.843	384.892	202.519	gi|356557857|ref|XP_003547227.1|	PREDICTED: probable protein phosphatase 2C 35-like [Glycine max]	2.53548e-09
	CUFF.28718.1	24.9606	21.6376	22.0287	24.6821	25.5409	23.4735	gi|225427238|ref|XP_002278429.1|	PREDICTED: protein phosphatase 2C 29-like [Vitis vinifera]	4.44195e-105
	CUFF.29575.1	72.8006	97.5982	68.427	82.8839	83.9728	80.3235	gi|357147223|ref|XP_003574267.1|	PREDICTED: probable protein phosphatase 2C 27-like [Brachypodium distachyon]	7.23097e-27
	CUFF.29920.1	124.152	126.352	108.244	120.069	209.84	122.453	gi|449444787|ref|XP_004140155.1|	PREDICTED: protein phosphatase 2C 70-like [Cucumis sativus]	8.17816e-38
	CUFF.3251.1	13.3919	16.8899	12.835	11.2596	10.4008	7.30785	gi|255545732|ref|XP_002513926.1|	protein phosphatase 2c, putative [Ricinus communis] &gt;gi|223547012|gb|EEF48509.1| protein phosphatase 2c, putative [Ricinus communis]	4.93735e-32
	CUFF.33688.1	20.9994	19.869	18.5489	21.5213	21.7295	12.9976	gi|255557627|ref|XP_002519843.1|	protein phosphatase 2c, putative [Ricinus communis] &gt;gi|223540889|gb|EEF42447.1| protein phosphatase 2c, putative [Ricinus communis]	3.04149e-18
	CUFF.36421.3	0	0	10.2663	0	10.0734	1.32579	gi|225430569|ref|XP_002263210.1|	PREDICTED: probable protein phosphatase 2C 59 [Vitis vinifera] &gt;gi|147772246|emb|CAN67174.1| hypothetical protein VITISV_027898 [Vitis vinifera] &gt;gi|296082179|emb|CBI21184.3| unnamed protein product [Vitis vinifera]	2.25029e-48
	CUFF.37867.1	22.1667	28.7133	20.1091	20.6793	26.541	23.8228	gi|413948543|gb|AFW81192.1|	putative protein phosphatase 2C family protein, partial [Zea mays]	3.09953e-12
	CUFF.37871.1	313.959	384.714	340.081	364.508	299.976	312.412	gi|225462735|ref|XP_002269132.1|	PREDICTED: probable protein phosphatase 2C 76 [Vitis vinifera] &gt;gi|302143680|emb|CBI22541.3| unnamed protein product [Vitis vinifera]	2.64899e-18
	CUFF.37880.1	1.94439	2.60255	1.34151	2.97339	2.27541	0.541158	gi|115465557|ref|NP_001056378.1|	Os05g0572700 [Oryza sativa Japonica Group] &gt;gi|75288846|sp|Q65XK7.1|P2C51_ORYSJ RecName: Full=Probable protein phosphatase 2C 51; Short=OsPP2C51 &gt;gi|52353534|gb|AAU44100.1| putative protein phosphatase 2C [Oryza sativa Japonica Group] &gt;gi|113579929|dbj|BAF18292.1| Os05g0572700 [Oryza sativa...	3.18144e-30
	CUFF.37882.1	5.74196	9.47664	6.1007	6.78122	5.47983	5.4278	gi|115465557|ref|NP_001056378.1|	Os05g0572700 [Oryza sativa Japonica Group] &gt;gi|75288846|sp|Q65XK7.1|P2C51_ORYSJ RecName: Full=Probable protein phosphatase 2C 51; Short=OsPP2C51 &gt;gi|52353534|gb|AAU44100.1| putative protein phosphatase 2C [Oryza sativa Japonica Group] &gt;gi|113579929|dbj|BAF18292.1| Os05g0572700 [Oryza sativa...	2.8754e-53
	CUFF.38752.1	194.772	207.242	146.964	170.89	177.517	156.967	gi|356530218|ref|XP_003533680.1|	PREDICTED: probable protein phosphatase 2C 65-like [Glycine max]	3.8206e-08
	CUFF.38757.1	33.2856	45.6315	21.6156	25.742	15.6715	24.9612	gi|356530218|ref|XP_003533680.1|	PREDICTED: probable protein phosphatase 2C 65-like [Glycine max]	1.21505e-07
	CUFF.40022.1	36.829	43.4656	19.655	30.0683	23.5848	21.8797	gi|449450728|ref|XP_004143114.1|	PREDICTED: probable protein phosphatase 2C 4-like isoform 2 [Cucumis sativus] &gt;gi|449496677|ref|XP_004160196.1| PREDICTED: probable protein phosphatase 2C 4-like isoform 2 [Cucumis sativus]	1.65885e-51
	CUFF.40153.2	45.3995	55.2816	50.3862	53.6659	34.7599	46.611	gi|357502763|ref|XP_003621670.1|	Protein phosphatase 2c [Medicago truncatula] &gt;gi|355496685|gb|AES77888.1| Protein phosphatase 2c [Medicago truncatula]	8.09681e-17
	CUFF.41756.1	7.29896	9.95854	6.70671	8.77687	7.22655	10.1243	gi|225458589|ref|XP_002284640.1|	PREDICTED: probable protein phosphatase 2C 12 [Vitis vinifera] &gt;gi|302142330|emb|CBI19533.3| unnamed protein product [Vitis vinifera]	7.18666e-86
	CUFF.43172.1	25.0047	17.4278	20.342	22.0842	19.8442	17.6211	gi|356540599|ref|XP_003538775.1|	PREDICTED: protein phosphatase 2C 29-like [Glycine max]	1.75592e-17
	CUFF.4348.1	47.2187	50.8549	38.718	41.1399	67.3239	47.1897	gi|356536131|ref|XP_003536593.1|	PREDICTED: probable protein phosphatase 2C 63-like isoform 2 [Glycine max]	3.90405e-16
	CUFF.6202.1	277.002	629.64	257.872	426.12	467.585	341.657	gi|255542816|ref|XP_002512471.1|	protein phosphatase 2c, putative [Ricinus communis] &gt;gi|223548432|gb|EEF49923.1| protein phosphatase 2c, putative [Ricinus communis]	4.27391e-31
	CUFF.7279.1	3345.74	4003.17	3232.22	3610.8	3306.02	3017.48	gi|255579574|ref|XP_002530628.1|	protein phosphatase 2c, putative [Ricinus communis] &gt;gi|223529801|gb|EEF31736.1| protein phosphatase 2c, putative [Ricinus communis]	4.59011e-35
	CUFF.7303.3	53.5879	56.0193	52.347	47.9588	39.5154	29.6901	gi|356536388|ref|XP_003536720.1|	PREDICTED: probable protein phosphatase 2C 64-like [Glycine max]	5.2035e-47
	CUFF.8992.1	73.8374	155.844	103.721	93.2066	132.63	103.986	gi|449452911|ref|XP_004144202.1|	PREDICTED: protein phosphatase 2C 16-like [Cucumis sativus]	5.07844e-23
	CUFF.9168.1	114.78	137.055	137.245	83.0088	117.239	83.6717	gi|223635648|sp|A3CCP9.2|P2C76_ORYSJ	RecName: Full=Putative protein phosphatase 2C 76; Short=OsPP2C76; Flags: Precursor	2.41391e-20
	CUFF.9267.1	2067.93	2339.85	1609.65	1753.63	2433.56	1098.83	gi|255545732|ref|XP_002513926.1|	protein phosphatase 2c, putative [Ricinus communis] &gt;gi|223547012|gb|EEF48509.1| protein phosphatase 2c, putative [Ricinus communis]	1.40468e-15
	CUFF.9421.1	10.1998	22.6281	11.8039	14.2478	11.2068	10.1248	gi|225434812|ref|XP_002282608.1|	PREDICTED: probable protein phosphatase 2C 24 [Vitis vinifera]	1.84967e-124
	CUFF.9898.1	0.330536	0	0.55567	0	0.486617	0.873841	gi|255573107|ref|XP_002527483.1|	protein phosphatase 2c, putative [Ricinus communis] &gt;gi|223533123|gb|EEF34881.1| protein phosphatase 2c, putative [Ricinus communis]	1.60738e-70
E2F-DP	CUFF.21459.1	687.225	676.825	168.887	693.822	1267.21	428.941	gi|375962716|gb|AFB17947.1|	E2F-like protein [Pinus sylvestris]	7.52008e-19
	CUFF.26781.1	12.1624	13.7686	11.0889	11.717	16.6464	18.3957	gi|329568038|gb|AEB96141.1|	E2F protein [Cocos nucifera]	8.37811e-15
	CUFF.32084.1	5.74752	3.72969	4.80518	2.56908	7.2523	5.12978	gi|329568038|gb|AEB96141.1|	E2F protein [Cocos nucifera]	2.5811e-51
	CUFF.33523.1	14.9334	16.9609	12.4661	13.3776	11.5053	7.09749	gi|329568038|gb|AEB96141.1|	E2F protein [Cocos nucifera]	9.48299e-15
	CUFF.34061.1	35.3928	17.3365	29.099	29.2358	39.4347	26.5253	gi|255565751|ref|XP_002523865.1|	E2F4,5, putative [Ricinus communis] &gt;gi|223536953|gb|EEF38591.1| E2F4,5, putative [Ricinus communis]	4.24895e-57
	CUFF.608.1	873.343	1059.79	767.191	931.432	678.375	731.316	gi|86129712|gb|ABC86565.1|	transcription regulator of the cell cycle TaE2Fe [Triticum aestivum]	2.83265e-44
FAR	CUFF.11511.1	1221.34	1808.23	1494.04	1246.1	2320.39	1059.25	gi|357150055|ref|XP_003575325.1|	PREDICTED: protein FAR1-RELATED SEQUENCE 6-like [Brachypodium distachyon]	2.74455e-09
	CUFF.16187.1	400.292	518.142	347.422	335.329	749.221	438.775	gi|357142809|ref|XP_003572701.1|	PREDICTED: protein FAR1-RELATED SEQUENCE 6-like [Brachypodium distachyon]	1.15253e-12
	CUFF.38051.1	377.78	682.628	695.987	634.623	751.074	355.204	gi|357168484|ref|XP_003581670.1|	PREDICTED: protein FAR1-RELATED SEQUENCE 12-like [Brachypodium distachyon]	3.24813e-08
	CUFF.39363.4	12.2727	14.3009	10.6932	17.671	11.849	13.5377	gi|414873880|tpg|DAA52437.1|	TPA: FAR1-domain family sequence [Zea mays]	7.72164e-09
	CUFF.4859.1	59.5058	67.1637	59.718	52.3023	81.6697	60.6341	gi|357142809|ref|XP_003572701.1|	PREDICTED: protein FAR1-RELATED SEQUENCE 6-like [Brachypodium distachyon]	3.42269e-28
FHA	CUFF.21890.1	43.5425	48.4453	46.3668	45.3633	47.891	59.1047	gi|195633079|gb|ACG36723.1|	transcriptional activator FHA1 [Zea mays] &gt;gi|195637976|gb|ACG38456.1| transcriptional activator FHA1 [Zea mays] &gt;gi|195648198|gb|ACG43567.1| transcriptional activator FHA1 [Zea mays]	4.75247e-78
	CUFF.31309.1	4942.45	6064.56	6140.97	8769.93	15233.9	6200.78	gi|413957089|gb|AFW89738.1|	SMAD/FHA domain-containing family protein isoform 1 [Zea mays] &gt;gi|413957090|gb|AFW89739.1| SMAD/FHA domain-containing family protein isoform 2 [Zea mays]	1.77883e-15
	CUFF.41807.1	4.03493	3.94455	3.58967	4.40205	6.86123	5.48277	gi|449516595|ref|XP_004165332.1|	PREDICTED: FHA domain-containing protein At4g14490-like [Cucumis sativus]	4.42703e-27
	CUFF.17622.1	42.1225	59.075	37.9782	46.3636	43.4972	37.9312	gi|227343615|gb|ACP27627.1|	zeaxanthin epoxidase [Oncidium Gower Ramsey]	1.506e-98
	CUFF.18083.1	104.412	132.631	82.8111	88.0174	83.6412	82.4595	gi|227343615|gb|ACP27627.1|	zeaxanthin epoxidase [Oncidium Gower Ramsey]	3.41744e-56
	CUFF.18084.1	56.2651	66.0957	48.1142	61.0023	50.5698	49.4928	gi|227343615|gb|ACP27627.1|	zeaxanthin epoxidase [Oncidium Gower Ramsey]	0
GRAS	CUFF.17601.1	11.24	21.4182	4.27237	9.60147	2.34603	2.49277	gi|224069166|ref|XP_002302916.1|	GRAS family protein [Populus trichocarpa] &gt;gi|222844642|gb|EEE82189.1| GRAS family protein [Populus trichocarpa]	6.07516e-39
	CUFF.29417.1	3.29298	4.61543	0.665386	1.19792	0.828196	1.99163	gi|224096948|ref|XP_002310797.1|	GRAS family transcription factor [Populus trichocarpa] &gt;gi|222853700|gb|EEE91247.1| GRAS family transcription factor [Populus trichocarpa]	3.93696e-07
	CUFF.29894.1	48.1427	52.2858	45.4958	44.8234	54.1228	34.7349	gi|383866701|gb|AFH54552.1|	GRAS family protein, partial [Dimocarpus longan]	5.50999e-37
	CUFF.33009.1	9.4318	2.38757	0	10.1586	5.88099	6.95616	gi|224074675|ref|XP_002304419.1|	GRAS family transcription factor [Populus trichocarpa] &gt;gi|222841851|gb|EEE79398.1| GRAS family transcription factor [Populus trichocarpa]	1.09309e-21
	CUFF.33236.1	8.40103	5.15368	9.35808	4.37984	10.7136	6.81237	gi|224073702|ref|XP_002304134.1|	GRAS family transcription factor [Populus trichocarpa] &gt;gi|66947642|emb|CAJ00015.1| Nodulation Signaling Pathway 1 protein homologue 2 [Populus trichocarpa] &gt;gi|222841566|gb|EEE79113.1| GRAS family transcription factor [Populus trichocarpa]	5.8182e-11
	CUFF.33432.1	7.68156	14.5106	10.1652	13.9093	9.1085	3.30778	gi|224139582|ref|XP_002323179.1|	GRAS family transcription factor [Populus trichocarpa] &gt;gi|222867809|gb|EEF04940.1| GRAS family transcription factor [Populus trichocarpa]	2.54902e-148
	CUFF.33446.1	2.2696	6.05323	4.48401	6.23592	3.55411	2.09247	gi|224139582|ref|XP_002323179.1|	GRAS family transcription factor [Populus trichocarpa] &gt;gi|222867809|gb|EEF04940.1| GRAS family transcription factor [Populus trichocarpa]	3.60842e-148
	CUFF.35630.1	14.8429	7.25155	3.82232	3.86743	2.75991	2.26638	gi|224136962|ref|XP_002326988.1|	GRAS family transcription factor [Populus trichocarpa] &gt;gi|222835303|gb|EEE73738.1| GRAS family transcription factor [Populus trichocarpa]	2.38071e-11
	CUFF.4490.1	68.763	84.3675	98.4275	76.4847	128.287	69.7895	gi|383866701|gb|AFH54552.1|	GRAS family protein, partial [Dimocarpus longan]	1.90637e-33
	CUFF.20302.1	15.069	12.8414	14.8406	14.6612	18.6344	20.3878	gi|225430774|ref|XP_002267140.1|	PREDICTED: scarecrow-like protein 4-like [Vitis vinifera]	2.302e-121
	CUFF.23947.1	14.1729	20.7226	18.53	30.1006	31.2894	27.8556	gi|32813435|dbj|BAC77269.2|	SCARECROW-like protein [Lilium longiflorum]	9.72931e-20
	CUFF.25403.1	157.02	260.368	162.465	166.251	174.084	174.291	gi|359477015|ref|XP_003631928.1|	PREDICTED: scarecrow-like protein 1-like [Vitis vinifera]	0
	CUFF.26412.1	8.27719	9.14057	8.31331	9.08187	9.17918	9.06767	gi|449440329|ref|XP_004137937.1|	PREDICTED: scarecrow-like protein 9-like [Cucumis sativus] &gt;gi|449483649|ref|XP_004156649.1| PREDICTED: scarecrow-like protein 9-like [Cucumis sativus]	2.12792e-91
	CUFF.29891.1	23.905	161.692	73.4093	34.6293	129.732	38.994	gi|32813435|dbj|BAC77269.2|	SCARECROW-like protein [Lilium longiflorum]	1.16983e-19
	CUFF.29895.1	66.7204	144.911	48.6114	52.5199	163.365	54.9284	gi|32813435|dbj|BAC77269.2|	SCARECROW-like protein [Lilium longiflorum]	7.01851e-11
	CUFF.29897.1	3.3391	9.60878	4.88516	6.62801	8.03977	6.28186	gi|32813435|dbj|BAC77269.2|	SCARECROW-like protein [Lilium longiflorum]	1.06001e-15
	CUFF.32855.1	0.65006	1.73595	0.593686	0.566836	1.13005	1.48988	gi|225463546|ref|XP_002265645.1|	PREDICTED: scarecrow-like protein 18 [Vitis vinifera] &gt;gi|296090051|emb|CBI39870.3| unnamed protein product [Vitis vinifera]	1.11389e-122
	CUFF.35323.1	7.20497	4.84133	7.77662	7.40086	8.73852	6.5165	gi|32813435|dbj|BAC77269.2|	SCARECROW-like protein [Lilium longiflorum]	1.22955e-132
	CUFF.35332.1	3.05583	2.74108	3.0954	5.31714	3.46433	2.80118	gi|32813435|dbj|BAC77269.2|	SCARECROW-like protein [Lilium longiflorum]	7.88602e-153
	CUFF.36588.1	7.61323	9.99704	10.9419	8.28352	13.053	13.3935	gi|356501709|ref|XP_003519666.1|	PREDICTED: scarecrow-like transcription factor PAT1-like isoform 1 [Glycine max] &gt;gi|356501711|ref|XP_003519667.1| PREDICTED: scarecrow-like transcription factor PAT1-like isoform 2 [Glycine max] &gt;gi|356501713|ref|XP_003519668.1| PREDICTED: scarecrow-like transcription factor PAT1-like isoform...	0
	CUFF.36602.2	0	3.21878	1.83386	2.21472	1.1143	0	gi|356501709|ref|XP_003519666.1|	PREDICTED: scarecrow-like transcription factor PAT1-like isoform 1 [Glycine max] &gt;gi|356501711|ref|XP_003519667.1| PREDICTED: scarecrow-like transcription factor PAT1-like isoform 2 [Glycine max] &gt;gi|356501713|ref|XP_003519668.1| PREDICTED: scarecrow-like transcription factor PAT1-like isoform...	0
	CUFF.38766.1	6.58554	6.31515	6.90527	8.10169	9.08229	7.83196	gi|357165420|ref|XP_003580377.1|	PREDICTED: scarecrow-like protein 8-like [Brachypodium distachyon]	1.62617e-35
	CUFF.4485.1	11.1424	16.6117	14.0744	17.6444	32.1628	17.7933	gi|32813435|dbj|BAC77269.2|	SCARECROW-like protein [Lilium longiflorum]	1.73181e-14
	CUFF.854.1	1.4319	2.88668	1.77407	2.20943	2.2774	1.64015	gi|32813435|dbj|BAC77269.2|	SCARECROW-like protein [Lilium longiflorum]	2.13589e-129
	CUFF.14379.1	28.4093	54.0176	26.5653	27.7721	34.6232	32.5758	gi|255545206|ref|XP_002513664.1|	DELLA protein GAI, putative [Ricinus communis] &gt;gi|223547572|gb|EEF49067.1| DELLA protein GAI, putative [Ricinus communis]	5.02262e-36
	CUFF.26438.1	96.1068	115.094	105.927	104.961	135.336	116.727	gi|449457109|ref|XP_004146291.1|	PREDICTED: DELLA protein GAI-like [Cucumis sativus]	4.13276e-159
	CUFF.29706.1	27.4712	42.4629	31.8612	41.4555	53.3811	52.8499	gi|225451399|ref|XP_002266267.1|	PREDICTED: DELLA protein GAI1-like isoform 1 [Vitis vinifera]	0
	CUFF.36576.1	4.7681	6.43362	7.31079	10.6442	4.50503	1.83982	gi|255571808|ref|XP_002526847.1|	DELLA protein GAI1, putative [Ricinus communis] &gt;gi|223533851|gb|EEF35582.1| DELLA protein GAI1, putative [Ricinus communis]	5.87077e-35
	CUFF.2378.1	2.3214	4.78062	5.158	2.38036	4.30883	3.60399	gi|356507664|ref|XP_003522584.1|	PREDICTED: nodulation-signaling pathway 2 protein-like [Glycine max]	8.34944e-76
GRF	CUFF.10115.1	161.802	258.533	232.565	206.605	363.393	260.014	gi|115455109|ref|NP_001051155.1|	Os03g0729500 [Oryza sativa Japonica Group] &gt;gi|51039841|tpg|DAA05210.1| TPA_exp: growth-regulating factor 6 [Oryza sativa (japonica cultivar-group)] &gt;gi|108710887|gb|ABF98682.1| expressed protein [Oryza sativa Japonica Group] &gt;gi|113549626|dbj|BAF13069.1| Os03g0729500 [Oryza sativa Japonica...	1.86509e-37
	CUFF.726.1	67.8457	62.5891	120.305	94.758	135.062	105.56	gi|162461374|ref|NP_001106043.1|	putative growth-regulating factor 12 [Zea mays] &gt;gi|146008535|gb|ABQ01225.1| putative growth-regulating factor 12 [Zea mays]	1.04135e-32
HB	CUFF.17162.1	58.6527	77.9462	62.6416	67.5748	88.7397	93.5032	gi|383212095|dbj|BAM08934.1|	class III homeobox-leucine zipper protein [Asparagus officinalis]	3.78088e-86
	CUFF.2014.1	29.1824	37.1522	34.0498	7.1513	42.0014	9.80503	gi|356561849|ref|XP_003549189.1|	PREDICTED: homeobox-leucine zipper protein HDG11-like [Glycine max]	3.05074e-104
	CUFF.2182.1	7.42204	7.60828	7.53975	7.30883	5.77685	7.9011	gi|357159532|ref|XP_003578476.1|	PREDICTED: homeobox-leucine zipper protein ROC6-like isoform 2 [Brachypodium distachyon]	5.9027e-58
	CUFF.25989.1	16.9328	25.677	26.1205	36.0795	32.1535	40.0388	gi|357135689|ref|XP_003569441.1|	PREDICTED: homeobox-leucine zipper protein HOX3-like [Brachypodium distachyon]	8.01639e-29
	CUFF.29892.1	0.934262	23.831	3.10262	1.26383	3.55907	2.52582	gi|225456662|ref|XP_002271692.1|	PREDICTED: homeobox-leucine zipper protein HAT5-like [Vitis vinifera]	7.38788e-61
	CUFF.30854.1	104.122	179.932	104.709	149.094	137.538	99.9118	gi|225427116|ref|XP_002277673.1|	PREDICTED: homeobox-leucine zipper protein ROC3 [Vitis vinifera] &gt;gi|147777871|emb|CAN60291.1| hypothetical protein VITISV_032685 [Vitis vinifera] &gt;gi|297742043|emb|CBI33830.3| unnamed protein product [Vitis vinifera]	1.12369e-30
	CUFF.30889.3	0.522844	8.4116	2.77216	3.89144	1.56769	3.12307	gi|225427116|ref|XP_002277673.1|	PREDICTED: homeobox-leucine zipper protein ROC3 [Vitis vinifera] &gt;gi|147777871|emb|CAN60291.1| hypothetical protein VITISV_032685 [Vitis vinifera] &gt;gi|297742043|emb|CBI33830.3| unnamed protein product [Vitis vinifera]	1.1146e-39
	CUFF.31906.1	73.1207	88.6645	69.0395	91.1079	87.475	85.1817	gi|225450315|ref|XP_002268178.1|	PREDICTED: homeobox-leucine zipper protein HAT14-like [Vitis vinifera]	2.06806e-54
	CUFF.3856.1	33.366	32.7596	34.6221	33.046	30.3238	24.6503	gi|383212093|dbj|BAM08933.1|	class III homeobox-leucine zipper protein [Asparagus asparagoides]	8.71082e-32
	CUFF.41284.1	141.752	158.104	174.995	183.507	189.747	249.268	gi|383212093|dbj|BAM08933.1|	class III homeobox-leucine zipper protein [Asparagus asparagoides]	1.17604e-87
	CUFF.41737.1	93.1769	109.827	106.763	86.7064	114.613	161.111	gi|383212095|dbj|BAM08934.1|	class III homeobox-leucine zipper protein [Asparagus officinalis]	9.23945e-109
	CUFF.6271.1	108.365	149.753	104.839	99.1206	129.719	135.013	gi|359496307|ref|XP_003635205.1|	PREDICTED: homeobox-leucine zipper protein HAT4-like isoform 2 [Vitis vinifera]	1.45796e-14
	CUFF.13659.1	41.068	59.5653	39.6097	40.0039	51.9696	58.0636	gi|115467006|ref|NP_001057102.1|	Os06g0208100 [Oryza sativa Japonica Group] &gt;gi|31339109|dbj|BAC77161.1| GL2-type homeodomain protein [Oryza sativa Japonica Group] &gt;gi|113595142|dbj|BAF19016.1| Os06g0208100, partial [Oryza sativa Japonica Group]	4.93922e-55
	CUFF.16211.1	212.449	325.323	236.323	202.783	415.584	223.506	gi|413946505|gb|AFW79154.1|	putative homeodomain-like transcription factor superfamily protein [Zea mays]	1.39103e-15
	CUFF.18310.1	52.5884	81.9409	81.4703	55.0149	141.208	133.754	gi|115479435|ref|NP_001063311.1|	Os09g0447000 [Oryza sativa Japonica Group] &gt;gi|45593098|gb|AAS68138.1| homeodomain leucine zipper protein 11 [Oryza sativa Japonica Group] &gt;gi|113631544|dbj|BAF25225.1| Os09g0447000, partial [Oryza sativa Japonica Group]	6.41511e-47
	CUFF.19286.1	221.258	314.945	101.058	0	175.331	174.441	gi|22651698|gb|AAM48290.1|	homeodomain protein Hfi22 [Nicotiana tabacum]	4.77872e-08
	CUFF.19288.1	67.6977	104.63	30.0559	55.7963	40.8213	35.3527	gi|22651698|gb|AAM48290.1|	homeodomain protein Hfi22 [Nicotiana tabacum]	2.00282e-07
	CUFF.23231.1	90.9715	68.3028	108.925	95.0248	115.572	89.0978	gi|115467230|ref|NP_001057214.1|	Os06g0229300 [Oryza sativa Japonica Group] &gt;gi|22830607|dbj|BAC15621.1| PHD-finger family homeodomain protein [Oryza sativa Japonica Group] &gt;gi|51535397|dbj|BAD37267.1| PHD-finger family homeodomain protein [Oryza sativa Japonica Group] &gt;gi|113595254|dbj|BAF19128.1| Os06g0229300 [Oryza sati...	7.00501e-08
	CUFF.25894.1	13.6553	25.1225	0.471054	1.70554	0.797963	5.89662	gi|357133433|ref|XP_003568329.1|	PREDICTED: LOW QUALITY PROTEIN: BEL1-like homeodomain protein 9-like [Brachypodium distachyon]	3.49985e-22
	CUFF.26699.1	3.9546	8.11349	3.28022	3.9189	3.74564	3.80961	gi|62896427|emb|CAD89693.1|	BEL1-like homeodomain protein HB2 [Oryza sativa Japonica Group]	8.18473e-11
	CUFF.26734.1	8.27456	12.3191	4.50675	4.75762	7.09637	4.57884	gi|357150764|ref|XP_003575568.1|	PREDICTED: BEL1-like homeodomain protein 6-like [Brachypodium distachyon]	2.28396e-31
	CUFF.2989.1	1.97821	0.599843	3.31986	1.04305	1.95817	1.83567	gi|115440703|ref|NP_001044631.1|	Os01g0818400 [Oryza sativa Japonica Group] &gt;gi|75286325|sp|Q5QMM3.1|WOX8_ORYSJ RecName: Full=WUSCHEL-related homeobox 8; AltName: Full=OsWOX8; AltName: Full=Protein WOX13 &gt;gi|56201899|dbj|BAD73349.1| putative HB2 homeodomain protein [Oryza sativa Japonica Group] &gt;gi|113534162|dbj|BAF06545.1...	7.01033e-32
	CUFF.31031.1	40.5514	63.162	13.6964	35.8669	9.73408	15.5609	gi|226498896|ref|NP_001148063.1|	homeodomain protein JUBEL1 [Zea mays] &gt;gi|195615578|gb|ACG29619.1| homeodomain protein JUBEL1 [Zea mays]	2.31399e-17
	CUFF.37415.1	48.8779	97.7053	27.7598	41.822	24.9	30.1799	gi|15148916|gb|AAK84885.1|AF402604_1	homeodomain leucine zipper protein HDZ1 [Phaseolus vulgaris]	9.20042e-56
	CUFF.38912.1	1.34383	7.00447	0.542185	0	3.5149	6.3237	gi|371767734|gb|AEX56222.1|	knotted-like 1 protein [Dactylorhiza fuchsii]	1.36798e-60
	CUFF.8919.1	4.62395	9.60455	0.945617	5.60366	0	5.80516	gi|371767716|gb|AEX56213.1|	knotted-like 3 protein, partial [Dactylorhiza fuchsii]	2.00956e-29
	CUFF.21787.1	198.778	233.96	148.723	191.755	158.823	177.922	gi|225457574|ref|XP_002272420.1|	PREDICTED: WUSCHEL-related homeobox 8 [Vitis vinifera] &gt;gi|297745565|emb|CBI40730.3| unnamed protein product [Vitis vinifera]	2.98264e-14
	CUFF.23242.1	0.458084	0	9.77784	0	5.21437	0.327135	gi|356496653|ref|XP_003517180.1|	PREDICTED: protein WUSCHEL-like [Glycine max]	1.72774e-48
	CUFF.4539.1	5.67103	3.61549	5.4771	5.19157	5.87902	3.18314	gi|225431417|ref|XP_002279942.1|	PREDICTED: WUSCHEL-related homeobox 13-like isoform 1 [Vitis vinifera]	4.82106e-36
	CUFF.16134.1	49.4335	66.248	64.2662	67.5008	107.226	120.933	gi|206572101|gb|ACI13683.1|	putative PHV HD-ZIPIII [Malus x domestica]	4.41949e-86
	CUFF.13520.1	18.3213	20.6964	29.7428	19.087	31.3088	22.0281	gi|359479824|ref|XP_002269445.2|	PREDICTED: homeobox protein LUMINIDEPENDENS-like [Vitis vinifera]	1.43705e-30
	CUFF.32481.1	7.7479	5.67325	7.33258	4.11994	8.51091	12.7607	gi|113926887|emb|CAJ53855.1|	luminidependens [Arabidopsis thaliana] &gt;gi|113926889|emb|CAJ53856.1| luminidependens [Arabidopsis thaliana] &gt;gi|113926891|emb|CAJ53857.1| luminidependens [Arabidopsis thaliana] &gt;gi|113926893|emb|CAJ53858.1| luminidependens [Arabidopsis thaliana] &gt;gi|113926895|emb|CAJ53859.1| luminidepend...	5.02045e-16
	CUFF.8387.1	10.7945	14.158	8.72882	17.6097	19.0376	12.1299	gi|113926887|emb|CAJ53855.1|	luminidependens [Arabidopsis thaliana] &gt;gi|113926889|emb|CAJ53856.1| luminidependens [Arabidopsis thaliana] &gt;gi|113926891|emb|CAJ53857.1| luminidependens [Arabidopsis thaliana] &gt;gi|113926893|emb|CAJ53858.1| luminidependens [Arabidopsis thaliana] &gt;gi|113926895|emb|CAJ53859.1| luminidepend...	3.44537e-32
	CUFF.10830.1	0.284819	3.0546	0	0.768789	0	1.94766	gi|383212085|dbj|BAM08929.1|	class I knotted1-like homeobox protein [Asparagus officinalis]	8.95545e-97
	CUFF.12607.1	15.6508	31.1257	7.45515	7.84749	7.72623	6.80649	gi|255537926|ref|XP_002510028.1|	homeobox protein, putative [Ricinus communis] &gt;gi|223550729|gb|EEF52215.1| homeobox protein, putative [Ricinus communis]	1.55502e-59
	CUFF.18141.1	3.52274	22.6742	2.25697	2.91216	2.5924	2.88694	gi|414590662|tpg|DAA41233.1|	TPA: putative homeobox DNA-binding and leucine zipper domain family protein [Zea mays]	3.50976e-37
	CUFF.19248.1	282.237	440.467	175.043	213.691	211.794	194.123	gi|414589738|tpg|DAA40309.1|	TPA: putative homeobox DNA-binding and leucine zipper domain family protein [Zea mays]	2.75835e-38
	CUFF.22321.1	124.22	131.445	133.564	186.16	139.457	127.894	gi|359476226|ref|XP_002278796.2|	PREDICTED: homeobox protein ATH1 [Vitis vinifera]	5.31538e-14
	CUFF.23836.2	9.43874	11.9204	10.3847	9.44368	18.9668	1.48683	gi|1173622|gb|AAB37230.1|	homeobox protein [Phalaenopsis sp. SM9108]	1.668e-58
	CUFF.25305.1	33075.2	32517.2	41766.4	49047.9	76428.3	46211.4	gi|1173622|gb|AAB37230.1|	homeobox protein [Phalaenopsis sp. SM9108]	1.19798e-20
	CUFF.25467.1	2.11426	1.95452	3.01222	1.95063	2.49752	2.17662	gi|356497253|ref|XP_003517476.1|	PREDICTED: homeobox protein BEL1 homolog [Glycine max]	5.18135e-44
	CUFF.27730.1	127.302	88.0077	142.079	116.973	157.09	98.1752	gi|33146626|dbj|BAC79914.1|	homeobox transcription factor Hox7-like protein [Oryza sativa Japonica Group] &gt;gi|33146880|dbj|BAC79878.1| homeobox transcription factor Hox7-like protein [Oryza sativa Japonica Group]	1.75705e-17
	CUFF.29244.1	22.0033	14.1026	20.4803	23.277	20.8084	17.7801	gi|356574291|ref|XP_003555282.1|	PREDICTED: homeobox protein HAT3.1-like [Glycine max]	1.87358e-11
	CUFF.30612.1	78.4937	76.5598	65.0011	100.869	105.156	92.3783	gi|1173622|gb|AAB37230.1|	homeobox protein [Phalaenopsis sp. SM9108]	5.86653e-19
	CUFF.31006.1	271.711	346.414	88.3016	174.776	94.388	82.5758	gi|223950259|gb|ACN29213.1|	unknown [Zea mays] &gt;gi|414872620|tpg|DAA51177.1| TPA: putative POX domain/homeobox DNA-binding domain family protein [Zea mays]	8.69878e-47
	CUFF.39041.1	2.2477	1.64469	0.000150822	3.5463	2.33622	1.92852	gi|225463014|ref|XP_002265494.1|	PREDICTED: homeobox protein knotted-1-like 3 [Vitis vinifera]	8.03127e-40
	CUFF.39045.1	5.52215	8.53678	8.27547	4.56809	5.5343	7.83565	gi|225463014|ref|XP_002265494.1|	PREDICTED: homeobox protein knotted-1-like 3 [Vitis vinifera]	8.03127e-40
	CUFF.40174.1	677.659	810.674	842.388	872.085	969.981	932.433	gi|255553623|ref|XP_002517852.1|	homeobox protein, putative [Ricinus communis] &gt;gi|223542834|gb|EEF44370.1| homeobox protein, putative [Ricinus communis]	6.2767e-25
	CUFF.40248.1	5.20507	19.0646	2.06252	2.51664	0	15.8502	gi|7581979|emb|CAB88029.1|	knotted1-like homeobox protein [Dendrobium grex Madame Thong-In]	5.89546e-23
	CUFF.40362.1	75.9331	117.5	82.7617	97.2895	117.113	92.8586	gi|225463014|ref|XP_002265494.1|	PREDICTED: homeobox protein knotted-1-like 3 [Vitis vinifera]	3.35282e-47
	CUFF.40961.1	275.341	360.596	285.929	323.632	353.957	306.842	gi|1173622|gb|AAB37230.1|	homeobox protein [Phalaenopsis sp. SM9108]	7.4216e-123
	CUFF.659.1	4.40582	6.89088	0	2.5551	0.406347	1.6631	gi|160420034|dbj|BAF93480.1|	class-I knotted1-like homeobox protein IBKN3 [Ipomoea batatas]	3.69424e-34
	CUFF.6746.1	55.6691	73.9117	55.7096	73.6849	70.6944	74.5687	gi|1173622|gb|AAB37230.1|	homeobox protein [Phalaenopsis sp. SM9108]	2.2236e-92
	CUFF.6750.1	25.1595	36.5817	26.7853	34.4792	24.739	39.4005	gi|1173622|gb|AAB37230.1|	homeobox protein [Phalaenopsis sp. SM9108]	1.6677e-37
	CUFF.7341.1	2.80907	8.2887	0.408518	2.32089	0.500771	2.41659	gi|383212085|dbj|BAM08929.1|	class I knotted1-like homeobox protein [Asparagus officinalis]	4.89079e-68
	CUFF.8546.1	16.3408	19.2501	15.8773	11.561	11.7209	10.0038	gi|414879706|tpg|DAA56837.1|	TPA: putative POX domain/homeobox DNA-binding domain family protein [Zea mays]	3.27777e-60
HSF	CUFF.11740.1	35.9741	42.8089	40.5838	38.6346	50.3344	50.2352	gi|255573449|ref|XP_002527650.1|	Heat shock factor protein HSF8, putative [Ricinus communis] &gt;gi|223532955|gb|EEF34721.1| Heat shock factor protein HSF8, putative [Ricinus communis]	1.39789e-30
	CUFF.2127.1	69.5696	89.8505	89.8907	67.7445	121.464	102.541	gi|399931822|gb|AFP57456.1|	truncated heat shock factor A2 [Arabidopsis thaliana]	4.7935e-25
	CUFF.22471.1	13.3472	4.66625	11.3028	13.3757	8.66552	10.2011	gi|399931822|gb|AFP57456.1|	truncated heat shock factor A2 [Arabidopsis thaliana]	4.2085e-11
	CUFF.39612.1	48.0217	15.4364	31.2296	33.2962	18.8736	17.4786	gi|399931822|gb|AFP57456.1|	truncated heat shock factor A2 [Arabidopsis thaliana]	3.19862e-36
	CUFF.3985.1	23.6401	20.8996	22.6983	19.5814	23.5827	17.2591	gi|5821138|dbj|BAA83711.1|	heat shock factor [Nicotiana tabacum]	3.33243e-15
	CUFF.6445.1	31.0749	13.9614	29.3865	34.8371	21.1439	20.2773	gi|304651492|gb|ADM47610.1|	heat shock transcription factor A2 [Lilium longiflorum]	7.83252e-50
	CUFF.28799.1	6.39275	25.7759	13.6754	16.6237	9.25124	11.097	gi|449452366|ref|XP_004143930.1|	PREDICTED: heat stress transcription factor B-2b-like [Cucumis sativus] &gt;gi|449534034|ref|XP_004173974.1| PREDICTED: heat stress transcription factor B-2b-like [Cucumis sativus]	6.27036e-64
	CUFF.28803.1	4.32715	4.86055	3.11963	3.82535	1.95664	1.01214	gi|449452366|ref|XP_004143930.1|	PREDICTED: heat stress transcription factor B-2b-like [Cucumis sativus] &gt;gi|449534034|ref|XP_004173974.1| PREDICTED: heat stress transcription factor B-2b-like [Cucumis sativus]	8.68575e-62
	CUFF.2963.1	7.09539	7.03153	55.1164	11.1175	95.8156	104.533	gi|357493861|ref|XP_003617219.1|	Heat stress transcription factor B-4 [Medicago truncatula] &gt;gi|355518554|gb|AET00178.1| Heat stress transcription factor B-4 [Medicago truncatula]	3.04369e-23
	CUFF.3888.1	4.40779	10.7976	3.3665	2.44055	6.74487	6.37811	gi|357149060|ref|XP_003574986.1|	PREDICTED: heat stress transcription factor A-5-like [Brachypodium distachyon]	3.671e-26
LFY	CUFF.33729.1	2.69651	2.14659	29.7158	13.9978	89.2911	70.7973	gi|242948844|gb|ACS94257.1|	LEAFY protein [Phalaenopsis hybrid cultivar]	4.40049e-118
LIM	CUFF.13955.1	159.38	183.641	156.353	185.797	120.928	135.434	gi|260619528|gb|ACX47456.1|	LIM1 [Hevea brasiliensis]	7.26635e-104
	CUFF.20958.1	3.2627	1.40498	6.9001	7.67783	3.77905	4.06488	gi|115447541|ref|NP_001047550.1|	Os02g0641000 [Oryza sativa Japonica Group] &gt;gi|49388090|dbj|BAD25223.1| putative LIM domain protein PLIM-2 [Oryza sativa Japonica Group] &gt;gi|49388251|dbj|BAD25371.1| putative LIM domain protein PLIM-2 [Oryza sativa Japonica Group] &gt;gi|113537081|dbj|BAF09464.1| Os02g0641000 [Oryza sativa Jap...	4.04338e-75
	CUFF.4827.1	2335.95	2287.98	1801.52	2275.87	3247.85	1702.13	gi|115466772|ref|NP_001056985.1|	Os06g0182500 [Oryza sativa Japonica Group] &gt;gi|55771369|dbj|BAD72536.1| LIM domain containing protein-like [Oryza sativa Japonica Group] &gt;gi|113595025|dbj|BAF18899.1| Os06g0182500 [Oryza sativa Japonica Group]	1.49226e-06
LOB	CUFF.11090.1	0.314202	5.78949	0.384573	0	1.51667	0.223013	gi|413948775|gb|AFW81424.1|	putative LOB domain-containing family protein [Zea mays]	1.89617e-12
	CUFF.12112.1	5.07143	23.6775	7.1942	7.40409	11.8749	14.0497	gi|357476397|ref|XP_003608484.1|	LOB domain-containing protein [Medicago truncatula] &gt;gi|355509539|gb|AES90681.1| LOB domain-containing protein [Medicago truncatula]	4.46716e-64
	CUFF.30100.1	48.8581	115.978	77.2431	88.1956	102.713	103.706	gi|255568563|ref|XP_002525255.1|	LOB domain-containing protein, putative [Ricinus communis] &gt;gi|223535413|gb|EEF37083.1| LOB domain-containing protein, putative [Ricinus communis]	3.57222e-36
	CUFF.43449.2	2.72873	0	1.95591	0.216973	0.633076	0.466482	gi|255559635|ref|XP_002520837.1|	LOB domain-containing protein, putative [Ricinus communis] &gt;gi|223539968|gb|EEF41546.1| LOB domain-containing protein, putative [Ricinus communis]	1.38007e-65
	CUFF.6505.1	5.1526	5.85819	9.57323	7.4032	10.5827	9.959	gi|449515508|ref|XP_004164791.1|	PREDICTED: LOB domain-containing protein 41-like [Cucumis sativus]	3.95318e-83
MADS	CUFF.1216.1	517.332	1087.65	120.27	221.849	73.2338	95.2872	gi|374432929|gb|AEZ51867.1|	SEP-like MADS-box protein [Cymbidium ensifolium]	1.42756e-57
	CUFF.12668.1	69.3382	69.6837	56.4396	41.835	39.4589	35.6087	gi|300078688|gb|ADJ67241.1|	MADS box transcription factor 11 [Oncidium Gower Ramsey]	2.20577e-39
	CUFF.1271.2	4.19307	1.79851	9.98901	9.01464	6.18769	7.13575	gi|374432929|gb|AEZ51867.1|	SEP-like MADS-box protein [Cymbidium ensifolium]	3.30862e-26
	CUFF.13967.1	64.7568	0	1571.33	745.454	952.84	901.493	gi|38680587|gb|AAR26629.1|	MADS box transcription factor [Phalaenopsis equestris]	2.84524e-37
	CUFF.15017.1	300.145	322.055	340.698	363.736	338.959	379.594	gi|300078682|gb|ADJ67238.1|	MADS box transcription factor 6 [Oncidium Gower Ramsey]	2.60831e-73
	CUFF.15809.1	204.908	283.031	168.562	255.446	141.141	184.83	gi|421958002|gb|AFX72878.1|	MADS-box protein SEP2B [Aquilegia coerulea]	1.33372e-32
	CUFF.17763	1090.25	1029.72	1349.68	59.0705	4483.2	3736.56	gi|300078680|gb|ADJ67237.1|	MADS box transcription factor 1 [Oncidium Gower Ramsey]	8.57591e-27
	CUFF.17763.1	640.654	582.436	1168.06	48.2944	3010.59	2709.45	gi|300078680|gb|ADJ67237.1|	MADS box transcription factor 1 [Oncidium Gower Ramsey]	4.54758e-26
	CUFF.18656.1	19.5826	10.044	7.62648	5.3758	4.50618	0.58814	gi|399950189|gb|AFP65779.1|	MADS11-like protein 2 [Iris fulva]	6.12075e-14
	CUFF.21847.1	202.572	196.406	191.078	167.614	181.649	186.801	gi|300078682|gb|ADJ67238.1|	MADS box transcription factor 6 [Oncidium Gower Ramsey]	8.50646e-70
	CUFF.22342.1	7.25942	7.97387	8.72696	6.05228	8.08739	11.8326	gi|89000543|dbj|BAE80121.1|	MADS-box transcription factor [Phalaenopsis hybrid cultivar]	4.10457e-37
	CUFF.23299.1	34.8574	14.7167	27.8697	19.6406	10.2903	11.2743	gi|449531683|ref|XP_004172815.1|	PREDICTED: agamous-like MADS-box protein AGL8-like [Cucumis sativus]	3.2718e-34
	CUFF.23486.1	3.89851	1.87391	2.70044	2.83655	2.24243	3.03065	gi|421958008|gb|AFX72881.1|	MADS-box protein AGL17 [Aquilegia coerulea]	3.88015e-28
	CUFF.23769.1	7.60316	14.3263	7.90075	9.94994	4.74261	23.7638	gi|413945121|gb|AFW77770.1|	putative MADS-box transcription factor family protein [Zea mays]	4.12376e-06
	CUFF.23890.1	17.0355	16.2583	20.3813	14.0804	10.8147	16.9974	gi|413933039|gb|AFW67590.1|	putative MADS-box transcription factor family protein [Zea mays]	4.91067e-17
	CUFF.24224.1	153.217	268.41	70.7753	89.5256	67.7794	63.0097	gi|38680581|gb|AAR26627.1|	MADS5 transcription factor [Phalaenopsis equestris] &gt;gi|38680590|gb|AAR26630.1| MADS box transcription factor [Phalaenopsis equestris]	1.87511e-47
	CUFF.25128.1	69.1889	57.5566	39.6714	41.5585	30.639	30.9876	gi|372450323|gb|AEX92969.1|	MADS box protein 5, partial [Agave tequilana]	7.40664e-06
	CUFF.25423.2	39.1851	56.5057	58.0501	28.4358	51.8229	48.4175	gi|347723538|gb|AEP19345.1|	MADS box protein [Phalaenopsis equestris]	3.92599e-75
	CUFF.25909.1	16.6004	1.66529	145.723	17.4792	218.337	167.584	gi|38680578|gb|AAR26626.1|	MADS box transcription factor [Phalaenopsis equestris]	1.35393e-43
	CUFF.26428.2	29.405	27.7193	32.0576	20.9497	37.57	24.8175	gi|255562902|ref|XP_002522456.1|	mads box protein, putative [Ricinus communis] &gt;gi|223538341|gb|EEF39948.1| mads box protein, putative [Ricinus communis]	5.4686e-24
	CUFF.27274.1	110644	164091	130695	182841	104073	107809	gi|384096580|gb|AFH66785.1|	SEP-like MADS-box protein [Cymbidium ensifolium]	4.36362e-13
	CUFF.27635.1	2977.27	2519.2	5580.01	129.04	18558.2	15758.7	gi|300078680|gb|ADJ67237.1|	MADS box transcription factor 1 [Oncidium Gower Ramsey]	2.22035e-33
	CUFF.28705.1	24.4971	27.0255	10.8784	16.4955	10.4803	8.67238	gi|194692682|gb|ACF80425.1|	unknown [Zea mays] &gt;gi|195638866|gb|ACG38901.1| MADS-box transcription factor 22 [Zea mays] &gt;gi|413939001|gb|AFW73552.1| putative MADS-box transcription factor family protein [Zea mays]	4.97859e-15
	CUFF.299.1	92.5927	106.202	83.1868	146.658	41.0958	50.3303	gi|300078680|gb|ADJ67237.1|	MADS box transcription factor 1 [Oncidium Gower Ramsey]	2.1283e-29
	CUFF.30568.1	8.13565	20.9104	2.7764	0.846599	1.76604	6.9579	gi|380258680|gb|AFD36437.1|	MADS1 [x Doritaenopsis hybrid cultivar]	8.09229e-54
	CUFF.30835.2	13.7917	8.32165	5.88248	4.31895	7.11168	7.60809	gi|150834521|dbj|BAF69022.1|	MADS-box protein [Phalaenopsis hybrid cultivar]	1.74189e-29
	CUFF.30852.2	2.78127	3.80896	2.65032	4.10749	2.71857	2.11961	gi|150834521|dbj|BAF69022.1|	MADS-box protein [Phalaenopsis hybrid cultivar]	9.64122e-12
	CUFF.33930.1	774.753	773.951	632.48	756.071	854.241	649.439	gi|300078682|gb|ADJ67238.1|	MADS box transcription factor 6 [Oncidium Gower Ramsey]	4.39146e-27
	CUFF.33949.1	51.0915	67.7779	49.7074	35.8967	38.1062	35.7972	gi|384096580|gb|AFH66785.1|	SEP-like MADS-box protein [Cymbidium ensifolium]	5.97867e-08
	CUFF.33952.1	275.492	419.348	330.15	323.279	202.736	239.297	gi|384096580|gb|AFH66785.1|	SEP-like MADS-box protein [Cymbidium ensifolium]	1.2948e-13
	CUFF.3439.1	5.84307	5.6201	11.0108	6.89042	8.95002	10.1997	gi|371566192|emb|CBI69754.1|	MADS3 protein, partial [Selaginella pallescens]	4.34818e-10
	CUFF.36625.1	147.245	8.45317	112.377	2.8557	150.113	64.886	gi|310006633|gb|ADP00516.1|	MADS-box factor MADS2 [Cymbidium ensifolium]	3.07124e-84
	CUFF.37556.1	9.37906	0.60112	259.785	138.981	298.177	259.157	gi|38680587|gb|AAR26629.1|	MADS box transcription factor [Phalaenopsis equestris]	2.775e-30
	CUFF.39479.1	242.868	197.662	172.138	286.78	67.474	29.3185	gi|38680585|gb|AAR26628.1|	MADS box transcription factor [Phalaenopsis equestris] &gt;gi|54043003|gb|AAV28492.1| MADS box AP3-like protein 17 [Phalaenopsis hybrid cultivar]	2.24129e-57
	CUFF.41605.1	6.83118	1.19485	33.3525	1.87046	67.2505	36.947	gi|38680578|gb|AAR26626.1|	MADS box transcription factor [Phalaenopsis equestris]	5.72204e-44
	CUFF.42403.1	251.766	206.517	178.866	318.693	70.7986	47.4688	gi|38680585|gb|AAR26628.1|	MADS box transcription factor [Phalaenopsis equestris] &gt;gi|54043003|gb|AAV28492.1| MADS box AP3-like protein 17 [Phalaenopsis hybrid cultivar]	3.20152e-115
	CUFF.43484.1	2.27044	2.17469	4.71367	3.00496	5.55733	3.65029	gi|399950187|gb|AFP65778.1|	OsMADS32-like protein [Iris fulva]	1.00023e-57
	CUFF.4618.1	12.6222	0	1861.87	1305.82	1501.22	1319.32	gi|38680587|gb|AAR26629.1|	MADS box transcription factor [Phalaenopsis equestris]	8.93733e-16
	CUFF.4619.1	42.6415	0	1269.03	773.337	1034.53	1261.01	gi|38680587|gb|AAR26629.1|	MADS box transcription factor [Phalaenopsis equestris]	1.8428e-62
	CUFF.4621.1	1.54765	0	67.5107	45.0605	70.4184	64.5979	gi|38680587|gb|AAR26629.1|	MADS box transcription factor [Phalaenopsis equestris]	1.10954e-14
	CUFF.5073.1	5.19349	7.19614	10.3327	7.91134	8.83091	9.67493	gi|399950187|gb|AFP65778.1|	OsMADS32-like protein [Iris fulva]	5.65653e-54
	CUFF.5447.1	17.0669	18.4183	29.4502	27.3332	20.5758	25.5139	gi|380258682|gb|AFD36438.1|	MADS2 [x Doritaenopsis hybrid cultivar]	9.01147e-19
	CUFF.9425.1	1104.29	852.356	668.59	1545.83	295.807	211.932	gi|38680585|gb|AAR26628.1|	MADS box transcription factor [Phalaenopsis equestris] &gt;gi|54043003|gb|AAV28492.1| MADS box AP3-like protein 17 [Phalaenopsis hybrid cultivar]	8.90708e-84
	CUFF.36536.1	51.499	53.2209	52.7791	48.7994	31.3244	33.5709	gi|226528172|ref|NP_001152615.1|	PDE191 [Zea mays] &gt;gi|195625512|gb|ACG34586.1| PDE191 [Zea mays] &gt;gi|195658221|gb|ACG48578.1| PDE191 [Zea mays] &gt;gi|224029751|gb|ACN33951.1| unknown [Zea mays] &gt;gi|413921552|gb|AFW61484.1| putative mitochondrial transcription termination factor family protein isoform 1 [Zea mays] &gt;gi|...	1.5859e-32
	CUFF.20318.1	28.2197	23.3304	16.1824	18.4155	20.8356	24.4875	gi|301154107|emb|CBW30201.1|	mTERF domain-containing protein, mitochondrial [Musa balbisiana]	3.33187e-35
	CUFF.20965.1	7929.43	1962.55	8120.4	16700.1	7872.42	12108.6	gi|301154107|emb|CBW30201.1|	mTERF domain-containing protein, mitochondrial [Musa balbisiana]	2.13036e-07
	CUFF.26886.1	0.957586	4.20735	2.14846	0	2.13249	0	gi|53749462|gb|AAU90316.1|	Putative mTERF domain containing protein, identical [Solanum demissum]	2.39312e-69
	CUFF.31739.1	46.5193	47.5581	42.8761	49.3863	36.6945	36.8081	gi|357490431|ref|XP_003615503.1|	mTERF family protein [Medicago truncatula] &gt;gi|355516838|gb|AES98461.1| mTERF family protein [Medicago truncatula]	4.58797e-144
	CUFF.609.1	37.2367	34.0167	35.3615	39.5371	40.4341	39.6486	gi|301154107|emb|CBW30201.1|	mTERF domain-containing protein, mitochondrial [Musa balbisiana]	1.01048e-32
	CUFF.18756.1	194.196	176.854	185.705	169.823	118.046	159.122	gi|374433980|gb|AEZ52382.1|	plastid transcriptionally active 7 [Wolffia australiana]	7.912e-51
MYB	CUFF.10182.1	65.8171	66.5127	43.4623	55.9185	59.6926	53.4947	gi|102139855|gb|ABF70013.1|	myb DNA-binding domain-containing protein [Musa acuminata]	4.85205e-19
	CUFF.1113.1	6.93362	9.51498	8.28969	7.23319	6.97689	11.6115	gi|115462527|ref|NP_001054863.1|	Os05g0195700 [Oryza sativa Japonica Group] &gt;gi|47777439|gb|AAT38072.1| putative Myb-related transcription factor [Oryza sativa Japonica Group] &gt;gi|113578414|dbj|BAF16777.1| Os05g0195700 [Oryza sativa Japonica Group] &gt;gi|215686728|dbj|BAG89578.1| unnamed protein product [Oryza sativa Japonic...	7.98156e-48
	CUFF.11928.2	0.620724	0.529717	0	0.8497	0.63678	0.922313	gi|413951824|gb|AFW84473.1|	putative MYB DNA-binding domain superfamily protein [Zea mays]	4.48163e-47
	CUFF.11929.1	8.89371	10.0575	9.98669	8.29833	14.6529	12.8232	gi|226508190|ref|NP_001148496.1|	P-type R2R3 Myb protein [Zea mays] &gt;gi|195619798|gb|ACG31729.1| P-type R2R3 Myb protein [Zea mays]	9.01797e-38
	CUFF.11938.1	10.8594	25.3569	13.5046	20.0223	18.7127	28.2679	gi|226508190|ref|NP_001148496.1|	P-type R2R3 Myb protein [Zea mays] &gt;gi|195619798|gb|ACG31729.1| P-type R2R3 Myb protein [Zea mays]	5.21485e-38
	CUFF.14275.1	80.8023	77.6654	108.395	88.2834	72.2159	80.5163	gi|307135862|gb|ADN33730.1|	MYB transcription factor [Cucumis melo subsp. melo]	2.095e-17
	CUFF.14522.1	87.8126	80.3691	96.2436	63.233	188.412	152.985	gi|399950098|gb|AFP65734.1|	R2R3 MYB, partial [Iris fulva]	1.38189e-22
	CUFF.14525.1	14.9786	17.7632	14.2168	11.9137	23.8747	32.412	gi|399950098|gb|AFP65734.1|	R2R3 MYB, partial [Iris fulva]	5.46682e-12
	CUFF.14823.1	47.0822	56.9728	100.449	79.3119	83.3541	69.3737	gi|15237544|ref|NP_198918.1|	myb family transcription factor [Arabidopsis thaliana] &gt;gi|9759148|dbj|BAB09704.1| unnamed protein product [Arabidopsis thaliana] &gt;gi|41619532|gb|AAS10123.1| MYB transcription factor [Arabidopsis thaliana] &gt;gi|225879080|dbj|BAH30610.1| hypothetical protein [Arabidopsis thaliana] &gt;gi|3320...	1.11097e-07
	CUFF.15031.1	24.0028	12.5671	24.1473	62.8662	5.91418	14.1691	gi|413937848|gb|AFW72399.1|	putative MYB DNA-binding domain superfamily protein [Zea mays]	1.0584e-19
	CUFF.15248.1	33.6905	10.2513	28.7694	20.7684	22.8298	28.966	gi|413935049|gb|AFW69600.1|	putative MYB DNA-binding domain superfamily protein [Zea mays]	2.77798e-15
	CUFF.15463.1	4.66686	2.83963	8.01802	17.318	2.55234	3.77989	gi|413937848|gb|AFW72399.1|	putative MYB DNA-binding domain superfamily protein [Zea mays]	3.31711e-31
	CUFF.15465.1	12.1367	4.22303	9.66732	34.286	4.35406	10.2286	gi|115187446|gb|ABI84253.1|	transcription factor Myb1 [Arachis hypogaea]	1.05503e-24
	CUFF.16235.1	43.4331	61.0339	91.27	124.81	51.2947	103.377	gi|110931822|gb|ABH02910.1|	MYB transcription factor MYB65 [Glycine max]	3.00012e-37
	CUFF.16295.1	3.66809	8.55957	3.45616	1.83211	1.9519	4.99387	gi|21902114|dbj|BAC05661.1|	putative syringolide-induced protein 1-3-1B [Oryza sativa Japonica Group] &gt;gi|24850303|gb|AAN63152.1| transcription factor MYBS1 [Oryza sativa Japonica Group] &gt;gi|218188364|gb|EEC70791.1| hypothetical protein OsI_02237 [Oryza sativa Indica Group]	9.27823e-31
	CUFF.16297.1	9.02733	8.2013	9.79968	8.15583	10.4772	9.49249	gi|21902114|dbj|BAC05661.1|	putative syringolide-induced protein 1-3-1B [Oryza sativa Japonica Group] &gt;gi|24850303|gb|AAN63152.1| transcription factor MYBS1 [Oryza sativa Japonica Group] &gt;gi|218188364|gb|EEC70791.1| hypothetical protein OsI_02237 [Oryza sativa Indica Group]	1.96122e-31
	CUFF.16504.1	71.217	69.3933	79.5402	71.0891	104.17	71.6395	gi|56605412|emb|CAD44618.1|	MYB26 protein [Oryza sativa Japonica Group]	2.47848e-108
	CUFF.17175.2	4.6574	2.46089	2.81754	3.48472	3.33482	3.70736	gi|413935049|gb|AFW69600.1|	putative MYB DNA-binding domain superfamily protein [Zea mays]	1.79324e-14
	CUFF.17944.1	6.28175	6.77158	4.09295	5.95247	5.68542	5.21524	gi|433802362|gb|AGB51442.1|	Myb-like transcription factor, partial [Cocos nucifera]	3.34959e-36
	CUFF.18333.1	13.3466	12.1962	15.8174	10.2701	17.4527	18.8673	gi|8247759|dbj|BAA96421.1|	GAMyb protein [Triticum aestivum]	4.13007e-45
	CUFF.18491.1	3.19122	2.62439	2.18437	1.91163	2.14783	2.70721	gi|334188285|ref|NP_001190502.1|	myb domain protein 78 [Arabidopsis thaliana] &gt;gi|332008454|gb|AED95837.1| myb domain protein 78 [Arabidopsis thaliana]	6.50349e-59
	CUFF.18502.1	140.665	559.995	0	0	52.7311	24.7996	gi|24059885|dbj|BAC21351.1|	putative typical P-type R2R3 Myb protein [Oryza sativa Japonica Group] &gt;gi|50509163|dbj|BAD30303.1| putative typical P-type R2R3 Myb protein [Oryza sativa Japonica Group] &gt;gi|125559670|gb|EAZ05206.1| hypothetical protein OsI_27405 [Oryza sativa Indica Group] &gt;gi|125601579|gb|EAZ41155.1| hyp...	3.66402e-19
	CUFF.18935.1	1.125	0	0.685292	1.22573	1.38748	0.927588	gi|356525732|ref|XP_003531477.1|	PREDICTED: myb family transcription factor APL-like [Glycine max]	5.42325e-18
	CUFF.195.1	4.86834	8.05616	2.26356	2.83115	4.1818	1.53264	gi|225452821|ref|XP_002283575.1|	PREDICTED: myb-related protein 306 isoform 1 [Vitis vinifera]	1.08015e-39
	CUFF.207.1	4.97387	6.48283	0.000194483	2.93909	2.16696	1.96739	gi|225452821|ref|XP_002283575.1|	PREDICTED: myb-related protein 306 isoform 1 [Vitis vinifera]	1.26967e-46
	CUFF.20814.1	4.77336	1.45433	1.84519	4.41694	1.94816	2.68825	gi|399950094|gb|AFP65732.1|	R2R3 MYB AS1-like protein [Iris fulva]	7.69524e-19
	CUFF.21122.1	1.3857	8.68387	1.09689	2.0318	0.494259	1.72193	gi|19548425|gb|AAL90636.1|AF470068_1	P-type R2R3 Myb protein [Sorghum bicolor]	3.76443e-33
	CUFF.2209.1	4.81778	5.07209	9.18629	5.63428	6.32233	9.41168	gi|115480343|ref|NP_001063765.1|	Os09g0532900 [Oryza sativa Japonica Group] &gt;gi|50725788|dbj|BAD33318.1| putative myb-related transcription factor [Oryza sativa Japonica Group] &gt;gi|52075947|dbj|BAD46027.1| putative myb-related transcription factor [Oryza sativa Japonica Group] &gt;gi|113631998|dbj|BAF25679.1| Os09g0532900 [Or...	8.36058e-48
	CUFF.22705.1	85.2281	117.315	26.1261	9.95737	43.0542	49.7834	gi|449486999|ref|XP_004157466.1|	PREDICTED: myb-related protein 306-like [Cucumis sativus]	2.43656e-27
	CUFF.2307.1	10.0131	8.05118	10.868	10.0704	5.46663	6.29609	gi|19548405|gb|AAL90626.1|AF470058_1	P-type R2R3 Myb protein [Sorghum bicolor]	4.3054e-52
	CUFF.23455.1	2.52396	9.14428	1.39653	0.16624	1.20834	1.3697	gi|399950116|gb|AFP65743.1|	R2R3 MYB [Iris fulva]	3.60267e-79
	CUFF.23766.1	158.777	191.58	176.238	166.126	187.361	179.857	gi|414866619|tpg|DAA45176.1|	TPA: putative MYB DNA-binding domain superfamily protein [Zea mays]	2.5864e-41
	CUFF.24296.1	200.153	385.03	161.069	194.2	169.803	169.755	gi|414866418|tpg|DAA44975.1|	TPA: putative MYB DNA-binding domain superfamily protein [Zea mays] &gt;gi|414866419|tpg|DAA44976.1| TPA: putative MYB DNA-binding domain superfamily protein [Zea mays]	1.09272e-50
	CUFF.24808.1	7.54969	9.31549	0.874726	4.18016	0.891819	1.83912	gi|19548425|gb|AAL90636.1|AF470068_1	P-type R2R3 Myb protein [Sorghum bicolor]	4.50388e-25
	CUFF.25144.1	63.2865	45.6032	16.5198	25.6651	21.2319	30.8408	gi|202072040|gb|ACH95796.1|	anthocyanin related redMyb12 [Phalaenopsis hybrid cultivar] &gt;gi|202072042|gb|ACH95797.1| anthocyanin related redMyb13 [Phalaenopsis hybrid cultivar]	2.9443e-55
	CUFF.25355.1	11.3381	8.42032	22.7056	13.0434	25.9553	26.2381	gi|399950098|gb|AFP65734.1|	R2R3 MYB, partial [Iris fulva]	1.25573e-22
	CUFF.25391.1	1568.24	628.774	889.018	1216.04	958.229	896.955	gi|399950110|gb|AFP65740.1|	R2R3 MYB, partial [Iris fulva]	4.34553e-07
	CUFF.26515.1	135.053	211.275	124.647	129.496	89.214	63.1148	gi|28628961|gb|AAO49417.1|AF485899_1	MYB8 [Dendrobium sp. XMW-2002-8]	6.19467e-16
	CUFF.26530.1	91.1063	114.06	80.3885	92.3036	50.9159	64.5768	gi|28628961|gb|AAO49417.1|AF485899_1	MYB8 [Dendrobium sp. XMW-2002-8]	4.64626e-104
	CUFF.26532.1	13.3468	27.1865	8.42164	18.3621	12.7398	22.0843	gi|28628961|gb|AAO49417.1|AF485899_1	MYB8 [Dendrobium sp. XMW-2002-8]	2.76073e-78
	CUFF.26547.1	34.8937	103.917	34.3933	43.82	26.0283	34.351	gi|357159688|ref|XP_003578527.1|	PREDICTED: myb-related protein Hv1-like [Brachypodium distachyon]	2.74439e-80
	CUFF.26564.1	4.27667	17.9364	16.801	2.11057	11.8356	6.16657	gi|18412304|ref|NP_565202.1|	Mitochondrial transcription termination factor family protein [Arabidopsis thaliana] &gt;gi|3152561|gb|AAC17042.1| Contains similarity to myb protein homolog gb|Z13997 from Petunia hybrida [Arabidopsis thaliana] &gt;gi|332198097|gb|AEE36218.1| Mitochondrial transcription termination factor family pr...	1.53078e-09
	CUFF.26802.2	2.31496	4.62021	1.23477	0.0586064	1.10207	0.850644	gi|28628965|gb|AAO49419.1|AF485901_1	MYB10 [Dendrobium sp. XMW-2002-10]	3.43977e-62
	CUFF.29583.1	26.8476	110.049	9.85484	12.2152	19.6855	12.521	gi|223674381|gb|ACN12955.1|	R2R3-MYB transcription factor MYB18, partial [Picea glauca]	7.33137e-47
	CUFF.29587.1	4.76903	29.4665	0.942696	1.1683	1.79707	1.1619	gi|4914437|emb|CAB43640.1|	putative protein [Arabidopsis thaliana] &gt;gi|7270908|emb|CAB80588.1| putative protein [Arabidopsis thaliana] &gt;gi|41618986|gb|AAS09997.1| MYB transcription factor [Arabidopsis thaliana] &gt;gi|88900326|gb|ABD57475.1| At4g39250 [Arabidopsis thaliana]	1.57752e-23
	CUFF.29630.1	26.5627	22.5199	34.198	28.516	37.6973	37.7733	gi|327412613|emb|CCA29095.1|	putative MYB transcription factor [Rosa rugosa] &gt;gi|327412625|emb|CCA29101.1| putative MYB transcription factor [Rosa rugosa]	1.2837e-41
	CUFF.30551.1	29.3571	25.0591	44.6638	28.7058	40.0186	43.5446	gi|327412613|emb|CCA29095.1|	putative MYB transcription factor [Rosa rugosa] &gt;gi|327412625|emb|CCA29101.1| putative MYB transcription factor [Rosa rugosa]	2.78973e-33
	CUFF.30597.1	3.83183	24.5338	1.39757	2.1912	5.41042	2.66967	gi|414888336|tpg|DAA64350.1|	TPA: putative MYB DNA-binding domain superfamily protein [Zea mays]	4.01018e-56
	CUFF.30700.1	1321.63	1006.83	817.415	1809.73	1848.66	610.34	gi|302398985|gb|ADL36787.1|	MYBR domain class transcription factor [Malus x domestica]	9.09341e-07
	CUFF.313.1	13.336	16.6457	1.23344	1.49665	0	0.73182	gi|332656162|gb|AEE81751.1|	MYB transcription factor [Morus alba var. multicaulis]	7.86767e-15
	CUFF.31485.1	1.0093	2.07601	5.18642	1.81649	0	1.14985	gi|399950086|gb|AFP65728.1|	R2R3 MYB, partial [Iris fulva]	1.51687e-67
	CUFF.32731.1	0	3.61641	2.29967	1.51579	0.00667708	0.499936	gi|19548405|gb|AAL90626.1|AF470058_1	P-type R2R3 Myb protein [Sorghum bicolor]	3.95471e-59
	CUFF.33114.1	113.246	133.507	155.413	80.2413	138.065	93.2771	gi|308044469|ref|NP_001183627.1|	uncharacterized protein LOC100502221 [Zea mays] &gt;gi|238013518|gb|ACR37794.1| unknown [Zea mays] &gt;gi|413938399|gb|AFW72950.1| putative MYB DNA-binding domain superfamily protein [Zea mays]	1.62685e-16
	CUFF.34173.1	9.77198	7.99272	7.86206	6.656	9.00733	7.58336	gi|374256033|gb|AEZ00878.1|	putative MYB transcription factor-like protein, partial [Elaeis guineensis]	6.53184e-67
	CUFF.36302.1	6.37398	13.0212	1.72335	0.257328	1.40493	0.776512	gi|425856452|gb|AFX97765.1|	R2R3-MYB transcription factor [Dendrobium hybrid cultivar]	5.71914e-34
	CUFF.37722.1	76.9218	154.19	98.0369	100.713	80.3321	151.614	gi|24850307|gb|AAN63154.1|	transcription factor MYBS3 [Oryza sativa Japonica Group]	4.0559e-34
	CUFF.38199.1	17.1212	14.7032	14.5619	17.984	21.4322	13.7486	gi|399950094|gb|AFP65732.1|	R2R3 MYB AS1-like protein [Iris fulva]	3.49848e-99
	CUFF.38209.1	170.675	95.1409	151.466	126.282	151.639	155.425	gi|399950094|gb|AFP65732.1|	R2R3 MYB AS1-like protein [Iris fulva]	2.42671e-108
	CUFF.38874.1	33.5167	22.8692	7.24955	12.9761	4.01897	5.19421	gi|225462727|ref|XP_002268795.1|	PREDICTED: transcription factor TRY [Vitis vinifera] &gt;gi|158323782|gb|ABW34395.1| Myb-related TRIPTYCHON-like protein [Vitis vinifera] &gt;gi|302143684|emb|CBI22545.3| unnamed protein product [Vitis vinifera]	7.58689e-24
	CUFF.40231.1	23.1034	30.7355	30.5592	21.4452	53.0701	36.7327	gi|449439986|ref|XP_004137766.1|	PREDICTED: myb-related protein A-like [Cucumis sativus]	3.48677e-19
	CUFF.4198.1	2.16731	1.31896	1.43727	4.00997	1.37197	0.575229	gi|399950137|gb|AFP65753.1|	R2R3 MYB, partial [Iris fulva]	1.53915e-11
	CUFF.43148.1	122.207	154.342	119.031	132.324	113.188	133.167	gi|13569996|gb|AAK31280.1|AC079890_16	putative Myb-related protein [Oryza sativa Japonica Group] &gt;gi|31433512|gb|AAP55017.1| ZmMybst1, putative, expressed [Oryza sativa Japonica Group] &gt;gi|125575693|gb|EAZ16977.1| hypothetical protein OsJ_32461 [Oryza sativa Japonica Group] &gt;gi|194396109|gb|ACF60472.1| myb transcription factor ...	1.52085e-39
	CUFF.5383.1	91.1969	88.2855	87.0153	93.0788	98.1542	99.9081	gi|399950070|gb|AFP65720.1|	R2R3 MYB CDC5-like protein, partial [Iris fulva]	7.98118e-170
	CUFF.577.2	21.2063	26.6697	21.8137	16.8959	34.1476	26.1329	gi|41469370|gb|AAS07212.1|	expressed protein [Oryza sativa Japonica Group] &gt;gi|108708918|gb|ABF96713.1| Myb-like DNA-binding domain containing protein, expressed [Oryza sativa Japonica Group] &gt;gi|108708919|gb|ABF96714.1| Myb-like DNA-binding domain containing protein, expressed [Oryza sativa Japonica Group] &gt;gi|21571...	2.48454e-08
	CUFF.658.1	126.281	216.252	125.266	151.441	138.196	112.994	gi|19548435|gb|AAL90641.1|AF470073_1	A-type R2R3 Myb protein [Zea mays] &gt;gi|159144437|gb|ABW90104.1| pericarp color 1 [Zea mays]	1.91848e-29
	CUFF.7711.1	13.9743	24.0192	7.21634	7.51324	8.18166	3.91379	gi|425856452|gb|AFX97765.1|	R2R3-MYB transcription factor [Dendrobium hybrid cultivar]	3.38079e-12
	CUFF.9122.1	89.9437	66.6624	70.4859	82.4346	63.5317	49.9624	gi|383290955|gb|AFH03055.1|	R2R3-MYB transcription factor MYB3 [Epimedium sagittatum]	1.95198e-13
	CUFF.9123.1	82.4701	47.9234	63.3337	69.5952	49.7331	59.0864	gi|399950110|gb|AFP65740.1|	R2R3 MYB, partial [Iris fulva]	1.05582e-69
NAC	CUFF.10647.1	7.61768	9.33383	5.78537	3.95576	3.15034	4.92424	gi|353441182|gb|AEQ94175.1|	NAC protein 1 [Elaeis guineensis]	6.32514e-43
	CUFF.10656.1	21.5541	24.0166	7.9872	19.2654	3.93745	7.37388	gi|353441182|gb|AEQ94175.1|	NAC protein 1 [Elaeis guineensis]	4.43222e-59
	CUFF.11663.1	14.1356	17.7212	22.0312	15.4444	16.8574	16.8352	gi|297845602|ref|XP_002890682.1|	ANAC008 [Arabidopsis lyrata subsp. lyrata] &gt;gi|297336524|gb|EFH66941.1| ANAC008 [Arabidopsis lyrata subsp. lyrata]	1.08802e-26
	CUFF.13251.1	1.46929	0.999	1.40476	0.854985	1.90443	2.22819	gi|224075293|ref|XP_002304588.1|	NAC domain protein, IPR003441 [Populus trichocarpa] &gt;gi|222842020|gb|EEE79567.1| NAC domain protein, IPR003441 [Populus trichocarpa]	1.78907e-11
	CUFF.16618.1	1.54441	1.54659	2.06866	1.12199	2.59563	1.35692	gi|359488924|ref|XP_002278256.2|	PREDICTED: putative NAC domain-containing protein 94-like [Vitis vinifera]	3.24692e-25
	CUFF.18825.1	0.665118	1.02165	0.283263	0.239441	0.204397	0.353461	gi|117586720|dbj|BAF36563.1|	NAC domain protein [Cymbidium hybrid cultivar]	1.21387e-42
	CUFF.18829.1	4.66143	6.75877	2.86515	3.58662	3.53946	2.60336	gi|117586720|dbj|BAF36563.1|	NAC domain protein [Cymbidium hybrid cultivar]	2.84844e-48
	CUFF.19204.4	1.25881	0.844162	1.14128	0.854443	2.63122	1.64568	gi|82400207|gb|ABB72842.1|	NAC protein 1 [Elaeis guineensis] &gt;gi|82400211|gb|ABB72844.1| NAC protein 1 splice variant 2 [Elaeis guineensis]	3.27438e-98
	CUFF.19212.2	0.202139	0	0.304189	0.00856069	1.04926	0.498093	gi|82400209|gb|ABB72843.1|	NAC protein 1 splice variant 1 [Elaeis guineensis]	7.47529e-67
	CUFF.19989.1	22.9617	16.0863	16.6069	19.1308	13.4304	11.6633	gi|224077050|ref|XP_002305109.1|	NAC domain protein, IPR003441 [Populus trichocarpa] &gt;gi|222848073|gb|EEE85620.1| NAC domain protein, IPR003441 [Populus trichocarpa]	9.11133e-84
	CUFF.20537.1	6.21275	18.3925	2.87353	4.3096	5.85799	4.66032	gi|356571678|ref|XP_003554001.1|	PREDICTED: NAC domain-containing protein 100-like [Glycine max]	6.12949e-84
	CUFF.20652.1	11.8465	49.9586	5.40774	4.03243	4.06754	3.47611	gi|27529810|dbj|BAC53811.1|	OsNAC2 protein [Oryza sativa]	3.78431e-78
	CUFF.20831.1	23.8976	26.1795	30.6664	29.8273	13.627	21.9996	gi|395395183|gb|AFN55266.1|	NAC domain protein [Tamarix hispida]	1.15207e-08
	CUFF.22035.1	9.13713	10.2563	10.3576	10.3007	12.3094	9.11002	gi|413944271|gb|AFW76920.1|	putative NAC domain transcription factor superfamily protein [Zea mays]	1.29324e-54
	CUFF.22143.1	1.13786	12.8051	0.718364	0	0	2.36708	gi|122894106|gb|ABM67699.1|	NAC domain protein [Citrus sinensis]	1.71098e-90
	CUFF.27826.1	11.3273	161.029	4.94571	3.04461	14.8216	12.1213	gi|187940287|gb|ACD39374.1|	NAC domain protein, partial [Glycine max]	3.85278e-58
	CUFF.32374.1	6.05025	12.2508	3.27836	4.0503	5.37706	4.08274	gi|117586720|dbj|BAF36563.1|	NAC domain protein [Cymbidium hybrid cultivar]	6.80762e-142
	CUFF.32676.1	487.569	695.629	300.843	413.229	358.275	395.311	gi|414886605|tpg|DAA62619.1|	TPA: putative NAC domain transcription factor superfamily protein [Zea mays]	1.95644e-28
	CUFF.32901.1	15.0678	11.4354	2.58124	5.20798	4.27604	4.38388	gi|82400207|gb|ABB72842.1|	NAC protein 1 [Elaeis guineensis] &gt;gi|82400211|gb|ABB72844.1| NAC protein 1 splice variant 2 [Elaeis guineensis]	6.12107e-88
	CUFF.33403.1	1.63278	0.0318693	0	0.675182	1.83119	0.318789	gi|308081397|ref|NP_001183479.1|	uncharacterized protein LOC100501911 [Zea mays] &gt;gi|224032845|gb|ACN35498.1| unknown [Zea mays] &gt;gi|238011790|gb|ACR36930.1| unknown [Zea mays] &gt;gi|408690216|gb|AFU81568.1| NAC-type transcription factor, partial [Zea mays subsp. mays]	4.28554e-66
	CUFF.33474.1	9.13876	7.0052	3.19346	7.37308	5.12681	4.38018	gi|192910666|gb|ACF06441.1|	ANAC083 transcription factor [Elaeis guineensis]	2.4517e-37
	CUFF.33734.1	2.30169	84.5836	11.1367	0	12.3525	13.7942	gi|219363221|ref|NP_001137035.1|	putative NAC domain transcription factor superfamily protein [Zea mays] &gt;gi|194698086|gb|ACF83127.1| unknown [Zea mays] &gt;gi|408690336|gb|AFU81628.1| NAC-type transcription factor, partial [Zea mays subsp. mays] &gt;gi|413923114|gb|AFW63046.1| putative NAC domain transcription factor superfamil...	2.35585e-49
	CUFF.33801.1	8.67367	5.40303	4.93494	2.86439	6.06978	6.31488	gi|82400207|gb|ABB72842.1|	NAC protein 1 [Elaeis guineensis] &gt;gi|82400211|gb|ABB72844.1| NAC protein 1 splice variant 2 [Elaeis guineensis]	1.18172e-14
	CUFF.33804.1	8.67478	19.9286	11.0447	12.0287	10.5561	5.84595	gi|82400207|gb|ABB72842.1|	NAC protein 1 [Elaeis guineensis] &gt;gi|82400211|gb|ABB72844.1| NAC protein 1 splice variant 2 [Elaeis guineensis]	2.50045e-14
	CUFF.34509.1	6.94296	10.2871	6.15386	1.59708	6.0993	6.79586	gi|351728023|ref|NP_001235901.1|	transcriptional factor NAC35 [Glycine max] &gt;gi|184097800|gb|ACC66316.1| transcriptional factor NAC35 [Glycine max]	6.54585e-65
	CUFF.37112.1	13.8518	63.8298	10.8124	0	29.6619	4.61909	gi|300835516|gb|ADK37922.1|	NAC protein [Musa acuminata AAA Group]	1.1732e-46
	CUFF.3726.1	67.0757	51.9527	52.4925	62.3879	53.6961	63.3441	gi|357124571|ref|XP_003563972.1|	PREDICTED: NAC domain-containing protein 8-like [Brachypodium distachyon]	5.57619e-55
	CUFF.38898.1	2.31484	3.68079	1.2066	0.649862	1.67295	1.08262	gi|117586720|dbj|BAF36563.1|	NAC domain protein [Cymbidium hybrid cultivar]	2.07152e-101
	CUFF.39463.1	59.5501	86.994	55.1694	69.1919	67.3058	73.8189	gi|115474875|ref|NP_001061034.1|	Os08g0157900 [Oryza sativa Japonica Group] &gt;gi|37806148|dbj|BAC99653.1| NAC2 protein-like [Oryza sativa Japonica Group] &gt;gi|113623003|dbj|BAF22948.1| Os08g0157900 [Oryza sativa Japonica Group] &gt;gi|213959127|gb|ACJ54898.1| NAC2 protein [Oryza sativa Japonica Group] &gt;gi|222639945|gb|EEE680...	4.73779e-79
	CUFF.40359.1	1.27331	1.22217	2.45412	3.71113	3.78638	2.96481	gi|224077050|ref|XP_002305109.1|	NAC domain protein, IPR003441 [Populus trichocarpa] &gt;gi|222848073|gb|EEE85620.1| NAC domain protein, IPR003441 [Populus trichocarpa]	4.21404e-83
	CUFF.41716.1	37.3329	32.6455	10.1666	0	9.81923	5.24178	gi|155965513|gb|ABU40776.1|	NAC-like protein 7 [Crocus sativus]	1.02137e-25
	CUFF.4224.1	45.9203	51.8044	46.9304	45.0442	58.6539	63.2788	gi|292659258|gb|ADE34584.1|	NAC transcription factor NTL5 [Triticum aestivum]	2.17961e-77
	CUFF.42341.1	7.75639	37.5255	2.82743	2.28792	3.66477	3.13481	gi|117586720|dbj|BAF36563.1|	NAC domain protein [Cymbidium hybrid cultivar]	1.75113e-128
	CUFF.4977.1	3.13591	2.14668	9.72199	3.59805	4.0245	2.16111	gi|224114874|ref|XP_002316880.1|	NAC domain protein, IPR003441 [Populus trichocarpa] &gt;gi|222859945|gb|EEE97492.1| NAC domain protein, IPR003441 [Populus trichocarpa]	2.38032e-91
	CUFF.5019.1	0.700009	3.23908	1.3387	1.34308	1.43796	1.61718	gi|155965517|gb|ABU40778.1|	NAC-like protein 13 [Crocus sativus]	2.27237e-116
	CUFF.5592.2	9.5652	6.23274	4.6262	5.38157	1.50105	1.35859	gi|255547357|ref|XP_002514736.1|	NAC domain-containing protein 21/22, putative [Ricinus communis] &gt;gi|223546340|gb|EEF47842.1| NAC domain-containing protein 21/22, putative [Ricinus communis]	2.10548e-92
	CUFF.70.1	1.22022	3.90441	0	1.25446	2.67162	1.24757	gi|334353291|emb|CBZ39287.1|	NAC transcription factor [Hordeum vulgare subsp. vulgare]	6.501e-57
	CUFF.702.1	7.75081	9.64369	15.6366	17.8107	9.33846	13.2085	gi|224136574|ref|XP_002326894.1|	NAC domain protein, IPR003441 [Populus trichocarpa] &gt;gi|222835209|gb|EEE73644.1| NAC domain protein, IPR003441 [Populus trichocarpa]	4.69445e-07
	CUFF.9643.1	57.15	82.001	45.4856	41.3713	57.8362	53.4628	gi|224066587|ref|XP_002302150.1|	NAC domain protein, IPR003441 [Populus trichocarpa] &gt;gi|222843876|gb|EEE81423.1| NAC domain protein, IPR003441 [Populus trichocarpa]	1.56859e-17
	CUFF.9822.1	2.44492	3.36691	1.39942	1.05326	2.69489	1.13724	gi|379980163|gb|AFD22355.1|	NAC3 [Solanum lycopersicum]	1.50074e-77
	CUFF.9900.1	9.58126	8.80295	7.96011	7.86034	7.19128	4.22784	gi|297845602|ref|XP_002890682.1|	ANAC008 [Arabidopsis lyrata subsp. lyrata] &gt;gi|297336524|gb|EFH66941.1| ANAC008 [Arabidopsis lyrata subsp. lyrata]	1.93433e-28
	CUFF.2394.1	21.5486	36.9921	37.9524	34.1075	41.9539	39.114	gi|115447057|ref|NP_001047308.1|	Os02g0594800 [Oryza sativa Japonica Group] &gt;gi|46805288|dbj|BAD16820.1| no apical meristem (NAM)-like protein [Oryza sativa Japonica Group] &gt;gi|113536839|dbj|BAF09222.1| Os02g0594800 [Oryza sativa Japonica Group] &gt;gi|215768502|dbj|BAH00731.1| unnamed protein product [Oryza sativa Japonica G...	7.56188e-20
	CUFF.10073.1	0.110292	0	0.812239	0.970618	3.09754	4.6303	gi|326786991|gb|AEA07599.1|	cup-shaped cotyledon 3-related protein [Phoenix dactylifera]	1.93468e-118
PBF	CUFF.15856.1	305.056	317.508	303.802	316.563	263.74	219.8	gi|302399111|gb|ADL36850.1|	WHY domain class transcription factor [Malus x domestica]	3.25589e-23
	CUFF.28151.1	38.4996	24.2941	30.1953	38.8498	34.723	26.7344	gi|297841891|ref|XP_002888827.1|	ATWHY2 [Arabidopsis lyrata subsp. lyrata] &gt;gi|297334668|gb|EFH65086.1| ATWHY2 [Arabidopsis lyrata subsp. lyrata]	2.86822e-20
PLATZ	CUFF.11758.1	58.159	61.8568	49.0764	54.3329	57.2308	48.0494	gi|374255985|gb|AEZ00854.1|	putative zinc ion binding protein, partial [Elaeis guineensis]	8.52928e-40
	CUFF.21948.1	17.0545	6.90088	10.5486	17.9976	4.10318	21.1392	gi|87241473|gb|ABD33331.1|	BIG ; ubiquitin-protein ligase/ zinc ion binding, related [Medicago truncatula]	1.73921e-07
	CUFF.29631.1	20.1443	53.4681	8.57633	17.079	7.57232	12.5655	gi|110681464|emb|CAL25342.1|	putative zinc-binding protein [Platanus x acerifolia]	7.62253e-27
	CUFF.40076.1	3.96875	6.0603	5.53141	5.45139	6.75353	4.85987	gi|226501450|ref|NP_001141682.1|	uncharacterized protein LOC100273809 [Zea mays] &gt;gi|194705536|gb|ACF86852.1| unknown [Zea mays] &gt;gi|195658737|gb|ACG48836.1| ubiquitin-protein ligase/ zinc ion binding protein [Zea mays] &gt;gi|414877775|tpg|DAA54906.1| TPA: Ubiquitin-protein ligase/ zinc ion binding protein [Zea mays]	2.07774e-59
SBP	CUFF.10070.1	6.84109	15.2093	9.33667	5.4727	0	3.57495	gi|443429769|gb|AGC92796.1|	SBP-box transcription factor [Betula luminifera]	3.31957e-15
	CUFF.13466.1	15.7248	22.8944	10.5947	12.9728	8.53989	11.9446	gi|443429769|gb|AGC92796.1|	SBP-box transcription factor [Betula luminifera]	4.86748e-28
	CUFF.13467.1	19.1032	27.2796	11.9894	15.4716	9.64734	10.2071	gi|443429769|gb|AGC92796.1|	SBP-box transcription factor [Betula luminifera]	4.86748e-28
	CUFF.11947.1	47.9769	49.0118	46.0868	57.2104	36.545	54.4327	gi|356499594|ref|XP_003518623.1|	PREDICTED: squamosa promoter-binding-like protein 1-like [Glycine max]	1.88473e-37
	CUFF.13844.1	264.706	387.939	276.184	347.934	334.81	289.989	gi|225425402|ref|XP_002271312.1|	PREDICTED: squamosa promoter-binding-like protein 12-like [Vitis vinifera]	4.66591e-70
	CUFF.2498.1	84.3733	92.0865	76.8838	133.064	67.9781	107.446	gi|225453484|ref|XP_002277183.1|	PREDICTED: squamosa promoter-binding-like protein 8 isoform 1 [Vitis vinifera] &gt;gi|359489306|ref|XP_003633906.1| PREDICTED: squamosa promoter-binding-like protein 8 isoform 2 [Vitis vinifera]	9.69182e-37
	CUFF.29158.1	10.6377	13.4111	10.1092	10.3225	12.4997	13.7995	gi|225457689|ref|XP_002273784.1|	PREDICTED: squamosa promoter-binding-like protein 14-like [Vitis vinifera]	3.98535e-41
	CUFF.32361.1	0.886698	0	3.17053	0	0	0.89251	gi|357141851|ref|XP_003572369.1|	PREDICTED: squamosa promoter-binding-like protein 14-like [Brachypodium distachyon]	1.55271e-60
	CUFF.35449.1	55.7841	59.9904	57.8276	64.0315	42.3708	64.0513	gi|356499594|ref|XP_003518623.1|	PREDICTED: squamosa promoter-binding-like protein 1-like [Glycine max]	2.11484e-25
	CUFF.35771.1	169.861	154.77	145.45	176.794	249.4	164.439	gi|255556564|ref|XP_002519316.1|	Squamosa promoter-binding protein, putative [Ricinus communis] &gt;gi|223541631|gb|EEF43180.1| Squamosa promoter-binding protein, putative [Ricinus communis]	9.61126e-14
	CUFF.40939.1	2.32367	3.19975	4.84615	2.16825	12.4592	8.39248	gi|357162445|ref|XP_003579413.1|	PREDICTED: squamosa promoter-binding-like protein 8-like [Brachypodium distachyon]	1.48973e-14
	CUFF.31795.1	0.000724488	0	0.000331881	0.000701642	0.00549367	17.0957	gi|302399057|gb|ADL36823.1|	SPL domain class transcription factor [Malus x domestica]	2.5623e-30
Sigma70-like	CUFF.1585.1	10.8847	14.5851	17.9062	22.9345	28.1386	27.1024	gi|255538072|ref|XP_002510101.1|	sigma factor sigb regulation protein rsbq, putative [Ricinus communis] &gt;gi|223550802|gb|EEF52288.1| sigma factor sigb regulation protein rsbq, putative [Ricinus communis]	1.09542e-120
	CUFF.20492.1	1125.35	1107.79	727.363	981.017	870.689	605.015	gi|449499005|ref|XP_004160694.1|	PREDICTED: LOW QUALITY PROTEIN: RNA polymerase sigma factor sigB-like [Cucumis sativus]	5.88566e-50
	CUFF.20913.1	22.0748	43.0202	6.98313	17.8045	5.51772	4.66103	gi|255566078|ref|XP_002524027.1|	RNA polymerase sigma factor rpoD, putative [Ricinus communis] &gt;gi|223536754|gb|EEF38395.1| RNA polymerase sigma factor rpoD, putative [Ricinus communis]	2.51182e-11
	CUFF.2753.1	9.17323	11.9662	9.27133	8.34945	9.65377	7.39627	gi|225462725|ref|XP_002268709.1|	PREDICTED: RNA polymerase sigma factor rpoD [Vitis vinifera] &gt;gi|302143685|emb|CBI22546.3| unnamed protein product [Vitis vinifera]	8.83701e-128
	CUFF.31600.1	64.0701	85.3967	77.7054	68.9474	69.51	88.6656	gi|357476343|ref|XP_003608457.1|	Sigma factor sigB regulation protein rsbQ [Medicago truncatula] &gt;gi|355509512|gb|AES90654.1| Sigma factor sigB regulation protein rsbQ [Medicago truncatula]	1.56873e-57
	CUFF.32981.1	4144.91	4993.03	1610.43	5003.57	459.112	457.223	gi|357144851|ref|XP_003573435.1|	PREDICTED: RNA polymerase sigma factor rpoD-like [Brachypodium distachyon]	7.79173e-21
	CUFF.32984.1	28.8249	48.101	13.4731	40.5429	7.1502	11.5213	gi|359489968|ref|XP_002264964.2|	PREDICTED: RNA polymerase sigma-B factor-like isoform 2 [Vitis vinifera]	2.51679e-61
	CUFF.40245.1	9.19863	12.2515	7.31422	8.39553	7.24839	7.6024	gi|225462725|ref|XP_002268709.1|	PREDICTED: RNA polymerase sigma factor rpoD [Vitis vinifera] &gt;gi|302143685|emb|CBI22546.3| unnamed protein product [Vitis vinifera]	3.50101e-166
	CUFF.41197.1	9.61919	15.5192	7.84976	11.1209	7.79551	10.7522	gi|255538072|ref|XP_002510101.1|	sigma factor sigb regulation protein rsbq, putative [Ricinus communis] &gt;gi|223550802|gb|EEF52288.1| sigma factor sigb regulation protein rsbq, putative [Ricinus communis]	2.14165e-130
	CUFF.41206.1	3.14073	7.61789	1.00786	1.32949	3.42402	3.40746	gi|255538072|ref|XP_002510101.1|	sigma factor sigb regulation protein rsbq, putative [Ricinus communis] &gt;gi|223550802|gb|EEF52288.1| sigma factor sigb regulation protein rsbq, putative [Ricinus communis]	6.55486e-100
	CUFF.41563.1	25.0461	45.5196	50.063	53.149	48.5862	49.2809	gi|357476343|ref|XP_003608457.1|	Sigma factor sigB regulation protein rsbQ [Medicago truncatula] &gt;gi|355509512|gb|AES90654.1| Sigma factor sigB regulation protein rsbQ [Medicago truncatula]	2.05676e-58
SRS	CUFF.1340.1	66.7914	55.0185	89.6296	80.8414	124.081	83.1794	gi|262385344|gb|ACY64665.1|	SRS2 [Arabidopsis thaliana]	1.05544e-38
	CUFF.36610.2	3.57797	9.79327	3.91886	4.87782	9.48257	8.36309	gi|115442307|ref|NP_001045433.1|	Os01g0954500 [Oryza sativa Japonica Group] &gt;gi|15528818|dbj|BAB64713.1| putative LRP1 [Oryza sativa Japonica Group] &gt;gi|20161862|dbj|BAB90775.1| putative LRP1 [Oryza sativa Japonica Group] &gt;gi|113534964|dbj|BAF07347.1| Os01g0954500 [Oryza sativa Japonica Group] &gt;gi|215734835|dbj|BAG95557...	4.61482e-66
TAZ	CUFF.39098.1	3.65332	0	0	0	0	3.36916	gi|225456816|ref|XP_002278192.1|	PREDICTED: BTB/POZ and TAZ domain-containing protein 1-like [Vitis vinifera]	3.62539e-34
	CUFF.39689.2	3.75	0	0	0.552609	0	0	gi|356563157|ref|XP_003549831.1|	PREDICTED: BTB/POZ and TAZ domain-containing protein 2-like [Glycine max]	4.63818e-58
	CUFF.13100.1	12.4463	12.9121	17.7371	11.9925	12.7914	15.3314	gi|449456963|ref|XP_004146218.1|	PREDICTED: histone acetyltransferase HAC1-like [Cucumis sativus]	5.2146e-90
	CUFF.13109.1	19.5973	28.6897	27.8686	38.0821	39.1958	30.3972	gi|224097301|ref|XP_002310900.1|	histone acetyltransferase [Populus trichocarpa] &gt;gi|222853803|gb|EEE91350.1| histone acetyltransferase [Populus trichocarpa]	2.98704e-51
	CUFF.20655.1	110.611	154.783	135.069	129.646	144.985	115.003	gi|357467647|ref|XP_003604108.1|	Histone acetyltransferase [Medicago truncatula] &gt;gi|355505163|gb|AES86305.1| Histone acetyltransferase [Medicago truncatula]	2.36308e-35
	CUFF.31968.1	4121.05	3148.74	4114.54	4747.13	4790.39	2983.82	gi|297796559|ref|XP_002866164.1|	histone acetyltransferase family protein [Arabidopsis lyrata subsp. lyrata] &gt;gi|297311999|gb|EFH42423.1| histone acetyltransferase family protein [Arabidopsis lyrata subsp. lyrata]	2.53084e-07
	CUFF.34301.1	6.07897	3.42879	6.47277	11.7014	2.81254	10.6177	gi|359483223|ref|XP_002270538.2|	PREDICTED: histone acetyltransferase HAC1-like isoform 1 [Vitis vinifera]	2.14469e-08
	CUFF.38486.1	64.5292	46.4937	45.2863	51.5666	79.8441	77.4982	gi|356523482|ref|XP_003530367.1|	PREDICTED: histone acetyltransferase HAC1-like [Glycine max]	4.95496e-68
	CUFF.38488.1	10.1408	10.9159	12.7322	16.8533	14.1901	17.1834	gi|449456963|ref|XP_004146218.1|	PREDICTED: histone acetyltransferase HAC1-like [Cucumis sativus]	1.13808e-88
	CUFF.9669.1	11.4251	11.0925	10.7724	14.1146	8.66343	12.358	gi|359483223|ref|XP_002270538.2|	PREDICTED: histone acetyltransferase HAC1-like isoform 1 [Vitis vinifera]	1.59616e-08
TCP	CUFF.11031.2	2.19233	1.14196	2.62585	2.21443	1.16938	1.44671	gi|329804999|gb|AEC05330.1|	candidate developmental transcription factor TCP2 [Phalaenopsis hybrid cultivar]	1.0066e-54
	CUFF.11038.1	8.43802	2.9718	5.94213	5.46238	8.50036	4.95351	gi|329804999|gb|AEC05330.1|	candidate developmental transcription factor TCP2 [Phalaenopsis hybrid cultivar]	6.919e-36
	CUFF.18040.1	11.7329	9.55669	7.0971	7.81513	13.2472	8.28752	gi|356536963|ref|XP_003537001.1|	PREDICTED: transcription factor TCP11-like [Glycine max]	9.54868e-30
	CUFF.24207.2	4.3058	5.66032	3.32198	3.65522	5.16513	5.21538	gi|329805001|gb|AEC05331.1|	candidate developmental transcription factor TCP3 [Phalaenopsis hybrid cultivar]	1.25085e-175
	CUFF.24221.4	1.50273	0.726863	3.07686	3.19729	1.20639	3.89472	gi|329805001|gb|AEC05331.1|	candidate developmental transcription factor TCP3 [Phalaenopsis hybrid cultivar]	3.69921e-178
	CUFF.2511.1	21.4554	19.2598	24.3683	21.9848	23.913	20.9653	gi|356523642|ref|XP_003530446.1|	PREDICTED: transcription factor TCP13-like [Glycine max]	5.23193e-33
	CUFF.25758.1	7.03065	8.6936	6.86249	5.78157	5.67542	4.71515	gi|225451501|ref|XP_002271949.1|	PREDICTED: transcription factor TCP20-like [Vitis vinifera]	9.33258e-56
	CUFF.2698.1	47.896	72.4224	52.4881	44.7377	55.4165	44.0315	gi|225462562|ref|XP_002268058.1|	PREDICTED: transcription factor TCP7-like [Vitis vinifera]	1.15385e-55
	CUFF.28313.1	162.202	229.694	163.42	197.596	170.884	162.625	gi|329804999|gb|AEC05330.1|	candidate developmental transcription factor TCP2 [Phalaenopsis hybrid cultivar]	3.20871e-155
	CUFF.31486.1	9.39588	20.6177	6.14636	14.7674	5.03346	5.55532	gi|357138133|ref|XP_003570652.1|	PREDICTED: transcription factor TCP14-like [Brachypodium distachyon]	1.34143e-67
	CUFF.34748.1	34.4924	36.1351	64.5666	54.6136	75.8508	83.2167	gi|329805003|gb|AEC05332.1|	candidate developmental transcription factor TCP4 [Phalaenopsis hybrid cultivar]	2.15364e-78
	CUFF.37798.1	11.7407	11.1403	16.9319	15.6302	10.6744	14.9291	gi|195648420|gb|ACG43678.1|	TCP-domain protein [Zea mays]	3.96229e-15
	CUFF.37799.1	5.07824	9.34822	10.6536	8.96417	4.70259	3.6219	gi|195648420|gb|ACG43678.1|	TCP-domain protein [Zea mays]	5.9339e-15
	CUFF.41642.1	107.909	151.794	95.7542	88.4047	131.312	115.036	gi|329804997|gb|AEC05329.1|	candidate developmental transcription factor TCP1 [Phalaenopsis hybrid cultivar]	3.79299e-17
	CUFF.42347.1	19.7047	47.9554	11.8949	17.8087	11.1608	11.5274	gi|225451501|ref|XP_002271949.1|	PREDICTED: transcription factor TCP20-like [Vitis vinifera]	1.53559e-69
	CUFF.9437.1	48.2445	71.5706	57.4706	33.943	55.2608	56.7432	gi|329804997|gb|AEC05329.1|	candidate developmental transcription factor TCP1 [Phalaenopsis hybrid cultivar]	1.01201e-107
	CUFF.28386.1	0.671843	3.19183	1.52257	2.78704	1.69361	1.97608	gi|61381055|gb|AAX45194.1|	CYCLOIDEA-like [Triosteum himalayanum]	1.06749e-11
	CUFF.35594.1	7.32611	15.8337	10.7677	10.7118	8.80285	5.45514	gi|2580440|dbj|BAA23143.1|	PCF2 [Oryza sativa Japonica Group]	1.65478e-35
Tify	CUFF.12962.1	173.818	156.153	167.277	145.971	191.272	181.343	gi|194700500|gb|ACF84334.1|	unknown [Zea mays] &gt;gi|194703244|gb|ACF85706.1| unknown [Zea mays] &gt;gi|414887580|tpg|DAA63594.1| TPA: putative tify domain/CCT motif transcription factor family protein [Zea mays]	1.14781e-41
	CUFF.30914.2	130.806	126.561	33.3221	47.7214	39.5687	22.7455	gi|225424341|ref|XP_002284855.1|	PREDICTED: protein TIFY 6B isoform 1 [Vitis vinifera]	1.18305e-10
TUB	CUFF.16207.1	32.0531	43.1495	31.265	32.0613	44.0743	34.8236	gi|356549655|ref|XP_003543207.1|	PREDICTED: tubby-like F-box protein 7-like [Glycine max]	1.79498e-69
	CUFF.16261.1	274.016	375.2	285.027	300.123	327.734	283.915	gi|115487486|ref|NP_001066230.1|	Os12g0163400 [Oryza sativa Japonica Group] &gt;gi|122248657|sp|Q2QXB2.1|TLP14_ORYSJ RecName: Full=Tubby-like F-box protein 14; Short=OsTLP14; AltName: Full=Tubby-like F-box protein 4; Short=OsTLP4 &gt;gi|77553068|gb|ABA95864.1| Tubby protein, putative, expressed [Oryza sativa Japonica Group] &gt;gi|...	5.6092e-85
	CUFF.18219.1	295.212	275.301	533.749	463.199	400.24	3778.13	gi|357133519|ref|XP_003568372.1|	PREDICTED: tubby-like F-box protein 8-like [Brachypodium distachyon]	4.41164e-17
	CUFF.18223.1	0.374927	0	1.90288	1.46062	1.59932	0.702782	gi|357133519|ref|XP_003568372.1|	PREDICTED: tubby-like F-box protein 8-like [Brachypodium distachyon]	7.82702e-11
	CUFF.20175.1	25.8534	29.5613	28.9854	32.8096	29.0135	23.5811	gi|226496699|ref|NP_001148856.1|	tubby protein [Zea mays] &gt;gi|195622658|gb|ACG33159.1| tubby protein [Zea mays]	7.90285e-25
	CUFF.215.1	129.311	92.4635	162.28	158.844	143.751	111.795	gi|357138885|ref|XP_003571017.1|	PREDICTED: tubby-like protein 4-like [Brachypodium distachyon]	1.26946e-67
	CUFF.40749.1	910.092	1212.95	1129.09	1290.2	2604.9	2325.69	gi|356521000|ref|XP_003529146.1|	PREDICTED: tubby-like F-box protein 8-like [Glycine max]	2.64161e-12
	CUFF.4258.1	10.2237	9.05824	9.65547	8.32288	13.2423	9.75058	gi|94442918|emb|CAJ91134.1|	tubby protein [Platanus x acerifolia]	1.26954e-28
	CUFF.43316.1	554.376	494.212	523.278	445.139	626.55	478.759	gi|359493776|ref|XP_003634666.1|	PREDICTED: tubby-like F-box protein 7-like isoform 2 [Vitis vinifera]	3.56283e-26
	CUFF.18204.1	23.0798	35.7175	0	7.3776	40.2351	0	gi|255566602|ref|XP_002524285.1|	phosphoric diester hydrolase, putative [Ricinus communis] &gt;gi|223536376|gb|EEF38025.1| phosphoric diester hydrolase, putative [Ricinus communis]	6.53447e-126
	CUFF.18215.1	38.4596	56.6706	39.4097	46.3136	52.1932	42.3222	gi|255566602|ref|XP_002524285.1|	phosphoric diester hydrolase, putative [Ricinus communis] &gt;gi|223536376|gb|EEF38025.1| phosphoric diester hydrolase, putative [Ricinus communis]	3.7438e-96
	CUFF.8003.2	230.796	329.033	248.739	195.604	334.901	239.032	gi|255551637|ref|XP_002516864.1|	phosphoric diester hydrolase, putative [Ricinus communis] &gt;gi|223543952|gb|EEF45478.1| phosphoric diester hydrolase, putative [Ricinus communis]	1.28239e-38
	CUFF.16261.1	274.016	375.2	285.027	300.123	327.734	283.915	gi|115487486|ref|NP_001066230.1|	Os12g0163400 [Oryza sativa Japonica Group] &gt;gi|122248657|sp|Q2QXB2.1|TLP14_ORYSJ RecName: Full=Tubby-like F-box protein 14; Short=OsTLP14; AltName: Full=Tubby-like F-box protein 4; Short=OsTLP4 &gt;gi|77553068|gb|ABA95864.1| Tubby protein, putative, expressed [Oryza sativa Japonica Group] &gt;gi|...	5.6092e-85
ULT	CUFF.13143.1	37.5143	80.2016	46.4753	66.8524	82.3642	67.1511	gi|225447249|ref|XP_002278664.1|	PREDICTED: protein ULTRAPETALA 1 [Vitis vinifera] &gt;gi|147771900|emb|CAN75705.1| hypothetical protein VITISV_031418 [Vitis vinifera] &gt;gi|297739267|emb|CBI28918.3| unnamed protein product [Vitis vinifera]	1.75722e-24
WRKY	CUFF.12738.1	19.6756	19.335	5.67441	3.52489	4.65028	7.05035	gi|356532151|ref|XP_003534637.1|	PREDICTED: probable WRKY transcription factor 70-like [Glycine max]	1.787e-31
	CUFF.13440.1	3.74412	4.2611	4.28148	8.53671	2.69179	4.14567	gi|255562482|ref|XP_002522247.1|	WRKY transcription factor, putative [Ricinus communis] &gt;gi|223538500|gb|EEF40105.1| WRKY transcription factor, putative [Ricinus communis]	4.24994e-42
	CUFF.13443.1	40.999	14.4584	0	0	1.76656	0	gi|406856214|gb|AFS64071.1|	WRKY transcription factor 6 [Tamarix hispida]	1.34513e-20
	CUFF.18030.3	9.44242	6.31011	8.44445	6.12934	8.35614	8.5994	gi|27754312|gb|AAO22609.1|	putative WRKY family transcription factor [Arabidopsis thaliana]	3.92376e-15
	CUFF.18405.1	16.4023	9.39465	3.41002	8.76606	2.59235	3.14753	gi|449439797|ref|XP_004137672.1|	PREDICTED: probable WRKY transcription factor 70-like [Cucumis sativus] &gt;gi|449497167|ref|XP_004160332.1| PREDICTED: probable WRKY transcription factor 70-like [Cucumis sativus] &gt;gi|315613816|gb|ADU52513.1| WRKY protein [Cucumis sativus]	9.20066e-33
	CUFF.20046.1	1.21599	5.97408e-05	1.1476	0.738944	2.19077	1.00358	gi|449480246|ref|XP_004155840.1|	PREDICTED: WRKY transcription factor 22-like [Cucumis sativus] &gt;gi|315613810|gb|ADU52510.1| WRKY protein [Cucumis sativus]	2.61254e-38
	CUFF.20055.2	1.29698	0.729071	1.58686	3.22351	1.11908	1.64086	gi|356560723|ref|XP_003548638.1|	PREDICTED: WRKY transcription factor 22-like [Glycine max]	1.75806e-50
	CUFF.20613.4	1.2329	2.00694	1.80175	0.695225	0.240112	0.490496	gi|151934197|gb|ABS18436.1|	WRKY39 [Glycine max]	1.69343e-93
	CUFF.2235.1	32.1681	221.937	4.14224	0	50.5602	11.5551	gi|449506803|ref|XP_004162853.1|	PREDICTED: probable WRKY transcription factor 35-like [Cucumis sativus]	3.37192e-26
	CUFF.22439.1	4.26283	5.16824	7.40481	4.50402	3.72584	2.77884	gi|350528637|gb|AEQ28760.1|	WRKY domain class transcription factor [Prunus salicina]	5.90583e-39
	CUFF.24461.2	4.09496	8.60512	1.62339	4.09387	1.72373	3.16766	gi|115455473|ref|NP_001051337.1|	Os03g0758900 [Oryza sativa Japonica Group] &gt;gi|33519192|gb|AAQ20911.1| WRKY11 [Oryza sativa Japonica Group] &gt;gi|108711194|gb|ABF98989.1| WRKY DNA binding domain containing protein, expressed [Oryza sativa Japonica Group] &gt;gi|113549808|dbj|BAF13251.1| Os03g0758900 [Oryza sativa Japonica Grou...	8.1625e-16
	CUFF.266.1	21.1058	20.4299	18.9561	27.4952	20.6759	20.1017	gi|262091438|gb|ACY25182.1|	WRKY [Vitis vinifera]	2.40521e-92
	CUFF.32489.2	3.26893	0.00750103	2.10427	1.97205	0.35569	2.92933	gi|86155943|gb|ABC86709.1|	putative WRKY1a transcription factor [Coffea arabica]	9.68999e-37
	CUFF.34663.2	2.12708	1.09139	0.506222	4.79635	6.1179e-05	0.758148	gi|357153372|ref|XP_003576431.1|	PREDICTED: probable WRKY transcription factor 70-like [Brachypodium distachyon]	3.29121e-17
	CUFF.38090.1	33.4625	113.069	19.4195	53.3497	35.4942	26.0927	gi|346456270|gb|AEO31497.1|	WRKY transcription factor 36-3 [Dimocarpus longan]	6.85766e-21
	CUFF.39100.1	15.0893	45.7279	2.52756	3.18506	0	0.834357	gi|449461443|ref|XP_004148451.1|	PREDICTED: probable WRKY transcription factor 51-like [Cucumis sativus]	2.04803e-42
	CUFF.39582.1	1.50791	2.0322	1.35047	2.4248	1.93697	1.22012	gi|115445435|ref|NP_001046497.1|	Os02g0265200 [Oryza sativa Japonica Group] &gt;gi|50251953|dbj|BAD27888.1| putative WRKY transcription factor [Oryza sativa Japonica Group] &gt;gi|113536028|dbj|BAF08411.1| Os02g0265200 [Oryza sativa Japonica Group] &gt;gi|215694932|dbj|BAG90123.1| unnamed protein product [Oryza sativa Japonica Grou...	1.26198e-53
	CUFF.40447.1	12.6749	12.1089	0	5.64439	0	0	gi|357122217|ref|XP_003562812.1|	PREDICTED: probable WRKY transcription factor 20-like isoform 1 [Brachypodium distachyon]	6.90517e-18
	CUFF.44.1	2.02635	1.89857	1.40293	1.47702	2.02626	2.07983	gi|46394268|tpg|DAA05072.1|	TPA_inf: WRKY transcription factor 7 [Oryza sativa (japonica cultivar-group)] &gt;gi|47900427|gb|AAT39221.1| unknown protein, contains WRKY DNA -binding domain [Oryza sativa Japonica Group] &gt;gi|83320243|gb|ABC02807.1| WRKY transcription factor 7 [Oryza sativa] &gt;gi|222632376|gb|EEE64508.1| hypo...	1.86614e-48
	CUFF.4929.1	10.2597	0.00463772	1.69998	0.000393656	0.000392686	15.0264	gi|355398577|gb|AER70305.1|	WRKY transcription factor [(Populus tomentosa x P. bolleana) x P. tomentosa]	1.77886e-36
	CUFF.969.2	1.7647	0.322072	1.64427	1.60531	0.771512	0.43877	gi|145330679|ref|NP_001078015.1|	WRKY transcription factor 44 [Arabidopsis thaliana] &gt;gi|330254280|gb|AEC09374.1| WRKY transcription factor 44 [Arabidopsis thaliana]	2.13553e-11
ZF-HD	CUFF.16023.1	31.9106	35.5437	33.2578	41.4655	32.6252	34.9087	gi|226531041|ref|NP_001152263.1|	ZF-HD homeobox protein [Zea mays] &gt;gi|195654419|gb|ACG46677.1| ZF-HD homeobox protein [Zea mays]	5.41894e-48
	CUFF.24545.1	119.577	176.431	138.024	164.15	111.136	121.054	gi|115476918|ref|NP_001062055.1|	Os08g0479400 [Oryza sativa Japonica Group] &gt;gi|42408573|dbj|BAD09750.1| putative ZF-HD homeobox protein [Oryza sativa Japonica Group] &gt;gi|113624024|dbj|BAF23969.1| Os08g0479400 [Oryza sativa Japonica Group] &gt;gi|125561919|gb|EAZ07367.1| hypothetical protein OsI_29618 [Oryza sativa Indica Gro...	1.20611e-27
	CUFF.26029.1	76.9451	98.9085	118.768	116.364	115.29	113.811	gi|225459148|ref|XP_002285709.1|	PREDICTED: ZF-HD homeobox protein At4g24660 [Vitis vinifera]	5.09967e-40
	CUFF.38220.2	7.53017	10.0425	4.67656	6.2075	6.49033	6.57759	gi|226502612|ref|NP_001149634.1|	ZF-HD homeobox protein [Zea mays] &gt;gi|195628716|gb|ACG36188.1| ZF-HD homeobox protein [Zea mays]	5.37354e-30
	CUFF.38223.1	17.3713	22.611	16.0494	14.4569	13.3405	10.4709	gi|226502612|ref|NP_001149634.1|	ZF-HD homeobox protein [Zea mays] &gt;gi|195628716|gb|ACG36188.1| ZF-HD homeobox protein [Zea mays]	1.84947e-30
	CUFF.40792.1	78.3941	113.861	86.0468	91.8552	88.1957	83.0032	gi|48057668|gb|AAT39967.1|	Putative ZF-HD homeobox protein, identical [Solanum demissum]	7.75561e-17
	CUFF.7864.1	12.8482	18.4272	11.9512	18.6644	4.22407	6.48141	gi|225425682|ref|XP_002273802.1|	PREDICTED: ZF-HD homeobox protein At4g24660 [Vitis vinifera]	2.81488e-41
AUX/IAA	CUFF.15218.1	30.7298	55.2212	48.2342	41.5485	29.7181	35.3562	gi|115445155|ref|NP_001046357.1|	Os02g0228900 [Oryza sativa Japonica Group] &gt;gi|75258740|sp|Q6H543.1|IAA7_ORYSJ RecName: Full=Auxin-responsive protein IAA7; AltName: Full=Indoleacetic acid-induced protein 7 &gt;gi|49388686|dbj|BAD25870.1| putative aux/IAA protein [Oryza sativa Japonica Group] &gt;gi|49388936|dbj|BAD26156.1| puta...	2.55946e-56
	CUFF.19312.2	18.8315	26.2972	33.9718	41.179	20.2936	20.5538	gi|115445155|ref|NP_001046357.1|	Os02g0228900 [Oryza sativa Japonica Group] &gt;gi|75258740|sp|Q6H543.1|IAA7_ORYSJ RecName: Full=Auxin-responsive protein IAA7; AltName: Full=Indoleacetic acid-induced protein 7 &gt;gi|49388686|dbj|BAD25870.1| putative aux/IAA protein [Oryza sativa Japonica Group] &gt;gi|49388936|dbj|BAD26156.1| puta...	3.23111e-53
	CUFF.22954.1	115.201	203.168	146.811	139.677	122	158.078	gi|359840824|gb|AEV89263.1|	IAA9 [Musa acuminata AAA Group]	8.28421e-106
	CUFF.36217.1	125.843	148.131	165.306	120.258	160.991	132.955	gi|50404477|gb|AAT76903.1|	IAA type protein [Elaeis guineensis]	5.81702e-06
	CUFF.40377.1	26.5653	33.3901	26.4686	20.3936	24.8562	34.9584	gi|359840824|gb|AEV89263.1|	IAA9 [Musa acuminata AAA Group]	8.94569e-11
	CUFF.40379.1	65.2619	80.7414	68.5688	88.277	127.829	87.7133	gi|255549904|ref|XP_002516003.1|	Auxin-responsive protein IAA27, putative [Ricinus communis] &gt;gi|223544908|gb|EEF46423.1| Auxin-responsive protein IAA27, putative [Ricinus communis]	1.57275e-39
	CUFF.7975.2	69.3484	74.2219	43.4509	55.7356	59.594	37.5843	gi|359840824|gb|AEV89263.1|	IAA9 [Musa acuminata AAA Group]	5.86734e-33
	CUFF.7979.1	113.167	146.787	110.32	108.403	129.004	152.963	gi|359840824|gb|AEV89263.1|	IAA9 [Musa acuminata AAA Group]	1.29182e-28
Coactivator p15	CUFF.31514.1	76.8789	53.9932	101.021	89.9504	77.44	84.4773	gi|449457317|ref|XP_004146395.1|	PREDICTED: RNA polymerase II transcriptional coactivator KIWI-like [Cucumis sativus] &gt;gi|449527765|ref|XP_004170880.1| PREDICTED: RNA polymerase II transcriptional coactivator KIWI-like [Cucumis sativus]	2.45342e-26
	CUFF.31517.1	21.2477	21.671	21.3635	25.527	5.83379	26.1429	gi|449457317|ref|XP_004146395.1|	PREDICTED: RNA polymerase II transcriptional coactivator KIWI-like [Cucumis sativus] &gt;gi|449527765|ref|XP_004170880.1| PREDICTED: RNA polymerase II transcriptional coactivator KIWI-like [Cucumis sativus]	2.30044e-15
	CUFF.4769.1	53.3371	37.5967	95.6864	96.408	104.194	92.6054	gi|255550572|ref|XP_002516336.1|	RNA polymerase II transcriptional coactivator KIWI, putative [Ricinus communis] &gt;gi|223544566|gb|EEF46083.1| RNA polymerase II transcriptional coactivator KIWI, putative [Ricinus communis]	7.97557e-18
DDT	CUFF.40202.2	12.1343	8.9322	12.4695	7.27102	17.8431	15.1081	gi|115439095|ref|NP_001043827.1|	Os01g0672300 [Oryza sativa Japonica Group] &gt;gi|56201851|dbj|BAD73301.1| homeobox transcription factor-like [Oryza sativa Japonica Group] &gt;gi|113533358|dbj|BAF05741.1| Os01g0672300 [Oryza sativa Japonica Group] &gt;gi|323388843|gb|ADX60226.1| DDT transcription factor [Oryza sativa Japonica Grou...	1.1226e-07
GNAT	CUFF.12146.1	13.3372	20.7634	15.701	17.3806	14.2789	17.2258	gi|28812153|dbj|BAC65034.1|	GCN5-related N-acetyltransferase-like [Oryza sativa Japonica Group] &gt;gi|37806163|dbj|BAC99667.1| GCN5-related N-acetyltransferase-like [Oryza sativa Japonica Group] &gt;gi|125560809|gb|EAZ06257.1| hypothetical protein OsI_28494 [Oryza sativa Indica Group] &gt;gi|125602757|gb|EAZ42082.1| hypotheti...	3.42608e-21
	CUFF.14948.1	43.03	48.0436	42.8097	55.6454	49.9055	47.5121	gi|2642602|gb|AAB87070.1|	GCN5 homolog [Arabidopsis thaliana]	2.20191e-44
	CUFF.20622.1	518.272	525.71	485.797	600.331	764.508	564.541	gi|2642602|gb|AAB87070.1|	GCN5 homolog [Arabidopsis thaliana]	5.68592e-44
	CUFF.2229.1	54.7937	35.787	37.1612	42.9297	54.5533	42.087	gi|255559909|ref|XP_002520973.1|	histone acetyltransferase gcn5, putative [Ricinus communis] &gt;gi|223539810|gb|EEF41390.1| histone acetyltransferase gcn5, putative [Ricinus communis]	2.02357e-22
	CUFF.36986.1	66.7491	56.991	60.6762	64.9999	55.2263	51.4084	gi|108706641|gb|ABF94436.1|	acetyltransferase, GNAT family protein, expressed [Oryza sativa Japonica Group]	5.64671e-25
	CUFF.41053.1	55.1056	50.1632	52.9737	49.1603	42.2336	41.9987	gi|108706641|gb|ABF94436.1|	acetyltransferase, GNAT family protein, expressed [Oryza sativa Japonica Group]	1.03607e-23
	CUFF.4690.1	153.083	136.045	117.586	123.011	76.9637	82.7746	gi|4587562|gb|AAD25793.1|AC006550_1	Belongs to PF|00583 Acetyltransfersase (GNAT) family [Arabidopsis thaliana]	1.64101e-26
	CUFF.40400.1	135.639	126.394	155.832	145.871	122.307	164.525	gi|357508445|ref|XP_003624511.1|	N-acetyltransferase MAK3-like protein [Medicago truncatula] &gt;gi|355499526|gb|AES80729.1| N-acetyltransferase MAK3-like protein [Medicago truncatula]	1.65867e-52
HMG	CUFF.11309.1	101.03	76.3926	110.295	85.99	128.234	111.893	gi|449442473|ref|XP_004139006.1|	PREDICTED: high mobility group B protein 15-like [Cucumis sativus] &gt;gi|449530303|ref|XP_004172135.1| PREDICTED: high mobility group B protein 15-like [Cucumis sativus]	3.70669e-20
	CUFF.2733.3	0.404621	0.741964	1.57978	0.83561	0.436403	45.9079	gi|359484115|ref|XP_002267697.2|	PREDICTED: high mobility group B protein 7-like [Vitis vinifera] &gt;gi|147815109|emb|CAN61363.1| hypothetical protein VITISV_034306 [Vitis vinifera] &gt;gi|297742725|emb|CBI35359.3| unnamed protein product [Vitis vinifera]	2.24622e-33
	CUFF.29817.2	115.838	100.011	168.853	155.756	127.836	139.525	gi|297608617|ref|NP_001061850.2|	Os08g0428800 [Oryza sativa Japonica Group] &gt;gi|25553691|dbj|BAC24935.1| putative high mobility group I/Y (HMGI/Y protein) [Oryza sativa Japonica Group] &gt;gi|38175502|dbj|BAD01198.1| putative high mobility group I/Y (HMGI/Y protein) [Oryza sativa Japonica Group] &gt;gi|255678466|dbj|BAF23764.2| ...	3.01746e-30
	CUFF.36781.1	1253.87	1271.13	1338.41	1345.2	1155.89	1187.03	gi|359481661|ref|XP_002279947.2|	PREDICTED: high mobility group B protein 1-like [Vitis vinifera] &gt;gi|147815135|emb|CAN74566.1| hypothetical protein VITISV_023651 [Vitis vinifera] &gt;gi|297740214|emb|CBI30396.3| unnamed protein product [Vitis vinifera]	1.18195e-35
	CUFF.42867.1	219.965	126.855	249.266	193.171	211.463	12.4902	gi|224097317|ref|XP_002310906.1|	high mobility group family [Populus trichocarpa] &gt;gi|118483462|gb|ABK93630.1| unknown [Populus trichocarpa] &gt;gi|222853809|gb|EEE91356.1| high mobility group family [Populus trichocarpa]	2.92477e-25
	CUFF.30871.1	354.307	331.395	369.576	392.212	427.943	435.366	gi|351723585|ref|NP_001236260.1|	HMG I/Y like protein [Glycine max] &gt;gi|15706274|emb|CAC69997.1| HMG I/Y like protein [Glycine max]	1.29292e-17
	CUFF.31135.1	9.53094	3.22259	5.86722	11.58	12.4236	6.77534	gi|359491386|ref|XP_002273412.2|	PREDICTED: LOW QUALITY PROTEIN: WD repeat and HMG-box DNA-binding protein 1-like [Vitis vinifera]	2.22209e-40
	CUFF.5641.1	223.459	269.199	289.262	285.074	230.151	317.351	gi|18419623|gb|AAL69379.1|AF462216_1	HMG-domain containing protein [Narcissus pseudonarcissus]	2.01425e-21
	CUFF.41110.1	552.778	625.283	601.138	635.072	915.266	599.674	gi|449518545|ref|XP_004166302.1|	PREDICTED: FACT complex subunit SSRP1-like, partial [Cucumis sativus]	8.88907e-97
IWS1	CUFF.34479.1	152.793	164.944	149.667	167.153	163.878	182.26	gi|359479803|ref|XP_002276883.2|	PREDICTED: protein IWS1 homolog [Vitis vinifera] &gt;gi|296086725|emb|CBI32360.3| unnamed protein product [Vitis vinifera]	3.73729e-23
	CUFF.35695.1	1.06471	0.270348	1.4054	1.06119	1.32599	0.417978	gi|359479803|ref|XP_002276883.2|	PREDICTED: protein IWS1 homolog [Vitis vinifera] &gt;gi|296086725|emb|CBI32360.3| unnamed protein product [Vitis vinifera]	2.14739e-55
Jumonji	CUFF.29058.1	20.1537	17.416	26.1578	26.1068	21.2184	36.3146	gi|224133804|ref|XP_002321665.1|	jumonji domain protein [Populus trichocarpa] &gt;gi|222868661|gb|EEF05792.1| jumonji domain protein [Populus trichocarpa]	3.8953e-124
	CUFF.34348.2	0	9.87345	0	0	0	3.31751	gi|413923968|gb|AFW63900.1|	putative jumonji-like transcription factor family protein [Zea mays]	3.52004e-43
	CUFF.37595.2	7.31054	10.823	5.35315	9.76932	7.41078	7.50406	gi|413955591|gb|AFW88240.1|	putative jumonji-like transcription factor family protein [Zea mays]	5.7997e-11
	CUFF.37609.1	3.71944	5.70729	6.40759	8.94965	1.45464	2.58946	gi|413955591|gb|AFW88240.1|	putative jumonji-like transcription factor family protein [Zea mays]	5.7997e-11
	CUFF.25696.2	7.73928	5.20979	7.54828	7.21189	11.7232	13.9199	gi|359474719|ref|XP_002268332.2|	PREDICTED: jmjC domain-containing protein 7-like [Vitis vinifera]	7.81904e-101
LUG	CUFF.18056.1	153.454	209.663	150.482	181.918	181.331	183.124	gi|357137568|ref|XP_003570372.1|	PREDICTED: transcriptional corepressor LEUNIG-like [Brachypodium distachyon]	6.03177e-67
MBF	CUFF.16210.1	907.408	769.488	841.675	824.555	811.111	923.542	gi|449463112|ref|XP_004149278.1|	PREDICTED: multiprotein-bridging factor 1b-like [Cucumis sativus] &gt;gi|449529768|ref|XP_004171870.1| PREDICTED: multiprotein-bridging factor 1b-like [Cucumis sativus]	1.60177e-30
	CUFF.34651.1	42.9014	123.478	117.398	112.209	69.8939	98.2515	gi|15230125|ref|NP_189093.1|	multiprotein-bridging factor 1c [Arabidopsis thaliana] &gt;gi|75274343|sp|Q9LV58.1|MBF1C_ARATH RecName: Full=Multiprotein-bridging factor 1c &gt;gi|9294040|dbj|BAB01997.1| ethylene-responsive transcriptional coactivator-like protein [Arabidopsis thaliana] &gt;gi|28466837|gb|AAO44027.1| At3g24500 [Ar...	1.76049e-56
PHD	CUFF.17970.1	60.7526	80.9677	75.8943	91.1896	100.696	92.5483	gi|226507122|ref|NP_001140644.1|	LOC100272719 [Zea mays] &gt;gi|194700322|gb|ACF84245.1| unknown [Zea mays] &gt;gi|224030633|gb|ACN34392.1| unknown [Zea mays] &gt;gi|413937992|gb|AFW72543.1| putative PHD zinc finger and DUF1423 domain containing family protein [Zea mays]	1.57787e-20
	CUFF.19569.1	3.80239	5.41075	4.04212	3.12599	5.37414	5.33235	gi|357511785|ref|XP_003626181.1|	PHD and RING finger domain-containing protein [Medicago truncatula] &gt;gi|355501196|gb|AES82399.1| PHD and RING finger domain-containing protein [Medicago truncatula]	6.00856e-14
	CUFF.21231.1	1424.24	1983.72	1801.41	1764.35	2740.07	1717.71	gi|108864189|gb|ABG22427.1|	PHD finger protein, putative, expressed [Oryza sativa Japonica Group]	1.51093e-15
	CUFF.2218.1	209.939	254.802	235.811	253.84	270.778	289.966	gi|224101129|ref|XP_002334305.1|	ebs-bah-phd domain-containing protein [Populus trichocarpa] &gt;gi|222870814|gb|EEF07945.1| ebs-bah-phd domain-containing protein [Populus trichocarpa] &gt;gi|339777767|gb|AEK05721.1| early bolting in short days [Populus balsamifera] &gt;gi|339777769|gb|AEK05722.1| early bolting in short days [Popul...	3.16514e-07
	CUFF.22742.1	4.85632	4.0142	2.88264	4.51245	3.08247	3.10575	gi|225459933|ref|XP_002265123.1|	PREDICTED: PHD finger protein At1g33420-like [Vitis vinifera]	2.07595e-10
	CUFF.22964.1	355.54	318.61	432.711	387.286	338.626	365.438	gi|413932621|gb|AFW67172.1|	PHD finger protein [Zea mays]	1.66807e-41
	CUFF.23131.2	718.371	728.784	631.407	564.857	862.663	680.953	gi|226510240|ref|NP_001148845.1|	inhibitor of growth protein 5 [Zea mays] &gt;gi|195622570|gb|ACG33115.1| inhibitor of growth protein 5 [Zea mays] &gt;gi|223946013|gb|ACN27090.1| unknown [Zea mays] &gt;gi|323388635|gb|ADX60122.1| PHD transcription factor [Zea mays] &gt;gi|413956995|gb|AFW89644.1| inhibitor of growth protein 5 [Zea ...	7.17645e-11
	CUFF.23231.1	90.9715	68.3028	108.925	95.0248	115.572	89.0978	gi|115467230|ref|NP_001057214.1|	Os06g0229300 [Oryza sativa Japonica Group] &gt;gi|22830607|dbj|BAC15621.1| PHD-finger family homeodomain protein [Oryza sativa Japonica Group] &gt;gi|51535397|dbj|BAD37267.1| PHD-finger family homeodomain protein [Oryza sativa Japonica Group] &gt;gi|113595254|dbj|BAF19128.1| Os06g0229300 [Oryza sati...	7.00501e-08
	CUFF.24091.1	2.54542	1.44989	1.79731	1.83751	1.02531	0	gi|225424488|ref|XP_002281717.1|	PREDICTED: PHD finger protein MALE STERILITY 1 [Vitis vinifera] &gt;gi|297737572|emb|CBI26773.3| unnamed protein product [Vitis vinifera]	1.53e-36
	CUFF.24535.1	346.981	407.972	291.324	296.599	282.028	242.366	gi|255554771|ref|XP_002518423.1|	phd finger transcription factor, putative [Ricinus communis] &gt;gi|223542268|gb|EEF43810.1| phd finger transcription factor, putative [Ricinus communis]	1.10683e-07
	CUFF.24540.1	2.49932	2.36843	3.11683	0.973896	3.56411	1.74151	gi|255554771|ref|XP_002518423.1|	phd finger transcription factor, putative [Ricinus communis] &gt;gi|223542268|gb|EEF43810.1| phd finger transcription factor, putative [Ricinus communis]	4.65224e-06
	CUFF.27841.1	170.404	135.193	218.163	213.637	219.511	206.315	gi|297818746|ref|XP_002877256.1|	PHD finger family protein [Arabidopsis lyrata subsp. lyrata] &gt;gi|297323094|gb|EFH53515.1| PHD finger family protein [Arabidopsis lyrata subsp. lyrata]	1.0586e-15
	CUFF.29916.1	169.017	158.404	140.048	207.647	239.985	172.481	gi|353441170|gb|AEQ94169.1|	PHD finger transcription factor [Elaeis guineensis]	2.44155e-33
	CUFF.3602.2	2.10998	2.72168	2.88219	1.41948	3.38979	4.93702	gi|357497831|ref|XP_003619204.1|	PHD-finger family protein expressed [Medicago truncatula] &gt;gi|355494219|gb|AES75422.1| PHD-finger family protein expressed [Medicago truncatula]	2.20177e-06
	CUFF.37697.1	109.46	109.03	121.07	99.2561	110.104	121.631	gi|358349119|ref|XP_003638587.1|	PHD finger protein [Medicago truncatula] &gt;gi|355504522|gb|AES85725.1| PHD finger protein [Medicago truncatula]	7.66157e-50
	CUFF.38507.1	129.671	94.8125	179.809	133.688	164.785	159.35	gi|224064916|ref|XP_002301607.1|	ebs-bah-phd domain-containing protein [Populus trichocarpa] &gt;gi|222843333|gb|EEE80880.1| ebs-bah-phd domain-containing protein [Populus trichocarpa]	1.72312e-16
	CUFF.38513.1	47.1898	60.5147	46.83	49.9933	46.2499	52.3898	gi|224131658|ref|XP_002321145.1|	ebs-bah-phd domain-containing protein [Populus trichocarpa] &gt;gi|222861918|gb|EEE99460.1| ebs-bah-phd domain-containing protein [Populus trichocarpa]	3.25431e-18
	CUFF.38550.3	5.71919	4.96693	5.0085	6.85309	0.00928936	7.49017	gi|255568693|ref|XP_002525318.1|	phd finger transcription factor, putative [Ricinus communis] &gt;gi|223535377|gb|EEF37051.1| phd finger transcription factor, putative [Ricinus communis]	8.83715e-84
	CUFF.41327.1	26.7871	27.6542	33.0812	34.8762	42.7445	37.9056	gi|357511785|ref|XP_003626181.1|	PHD and RING finger domain-containing protein [Medicago truncatula] &gt;gi|355501196|gb|AES82399.1| PHD and RING finger domain-containing protein [Medicago truncatula]	4.27979e-19
	CUFF.9599.1	832.339	940.988	1348.77	1274.97	1234.62	1103.43	gi|414878222|tpg|DAA55353.1|	TPA: RING/FYVE/PHD-type zinc finger family protein [Zea mays]	6.32127e-27
	CUFF.9849.1	27.358	28.7274	30.867	30.6728	30.2945	36.9747	gi|307136347|gb|ADN34162.1|	phd finger protein [Cucumis melo subsp. melo]	7.63047e-83
ARR-B	CUFF.12545.2	9.61228	19.7557	30.286	20.4999	12.0977	14.058	gi|370988689|dbj|BAL43558.1|	type-A response regulator [Petunia x hybrida]	2.98263e-24
	CUFF.13369.1	37.0925	48.6268	37.2198	30.46	29.6204	31.1526	gi|297612639|ref|NP_001066118.2|	Os12g0139400 [Oryza sativa Japonica Group] &gt;gi|87116390|dbj|BAE79354.1| typeA response regulator 10 [Oryza sativa Japonica Group] &gt;gi|108862172|gb|ABA96406.2| Two-component response regulator ARR8, putative, expressed [Oryza sativa Japonica Group] &gt;gi|118790800|tpd|FAA00261.1| TPA: A-type r...	1.18147e-43
	CUFF.15822.1	3.62915	3.93038	2.98623	5.37857	3.05804	4.05432	gi|108863990|gb|ABA91414.2|	Two-component response regulator ARR8, putative, expressed [Oryza sativa Japonica Group]	2.43525e-10
	CUFF.17082.1	20.3083	25.4322	21.2585	13.3901	15.0285	10.1176	gi|297612639|ref|NP_001066118.2|	Os12g0139400 [Oryza sativa Japonica Group] &gt;gi|87116390|dbj|BAE79354.1| typeA response regulator 10 [Oryza sativa Japonica Group] &gt;gi|108862172|gb|ABA96406.2| Two-component response regulator ARR8, putative, expressed [Oryza sativa Japonica Group] &gt;gi|118790800|tpd|FAA00261.1| TPA: A-type r...	4.96093e-13
	CUFF.17493.1	33.3741	26.8733	28.5814	31.3719	30.2865	28.0278	gi|356515054|ref|XP_003526216.1|	PREDICTED: two-component response regulator ARR12-like [Glycine max]	2.46358e-45
	CUFF.17742.1	23.6053	36.6256	20.5407	21.9455	12.2095	15.4688	gi|297612639|ref|NP_001066118.2|	Os12g0139400 [Oryza sativa Japonica Group] &gt;gi|87116390|dbj|BAE79354.1| typeA response regulator 10 [Oryza sativa Japonica Group] &gt;gi|108862172|gb|ABA96406.2| Two-component response regulator ARR8, putative, expressed [Oryza sativa Japonica Group] &gt;gi|118790800|tpd|FAA00261.1| TPA: A-type r...	1.56671e-64
	CUFF.18591.1	11.1343	16.8153	12.499	14.2378	16.8572	11.7856	gi|359484783|ref|XP_002270833.2|	PREDICTED: two-component response regulator ARR12-like [Vitis vinifera]	1.34523e-33
	CUFF.2310.1	11.0129	14.0631	7.60198	14.5248	13.6152	10.9317	gi|359484783|ref|XP_002270833.2|	PREDICTED: two-component response regulator ARR12-like [Vitis vinifera]	1.48422e-23
	CUFF.25888.1	2.29094	13.6648	3.68839	3.16297	9.13814	11.8629	gi|357142908|ref|XP_003572733.1|	PREDICTED: two-component response regulator ARR3-like [Brachypodium distachyon]	2.95222e-53
	CUFF.30179.1	8.24006	3.2987	5.63796	8.72302	8.69418	7.36259	gi|84570633|dbj|BAE72701.1|	pseudo-response regulator 59 homologue [Lemna gibba]	7.49563e-28
	CUFF.32127.1	5.21182	8.83357	3.27948	4.52876	4.01388	3.85588	gi|225427316|ref|XP_002279150.1|	PREDICTED: two-component response regulator-like APRR2 [Vitis vinifera] &gt;gi|297742160|emb|CBI33947.3| unnamed protein product [Vitis vinifera]	5.60324e-112
	CUFF.36765.1	8.18308	12.6251	5.85303	3.73306	9.5407	7.98746	gi|225427316|ref|XP_002279150.1|	PREDICTED: two-component response regulator-like APRR2 [Vitis vinifera] &gt;gi|297742160|emb|CBI33947.3| unnamed protein product [Vitis vinifera]	3.28792e-75
	CUFF.36788.1	1.89446	11.9386	7.51745	0.000110914	10.6083	5.40445	gi|225427316|ref|XP_002279150.1|	PREDICTED: two-component response regulator-like APRR2 [Vitis vinifera] &gt;gi|297742160|emb|CBI33947.3| unnamed protein product [Vitis vinifera]	1.26955e-54
	CUFF.40097.1	488.401	595.109	566.329	543.12	435.969	435.705	gi|357510133|ref|XP_003625355.1|	Two-component response regulator ARR [Medicago truncatula] &gt;gi|355500370|gb|AES81573.1| Two-component response regulator ARR [Medicago truncatula]	1.27107e-13
	CUFF.43203.1	2.65223	3.12022	12.9917	3.91233	5.99218	1.93224	gi|359828774|gb|AEV76989.1|	type A response regulator 5, partial [Triticum aestivum]	3.19786e-20
	CUFF.12044.1	26.6168	80.0213	20.9625	21.452	23.0964	20.5873	gi|327342130|gb|AEA50852.1|	aprr9 [Populus tremula]	2.12031e-19
	CUFF.12962.1	173.818	156.153	167.277	145.971	191.272	181.343	gi|194700500|gb|ACF84334.1|	unknown [Zea mays] &gt;gi|194703244|gb|ACF85706.1| unknown [Zea mays] &gt;gi|414887580|tpg|DAA63594.1| TPA: putative tify domain/CCT motif transcription factor family protein [Zea mays]	1.14781e-41
	CUFF.17193.1	112.798	76.1113	73.5903	84.1234	107.657	75.9215	gi|108864017|gb|ABG22374.1|	CCT motif family protein, expressed [Oryza sativa Japonica Group]	5.0731e-28
RB	CUFF.26269.1	24.103	38.5971	19.7904	29.6373	27.0026	37.5865	gi|75244686|sp|Q8H252.1|RBR_COCNU	RecName: Full=Retinoblastoma-related protein &gt;gi|23429044|gb|AAM77469.1| retinoblastoma-like protein [Cocos nucifera]	4.27869e-13
	CUFF.26272.1	78.7429	83.1773	79.5815	97.4376	75.7626	101.078	gi|75244686|sp|Q8H252.1|RBR_COCNU	RecName: Full=Retinoblastoma-related protein &gt;gi|23429044|gb|AAM77469.1| retinoblastoma-like protein [Cocos nucifera]	7.96275e-19
	CUFF.27119.1	84.2952	99.57	124	117.135	99.5819	59.9243	gi|75244686|sp|Q8H252.1|RBR_COCNU	RecName: Full=Retinoblastoma-related protein &gt;gi|23429044|gb|AAM77469.1| retinoblastoma-like protein [Cocos nucifera]	2.25621e-26
	CUFF.9193.1	207.206	160.831	190.571	213.916	170.67	221.425	gi|62956051|gb|AAY23368.1|	retinoblastoma-related protein 1 [Oryza sativa Japonica Group]	3.55638e-06
	CUFF.9196.1	150.491	144.264	122.219	174.73	154.877	158.656	gi|75244686|sp|Q8H252.1|RBR_COCNU	RecName: Full=Retinoblastoma-related protein &gt;gi|23429044|gb|AAM77469.1| retinoblastoma-like protein [Cocos nucifera]	2.91787e-24
SET	CUFF.17177.1	43.0759	41.8282	50.0303	51.9239	42.0142	61.5071	gi|255576669|ref|XP_002529224.1|	set domain protein, putative [Ricinus communis] &gt;gi|223531342|gb|EEF33180.1| set domain protein, putative [Ricinus communis]	7.97392e-26
	CUFF.18328.1	29.9483	39.102	37.5589	47.5906	40.0755	39.5758	gi|356553227|ref|XP_003544959.1|	PREDICTED: protein SET DOMAIN GROUP 40-like [Glycine max]	6.36082e-20
	CUFF.18560.1	8.37336	6.58821	10.2709	9.54755	10.3611	10.3152	gi|224082490|ref|XP_002306713.1|	SET domain protein [Populus trichocarpa] &gt;gi|222856162|gb|EEE93709.1| SET domain protein [Populus trichocarpa]	9.5016e-31
	CUFF.25074.1	446.17	570.43	348.238	449.792	455.55	374.272	gi|224117488|ref|XP_002331687.1|	SET domain protein [Populus trichocarpa] &gt;gi|222874165|gb|EEF11296.1| SET domain protein [Populus trichocarpa]	2.80808e-61
	CUFF.25077.2	22.9592	41.7386	22.6361	32.8877	32.194	30.6228	gi|255575537|ref|XP_002528669.1|	set domain protein, putative [Ricinus communis] &gt;gi|223531892|gb|EEF33708.1| set domain protein, putative [Ricinus communis]	1.4372e-72
	CUFF.25483.1	149.873	194.027	128.878	152.912	147.786	136.728	gi|224117488|ref|XP_002331687.1|	SET domain protein [Populus trichocarpa] &gt;gi|222874165|gb|EEF11296.1| SET domain protein [Populus trichocarpa]	4.97795e-33
	CUFF.2624.1	91.7511	72.8541	98.3992	90.9697	89.4289	85.82	gi|224082490|ref|XP_002306713.1|	SET domain protein [Populus trichocarpa] &gt;gi|222856162|gb|EEE93709.1| SET domain protein [Populus trichocarpa]	5.25875e-21
	CUFF.30545.2	82.5371	105.461	37.8932	36.1429	157.98	46.4532	gi|224143229|ref|XP_002324887.1|	SET domain protein [Populus trichocarpa] &gt;gi|222866321|gb|EEF03452.1| SET domain protein [Populus trichocarpa]	5.06903e-25
	CUFF.3261.1	2.20206	0.754806	3.3571	2.01641	4.45646	3.42468	gi|224095256|ref|XP_002310367.1|	SET domain protein [Populus trichocarpa] &gt;gi|222853270|gb|EEE90817.1| SET domain protein [Populus trichocarpa]	3.37509e-32
	CUFF.32673.1	43.6973	52.5829	43.9493	36.8025	46.2834	50.1453	gi|255576669|ref|XP_002529224.1|	set domain protein, putative [Ricinus communis] &gt;gi|223531342|gb|EEF33180.1| set domain protein, putative [Ricinus communis]	1.49343e-30
	CUFF.32716.2	17.5093	16.4922	17.9243	21.8347	16.6965	22.5506	gi|115489550|ref|NP_001067262.1|	Os12g0613200 [Oryza sativa Japonica Group] &gt;gi|108862955|gb|ABA99391.2| SET domain containing protein, expressed [Oryza sativa Japonica Group] &gt;gi|113649769|dbj|BAF30281.1| Os12g0613200 [Oryza sativa Japonica Group]	1.73492e-08
	CUFF.34756.1	62.4571	52.3425	66.0201	59.3521	79.7392	60.1219	gi|115447357|ref|NP_001047458.1|	Os02g0621100 [Oryza sativa Japonica Group] &gt;gi|47847761|dbj|BAD21538.1| putative SET domain protein SUVR2 [Oryza sativa Japonica Group] &gt;gi|47847802|dbj|BAD21578.1| putative SET domain protein SUVR2 [Oryza sativa Japonica Group] &gt;gi|113536989|dbj|BAF09372.1| Os02g0621100 [Oryza sativa Japon...	3.36617e-27
	CUFF.35210.1	90.1821	83.0903	105.107	100.459	103.509	104.838	gi|225435387|ref|XP_002282630.1|	PREDICTED: set1/Ash2 histone methyltransferase complex subunit ASH2 [Vitis vinifera] &gt;gi|297746293|emb|CBI16349.3| unnamed protein product [Vitis vinifera]	1.88884e-47
	CUFF.37858.1	5.74785	15.2659	12.8623	12.075	13.4888	9.40485	gi|255541007|ref|XP_002511568.1|	set, putative [Ricinus communis] &gt;gi|223550683|gb|EEF52170.1| set, putative [Ricinus communis]	1.14521e-07
	CUFF.41097.1	48.5621	42.8946	48.0828	37.3372	60.0227	58.2987	gi|115481972|ref|NP_001064579.1|	Os10g0410700 [Oryza sativa Japonica Group] &gt;gi|78708616|gb|ABB47591.1| SET domain protein 123, putative, expressed [Oryza sativa Japonica Group] &gt;gi|113639188|dbj|BAF26493.1| Os10g0410700 [Oryza sativa Japonica Group] &gt;gi|215767244|dbj|BAG99472.1| unnamed protein product [Oryza sativa Japon...	9.91894e-29
	CUFF.41449.1	20.2232	16.9202	26.1783	22.9261	19.154	33.6691	gi|357122881|ref|XP_003563142.1|	PREDICTED: protein SET DOMAIN GROUP 40-like [Brachypodium distachyon]	1.34489e-20
	CUFF.7237.1	23.8062	33.7665	29.5959	31.8591	32.4191	28.0541	gi|255584095|ref|XP_002532790.1|	Protein SET DOMAIN GROUP, putative [Ricinus communis] &gt;gi|223527460|gb|EEF29592.1| Protein SET DOMAIN GROUP, putative [Ricinus communis]	9.025e-57
	CUFF.8915.1	9.67483	6.2103	15.2534	11.2478	14.6747	14.1462	gi|357474929|ref|XP_003607750.1|	SET domain protein [Medicago truncatula] &gt;gi|355508805|gb|AES89947.1| SET domain protein [Medicago truncatula]	3.01695e-138
	CUFF.9919.2	183.265	227.951	300.794	310.707	131.189	49.0279	gi|226495653|ref|NP_001151764.1|	set1 complex component swd2 [Zea mays] &gt;gi|195649569|gb|ACG44252.1| set1 complex component swd2 [Zea mays] &gt;gi|238009190|gb|ACR35630.1| unknown [Zea mays] &gt;gi|413948309|gb|AFW80958.1| Set1 complex component swd2 [Zea mays]	4.62584e-17
	CUFF.32624.1	82.1502	73.2542	140.722	126.542	171.017	124.632	gi|225451615|ref|XP_002275754.1|	PREDICTED: histone-lysine N-methyltransferase, H3 lysine-9 specific SUVH4-like [Vitis vinifera]	9.83122e-81
	CUFF.42149.1	233.309	189.407	335.453	326.746	399.543	299.63	gi|225451615|ref|XP_002275754.1|	PREDICTED: histone-lysine N-methyltransferase, H3 lysine-9 specific SUVH4-like [Vitis vinifera]	2.03035e-18
	CUFF.21513.1	51.129	36.2804	61.0302	50.8884	30.4458	41.9806	gi|225440362|ref|XP_002265562.1|	PREDICTED: mitochondrial import inner membrane translocase subunit Tim9 [Vitis vinifera] &gt;gi|297740373|emb|CBI30555.3| unnamed protein product [Vitis vinifera]	4.42753e-34
	CUFF.22262.1	10.0327	5.22418	17.3048	11.0061	5.55662	12.1869	gi|225434949|ref|XP_002283877.1|	PREDICTED: mitochondrial import inner membrane translocase subunit Tim9 [Vitis vinifera] &gt;gi|297746076|emb|CBI16132.3| unnamed protein product [Vitis vinifera]	4.52957e-10
	CUFF.22821.1	87.1657	96.5792	106.158	102.745	90.4505	102.448	gi|115450293|ref|NP_001048747.1|	Os03g0114900 [Oryza sativa Japonica Group] &gt;gi|27476098|gb|AAO17029.1| Putative mitochondrial inner membrane protein [Oryza sativa Japonica Group] &gt;gi|108705843|gb|ABF93638.1| Mitochondrial import inner membrane translocase subunit Tim17 family protein, expressed [Oryza sativa Japonica Group] ...	3.10149e-85
	CUFF.27041.1	57.1814	62.7061	53.3212	51.42	76.4498	57.1851	gi|359485762|ref|XP_003633330.1|	PREDICTED: mitochondrial import inner membrane translocase subunit TIM50-like [Vitis vinifera] &gt;gi|296085020|emb|CBI28435.3| unnamed protein product [Vitis vinifera]	1.51315e-18
	CUFF.28604.1	0	1.73006	2.79065	0	0.964767	0	gi|195639528|gb|ACG39232.1|	mitochondrial import inner membrane translocase subunit TIM14 [Zea mays]	4.62726e-20
	CUFF.29179.1	21.9423	21.1495	26.0527	18.2811	23.0469	25.1848	gi|115450293|ref|NP_001048747.1|	Os03g0114900 [Oryza sativa Japonica Group] &gt;gi|27476098|gb|AAO17029.1| Putative mitochondrial inner membrane protein [Oryza sativa Japonica Group] &gt;gi|108705843|gb|ABF93638.1| Mitochondrial import inner membrane translocase subunit Tim17 family protein, expressed [Oryza sativa Japonica Group] ...	1.70845e-63
	CUFF.39311.1	115.664	67.7522	119.396	110.125	69.3689	122.143	gi|225434949|ref|XP_002283877.1|	PREDICTED: mitochondrial import inner membrane translocase subunit Tim9 [Vitis vinifera] &gt;gi|297746076|emb|CBI16132.3| unnamed protein product [Vitis vinifera]	2.6003e-55
	CUFF.39828.1	31.2412	25.7235	28.8967	25.9628	21.5214	24.4542	gi|225434486|ref|XP_002275144.1|	PREDICTED: mitochondrial import inner membrane translocase subunit tim22 [Vitis vinifera] &gt;gi|297745845|emb|CBI15901.3| unnamed protein product [Vitis vinifera]	9.55283e-63
	CUFF.7788.1	147.645	93.5047	159.026	135.388	99.823	113.525	gi|449448713|ref|XP_004142110.1|	PREDICTED: mitochondrial import inner membrane translocase subunit TIM14-like [Cucumis sativus] &gt;gi|449518743|ref|XP_004166395.1| PREDICTED: mitochondrial import inner membrane translocase subunit TIM14-like [Cucumis sativus]	6.5586e-19
SNF2	CUFF.11908.1	1.48686	5.03302	4.04179	2.16612	3.79161	4.82187	gi|357509293|ref|XP_003624935.1|	DNA repair protein RAD5 [Medicago truncatula] &gt;gi|124360542|gb|ABN08552.1| SNF2-related; Zinc finger, RING-type; ATP-requiring DNA helicase RecQ [Medicago truncatula] &gt;gi|355499950|gb|AES81153.1| DNA repair protein RAD5 [Medicago truncatula]	7.4873e-10
	CUFF.12771.1	1911.49	3108.78	2231.19	1900.45	3120.37	1650.4	gi|115436572|ref|NP_001043044.1|	Os01g0367900 [Oryza sativa Japonica Group] &gt;gi|57012942|sp|Q7G8Y3.2|ISW2_ORYSJ RecName: Full=Probable chromatin-remodeling complex ATPase chain; AltName: Full=ISW2-like; AltName: Full=Sucrose nonfermenting protein 2 homolog &gt;gi|54290802|dbj|BAD61441.1| putative DNA-dependent ATPase SNF2H [Oryz...	3.4653e-10
	CUFF.14854.1	121.019	112.852	107.823	124.639	130.201	113.491	gi|3702343|gb|AAC62900.1|	putative SNF2 subfamily transcriptional activator [Arabidopsis thaliana]	0
	CUFF.27482.1	52.1583	38.4001	56.4564	58.3111	61.4625	74.3097	gi|115436572|ref|NP_001043044.1|	Os01g0367900 [Oryza sativa Japonica Group] &gt;gi|57012942|sp|Q7G8Y3.2|ISW2_ORYSJ RecName: Full=Probable chromatin-remodeling complex ATPase chain; AltName: Full=ISW2-like; AltName: Full=Sucrose nonfermenting protein 2 homolog &gt;gi|54290802|dbj|BAD61441.1| putative DNA-dependent ATPase SNF2H [Oryz...	3.13852e-46
	CUFF.40494.1	152.901	165.613	165.279	165.64	176.434	150.138	gi|33146658|dbj|BAC80004.1|	SNF2/SWI2 family transcription factor-like protein [Oryza sativa Japonica Group] &gt;gi|50509528|dbj|BAD31221.1| SNF2/SWI2 family transcription factor-like protein [Oryza sativa Japonica Group]	6.87117e-34
	CUFF.501.1	3.77556	8.08076	4.3212	8.66227	3.60113	1.75808	gi|356541302|ref|XP_003539117.1|	PREDICTED: transcription regulatory protein SNF2-like [Glycine max]	4.07031e-09
	CUFF.9024.1	0.809206	0	0.0183811	0.0112567	0.326918	1.08914	gi|356541302|ref|XP_003539117.1|	PREDICTED: transcription regulatory protein SNF2-like [Glycine max]	1.36563e-28
	CUFF.9028.1	249.105	436.168	212.563	314.136	400.617	237.119	gi|356541302|ref|XP_003539117.1|	PREDICTED: transcription regulatory protein SNF2-like [Glycine max]	3.60784e-40
	CUFF.14984.1	2263.68	3256.28	2278.82	2707.01	4306.22	1483.31	gi|356574892|ref|XP_003555577.1|	PREDICTED: transcriptional regulator ATRX-like [Glycine max]	3.90892e-20
	CUFF.12771.1	1911.49	3108.78	2231.19	1900.45	3120.37	1650.4	gi|115436572|ref|NP_001043044.1|	Os01g0367900 [Oryza sativa Japonica Group] &gt;gi|57012942|sp|Q7G8Y3.2|ISW2_ORYSJ RecName: Full=Probable chromatin-remodeling complex ATPase chain; AltName: Full=ISW2-like; AltName: Full=Sucrose nonfermenting protein 2 homolog &gt;gi|54290802|dbj|BAD61441.1| putative DNA-dependent ATPase SNF2H [Oryz...	3.4653e-10
	CUFF.1449.1	213.218	256.494	170.103	237.891	228.858	145.307	gi|224127888|ref|XP_002329202.1|	chromatin remodeling complex subunit [Populus trichocarpa] &gt;gi|222870983|gb|EEF08114.1| chromatin remodeling complex subunit [Populus trichocarpa]	4.20936e-13
	CUFF.17643.1	113.091	101.102	90.4663	114.35	134.673	147.203	gi|224136238|ref|XP_002322279.1|	chromatin remodeling complex subunit [Populus trichocarpa] &gt;gi|222869275|gb|EEF06406.1| chromatin remodeling complex subunit [Populus trichocarpa]	2.05583e-39
	CUFF.1868.1	19.6325	16.1931	28.5244	22.2881	47.0359	30.5302	gi|224121478|ref|XP_002318592.1|	chromatin remodeling complex subunit [Populus trichocarpa] &gt;gi|222859265|gb|EEE96812.1| chromatin remodeling complex subunit [Populus trichocarpa]	6.4045e-16
	CUFF.20034.1	336.281	407.208	361.469	365.977	525.18	327.862	gi|224081014|ref|XP_002306264.1|	chromatin remodeling complex subunit [Populus trichocarpa] &gt;gi|222855713|gb|EEE93260.1| chromatin remodeling complex subunit [Populus trichocarpa]	1.11574e-24
	CUFF.27482.1	52.1583	38.4001	56.4564	58.3111	61.4625	74.3097	gi|115436572|ref|NP_001043044.1|	Os01g0367900 [Oryza sativa Japonica Group] &gt;gi|57012942|sp|Q7G8Y3.2|ISW2_ORYSJ RecName: Full=Probable chromatin-remodeling complex ATPase chain; AltName: Full=ISW2-like; AltName: Full=Sucrose nonfermenting protein 2 homolog &gt;gi|54290802|dbj|BAD61441.1| putative DNA-dependent ATPase SNF2H [Oryz...	3.13852e-46
	CUFF.30497.1	6.67821	4.60362	5.88216	6.18615	9.19993	8.53039	gi|15242960|ref|NP_197667.1|	DNA/RNA helicase protein RAD5 [Arabidopsis thaliana] &gt;gi|60390961|sp|Q9FNI6.1|SM3L2_ARATH RecName: Full=Putative SWI/SNF-related matrix-associated actin-dependent regulator of chromatin subfamily A member 3-like 2; Short=SMARCA3-like protein 2 &gt;gi|10178249|dbj|BAB11681.1| DNA repair protein RA...	5.98807e-12
	CUFF.30637.1	122.119	173.846	172.569	114.613	171.215	119.583	gi|359806723|ref|NP_001241294.1|	chromatin structure-remodeling complex protein BSH-like [Glycine max] &gt;gi|296932945|gb|ADH93593.1| SNF5-type chromatin-remodeling complex protein [Glycine max] &gt;gi|297179845|gb|ADI23919.1| SNF5 [Glycine max]	1.9027e-36
	CUFF.32116.1	550.276	610.57	588.08	490.268	912.153	418.775	gi|255556614|ref|XP_002519341.1|	Chromatin remodelling complex ATPase chain isw-1, putative [Ricinus communis] &gt;gi|223541656|gb|EEF43205.1| Chromatin remodelling complex ATPase chain isw-1, putative [Ricinus communis]	1.60042e-10
	CUFF.34862.1	77.6703	90.4806	73.8297	81.644	142.397	79.323	gi|224077822|ref|XP_002305423.1|	chromatin remodeling complex subunit [Populus trichocarpa] &gt;gi|222848387|gb|EEE85934.1| chromatin remodeling complex subunit [Populus trichocarpa]	7.05004e-10
	CUFF.3718.1	816.624	448.166	915.451	891.25	1403	1000.26	gi|224121478|ref|XP_002318592.1|	chromatin remodeling complex subunit [Populus trichocarpa] &gt;gi|222859265|gb|EEE96812.1| chromatin remodeling complex subunit [Populus trichocarpa]	5.65296e-12
	CUFF.4115.1	374.858	396.453	366.712	329.643	634.681	349.53	gi|356507366|ref|XP_003522438.1|	PREDICTED: CHD3-type chromatin-remodeling factor PICKLE-like [Glycine max]	1.52633e-11
	CUFF.41444.1	30.2459	34.0793	26.1216	32.9679	51.4317	35.8978	gi|224061835|ref|XP_002300622.1|	chromatin remodeling complex subunit [Populus trichocarpa] &gt;gi|222842348|gb|EEE79895.1| chromatin remodeling complex subunit [Populus trichocarpa]	6.5417e-40
	CUFF.436.1	746.241	329.715	776.204	918.203	949.241	602.129	gi|224121478|ref|XP_002318592.1|	chromatin remodeling complex subunit [Populus trichocarpa] &gt;gi|222859265|gb|EEE96812.1| chromatin remodeling complex subunit [Populus trichocarpa]	2.03233e-18
	CUFF.11861.1	20.4617	9.69428	38.0863	31.333	59.7279	44.4345	gi|255576850|ref|XP_002529311.1|	DNA repair helicase rad5,16, putative [Ricinus communis] &gt;gi|223531235|gb|EEF33080.1| DNA repair helicase rad5,16, putative [Ricinus communis]	1.21809e-102
	CUFF.11908.1	1.48686	5.03302	4.04179	2.16612	3.79161	4.82187	gi|357509293|ref|XP_003624935.1|	DNA repair protein RAD5 [Medicago truncatula] &gt;gi|124360542|gb|ABN08552.1| SNF2-related; Zinc finger, RING-type; ATP-requiring DNA helicase RecQ [Medicago truncatula] &gt;gi|355499950|gb|AES81153.1| DNA repair protein RAD5 [Medicago truncatula]	7.4873e-10
	CUFF.22293.1	69.3116	56.762	71.2469	71.6697	83.5292	81.6864	gi|357143796|ref|XP_003573054.1|	PREDICTED: DNA repair and recombination protein RAD54-like [Brachypodium distachyon]	3.69799e-47
	CUFF.30497.1	6.67821	4.60362	5.88216	6.18615	9.19993	8.53039	gi|15242960|ref|NP_197667.1|	DNA/RNA helicase protein RAD5 [Arabidopsis thaliana] &gt;gi|60390961|sp|Q9FNI6.1|SM3L2_ARATH RecName: Full=Putative SWI/SNF-related matrix-associated actin-dependent regulator of chromatin subfamily A member 3-like 2; Short=SMARCA3-like protein 2 &gt;gi|10178249|dbj|BAB11681.1| DNA repair protein RA...	5.98807e-12
	CUFF.33638.1	16.4566	7.98677	28.4466	22.0639	36.7672	27.0369	gi|255576850|ref|XP_002529311.1|	DNA repair helicase rad5,16, putative [Ricinus communis] &gt;gi|223531235|gb|EEF33080.1| DNA repair helicase rad5,16, putative [Ricinus communis]	2.48969e-104
	CUFF.38909.1	8.77675	2.36929	12.8428	11.6037	15.4727	16.3176	gi|255576850|ref|XP_002529311.1|	DNA repair helicase rad5,16, putative [Ricinus communis] &gt;gi|223531235|gb|EEF33080.1| DNA repair helicase rad5,16, putative [Ricinus communis]	1.02504e-66
SWI/SNF-BAF60b	CUFF.13688.1	5.26213	8.00814	9.94508	6.04178	9.25765	10.1191	gi|225440123|ref|XP_002277489.1|	PREDICTED: putative SWI/SNF-related matrix-associated actin-dependent regulator of chromatin subfamily A member 3-like 1-like [Vitis vinifera]	2.75534e-57
	CUFF.13691.1	19.8726	17.9215	20.5114	21.6612	24.7699	26.127	gi|225440123|ref|XP_002277489.1|	PREDICTED: putative SWI/SNF-related matrix-associated actin-dependent regulator of chromatin subfamily A member 3-like 1-like [Vitis vinifera]	2.77286e-102
	CUFF.21406.1	110.513	108.279	111.759	111.449	119.411	97.7088	gi|225451428|ref|XP_002273749.1|	PREDICTED: SWI/SNF complex component SNF12 homolog [Vitis vinifera]	0
	CUFF.28398.1	903.958	1076.51	1681	781.899	1745.63	1672.88	gi|356545812|ref|XP_003541328.1|	PREDICTED: SWI/SNF-related matrix-associated actin-dependent regulator of chromatin subfamily A-like protein 1-like [Glycine max]	1.79938e-10
	CUFF.30499.1	38.1219	20.2451	31.1708	39.1315	31.2587	32.3392	gi|225436359|ref|XP_002270098.1|	PREDICTED: putative SWI/SNF-related matrix-associated actin-dependent regulator of chromatin subfamily A member 3-like 2-like isoform 2 [Vitis vinifera]	1.19549e-38
	CUFF.32117.1	120.908	128.489	113.39	139.956	152.27	126.374	gi|225432202|ref|XP_002269671.1|	PREDICTED: SWI/SNF-related matrix-associated actin-dependent regulator of chromatin subfamily A-like protein 1 [Vitis vinifera] &gt;gi|297736823|emb|CBI26024.3| unnamed protein product [Vitis vinifera]	8.36287e-64
	CUFF.32122.1	256.028	287.998	273.762	311.911	452.6	349.061	gi|225432202|ref|XP_002269671.1|	PREDICTED: SWI/SNF-related matrix-associated actin-dependent regulator of chromatin subfamily A-like protein 1 [Vitis vinifera] &gt;gi|297736823|emb|CBI26024.3| unnamed protein product [Vitis vinifera]	2.69829e-14
	CUFF.38908.1	320.54	220.458	523.339	492.569	929.99	661.06	gi|225432997|ref|XP_002280814.1|	PREDICTED: putative SWI/SNF-related matrix-associated actin-dependent regulator of chromatin subfamily A member 3-like 3-like [Vitis vinifera]	4.60694e-37
	CUFF.40494.1	152.901	165.613	165.279	165.64	176.434	150.138	gi|33146658|dbj|BAC80004.1|	SNF2/SWI2 family transcription factor-like protein [Oryza sativa Japonica Group] &gt;gi|50509528|dbj|BAD31221.1| SNF2/SWI2 family transcription factor-like protein [Oryza sativa Japonica Group]	6.87117e-34
	CUFF.9995.1	18.5766	14.5064	29.9329	18.0954	35.9909	20.7727	gi|225440123|ref|XP_002277489.1|	PREDICTED: putative SWI/SNF-related matrix-associated actin-dependent regulator of chromatin subfamily A member 3-like 1-like [Vitis vinifera]	6.64855e-58
SWI/SNF-SWI3	CUFF.39583.1	117.903	149.373	147.627	136.268	165.529	127.35	gi|357160691|ref|XP_003578845.1|	PREDICTED: SWI/SNF complex subunit SWI3C-like [Brachypodium distachyon]	1.90588e-79
	CUFF.43390.1	65.7494	70.6329	68.0111	54.5234	70.4949	66.3595	gi|357160691|ref|XP_003578845.1|	PREDICTED: SWI/SNF complex subunit SWI3C-like [Brachypodium distachyon]	3.17675e-56
TRAF	CUFF.18858.1	1.94523	4.61751	1.90389	1.18093	1.04393	1.46925	gi|359473103|ref|XP_002282444.2|	PREDICTED: BTB/POZ domain-containing protein At1g67900-like [Vitis vinifera]	4.9649e-108
	CUFF.21275.1	35.0794	31.7306	33.5714	32.6205	45.0167	30.1405	gi|359480980|ref|XP_002269960.2|	PREDICTED: BTB/POZ domain-containing protein At3g08570-like isoform 1 [Vitis vinifera]	1.51991e-67
	CUFF.21372.3	0.000470975	0.554744	0.966169	0	1.24154	0.254614	gi|225435155|ref|XP_002281741.1|	PREDICTED: BTB/POZ domain-containing protein At5g60050 [Vitis vinifera] &gt;gi|297746172|emb|CBI16228.3| unnamed protein product [Vitis vinifera]	3.45664e-137
	CUFF.21376.1	2.35645	3.28989	3.12849	3.04696	3.20021	3.67066	gi|225435155|ref|XP_002281741.1|	PREDICTED: BTB/POZ domain-containing protein At5g60050 [Vitis vinifera] &gt;gi|297746172|emb|CBI16228.3| unnamed protein product [Vitis vinifera]	1.38362e-119
	CUFF.23876.2	0.866384	2.98395	1.79062	1.8383	0.957811	2.15535	gi|449457895|ref|XP_004146683.1|	PREDICTED: BTB/POZ domain-containing protein At2g24240-like isoform 1 [Cucumis sativus] &gt;gi|449457897|ref|XP_004146684.1| PREDICTED: BTB/POZ domain-containing protein At2g24240-like isoform 2 [Cucumis sativus] &gt;gi|449519832|ref|XP_004166938.1| PREDICTED: BTB/POZ domain-containing protein At2g2...	0
	CUFF.23880.1	3.12508	0.0630682	1.72691	2.5934	3.96966	2.96053	gi|449457895|ref|XP_004146683.1|	PREDICTED: BTB/POZ domain-containing protein At2g24240-like isoform 1 [Cucumis sativus] &gt;gi|449457897|ref|XP_004146684.1| PREDICTED: BTB/POZ domain-containing protein At2g24240-like isoform 2 [Cucumis sativus] &gt;gi|449519832|ref|XP_004166938.1| PREDICTED: BTB/POZ domain-containing protein At2g2...	0
	CUFF.24599.1	54.0845	62.8538	64.7681	57.7585	62.8656	68.5154	gi|225449392|ref|XP_002282536.1|	PREDICTED: BTB/POZ and MATH domain-containing protein 3-like [Vitis vinifera]	5.92622e-123
	CUFF.24909.1	1454.6	2192.84	1318.02	1018.87	1488.75	1135.41	gi|225459573|ref|XP_002285860.1|	PREDICTED: BTB/POZ domain-containing protein At1g21780 [Vitis vinifera] &gt;gi|302141809|emb|CBI19012.3| unnamed protein product [Vitis vinifera]	7.54699e-27
	CUFF.26774.1	61.1905	102.995	68.1299	85.6942	65.9379	69.4666	gi|225449392|ref|XP_002282536.1|	PREDICTED: BTB/POZ and MATH domain-containing protein 3-like [Vitis vinifera]	6.15136e-134
	CUFF.29753.1	3.20971	4.2873	4.68905	5.13035	3.81117	3.05369	gi|359473888|ref|XP_002276076.2|	PREDICTED: BTB/POZ domain-containing protein POB1-like [Vitis vinifera]	1.60329e-18
	CUFF.30235.1	14.8848	50.4993	14.4987	14.4415	14.5289	9.88012	gi|356566311|ref|XP_003551376.1|	PREDICTED: BTB/POZ domain-containing protein At1g55760-like [Glycine max]	1.32268e-09
	CUFF.30932.1	196.082	237.899	195.664	191.841	211.661	192.733	gi|387178400|gb|AFJ68127.1|	BTB protein, partial [Musa acuminata AAA Group]	3.24487e-101
	CUFF.35845.1	18.6764	12.4064	21.9774	17.616	34.8338	21.1947	gi|356546520|ref|XP_003541674.1|	PREDICTED: BTB/POZ domain-containing protein At5g03250-like [Glycine max]	3.82768e-67
	CUFF.38021.1	9.35702	8.55749	14.2915	7.06121	14.5903	9.78459	gi|354805224|gb|AER41639.1|	C2-BTB1+-+Bric-a-Brac+Tramtrack+Broad+Complex+BTB+domain+with+C2+subfamily [Oryza punctata]	1.17813e-18
	CUFF.38920.1	22.2859	23.0876	24.9184	26.1284	28.8996	29.9605	gi|359475314|ref|XP_003631650.1|	PREDICTED: BTB/POZ domain-containing protein At1g63850-like [Vitis vinifera]	7.6502e-49
	CUFF.5003.1	70.0869	60.2754	93.9842	80.5045	87.6534	76.398	gi|225444002|ref|XP_002281182.1|	PREDICTED: BTB/POZ domain-containing protein At1g30440 isoform 1 [Vitis vinifera] &gt;gi|297740803|emb|CBI30985.3| unnamed protein product [Vitis vinifera]	9.95126e-65
	CUFF.7299.1	36.8218	61.025	40.7153	49.957	43.2993	43.4543	gi|356563523|ref|XP_003550011.1|	PREDICTED: BTB/POZ domain-containing protein NPY2-like [Glycine max]	1.98776e-14
	CUFF.8957.1	95.2738	105.182	90.956	107.127	135.757	88.1981	gi|356498468|ref|XP_003518074.1|	PREDICTED: BTB/POZ domain-containing protein At5g66560-like [Glycine max]	5.02775e-16
	CUFF.310.1	52.5721	77.6071	68.3273	67.683	72.432	58.8369	gi|115470157|ref|NP_001058677.1|	Os07g0101400 [Oryza sativa Japonica Group] &gt;gi|50508923|dbj|BAD31828.1| putative speckle-type POZ protein [Oryza sativa Japonica Group] &gt;gi|113610213|dbj|BAF20591.1| Os07g0101400 [Oryza sativa Japonica Group] &gt;gi|215697635|dbj|BAG91629.1| unnamed protein product [Oryza sativa Japonica Group...	2.00779e-46
