# Supplementary material for: A De Novo Floral Transcriptome Reveals Clues into Phalaenopsis Orchid Flower Development
Source: PLoS One. 2015 May 13;10(5):e0123474. doi: 10.1371/journal.pone.0123474 (PMC4430480; doi:10.1371/journal.pone.0123474)
Supplement: S9 Table — (XLSX) [file pone.0123474.s010.xlsx]

## Sheet: PS vs NS
DEseq of selected genes in peloric sepal and wild-type sepal
	PS	NS	HitID	Definition	Evalue
CUFF.4619	45.0884	0	gi|38680587|gb|AAR26629.1|	MADS box transcription factor [Phalaenopsis equestris]	1.8428e-62
CUFF.9798	0	901.456	gi|295913099|gb|ADG57812.1|	transcription factor [Lycoris longituba]	5.42695e-23
CUFF.14607.1	4.20904	19.769	gi|295913266|gb|ADG57890.1|	transcription factor [Lycoris longituba]	4.4201e-62
CUFF.20652.1	14.1384	100.986	gi|27529810|dbj|BAC53811.1|	OsNAC2 protein [Oryza sativa]	3.78431e-78
CUFF.24870.1	5.73913	31.5378	gi|295913545|gb|ADG58020.1|	transcription factor [Lycoris longituba]	1.7046e-103
CUFF.36625.1	93.9722	5.65961	gi|310006633|gb|ADP00516.1|	MADS-box factor MADS2 [Cymbidium ensifolium]	3.07124e-84
CUFF.38427.2	3.93308	51.2839	gi|295913435|gb|ADG57969.1|	transcription factor [Lycoris longituba]	1.92417e-98
CUFF.38747.1	36.5926	1.31324	gi|113913391|gb|ABI48859.1|	LLA-115 [Lilium longiflorum] &gt;gi|189409350|gb|ACD93462.1| tapetum-specific protein LLA-115 [Lilium longiflorum]	1.97407e-22

## Sheet: PP vs NP
DEseq of selected genes in peloric petal and wild-type petal
	PP	NP	HitID	Definition	Evalue
CUFF.6649.1	23.0225	62.3594	gi|295913424|gb|ADG57964.1|	transcription factor [Lycoris longituba]	8.2443e-24
CUFF.15632.2	12.888	2.72201	gi|449443305|ref|XP_004139420.1|	PREDICTED: zinc finger CCCH domain-containing protein 39-like [Cucumis sativus] &gt;gi|449520655|ref|XP_004167349.1| PREDICTED: zinc finger CCCH domain-containing protein 39-like [Cucumis sativus]	8.00289e-30
CUFF.17763	1054.71	24.3713	gi|300078680|gb|ADJ67237.1|	MADS box transcription factor 1 [Oncidium Gower Ramsey]	8.57591e-27
CUFF.18308.2	747.708	151.059	gi|295913464|gb|ADG57982.1|	transcription factor [Lycoris longituba]	1.646e-35
CUFF.19890.3	335.541	27.0802	gi|126217792|gb|ABN81349.1|	auxin influx transport protein [Casuarina glauca] &gt;gi|126217794|gb|ABN81350.1| auxin influx transport protein [Casuarina glauca]	3.1241e-49
CUFF.20610.2	8.11726	0	gi|225470922|ref|XP_002264409.1|	PREDICTED: transcription factor bHLH13 [Vitis vinifera]	1.1666e-117
CUFF.23242.1	9.41119	0	gi|356496653|ref|XP_003517180.1|	PREDICTED: protein WUSCHEL-like [Glycine max]	1.72774e-48
CUFF.25909	132.636	16.3814	gi|38680578|gb|AAR26626.1|	MADS box transcription factor [Phalaenopsis equestris]	1.35393e-43
CUFF.17763.1	6436.18	150.912	gi|300078680|gb|ADJ67237.1|	MADS box transcription factor 1 [Oncidium Gower Ramsey]	2.22035e-33
CUFF.29848.1	0	17.4075	gi|357438365|ref|XP_003589458.1|	Transcription factor bHLH140, partial [Medicago truncatula] &gt;gi|355478506|gb|AES59709.1| Transcription factor bHLH140, partial [Medicago truncatula]	3.06931e-65
CUFF.39479.1	45.4292	0	gi|38680585|gb|AAR26628.1|	MADS box transcription factor [Phalaenopsis equestris] &gt;gi|54043003|gb|AAV28492.1| MADS box AP3-like protein 17 [Phalaenopsis hybrid cultivar]	2.24129e-57
CUFF.42811.5	19.1094	6.21811	gi|449468842|ref|XP_004152130.1|	PREDICTED: transcription factor bHLH113-like [Cucumis sativus] &gt;gi|449484720|ref|XP_004156961.1| PREDICTED: transcription factor bHLH113-like [Cucumis sativus]	3.15804e-38

## Sheet: PL vs NL
DEseq of selected genes in peloric lipl and wild-type lip
	PL	NL	HitID	Definition	Evalue
CUFF.9798.1	564.355	0	gi|295913099|gb|ADG57812.1|	transcription factor [Lycoris longituba]	5.42695e-23
CUFF.1482.1	17.4096	99.6411	gi|18423130|ref|NP_568723.1|	kelch repeat-containing protein [Arabidopsis thaliana] &gt;gi|15724228|gb|AAL06507.1|AF412054_1 AT5g50310/MXI22_1 [Arabidopsis thaliana] &gt;gi|332008541|gb|AED95924.1| kelch repeat-containing protein [Arabidopsis thaliana]	3.00722e-34
CUFF.17082.1	29.4973	2.87597	gi|297612639|ref|NP_001066118.2|	Os12g0139400 [Oryza sativa Japonica Group] &gt;gi|87116390|dbj|BAE79354.1| typeA response regulator 10 [Oryza sativa Japonica Group] &gt;gi|108862172|gb|ABA96406.2| Two-component response regulator ARR8, putative, expressed [Oryza sativa Japonica Group] &gt;gi|118790800|tpd|FAA00261.1| TPA: A-type r...	4.96093e-13
CUFF.2040.1	46.2948	0	gi|295913614|gb|ADG58052.1|	transcription factor [Lycoris longituba]	6.23658e-54
CUFF.29789.2	192.6	50.1511	gi|75207626|sp|Q9ST48.1|DWRF8_MAIZE	RecName: Full=DELLA protein DWARF8; Short=Protein dwarf-8 &gt;gi|5640155|emb|CAB51557.1| gibberellin response modulator [Zea mays] &gt;gi|219884989|gb|ACL52869.1| unknown [Zea mays] &gt;gi|414872363|tpg|DAA50920.1| TPA: dwarf plant8 [Zea mays]	0
CUFF.40149.1	21.3512	84.6396	gi|359478807|ref|XP_002278744.2|	PREDICTED: proliferation-associated protein 2G4-like [Vitis vinifera] &gt;gi|297745872|emb|CBI15928.3| unnamed protein product [Vitis vinifera]	5.07621e-22
CUFF.40194.1	15.2836	61.6629	gi|298112172|gb|ADI58463.1|	drooping leaf [Cymbidium goeringii]	6.82352e-42
